# Supplementary material for: Comparative analysis of single-cell transcriptomics in human and Zebrafish oocytes
Source: BMC Genomics. 2020 Jul 8;21:471. doi: 10.1186/s12864-020-06860-z (PMC7346435; doi:10.1186/s12864-020-06860-z)
Supplement: Supplementary file 2 — Additional file 2: Supplementary file 1. Transcripts per million (TPM) values and distribution for all nine samples in the three data sets (H1, H2, ZF) with respect to gene types. [file 12864_2020_6860_MOESM2_ESM.xlsx]

## Sheet: H1
BioType	Total	TPM=0	0<TPM<=1	1<TPM<=5	5<TPM	H1a (Total TPM)	TPM=0	0<TPM<=1	1<TPM<=5	5<TPM	H1b (Total TPM)	TPM=0	0<TPM<=1	1<TPM<=5	5<TPM	H1c (Total TPM)
protein_coding	22686	12723 (%56.08)	4298 (%18.95)	2043 (%9.01)	3622 (%15.97)	909544	9343 (%41.18)	5099 (%22.48)	3121 (%13.76)	5123 (%22.58)	897747	11203 (%49.38)	4466 (%19.69)	2710 (%11.95)	4307 (%18.99)	908288
lincRNA	8003	6946 (%86.79)	597 (%7.46)	207 (%2.59)	253 (%3.16)	25738.6	6132 (%76.62)	1151 (%14.38)	398 (%4.97)	322 (%4.02)	20128.2	6599 (%82.46)	824 (%10.30)	326 (%4.07)	254 (%3.17)	20980.1
Mt_rRNA	2	0 (%0.00)	0 (%0.00)	0 (%0.00)	2 (%100.00)	16120.9	0 (%0.00)	0 (%0.00)	0 (%0.00)	2 (%100.00)	27313.1	0 (%0.00)	0 (%0.00)	0 (%0.00)	2 (%100.00)	18752.3
processed_pseudogene	10821	10205 (%94.31)	477 (%4.41)	85 (%0.79)	54 (%0.50)	14752.1	10073 (%93.09)	547 (%5.05)	128 (%1.18)	73 (%0.67)	9176.38	10240 (%94.63)	419 (%3.87)	91 (%0.84)	71 (%0.66)	12700.5
transcribed_unprocessed_pseudogene	1050	867 (%82.57)	103 (%9.81)	37 (%3.52)	43 (%4.10)	8788.33	735 (%70.00)	204 (%19.43)	56 (%5.33)	55 (%5.24)	8054.83	817 (%77.81)	137 (%13.05)	46 (%4.38)	50 (%4.76)	7823.43
antisense	5824	5092 (%87.43)	460 (%7.90)	128 (%2.20)	144 (%2.47)	8171.6	4566 (%78.40)	805 (%13.82)	252 (%4.33)	201 (%3.45)	12768.3	4842 (%83.14)	600 (%10.30)	221 (%3.79)	161 (%2.76)	10718.2
unprocessed_pseudogene	3373	3260 (%96.65)	54 (%1.60)	29 (%0.86)	30 (%0.89)	5923.18	3212 (%95.23)	97 (%2.88)	25 (%0.74)	39 (%1.16)	11201	3272 (%97.01)	45 (%1.33)	23 (%0.68)	33 (%0.98)	8420.55
Mt_tRNA	22	3 (%13.64)	0 (%0.00)	1 (%4.55)	18 (%81.82)	4101.62	2 (%9.09)	0 (%0.00)	3 (%13.64)	17 (%77.27)	6356.94	3 (%13.64)	0 (%0.00)	1 (%4.55)	18 (%81.82)	4808.09
processed_transcript	916	722 (%78.82)	122 (%13.32)	30 (%3.28)	42 (%4.59)	3377.85	629 (%68.67)	188 (%20.52)	48 (%5.24)	51 (%5.57)	2425.41	674 (%73.58)	156 (%17.03)	40 (%4.37)	46 (%5.02)	3343.87
sense_overlapping	183	149 (%81.42)	23 (%12.57)	3 (%1.64)	8 (%4.37)	908.213	130 (%71.04)	36 (%19.67)	9 (%4.92)	8 (%4.37)	1115.53	147 (%80.33)	23 (%12.57)	4 (%2.19)	9 (%4.92)	1077.58
snoRNA	1009	995 (%98.61)	1 (%0.10)	6 (%0.59)	7 (%0.69)	689.099	994 (%98.51)	1 (%0.10)	8 (%0.79)	6 (%0.59)	765.137	996 (%98.71)	0 (%0.00)	6 (%0.59)	7 (%0.69)	573.305
transcribed_processed_pseudogene	544	469 (%86.21)	54 (%9.93)	10 (%1.84)	11 (%2.02)	647.09	425 (%78.12)	84 (%15.44)	18 (%3.31)	17 (%3.12)	902.767	462 (%84.93)	43 (%7.90)	21 (%3.86)	18 (%3.31)	910.791
sense_intronic	934	830 (%88.87)	73 (%7.82)	19 (%2.03)	12 (%1.28)	399.349	721 (%77.19)	141 (%15.10)	44 (%4.71)	28 (%3.00)	758.74	795 (%85.12)	84 (%8.99)	32 (%3.43)	23 (%2.46)	572.838
misc_RNA	2398	2302 (%96.00)	50 (%2.09)	29 (%1.21)	17 (%0.71)	374.165	2267 (%94.54)	57 (%2.38)	54 (%2.25)	20 (%0.83)	434.773	2291 (%95.54)	38 (%1.58)	52 (%2.17)	17 (%0.71)	402.265
pseudogene	43	32 (%74.42)	3 (%6.98)	4 (%9.30)	4 (%9.30)	209.234	30 (%69.77)	5 (%11.63)	4 (%9.30)	4 (%9.30)	142.753	34 (%79.07)	1 (%2.33)	4 (%9.30)	4 (%9.30)	228.48
transcribed_unitary_pseudogene	129	102 (%79.07)	15 (%11.63)	6 (%4.65)	6 (%4.65)	83.1591	76 (%58.91)	29 (%22.48)	18 (%13.95)	6 (%4.65)	89.1747	95 (%73.64)	18 (%13.95)	10 (%7.75)	6 (%4.65)	77.6554
rRNA_pseudogene	514	513 (%99.81)	0 (%0.00)	0 (%0.00)	1 (%0.19)	56.2316	512 (%99.61)	0 (%0.00)	1 (%0.19)	1 (%0.19)	54.038	512 (%99.61)	0 (%0.00)	0 (%0.00)	2 (%0.39)	125.944
snRNA	2069	2047 (%98.94)	11 (%0.53)	10 (%0.48)	1 (%0.05)	39.9465	2039 (%98.55)	18 (%0.87)	5 (%0.24)	7 (%0.34)	106.451	2045 (%98.84)	9 (%0.43)	12 (%0.58)	3 (%0.14)	72.1189
bidirectional_promoter_lncRNA	73	57 (%78.08)	9 (%12.33)	6 (%8.22)	1 (%1.37)	25.5635	42 (%57.53)	21 (%28.77)	6 (%8.22)	4 (%5.48)	44.265	50 (%68.49)	13 (%17.81)	9 (%12.33)	1 (%1.37)	31.8865
polymorphic_pseudogene	69	67 (%97.10)	0 (%0.00)	1 (%1.45)	1 (%1.45)	16.1994	63 (%91.30)	4 (%5.80)	1 (%1.45)	1 (%1.45)	108.076	64 (%92.75)	4 (%5.80)	0 (%0.00)	1 (%1.45)	40.0141
miRNA	1911	1907 (%99.79)	0 (%0.00)	3 (%0.16)	1 (%0.05)	13.2827	1896 (%99.22)	0 (%0.00)	7 (%0.37)	8 (%0.42)	140.722	1909 (%99.90)	0 (%0.00)	1 (%0.05)	1 (%0.05)	7.2475
IG_C_gene	23	17 (%73.91)	3 (%13.04)	2 (%8.70)	1 (%4.35)	8.4143	15 (%65.22)	5 (%21.74)	2 (%8.70)	1 (%4.35)	56.3012	18 (%78.26)	4 (%17.39)	0 (%0.00)	1 (%4.35)	9.9648
3prime_overlapping_ncRNA	32	27 (%84.38)	4 (%12.50)	1 (%3.12)	0 (%0.00)	3.5666	24 (%75.00)	4 (%12.50)	4 (%12.50)	0 (%0.00)	8.8108	26 (%81.25)	5 (%15.62)	1 (%3.12)	0 (%0.00)	4.4935
rRNA	74	66 (%89.19)	8 (%10.81)	0 (%0.00)	0 (%0.00)	3.1387	66 (%89.19)	8 (%10.81)	0 (%0.00)	0 (%0.00)	1.2468	74 (%100.00)	0 (%0.00)	0 (%0.00)	0 (%0.00)	0
IG_V_pseudogene	290	289 (%99.66)	0 (%0.00)	1 (%0.34)	0 (%0.00)	2.1112	289 (%99.66)	1 (%0.34)	0 (%0.00)	0 (%0.00)	0.5629	287 (%98.97)	2 (%0.69)	1 (%0.34)	0 (%0.00)	4.0932
ribozyme	8	7 (%87.50)	0 (%0.00)	1 (%12.50)	0 (%0.00)	2.0858	8 (%100.00)	0 (%0.00)	0 (%0.00)	0 (%0.00)	0	8 (%100.00)	0 (%0.00)	0 (%0.00)	0 (%0.00)	0
unitary_pseudogene	103	100 (%97.09)	3 (%2.91)	0 (%0.00)	0 (%0.00)	0.6852	102 (%99.03)	0 (%0.00)	1 (%0.97)	0 (%0.00)	1.0922	103 (%100.00)	0 (%0.00)	0 (%0.00)	0 (%0.00)	0
IG_C_pseudogene	11	9 (%81.82)	2 (%18.18)	0 (%0.00)	0 (%0.00)	0.3164	7 (%63.64)	2 (%18.18)	0 (%0.00)	2 (%18.18)	65.6044	9 (%81.82)	0 (%0.00)	0 (%0.00)	2 (%18.18)	16.22
macro_lncRNA	1	0 (%0.00)	1 (%100.00)	0 (%0.00)	0 (%0.00)	0.0314	0 (%0.00)	1 (%100.00)	0 (%0.00)	0 (%0.00)	0.0558	0 (%0.00)	1 (%100.00)	0 (%0.00)	0 (%0.00)	0.038
IG_D_gene	64	64 (%100.00)	0 (%0.00)	0 (%0.00)	0 (%0.00)	0	64 (%100.00)	0 (%0.00)	0 (%0.00)	0 (%0.00)	0	64 (%100.00)	0 (%0.00)	0 (%0.00)	0 (%0.00)	0
IG_J_gene	24	24 (%100.00)	0 (%0.00)	0 (%0.00)	0 (%0.00)	0	24 (%100.00)	0 (%0.00)	0 (%0.00)	0 (%0.00)	0	24 (%100.00)	0 (%0.00)	0 (%0.00)	0 (%0.00)	0
IG_J_pseudogene	6	6 (%100.00)	0 (%0.00)	0 (%0.00)	0 (%0.00)	0	6 (%100.00)	0 (%0.00)	0 (%0.00)	0 (%0.00)	0	6 (%100.00)	0 (%0.00)	0 (%0.00)	0 (%0.00)	0
IG_V_gene	227	227 (%100.00)	0 (%0.00)	0 (%0.00)	0 (%0.00)	0	227 (%100.00)	0 (%0.00)	0 (%0.00)	0 (%0.00)	0	227 (%100.00)	0 (%0.00)	0 (%0.00)	0 (%0.00)	0
IG_pseudogene	1	1 (%100.00)	0 (%0.00)	0 (%0.00)	0 (%0.00)	0	1 (%100.00)	0 (%0.00)	0 (%0.00)	0 (%0.00)	0	1 (%100.00)	0 (%0.00)	0 (%0.00)	0 (%0.00)	0
TR_C_gene	8	8 (%100.00)	0 (%0.00)	0 (%0.00)	0 (%0.00)	0	8 (%100.00)	0 (%0.00)	0 (%0.00)	0 (%0.00)	0	8 (%100.00)	0 (%0.00)	0 (%0.00)	0 (%0.00)	0
TR_D_gene	4	4 (%100.00)	0 (%0.00)	0 (%0.00)	0 (%0.00)	0	4 (%100.00)	0 (%0.00)	0 (%0.00)	0 (%0.00)	0	4 (%100.00)	0 (%0.00)	0 (%0.00)	0 (%0.00)	0
TR_J_gene	93	93 (%100.00)	0 (%0.00)	0 (%0.00)	0 (%0.00)	0	93 (%100.00)	0 (%0.00)	0 (%0.00)	0 (%0.00)	0	93 (%100.00)	0 (%0.00)	0 (%0.00)	0 (%0.00)	0
TR_J_pseudogene	4	4 (%100.00)	0 (%0.00)	0 (%0.00)	0 (%0.00)	0	4 (%100.00)	0 (%0.00)	0 (%0.00)	0 (%0.00)	0	4 (%100.00)	0 (%0.00)	0 (%0.00)	0 (%0.00)	0
TR_V_gene	159	159 (%100.00)	0 (%0.00)	0 (%0.00)	0 (%0.00)	0	151 (%94.97)	6 (%3.77)	2 (%1.26)	0 (%0.00)	8.5525	154 (%96.86)	2 (%1.26)	2 (%1.26)	1 (%0.63)	9.0992
TR_V_pseudogene	46	46 (%100.00)	0 (%0.00)	0 (%0.00)	0 (%0.00)	0	46 (%100.00)	0 (%0.00)	0 (%0.00)	0 (%0.00)	0	46 (%100.00)	0 (%0.00)	0 (%0.00)	0 (%0.00)	0
non_coding	2	2 (%100.00)	0 (%0.00)	0 (%0.00)	0 (%0.00)	0	1 (%50.00)	0 (%0.00)	1 (%50.00)	0 (%0.00)	2.5035	1 (%50.00)	0 (%0.00)	1 (%50.00)	0 (%0.00)	1.2611
sRNA	6	6 (%100.00)	0 (%0.00)	0 (%0.00)	0 (%0.00)	0	6 (%100.00)	0 (%0.00)	0 (%0.00)	0 (%0.00)	0	6 (%100.00)	0 (%0.00)	0 (%0.00)	0 (%0.00)	0
scRNA	1	1 (%100.00)	0 (%0.00)	0 (%0.00)	0 (%0.00)	0	0 (%0.00)	0 (%0.00)	0 (%0.00)	1 (%100.00)	19.3695	1 (%100.00)	0 (%0.00)	0 (%0.00)	0 (%0.00)	0
scaRNA	52	52 (%100.00)	0 (%0.00)	0 (%0.00)	0 (%0.00)	0	52 (%100.00)	0 (%0.00)	0 (%0.00)	0 (%0.00)	0	52 (%100.00)	0 (%0.00)	0 (%0.00)	0 (%0.00)	0
translated_processed_pseudogene	2	2 (%100.00)	0 (%0.00)	0 (%0.00)	0 (%0.00)	0	1 (%50.00)	0 (%0.00)	1 (%50.00)	0 (%0.00)	2.434	2 (%100.00)	0 (%0.00)	0 (%0.00)	0 (%0.00)	0
vaultRNA	1	1 (%100.00)	0 (%0.00)	0 (%0.00)	0 (%0.00)	0	1 (%100.00)	0 (%0.00)	0 (%0.00)	0 (%0.00)	0	1 (%100.00)	0 (%0.00)	0 (%0.00)	0 (%0.00)	0

## Sheet: H2
BioType	Total	TPM=0	0<TPM<=1	1<TPM<=5	5<TPM	H2a (Total TPM)	TPM=0	0<TPM<=1	1<TPM<=5	5<TPM	H2b (Total TPM)	TPM=0	0<TPM<=1	1<TPM<=5	5<TPM	H2c (Total TPM)
protein_coding	22686	5725 (%25.24)	5964 (%26.29)	3393 (%14.96)	7604 (%33.52)	862363	9006 (%39.70)	4921 (%21.69)	3297 (%14.53)	5462 (%24.08)	858133	8298 (%36.58)	4663 (%20.55)	3214 (%14.17)	6511 (%28.70)	876053
Mt_rRNA	2	0 (%0.00)	0 (%0.00)	0 (%0.00)	2 (%100.00)	40764.4	0 (%0.00)	0 (%0.00)	0 (%0.00)	2 (%100.00)	34601.9	0 (%0.00)	0 (%0.00)	0 (%0.00)	2 (%100.00)	30909.1
lincRNA	8003	5049 (%63.09)	1803 (%22.53)	640 (%8.00)	511 (%6.39)	25802.5	5789 (%72.34)	1247 (%15.58)	531 (%6.64)	436 (%5.45)	25983.8	5633 (%70.39)	1333 (%16.66)	570 (%7.12)	467 (%5.84)	24543.9
antisense	5824	3727 (%63.99)	1290 (%22.15)	478 (%8.21)	329 (%5.65)	24228.1	4332 (%74.38)	891 (%15.30)	355 (%6.10)	246 (%4.22)	12960.6	4123 (%70.79)	1001 (%17.19)	423 (%7.26)	277 (%4.76)	11908.2
Mt_tRNA	22	0 (%0.00)	0 (%0.00)	3 (%13.64)	19 (%86.36)	9500.72	0 (%0.00)	0 (%0.00)	0 (%0.00)	22 (%100.00)	27565.3	0 (%0.00)	0 (%0.00)	0 (%0.00)	22 (%100.00)	18486
transcribed_unprocessed_pseudogene	1050	514 (%48.95)	347 (%33.05)	98 (%9.33)	91 (%8.67)	8475.72	694 (%66.10)	211 (%20.10)	79 (%7.52)	66 (%6.29)	4653.97	679 (%64.67)	234 (%22.29)	60 (%5.71)	77 (%7.33)	4567.47
processed_pseudogene	10821	9760 (%90.19)	741 (%6.85)	201 (%1.86)	119 (%1.10)	8474.6	10301 (%95.19)	322 (%2.98)	120 (%1.11)	78 (%0.72)	15820.9	10179 (%94.07)	378 (%3.49)	172 (%1.59)	92 (%0.85)	13397.8
unprocessed_pseudogene	3373	3008 (%89.18)	250 (%7.41)	60 (%1.78)	55 (%1.63)	4160.09	3202 (%94.93)	95 (%2.82)	33 (%0.98)	43 (%1.27)	3842.19	3176 (%94.16)	109 (%3.23)	38 (%1.13)	50 (%1.48)	3957.97
processed_transcript	916	478 (%52.18)	278 (%30.35)	79 (%8.62)	81 (%8.84)	3275.79	602 (%65.72)	185 (%20.20)	70 (%7.64)	59 (%6.44)	2580.31	549 (%59.93)	217 (%23.69)	84 (%9.17)	66 (%7.21)	2959.29
misc_RNA	2398	2056 (%85.74)	166 (%6.92)	130 (%5.42)	46 (%1.92)	2945.31	2193 (%91.45)	113 (%4.71)	63 (%2.63)	29 (%1.21)	3376.55	2148 (%89.57)	101 (%4.21)	101 (%4.21)	48 (%2.00)	3441.84
snRNA	2069	1989 (%96.13)	3 (%0.14)	47 (%2.27)	30 (%1.45)	2004.39	2004 (%96.86)	24 (%1.16)	9 (%0.43)	32 (%1.55)	2573.77	1998 (%96.57)	21 (%1.01)	16 (%0.77)	34 (%1.64)	810.615
non_coding	2	1 (%50.00)	0 (%0.00)	0 (%0.00)	1 (%50.00)	1556.69	1 (%50.00)	0 (%0.00)	0 (%0.00)	1 (%50.00)	3316.26	1 (%50.00)	0 (%0.00)	0 (%0.00)	1 (%50.00)	4029.52
sense_overlapping	183	106 (%57.92)	52 (%28.42)	9 (%4.92)	16 (%8.74)	1453.19	122 (%66.67)	47 (%25.68)	4 (%2.19)	10 (%5.46)	1604.32	128 (%69.95)	32 (%17.49)	10 (%5.46)	13 (%7.10)	1296.26
transcribed_processed_pseudogene	544	357 (%65.62)	115 (%21.14)	43 (%7.90)	29 (%5.33)	1235.45	429 (%78.86)	64 (%11.76)	29 (%5.33)	22 (%4.04)	690.323	398 (%73.16)	86 (%15.81)	30 (%5.51)	30 (%5.51)	1048.14
sense_intronic	934	597 (%63.92)	211 (%22.59)	87 (%9.31)	39 (%4.18)	1102.26	706 (%75.59)	143 (%15.31)	63 (%6.75)	22 (%2.36)	625.282	676 (%72.38)	160 (%17.13)	66 (%7.07)	32 (%3.43)	913.59
snoRNA	1009	970 (%96.13)	4 (%0.40)	21 (%2.08)	14 (%1.39)	541.632	980 (%97.13)	1 (%0.10)	12 (%1.19)	16 (%1.59)	498.09	976 (%96.73)	0 (%0.00)	14 (%1.39)	19 (%1.88)	647.375
miRNA	1911	1867 (%97.70)	1 (%0.05)	21 (%1.10)	22 (%1.15)	506.864	1895 (%99.16)	0 (%0.00)	4 (%0.21)	12 (%0.63)	245.731	1894 (%99.11)	0 (%0.00)	10 (%0.52)	7 (%0.37)	100.309
IG_C_pseudogene	11	7 (%63.64)	0 (%0.00)	2 (%18.18)	2 (%18.18)	298.187	9 (%81.82)	0 (%0.00)	0 (%0.00)	2 (%18.18)	25.5564	7 (%63.64)	2 (%18.18)	0 (%0.00)	2 (%18.18)	74.8872
pseudogene	43	24 (%55.81)	7 (%16.28)	5 (%11.63)	7 (%16.28)	223.293	29 (%67.44)	5 (%11.63)	3 (%6.98)	6 (%13.95)	192.395	24 (%55.81)	8 (%18.60)	5 (%11.63)	6 (%13.95)	151.636
rRNA_pseudogene	514	509 (%99.03)	0 (%0.00)	1 (%0.19)	4 (%0.78)	192.368	511 (%99.42)	0 (%0.00)	2 (%0.39)	1 (%0.19)	107.409	510 (%99.22)	0 (%0.00)	1 (%0.19)	3 (%0.58)	58.0873
IG_C_gene	23	13 (%56.52)	6 (%26.09)	3 (%13.04)	1 (%4.35)	164.525	17 (%73.91)	4 (%17.39)	1 (%4.35)	1 (%4.35)	16.9132	18 (%78.26)	4 (%17.39)	0 (%0.00)	1 (%4.35)	44.7301
polymorphic_pseudogene	69	54 (%78.26)	13 (%18.84)	1 (%1.45)	1 (%1.45)	153.197	63 (%91.30)	4 (%5.80)	1 (%1.45)	1 (%1.45)	20.1172	63 (%91.30)	5 (%7.25)	0 (%0.00)	1 (%1.45)	64.8934
transcribed_unitary_pseudogene	129	62 (%48.06)	31 (%24.03)	25 (%19.38)	11 (%8.53)	152.958	74 (%57.36)	34 (%26.36)	16 (%12.40)	5 (%3.88)	101.681	73 (%56.59)	32 (%24.81)	14 (%10.85)	10 (%7.75)	137.613
bidirectional_promoter_lncRNA	73	30 (%41.10)	24 (%32.88)	13 (%17.81)	6 (%8.22)	108.244	38 (%52.05)	17 (%23.29)	14 (%19.18)	4 (%5.48)	117.797	37 (%50.68)	23 (%31.51)	7 (%9.59)	6 (%8.22)	95.6315
rRNA	74	65 (%87.84)	0 (%0.00)	1 (%1.35)	8 (%10.81)	103.57	46 (%62.16)	20 (%27.03)	0 (%0.00)	8 (%10.81)	246.837	65 (%87.84)	0 (%0.00)	1 (%1.35)	8 (%10.81)	137.529
scaRNA	52	48 (%92.31)	2 (%3.85)	1 (%1.92)	1 (%1.92)	52.3463	47 (%90.38)	0 (%0.00)	4 (%7.69)	1 (%1.92)	43.6245	47 (%90.38)	2 (%3.85)	1 (%1.92)	2 (%3.85)	30.399
3prime_overlapping_ncRNA	32	20 (%62.50)	6 (%18.75)	2 (%6.25)	4 (%12.50)	43.0743	26 (%81.25)	3 (%9.38)	2 (%6.25)	1 (%3.12)	22.3029	26 (%81.25)	3 (%9.38)	1 (%3.12)	2 (%6.25)	22.1358
IG_V_pseudogene	290	281 (%96.90)	6 (%2.07)	1 (%0.34)	2 (%0.69)	30.6623	290 (%100.00)	0 (%0.00)	0 (%0.00)	0 (%0.00)	0	283 (%97.59)	2 (%0.69)	2 (%0.69)	3 (%1.03)	28.7091
TR_V_gene	159	144 (%90.57)	10 (%6.29)	3 (%1.89)	2 (%1.26)	19.5846	153 (%96.23)	2 (%1.26)	3 (%1.89)	1 (%0.63)	14.3927	152 (%95.60)	2 (%1.26)	5 (%3.14)	0 (%0.00)	10.4518
ribozyme	8	7 (%87.50)	0 (%0.00)	0 (%0.00)	1 (%12.50)	16.9466	7 (%87.50)	0 (%0.00)	1 (%12.50)	0 (%0.00)	1.6954	6 (%75.00)	0 (%0.00)	0 (%0.00)	2 (%25.00)	21.205
scRNA	1	0 (%0.00)	0 (%0.00)	0 (%0.00)	1 (%100.00)	15.9908	0 (%0.00)	0 (%0.00)	0 (%0.00)	1 (%100.00)	13.7956	0 (%0.00)	0 (%0.00)	0 (%0.00)	1 (%100.00)	40.9369
unitary_pseudogene	103	92 (%89.32)	8 (%7.77)	2 (%1.94)	1 (%0.97)	12.3147	94 (%91.26)	8 (%7.77)	1 (%0.97)	0 (%0.00)	2.5952	95 (%92.23)	7 (%6.80)	0 (%0.00)	1 (%0.97)	7.3373
IG_V_gene	227	207 (%91.19)	16 (%7.05)	4 (%1.76)	0 (%0.00)	8.3981	227 (%100.00)	0 (%0.00)	0 (%0.00)	0 (%0.00)	0	225 (%99.12)	0 (%0.00)	2 (%0.88)	0 (%0.00)	2.6205
TR_V_pseudogene	46	44 (%95.65)	1 (%2.17)	0 (%0.00)	1 (%2.17)	5.9861	46 (%100.00)	0 (%0.00)	0 (%0.00)	0 (%0.00)	0	44 (%95.65)	2 (%4.35)	0 (%0.00)	0 (%0.00)	0.2129
IG_J_gene	24	22 (%91.67)	0 (%0.00)	2 (%8.33)	0 (%0.00)	3.5436	24 (%100.00)	0 (%0.00)	0 (%0.00)	0 (%0.00)	0	24 (%100.00)	0 (%0.00)	0 (%0.00)	0 (%0.00)	0
translated_processed_pseudogene	2	1 (%50.00)	0 (%0.00)	1 (%50.00)	0 (%0.00)	2.7889	2 (%100.00)	0 (%0.00)	0 (%0.00)	0 (%0.00)	0	2 (%100.00)	0 (%0.00)	0 (%0.00)	0 (%0.00)	0
TR_C_gene	8	7 (%87.50)	0 (%0.00)	1 (%12.50)	0 (%0.00)	1.1762	8 (%100.00)	0 (%0.00)	0 (%0.00)	0 (%0.00)	0	8 (%100.00)	0 (%0.00)	0 (%0.00)	0 (%0.00)	0
macro_lncRNA	1	0 (%0.00)	1 (%100.00)	0 (%0.00)	0 (%0.00)	0.3599	0 (%0.00)	1 (%100.00)	0 (%0.00)	0 (%0.00)	0.1776	0 (%0.00)	1 (%100.00)	0 (%0.00)	0 (%0.00)	0.3822
IG_D_gene	64	64 (%100.00)	0 (%0.00)	0 (%0.00)	0 (%0.00)	0	64 (%100.00)	0 (%0.00)	0 (%0.00)	0 (%0.00)	0	64 (%100.00)	0 (%0.00)	0 (%0.00)	0 (%0.00)	0
IG_J_pseudogene	6	6 (%100.00)	0 (%0.00)	0 (%0.00)	0 (%0.00)	0	6 (%100.00)	0 (%0.00)	0 (%0.00)	0 (%0.00)	0	6 (%100.00)	0 (%0.00)	0 (%0.00)	0 (%0.00)	0
IG_pseudogene	1	1 (%100.00)	0 (%0.00)	0 (%0.00)	0 (%0.00)	0	1 (%100.00)	0 (%0.00)	0 (%0.00)	0 (%0.00)	0	1 (%100.00)	0 (%0.00)	0 (%0.00)	0 (%0.00)	0
TR_D_gene	4	4 (%100.00)	0 (%0.00)	0 (%0.00)	0 (%0.00)	0	4 (%100.00)	0 (%0.00)	0 (%0.00)	0 (%0.00)	0	4 (%100.00)	0 (%0.00)	0 (%0.00)	0 (%0.00)	0
TR_J_gene	93	93 (%100.00)	0 (%0.00)	0 (%0.00)	0 (%0.00)	0	93 (%100.00)	0 (%0.00)	0 (%0.00)	0 (%0.00)	0	93 (%100.00)	0 (%0.00)	0 (%0.00)	0 (%0.00)	0
TR_J_pseudogene	4	4 (%100.00)	0 (%0.00)	0 (%0.00)	0 (%0.00)	0	4 (%100.00)	0 (%0.00)	0 (%0.00)	0 (%0.00)	0	4 (%100.00)	0 (%0.00)	0 (%0.00)	0 (%0.00)	0
sRNA	6	6 (%100.00)	0 (%0.00)	0 (%0.00)	0 (%0.00)	0	6 (%100.00)	0 (%0.00)	0 (%0.00)	0 (%0.00)	0	6 (%100.00)	0 (%0.00)	0 (%0.00)	0 (%0.00)	0
vaultRNA	1	1 (%100.00)	0 (%0.00)	0 (%0.00)	0 (%0.00)	0	1 (%100.00)	0 (%0.00)	0 (%0.00)	0 (%0.00)	0	1 (%100.00)	0 (%0.00)	0 (%0.00)	0 (%0.00)	0

## Sheet: ZF
BioType	Total	TPM=0	0<TPM<=1	1<TPM<=5	5<TPM	ZFa (Total TPM)	TPM=0	0<TPM<=1	1<TPM<=5	5<TPM	ZFb (Total TPM)	TPM=0	0<TPM<=1	1<TPM<=5	5<TPM	ZFc (Total TPM)
protein_coding	30153	12667 (%42.01)	4221 (%14.00)	3506 (%11.63)	9759 (%32.36)	757982	9396 (%31.16)	6994 (%23.20)	4006 (%13.29)	9757 (%32.36)	798517	11748 (%38.96)	4602 (%15.26)	3750 (%12.44)	10053 (%33.34)	816398
Mt_rRNA	2	0 (%0.00)	0 (%0.00)	0 (%0.00)	2 (%100.00)	128182	0 (%0.00)	0 (%0.00)	0 (%0.00)	2 (%100.00)	124131	0 (%0.00)	0 (%0.00)	0 (%0.00)	2 (%100.00)	106332
rRNA	1966	1922 (%97.76)	16 (%0.81)	20 (%1.02)	8 (%0.41)	73200.5	1894 (%96.34)	43 (%2.19)	21 (%1.07)	8 (%0.41)	45011.8	1917 (%97.51)	29 (%1.48)	10 (%0.51)	10 (%0.51)	45133.2
pseudogene	13	9 (%69.23)	0 (%0.00)	1 (%7.69)	3 (%23.08)	19844.7	9 (%69.23)	0 (%0.00)	1 (%7.69)	3 (%23.08)	7707.09	8 (%61.54)	0 (%0.00)	2 (%15.38)	3 (%23.08)	11709.4
Mt_tRNA	22	0 (%0.00)	0 (%0.00)	1 (%4.55)	21 (%95.45)	7131.11	0 (%0.00)	0 (%0.00)	0 (%0.00)	22 (%100.00)	9041.28	0 (%0.00)	0 (%0.00)	0 (%0.00)	22 (%100.00)	5079.39
processed_transcript	1045	774 (%74.07)	116 (%11.10)	84 (%8.04)	71 (%6.79)	6810.84	667 (%63.83)	198 (%18.95)	110 (%10.53)	70 (%6.70)	8182.65	757 (%72.44)	127 (%12.15)	87 (%8.33)	74 (%7.08)	8494.12
lincRNA	1493	954 (%63.90)	275 (%18.42)	159 (%10.65)	105 (%7.03)	4846.4	751 (%50.30)	446 (%29.87)	199 (%13.33)	97 (%6.50)	5119.47	910 (%60.95)	284 (%19.02)	200 (%13.40)	99 (%6.63)	4554.45
antisense	672	424 (%63.10)	107 (%15.92)	83 (%12.35)	58 (%8.63)	1293.07	289 (%43.01)	219 (%32.59)	115 (%17.11)	49 (%7.29)	1565.62	368 (%54.76)	151 (%22.47)	101 (%15.03)	52 (%7.74)	1558.95
unprocessed_pseudogene	221	191 (%86.43)	15 (%6.79)	12 (%5.43)	3 (%1.36)	132.4	183 (%82.81)	18 (%8.14)	15 (%6.79)	5 (%2.26)	138.314	183 (%82.81)	21 (%9.50)	12 (%5.43)	5 (%2.26)	144.718
transcribed_unprocessed_pseudogene	28	21 (%75.00)	3 (%10.71)	2 (%7.14)	2 (%7.14)	125.357	18 (%64.29)	6 (%21.43)	1 (%3.57)	3 (%10.71)	117.23	21 (%75.00)	4 (%14.29)	1 (%3.57)	2 (%7.14)	82.0485
snRNA	541	470 (%86.88)	60 (%11.09)	7 (%1.29)	4 (%0.74)	104.172	480 (%88.72)	45 (%8.32)	12 (%2.22)	4 (%0.74)	88.3091	466 (%86.14)	66 (%12.20)	8 (%1.48)	1 (%0.18)	57.2535
miRNA	434	420 (%96.77)	5 (%1.15)	4 (%0.92)	5 (%1.15)	90.1174	409 (%94.24)	15 (%3.46)	6 (%1.38)	4 (%0.92)	120.036	423 (%97.47)	2 (%0.46)	4 (%0.92)	5 (%1.15)	163.569
snoRNA	247	218 (%88.26)	17 (%6.88)	9 (%3.64)	3 (%1.21)	74.5893	197 (%79.76)	25 (%10.12)	22 (%8.91)	3 (%1.21)	94.5445	215 (%87.04)	17 (%6.88)	10 (%4.05)	5 (%2.02)	72.6613
polymorphic_pseudogene	10	3 (%30.00)	2 (%20.00)	2 (%20.00)	3 (%30.00)	51.6135	3 (%30.00)	2 (%20.00)	4 (%40.00)	1 (%10.00)	50.9197	4 (%40.00)	1 (%10.00)	2 (%20.00)	3 (%30.00)	55.2136
sense_intronic	57	44 (%77.19)	7 (%12.28)	3 (%5.26)	3 (%5.26)	49.3195	39 (%68.42)	13 (%22.81)	3 (%5.26)	2 (%3.51)	36.497	46 (%80.70)	7 (%12.28)	2 (%3.51)	2 (%3.51)	46.2096
misc_RNA	94	75 (%79.79)	8 (%8.51)	10 (%10.64)	1 (%1.06)	34.0517	74 (%78.72)	13 (%13.83)	5 (%5.32)	2 (%2.13)	23.3339	69 (%73.40)	14 (%14.89)	10 (%10.64)	1 (%1.06)	51.9589
TR_J_gene	76	74 (%97.37)	0 (%0.00)	0 (%0.00)	2 (%2.63)	20.4314	72 (%94.74)	1 (%1.32)	1 (%1.32)	2 (%2.63)	17.5385	74 (%97.37)	0 (%0.00)	0 (%0.00)	2 (%2.63)	17.9758
processed_pseudogene	27	22 (%81.48)	2 (%7.41)	1 (%3.70)	2 (%7.41)	18.334	18 (%66.67)	6 (%22.22)	2 (%7.41)	1 (%3.70)	26.0831	22 (%81.48)	1 (%3.70)	2 (%7.41)	2 (%7.41)	31.9363
ribozyme	4	2 (%50.00)	0 (%0.00)	2 (%50.00)	0 (%0.00)	5.5838	1 (%25.00)	1 (%25.00)	2 (%50.00)	0 (%0.00)	6.5271	1 (%25.00)	0 (%0.00)	3 (%75.00)	0 (%0.00)	6.9589
IG_V_pseudogene	17	14 (%82.35)	2 (%11.76)	1 (%5.88)	0 (%0.00)	2.6689	16 (%94.12)	1 (%5.88)	0 (%0.00)	0 (%0.00)	0.4169	16 (%94.12)	1 (%5.88)	0 (%0.00)	0 (%0.00)	0.0459
scaRNA	11	10 (%90.91)	1 (%9.09)	0 (%0.00)	0 (%0.00)	0.5712	7 (%63.64)	3 (%27.27)	1 (%9.09)	0 (%0.00)	2.6164	9 (%81.82)	1 (%9.09)	1 (%9.09)	0 (%0.00)	2.2278
sense_overlapping	7	4 (%57.14)	3 (%42.86)	0 (%0.00)	0 (%0.00)	0.2322	4 (%57.14)	3 (%42.86)	0 (%0.00)	0 (%0.00)	0.9409	5 (%71.43)	2 (%28.57)	0 (%0.00)	0 (%0.00)	0.4605
IG_C_gene	2	2 (%100.00)	0 (%0.00)	0 (%0.00)	0 (%0.00)	0	1 (%50.00)	1 (%50.00)	0 (%0.00)	0 (%0.00)	0.7566	2 (%100.00)	0 (%0.00)	0 (%0.00)	0 (%0.00)	0
IG_C_pseudogene	3	3 (%100.00)	0 (%0.00)	0 (%0.00)	0 (%0.00)	0	3 (%100.00)	0 (%0.00)	0 (%0.00)	0 (%0.00)	0	3 (%100.00)	0 (%0.00)	0 (%0.00)	0 (%0.00)	0
IG_J_pseudogene	3	3 (%100.00)	0 (%0.00)	0 (%0.00)	0 (%0.00)	0	2 (%66.67)	1 (%33.33)	0 (%0.00)	0 (%0.00)	0.5438	2 (%66.67)	1 (%33.33)	0 (%0.00)	0 (%0.00)	0.5829
IG_pseudogene	2	2 (%100.00)	0 (%0.00)	0 (%0.00)	0 (%0.00)	0	2 (%100.00)	0 (%0.00)	0 (%0.00)	0 (%0.00)	0	2 (%100.00)	0 (%0.00)	0 (%0.00)	0 (%0.00)	0
TR_D_gene	1	1 (%100.00)	0 (%0.00)	0 (%0.00)	0 (%0.00)	0	1 (%100.00)	0 (%0.00)	0 (%0.00)	0 (%0.00)	0	1 (%100.00)	0 (%0.00)	0 (%0.00)	0 (%0.00)	0
TR_V_gene	70	70 (%100.00)	0 (%0.00)	0 (%0.00)	0 (%0.00)	0	70 (%100.00)	0 (%0.00)	0 (%0.00)	0 (%0.00)	0	67 (%95.71)	0 (%0.00)	3 (%4.29)	0 (%0.00)	6.0925
TR_V_pseudogene	1	1 (%100.00)	0 (%0.00)	0 (%0.00)	0 (%0.00)	0	1 (%100.00)	0 (%0.00)	0 (%0.00)	0 (%0.00)	0	1 (%100.00)	0 (%0.00)	0 (%0.00)	0 (%0.00)	0
sRNA	4	4 (%100.00)	0 (%0.00)	0 (%0.00)	0 (%0.00)	0	4 (%100.00)	0 (%0.00)	0 (%0.00)	0 (%0.00)	0	4 (%100.00)	0 (%0.00)	0 (%0.00)	0 (%0.00)	0
