# Supplementary material for: Comparative analysis of single-cell transcriptomics in human and Zebrafish oocytes
Source: BMC Genomics. 2020 Jul 8;21:471. doi: 10.1186/s12864-020-06860-z (PMC7346435; doi:10.1186/s12864-020-06860-z)
Supplement: Supplementary file 3 — Additional file 3: Supplementary file 2. List of genes described by the quantile mapping data matrices (Fig. 3). For each location (given row/column position in the quantile mapping matrix), genes are listed along with their description and TPM values in the samples involved in the mapping. [file 12864_2020_6860_MOESM3_ESM.xlsx]

## Sheet: H1_ZF
RowNo	ColNo	GeneH	Gene_SymbolH	DescriptionH	Bio_TypeH	H1a	H1b	H1c	AvgH1	z-score (H1a)	z-score (H1b)	z-score (H1c)	GeneZ	Gene_SymbolZ	DescriptionZ	Bio_TypeZ	ZFa	ZFb	ZFc	AvgZF	z-score (ZFa)	z-score (ZFb)	z-score (ZFc)
1	1	ENSG00000198712	MT-CO2	mitochondrially encoded cytochrome c oxidase II [Source:HGNC Symbol;Acc:HGNC:7421]	protein_coding	17453.9	42953.7	34987.6	31798.4	4.09	4.74	4.49	ENSDARG00000063908	mt-co2	cytochrome c oxidase II, mitochondrial	protein_coding	4196.57	5669.92	2896.69	4254.39	3.83	3.84	3.41
1	1	ENSG00000198886	MT-ND4	mitochondrially encoded NADH:ubiquinone oxidoreductase core subunit 4 [Source:HGNC Symbol;Acc:HGNC:7459]	protein_coding	13732	28133.5	17193.8	19686.4	3.95	4.48	4.07	ENSDARG00000063917	mt-nd4	NADH dehydrogenase 4, mitochondrial	protein_coding	412.52	567.99	401.81	460.77	2.2	2.29	2.06
1	1	ENSG00000198888	MT-ND1	mitochondrially encoded NADH:ubiquinone oxidoreductase core subunit 1 [Source:HGNC Symbol;Acc:HGNC:7455]	protein_coding	12178	28362.8	18363.1	19634.6	3.88	4.48	4.11	ENSDARG00000063895	mt-nd1	NADH dehydrogenase 1, mitochondrial	protein_coding	301.77	363.72	220.22	295.24	1.99	1.99	1.65
1	1	ENSG00000198804	MT-CO1	mitochondrially encoded cytochrome c oxidase I [Source:HGNC Symbol;Acc:HGNC:7419]	protein_coding	14408.3	25409.4	18517.5	19445.1	3.98	4.41	4.12	ENSDARG00000063905	mt-co1	cytochrome c oxidase I, mitochondrial	protein_coding	2472.08	2756.48	1772.65	2333.74	3.46	3.36	3.08
1	1	ENSG00000198763	MT-ND2	mitochondrially encoded NADH:ubiquinone oxidoreductase core subunit 2 [Source:HGNC Symbol;Acc:HGNC:7456]	protein_coding	12861.7	27109.2	17603.5	19191.5	3.91	4.45	4.09	ENSDARG00000063899	mt-nd2	NADH dehydrogenase 2, mitochondrial	protein_coding	436.64	501.89	354.49	431.01	2.24	2.21	1.97
1	1	ENSG00000198899	MT-ATP6	mitochondrially encoded ATP synthase membrane subunit 6 [Source:HGNC Symbol;Acc:HGNC:7414]	protein_coding	10494	20518.2	15938	15650.1	3.8	4.28	4.03	ENSDARG00000063911	mt-atp6	ATP synthase 6, mitochondrial	protein_coding	2283.22	2260.37	1932.75	2158.78	3.4	3.22	3.14
1	1	ENSG00000198938	MT-CO3	mitochondrially encoded cytochrome c oxidase III [Source:HGNC Symbol;Acc:HGNC:7422]	protein_coding	8088.85	15234.9	12057.8	11793.9	3.65	4.09	3.86	ENSDARG00000063912	mt-co3	cytochrome c oxidase III, mitochondrial	protein_coding	3367.28	4030.37	2231.37	3209.67	3.68	3.61	3.23
1	1	ENSG00000198727	MT-CYB	mitochondrially encoded cytochrome b [Source:HGNC Symbol;Acc:HGNC:7427]	protein_coding	6940.5	15989.5	11207.2	11379.1	3.56	4.12	3.82	ENSDARG00000063924	mt-cyb	cytochrome b, mitochondrial	protein_coding	1477.47	1967.41	1159.5	1534.79	3.1	3.13	2.79
1	1	ENSG00000132646	PCNA	proliferating cell nuclear antigen [Source:HGNC Symbol;Acc:HGNC:8729]	protein_coding	14324	4463.9	11145.8	9977.91	3.98	3.32	3.81	ENSDARG00000054155	pcna	proliferating cell nuclear antigen	protein_coding	211.81	277.22	242.37	243.8	1.74	1.81	1.71
1	1	ENSG00000186468	RPS23	ribosomal protein S23 [Source:HGNC Symbol;Acc:HGNC:10410]	protein_coding	8434.62	4231.33	6654.55	6440.17	3.67	3.29	3.51	ENSDARG00000021838	rps23	ribosomal protein S23	protein_coding	201.4	201.89	168.93	190.74	1.7	1.6	1.47
1	1	ENSG00000112306	RPS12	ribosomal protein S12 [Source:HGNC Symbol;Acc:HGNC:10385]	protein_coding	6023.8	3089.31	5240.67	4784.6	3.48	3.09	3.37	ENSDARG00000036875	rps12	ribosomal protein S12	protein_coding	323.44	314.51	301.88	313.28	2.03	1.9	1.86
1	1	ENSG00000198695	MT-ND6	mitochondrially encoded NADH:ubiquinone oxidoreductase core subunit 6 [Source:HGNC Symbol;Acc:HGNC:7462]	protein_coding	4816.03	5089.91	3534.49	4480.14	3.35	3.4	3.13	ENSDARG00000063922	mt-nd6	NADH dehydrogenase 6, mitochondrial	protein_coding	712.3	712.58	524.86	649.91	2.59	2.45	2.24
1	1	ENSG00000130816	DNMT1	DNA methyltransferase 1 [Source:HGNC Symbol;Acc:HGNC:2976]	protein_coding	4506.35	3997.66	4556.24	4353.42	3.31	3.25	3.28	ENSDARG00000030756	dnmt1	DNA (cytosine-5-)-methyltransferase 1	protein_coding	174.04	171.48	200.16	181.89	1.6	1.49	1.58
1	1	ENSG00000142534	RPS11	ribosomal protein S11 [Source:HGNC Symbol;Acc:HGNC:10384]	protein_coding	3995.17	3606.56	5032.07	4211.27	3.24	3.19	3.34	ENSDARG00000053058	rps11	ribosomal protein S11	protein_coding	329.49	328.96	298	318.82	2.05	1.93	1.85
1	1	ENSG00000162244	RPL29	ribosomal protein L29 [Source:HGNC Symbol;Acc:HGNC:10331]	protein_coding	3059.91	3612.35	4089.85	3587.37	3.09	3.19	3.22	ENSDARG00000077717	rpl29	ribosomal protein L29	protein_coding	725.85	726.7	695.74	716.1	2.6	2.46	2.44
1	1	ENSG00000142676	RPL11	ribosomal protein L11 [Source:HGNC Symbol;Acc:HGNC:10301]	protein_coding	3848.05	2560.94	3800.73	3403.24	3.22	2.97	3.17	ENSDARG00000043509	rpl11	ribosomal protein L11	protein_coding	207.94	219.87	187.33	205.05	1.72	1.65	1.54
1	1	ENSG00000198242	RPL23A	ribosomal protein L23a [Source:HGNC Symbol;Acc:HGNC:10317]	protein_coding	4161.1	2039.34	2866.28	3022.24	3.26	2.83	3.01	ENSDARG00000006316	rpl23a	ribosomal protein L23a	protein_coding	323.49	200.59	204.55	242.88	2.03	1.59	1.6
1	1	ENSG00000105372	RPS19	ribosomal protein S19 [Source:HGNC Symbol;Acc:HGNC:10402]	protein_coding	3346.04	2152.22	3183.8	2894.02	3.14	2.86	3.07	ENSDARG00000030602	rps19	ribosomal protein S19	protein_coding	279.82	220.17	204.5	234.83	1.93	1.65	1.6
1	1	ENSG00000108107	RPL28	ribosomal protein L28 [Source:HGNC Symbol;Acc:HGNC:10330]	protein_coding	2710.25	2345.83	3371.01	2809.03	3.02	2.92	3.1	ENSDARG00000005791	rpl28	ribosomal protein L28	protein_coding	330.11	254.83	299.57	294.84	2.05	1.75	1.86
1	1	ENSG00000113387	SUB1	SUB1 homolog, transcriptional regulator [Source:HGNC Symbol;Acc:HGNC:19985]	protein_coding	2510.18	2843.97	2458.35	2604.17	2.97	3.04	2.92	ENSDARG00000007720	sub1b	SUB1 homolog, transcriptional regulator b	protein_coding	158.93	244.49	291.98	231.8	1.54	1.73	1.84
1	1	ENSG00000134057	CCNB1	cyclin B1 [Source:HGNC Symbol;Acc:HGNC:1579]	protein_coding	3702.59	1532.69	1798.84	2344.71	3.2	2.65	2.73	ENSDARG00000051923	ccnb1	cyclin B1	protein_coding	986.2	1251.21	1590.2	1275.87	2.82	2.83	3
1	1	ENSG00000161970	RPL26	ribosomal protein L26 [Source:HGNC Symbol;Acc:HGNC:10327]	protein_coding	2939.75	1533.54	2490.03	2321.11	3.06	2.65	2.92	ENSDARG00000102317	rpl26	ribosomal protein L26	protein_coding	304.1	301.06	229.11	278.09	1.99	1.87	1.67
1	1	ENSG00000229117	RPL41	ribosomal protein L41 [Source:HGNC Symbol;Acc:HGNC:10354]	protein_coding	2295.24	2218.77	2304.55	2272.85	2.92	2.88	2.88	ENSDARG00000092807	RPL41	ribosomal protein L41	protein_coding	1392.31	1452.94	1556.48	1467.24	3.06	2.93	2.99
1	1	ENSG00000198786	MT-ND5	mitochondrially encoded NADH:ubiquinone oxidoreductase core subunit 5 [Source:HGNC Symbol;Acc:HGNC:7461]	protein_coding	2101.24	2790.3	1782.23	2224.59	2.87	3.03	2.72	ENSDARG00000063921	mt-nd5	NADH dehydrogenase 5, mitochondrial	protein_coding	281.45	321.8	260.37	287.87	1.94	1.91	1.76
1	1	ENSG00000182004	SNRPE	small nuclear ribonucleoprotein polypeptide E [Source:HGNC Symbol;Acc:HGNC:11161]	protein_coding	2693.89	1778.55	2187.23	2219.89	3.01	2.74	2.85	ENSDARG00000033175	snrpe	small nuclear ribonucleoprotein polypeptide E	protein_coding	300.87	402.26	296.26	333.13	1.98	2.06	1.85
1	1	ENSG00000137707	BTG4	BTG anti-proliferation factor 4 [Source:HGNC Symbol;Acc:HGNC:13862]	protein_coding	2367.64	1837.05	2233.65	2146.12	2.94	2.77	2.86	ENSDARG00000035171	btg4	B-cell translocation gene 4	protein_coding	984.15	1267.79	1248.6	1166.85	2.81	2.83	2.84
1	1	ENSG00000147403	RPL10	ribosomal protein L10 [Source:HGNC Symbol;Acc:HGNC:10298]	protein_coding	1483.31	2057.78	2622.92	2054.67	2.67	2.84	2.95	ENSDARG00000025581	rpl10	ribosomal protein L10	protein_coding	136.41	133.47	119.4	129.76	1.43	1.32	1.23
1	1	ENSG00000171858	RPS21	ribosomal protein S21 [Source:HGNC Symbol;Acc:HGNC:10409]	protein_coding	2051.31	2044.75	2043.56	2046.54	2.86	2.83	2.81	ENSDARG00000025850	rps21	ribosomal protein S21	protein_coding	199.97	231.63	180.26	203.95	1.7	1.69	1.51
1	1	ENSG00000083845	RPS5	ribosomal protein S5 [Source:HGNC Symbol;Acc:HGNC:10426]	protein_coding	2225.18	1539.67	2181.12	1981.99	2.9	2.65	2.84	ENSDARG00000043453	rps5	ribosomal protein S5	protein_coding	255.61	213.75	205.43	224.93	1.87	1.63	1.6
1	1	ENSG00000164587	RPS14	ribosomal protein S14 [Source:HGNC Symbol;Acc:HGNC:10387]	protein_coding	2059.4	1502.4	2314.24	1958.68	2.86	2.64	2.88	ENSDARG00000036629	rps14	ribosomal protein S14	protein_coding	706.4	733.14	665.89	701.81	2.58	2.47	2.41
1	1	ENSG00000132341	RAN	RAN, member RAS oncogene family [Source:HGNC Symbol;Acc:HGNC:9846]	protein_coding	1838.98	2093.66	1676.14	1869.59	2.79	2.85	2.69	ENSDARG00000057026	ran	RAN, member RAS oncogene family	protein_coding	674.54	1021.6	848.08	848.07	2.55	2.69	2.57
1	1	ENSG00000089157	RPLP0	ribosomal protein lateral stalk subunit P0 [Source:HGNC Symbol;Acc:HGNC:10371]	protein_coding	1826.59	1813.02	1853.1	1830.9	2.79	2.76	2.75	ENSDARG00000051783	rplp0	ribosomal protein, large, P0	protein_coding	145.33	170.07	144.03	153.15	1.47	1.48	1.36
1	1	ENSG00000233927	RPS28	ribosomal protein S28 [Source:HGNC Symbol;Acc:HGNC:10418]	protein_coding	1910.32	1181.43	1878.84	1656.86	2.81	2.49	2.76	ENSDARG00000035860	rps28	ribosomal protein S28	protein_coding	833.25	991.62	856.38	893.75	2.7	2.67	2.58
1	1	ENSG00000198840	MT-ND3	mitochondrially encoded NADH:ubiquinone oxidoreductase core subunit 3 [Source:HGNC Symbol;Acc:HGNC:7458]	protein_coding	936.3	2225.55	1663.85	1608.57	2.4	2.89	2.68	ENSDARG00000063914	mt-nd3	NADH dehydrogenase 3, mitochondrial	protein_coding	350.07	458.48	288.43	365.66	2.09	2.15	1.83
1	1	ENSG00000113558	SKP1	S-phase kinase associated protein 1 [Source:HGNC Symbol;Acc:HGNC:10899]	protein_coding	1383.37	1754	1501.16	1546.18	2.63	2.74	2.62	ENSDARG00000003151	skp1	S-phase kinase-associated protein 1	protein_coding	199.33	257.9	271.8	243.01	1.7	1.76	1.79
1	1	ENSG00000174748	RPL15	ribosomal protein L15 [Source:HGNC Symbol;Acc:HGNC:10306]	protein_coding	1747.22	1002.69	1702.8	1484.23	2.76	2.39	2.7	ENSDARG00000009285	rpl15	ribosomal protein L15	protein_coding	188.67	204.61	193.01	195.43	1.66	1.61	1.56
1	1	ENSG00000070501	POLB	DNA polymerase beta [Source:HGNC Symbol;Acc:HGNC:9174]	protein_coding	1620.55	1207.92	1505.69	1444.72	2.72	2.5	2.62	ENSDARG00000003749	polb	polymerase (DNA directed), beta	protein_coding	154.65	133.44	113.37	133.82	1.52	1.32	1.19
1	1	ENSG00000120533	ENY2	ENY2, transcription and export complex 2 subunit [Source:HGNC Symbol;Acc:HGNC:24449]	protein_coding	1439.93	1243.56	1454.24	1379.25	2.65	2.52	2.6	ENSDARG00000070046	eny2	enhancer of yellow 2 homolog (Drosophila)	protein_coding	524.65	721.71	756.71	667.69	2.37	2.45	2.49
1	1	ENSG00000124614	RPS10	ribosomal protein S10 [Source:HGNC Symbol;Acc:HGNC:10383]	protein_coding	1356.76	1198.31	1490.03	1348.37	2.62	2.5	2.62	ENSDARG00000034897	rps10	ribosomal protein S10	protein_coding	262.92	386.3	305.81	318.34	1.89	2.03	1.87
1	1	ENSG00000037241	RPL26L1	ribosomal protein L26 like 1 [Source:HGNC Symbol;Acc:HGNC:17050]	protein_coding	1789.45	717.63	1462.83	1323.3	2.78	2.18	2.61	ENSDARG00000102317	rpl26	ribosomal protein L26	protein_coding	304.1	301.06	229.11	278.09	1.99	1.87	1.67
1	1	ENSG00000198034	RPS4X	ribosomal protein S4 X-linked [Source:HGNC Symbol;Acc:HGNC:10424]	protein_coding	1537.89	784.54	1357.78	1226.73	2.69	2.23	2.56	ENSDARG00000014690	rps4x	ribosomal protein S4 X-linked	protein_coding	123.83	172.71	158.88	151.81	1.36	1.49	1.42
1	1	ENSG00000177600	RPLP2	ribosomal protein lateral stalk subunit P2 [Source:HGNC Symbol;Acc:HGNC:10377]	protein_coding	1245.42	940.02	1418.09	1201.18	2.57	2.34	2.59	ENSDARG00000011201	rplp2l	ribosomal protein, large P2, like	protein_coding	390.34	363.8	363.82	372.65	2.17	1.99	1.99
1	1	ENSG00000023734	STRAP	serine/threonine kinase receptor associated protein [Source:HGNC Symbol;Acc:HGNC:30796]	protein_coding	1079.54	804.65	1467.47	1117.22	2.49	2.25	2.61	ENSDARG00000007405	strap	serine/threonine kinase receptor associated protein	protein_coding	167.41	205.6	192.79	188.6	1.57	1.61	1.56
1	1	ENSG00000131469	RPL27	ribosomal protein L27 [Source:HGNC Symbol;Acc:HGNC:10328]	protein_coding	1309.46	697.12	1336.19	1114.26	2.6	2.16	2.55	ENSDARG00000015128	rpl27	ribosomal protein L27	protein_coding	262.78	223.94	220.74	235.82	1.89	1.67	1.65
1	1	ENSG00000115128	SF3B6	splicing factor 3b subunit 6 [Source:HGNC Symbol;Acc:HGNC:30096]	protein_coding	1551.96	687.07	985.13	1074.72	2.7	2.15	2.37	ENSDARG00000009753	sf3b6	splicing factor 3b, subunit 6	protein_coding	119.75	187.06	217.35	174.72	1.34	1.55	1.64
1	1	ENSG00000171530	TBCA	tubulin folding cofactor A [Source:HGNC Symbol;Acc:HGNC:11579]	protein_coding	1454.55	598.81	1142.92	1065.43	2.66	2.06	2.46	ENSDARG00000016754	tbca	tubulin cofactor a	protein_coding	164.85	194.5	189.51	182.96	1.56	1.57	1.54
1	1	ENSG00000162961	DPY30	dpy-30, histone methyltransferase complex regulatory subunit [Source:HGNC Symbol;Acc:HGNC:24590]	protein_coding	1404.51	647.97	1132.44	1061.64	2.64	2.11	2.46	ENSDARG00000004427	dpy30	dpy-30 histone methyltransferase complex regulatory subunit	protein_coding	188.28	359.39	311.62	286.43	1.66	1.99	1.89
1	1	ENSG00000171863	RPS7	ribosomal protein S7 [Source:HGNC Symbol;Acc:HGNC:10440]	protein_coding	1138.95	838.24	1060.13	1012.44	2.52	2.27	2.42	ENSDARG00000042566	rps7	ribosomal protein S7	protein_coding	307.72	339.49	270.69	305.97	2	1.95	1.79
1	1	ENSG00000198668	CALM1	calmodulin 1 [Source:HGNC Symbol;Acc:HGNC:1442]	protein_coding	874.09	1162.14	836.63	957.62	2.36	2.48	2.28	ENSDARG00000021811	calm1a	calmodulin 1a	protein_coding	1138.06	1176.14	1139.36	1151.19	2.92	2.78	2.77
1	1	ENSG00000214102	WEE2	WEE1 homolog 2 [Source:HGNC Symbol;Acc:HGNC:19684]	protein_coding	1273.91	516.59	1065.9	952.14	2.58	1.97	2.42	ENSDARG00000012718	wee2	WEE1 homolog 2 (S. pombe)	protein_coding	249.45	383.5	388.46	340.47	1.85	2.03	2.04
1	1	ENSG00000108298	RPL19	ribosomal protein L19 [Source:HGNC Symbol;Acc:HGNC:10312]	protein_coding	1066.05	774.15	1015.57	951.93	2.48	2.22	2.39	ENSDARG00000013307	rpl19	ribosomal protein L19	protein_coding	243.99	283.49	256.27	261.25	1.84	1.83	1.75
1	1	ENSG00000187109	NAP1L1	nucleosome assembly protein 1 like 1 [Source:HGNC Symbol;Acc:HGNC:7637]	protein_coding	982.3	910.5	895.19	929.33	2.43	2.32	2.32	ENSDARG00000101813	nap1l1	nucleosome assembly protein 1-like 1	protein_coding	387.81	597.81	475.76	487.12	2.16	2.33	2.18
1	1	ENSG00000105193	RPS16	ribosomal protein S16 [Source:HGNC Symbol;Acc:HGNC:10396]	protein_coding	978.96	729.74	1044.44	917.71	2.43	2.19	2.41	ENSDARG00000045487	rps16	ribosomal protein S16	protein_coding	306.58	335.41	306.32	316.11	2	1.94	1.87
1	1	ENSG00000114391	RPL24	ribosomal protein L24 [Source:HGNC Symbol;Acc:HGNC:10325]	protein_coding	1105.66	559.53	979.71	881.64	2.5	2.02	2.37	ENSDARG00000099104	rpl24	ribosomal protein L24	protein_coding	211.42	206.67	180.84	199.64	1.74	1.61	1.51
1	1	ENSG00000164109	MAD2L1	mitotic arrest deficient 2 like 1 [Source:HGNC Symbol;Acc:HGNC:6763]	protein_coding	806.8	470.06	1234.6	837.15	2.32	1.91	2.51	ENSDARG00000004713	mad2l1	MAD2 mitotic arrest deficient-like 1 (yeast)	protein_coding	145.38	191.64	181.78	172.93	1.47	1.56	1.52
1	1	ENSG00000142937	RPS8	ribosomal protein S8 [Source:HGNC Symbol;Acc:HGNC:10441]	protein_coding	876.92	635.98	929.3	814.07	2.37	2.1	2.34	ENSDARG00000055996	rps8a	ribosomal protein S8a	protein_coding	154.25	170.79	127.24	150.76	1.52	1.48	1.27
1	1	ENSG00000198755	RPL10A	ribosomal protein L10a [Source:HGNC Symbol;Acc:HGNC:10299]	protein_coding	889.54	502.67	887.09	759.77	2.37	1.95	2.31	ENSDARG00000042905	rpl10a	ribosomal protein L10a	protein_coding	123.16	157.37	135.32	138.62	1.36	1.43	1.31
1	1	ENSG00000115268	RPS15	ribosomal protein S15 [Source:HGNC Symbol;Acc:HGNC:10388]	protein_coding	885.69	575.29	791.82	750.93	2.37	2.04	2.24	ENSDARG00000070849	rps15	ribosomal protein S15	protein_coding	208.79	199.7	229.66	212.72	1.73	1.59	1.68
1	1	ENSG00000106803	SEC61B	Sec61 translocon beta subunit [Source:HGNC Symbol;Acc:HGNC:16993]	protein_coding	880.98	482.78	880.48	748.08	2.37	1.93	2.31	ENSDARG00000076568	sec61b	Sec61 translocon beta subunit	protein_coding	772.18	1028.02	1026.96	942.39	2.64	2.69	2.7
1	1	ENSG00000143933	CALM2	calmodulin 2 [Source:HGNC Symbol;Acc:HGNC:1445]	protein_coding	207.05	1592.21	291.05	696.77	1.53	2.68	1.65	ENSDARG00000031427	calm2a	calmodulin 2a (phosphorylase kinase, delta)	protein_coding	122.99	226.58	186.08	178.55	1.36	1.67	1.53
1	1	ENSG00000163634	THOC7	THO complex 7 [Source:HGNC Symbol;Acc:HGNC:29874]	protein_coding	917.81	378.63	779.33	691.92	2.39	1.77	2.23	ENSDARG00000015394	thoc7	THO complex 7	protein_coding	502.94	772.95	644.76	640.22	2.34	2.5	2.38
1	1	ENSG00000162385	MAGOH	mago homolog, exon junction complex subunit [Source:HGNC Symbol;Acc:HGNC:6815]	protein_coding	773.55	504.85	729.21	669.21	2.29	1.95	2.19	ENSDARG00000038635	magoh	mago homolog, exon junction complex subunit	protein_coding	103.76	155.12	192.23	150.37	1.24	1.42	1.55
1	1	ENSG00000123975	CKS2	CDC28 protein kinase regulatory subunit 2 [Source:HGNC Symbol;Acc:HGNC:2000]	protein_coding	453.71	916.55	608.45	659.57	1.99	2.33	2.09	ENSDARG00000117089	CKS2	CDC28 protein kinase regulatory subunit 2	protein_coding	154.97	154	220.09	176.35	1.52	1.41	1.65
1	1	ENSG00000005075	POLR2J	RNA polymerase II subunit J [Source:HGNC Symbol;Acc:HGNC:9197]	protein_coding	446.6	674.97	787.54	636.37	1.98	2.14	2.24	ENSDARG00000035146	polr2j	polymerase (RNA) II (DNA directed) polypeptide J	protein_coding	410.28	476.23	412.27	432.93	2.2	2.17	2.08
1	1	ENSG00000105640	RPL18A	ribosomal protein L18a [Source:HGNC Symbol;Acc:HGNC:10311]	protein_coding	476.73	601.83	759.87	612.81	2.01	2.06	2.22	ENSDARG00000025073	rpl18a	ribosomal protein L18a	protein_coding	417.21	396.96	409.97	408.05	2.21	2.05	2.07
1	1	ENSG00000127184	COX7C	cytochrome c oxidase subunit 7C [Source:HGNC Symbol;Acc:HGNC:2292]	protein_coding	624.21	589.26	561.74	591.74	2.17	2.05	2.04	ENSDARG00000104537	cox7c	cytochrome c oxidase subunit 7C	protein_coding	183.12	175.68	106.02	154.94	1.64	1.5	1.15
1	1	ENSG00000197958	RPL12	ribosomal protein L12 [Source:HGNC Symbol;Acc:HGNC:10302]	protein_coding	581.72	563.58	627.03	590.78	2.13	2.02	2.1	ENSDARG00000006691	rpl12	ribosomal protein L12	protein_coding	987.59	842.79	778.88	869.75	2.82	2.56	2.51
1	1	ENSG00000028839	TBPL1	TATA-box binding protein like 1 [Source:HGNC Symbol;Acc:HGNC:11589]	protein_coding	395.26	673.79	660.78	576.61	1.91	2.14	2.14	ENSDARG00000036868	tbpl1	TBP-like 1	protein_coding	128.24	146.09	181.45	151.93	1.39	1.38	1.51
1	1	ENSG00000145592	RPL37	ribosomal protein L37 [Source:HGNC Symbol;Acc:HGNC:10347]	protein_coding	614.79	517.49	508.76	547.01	2.16	1.97	1.98	ENSDARG00000034291	rpl37	ribosomal protein L37	protein_coding	207.59	239.33	208.76	218.56	1.72	1.71	1.61
1	1	ENSG00000163002	NUP35	nucleoporin 35 [Source:HGNC Symbol;Acc:HGNC:29797]	protein_coding	372.64	565.99	653.12	530.58	1.87	2.03	2.13	ENSDARG00000012222	nup35	nucleoporin 35	protein_coding	138.18	153.84	162	151.34	1.44	1.41	1.44
1	1	ENSG00000115758	ODC1	ornithine decarboxylase 1 [Source:HGNC Symbol;Acc:HGNC:8109]	protein_coding	487.95	389.16	668.92	515.34	2.03	1.79	2.14	ENSDARG00000007377	odc1	ornithine decarboxylase 1	protein_coding	127.48	120.71	162.76	136.98	1.38	1.25	1.44
1	1	ENSG00000166971	AKTIP	AKT interacting protein [Source:HGNC Symbol;Acc:HGNC:16710]	protein_coding	384.83	429.86	683.53	499.41	1.89	1.85	2.16	ENSDARG00000026862	aktip	akt interacting protein	protein_coding	315.06	394.03	426.45	378.51	2.02	2.05	2.1
1	1	ENSG00000089009	RPL6	ribosomal protein L6 [Source:HGNC Symbol;Acc:HGNC:10362]	protein_coding	512.68	437.04	493.45	481.06	2.06	1.86	1.96	ENSDARG00000058451	rpl6	ribosomal protein L6	protein_coding	233.85	207.61	163.77	201.74	1.81	1.62	1.44
1	1	ENSG00000063177	RPL18	ribosomal protein L18 [Source:HGNC Symbol;Acc:HGNC:10310]	protein_coding	372.1	437.56	621.59	477.09	1.87	1.86	2.1	ENSDARG00000029533	rpl18	ribosomal protein L18	protein_coding	481.33	445.75	445.4	457.5	2.31	2.13	2.13
1	1	ENSG00000161016	RPL8	ribosomal protein L8 [Source:HGNC Symbol;Acc:HGNC:10368]	protein_coding	360.52	463.77	498.6	440.97	1.85	1.9	1.97	ENSDARG00000014867	rpl8	ribosomal protein L8	protein_coding	168.84	156.57	108.49	144.64	1.58	1.43	1.16
1	1	ENSG00000198918	RPL39	ribosomal protein L39 [Source:HGNC Symbol;Acc:HGNC:10350]	protein_coding	567.49	330.22	419.07	438.93	2.12	1.69	1.86	ENSDARG00000036316	rpl39	ribosomal protein L39	protein_coding	442.91	394.91	409.46	415.76	2.25	2.05	2.07
1	1	ENSG00000096384	HSP90AB1	heat shock protein 90 alpha family class B member 1 [Source:HGNC Symbol;Acc:HGNC:5258]	protein_coding	572.47	284.26	434.98	430.57	2.12	1.59	1.89	ENSDARG00000029150	hsp90ab1	heat shock protein 90, alpha (cytosolic), class B member 1	protein_coding	633.21	864.66	560.59	686.15	2.5	2.58	2.29
1	1	ENSG00000164104	HMGB2	high mobility group box 2 [Source:HGNC Symbol;Acc:HGNC:5000]	protein_coding	489.18	360.43	428.95	426.19	2.03	1.74	1.88	ENSDARG00000029722	hmgb2a	high mobility group box 2a	protein_coding	459.61	524.99	686.81	557.13	2.28	2.24	2.43
1	1	ENSG00000152234	ATP5F1A	ATP synthase F1 subunit alpha [Source:HGNC Symbol;Acc:HGNC:823]	protein_coding	213.45	708	341.18	420.88	1.55	2.17	1.74	ENSDARG00000010149	atp5fa1	ATP synthase F1 subunit alpha	protein_coding	169.97	182.35	149.05	167.12	1.58	1.53	1.38
1	1	ENSG00000117519	CNN3	calponin 3 [Source:HGNC Symbol;Acc:HGNC:2157]	protein_coding	521.17	291.2	406.62	406.33	2.07	1.61	1.85	ENSDARG00000029856	cnn3b	calponin 3, acidic b	protein_coding	154.69	184.19	171.81	170.23	1.52	1.53	1.48
1	1	ENSG00000154582	ELOC	elongin C [Source:HGNC Symbol;Acc:HGNC:11617]	protein_coding	437.15	371.32	295.83	368.1	1.96	1.76	1.66	ENSDARG00000045359	elocb	elongin C paralog b	protein_coding	117.84	185.55	149.97	151.12	1.33	1.54	1.38
1	1	ENSG00000165629	ATP5F1C	ATP synthase F1 subunit gamma [Source:HGNC Symbol;Acc:HGNC:833]	protein_coding	327.3	497.6	252.76	359.22	1.8	1.95	1.56	ENSDARG00000045514	atp5f1c	ATP synthase F1 subunit gamma	protein_coding	476.29	555.57	551.64	527.83	2.31	2.28	2.28
1	1	ENSG00000231500	RPS18	ribosomal protein S18 [Source:HGNC Symbol;Acc:HGNC:10401]	protein_coding	365.8	246.45	393.9	335.38	1.86	1.5	1.83	ENSDARG00000100392	rps18	ribosomal protein S18	protein_coding	498.73	537.61	478.4	504.91	2.34	2.26	2.18
1	1	ENSG00000164405	UQCRQ	ubiquinol-cytochrome c reductase complex III subunit VII [Source:HGNC Symbol;Acc:HGNC:29594]	protein_coding	346.25	339.66	304.59	330.17	1.83	1.71	1.68	ENSDARG00000029064	uqcrq	ubiquinol-cytochrome c reductase, complex III subunit VII	protein_coding	372.2	548.41	498.49	473.03	2.13	2.27	2.21
1	1	ENSG00000112695	COX7A2	cytochrome c oxidase subunit 7A2 [Source:HGNC Symbol;Acc:HGNC:2288]	protein_coding	465.45	258.15	249.23	324.28	2	1.53	1.56	ENSDARG00000110700	COX7A2	cytochrome c oxidase subunit 7A2	protein_coding	647.16	919.97	944.18	837.1	2.52	2.62	2.64
1	1	ENSG00000132780	NASP	nuclear autoantigenic sperm protein [Source:HGNC Symbol;Acc:HGNC:7644]	protein_coding	283.17	314.21	348.18	315.19	1.71	1.66	1.75	ENSDARG00000039208	nasp	nuclear autoantigenic sperm protein (histone-binding)	protein_coding	3004.88	3856.73	3279.54	3380.38	3.6	3.58	3.5
1	1	ENSG00000157456	CCNB2	cyclin B2 [Source:HGNC Symbol;Acc:HGNC:1580]	protein_coding	291.35	490.95	147.32	309.87	1.73	1.94	1.24	ENSDARG00000036180	ccnb2	cyclin B2	protein_coding	545.72	752.73	747.15	681.87	2.4	2.48	2.48
1	1	ENSG00000140416	TPM1	tropomyosin 1 [Source:HGNC Symbol;Acc:HGNC:12010]	protein_coding	227.78	346.48	325.02	299.76	1.59	1.72	1.71	ENSDARG00000087402	tpm1	tropomyosin 1 (alpha)	protein_coding	271.85	473.34	474.48	406.56	1.91	2.17	2.17
1	1	ENSG00000118363	SPCS2	signal peptidase complex subunit 2 [Source:HGNC Symbol;Acc:HGNC:28962]	protein_coding	215.81	216.26	442.23	291.43	1.56	1.42	1.9	ENSDARG00000042823	spcs2	signal peptidase complex subunit 2	protein_coding	302.16	396.84	379.72	359.57	1.99	2.05	2.02
1	1	ENSG00000166619	BLCAP	BLCAP, apoptosis inducing factor [Source:HGNC Symbol;Acc:HGNC:1055]	protein_coding	286.24	286.05	277.1	283.13	1.72	1.6	1.62	ENSDARG00000052073	blcap	bladder cancer associated protein	protein_coding	259.63	375.66	378.44	337.91	1.88	2.01	2.02
1	1	ENSG00000163950	SLBP	stem-loop binding protein [Source:HGNC Symbol;Acc:HGNC:10904]	protein_coding	122.74	408.88	289.1	273.57	1.23	1.82	1.64	ENSDARG00000100558	slbp	stem-loop binding protein	protein_coding	607.79	1157.06	1097.88	954.24	2.48	2.77	2.75
1	1	ENSG00000005022	SLC25A5	solute carrier family 25 member 5 [Source:HGNC Symbol;Acc:HGNC:10991]	protein_coding	282.39	261.85	275.5	273.24	1.71	1.54	1.62	ENSDARG00000092553	slc25a5	solute carrier family 25 (mitochondrial carrier; adenine nucleotide translocator), member 5	protein_coding	745.2	969.01	896.45	870.22	2.62	2.65	2.61
1	1	ENSG00000136938	ANP32B	acidic nuclear phosphoprotein 32 family member B [Source:HGNC Symbol;Acc:HGNC:16677]	protein_coding	180.73	318.06	313.41	270.73	1.46	1.66	1.69	ENSDARG00000023330	anp32b	acidic (leucine-rich) nuclear phosphoprotein 32 family, member B	protein_coding	319.55	415.89	348.27	361.24	2.03	2.08	1.96
1	1	ENSG00000189167	ZAR1L	zygote arrest 1 like [Source:HGNC Symbol;Acc:HGNC:37116]	protein_coding	77.89	650.6	71.87	266.79	0.97	2.11	0.82	ENSDARG00000055973	zar1l	zygote arrest 1-like	protein_coding	825.97	1137.46	1150.42	1037.95	2.69	2.76	2.78
1	1	ENSG00000167526	RPL13	ribosomal protein L13 [Source:HGNC Symbol;Acc:HGNC:10303]	protein_coding	209.33	283.45	277.23	256.67	1.54	1.59	1.62	ENSDARG00000099380	rpl13	ribosomal protein L13	protein_coding	129.43	152.65	116.29	132.79	1.39	1.41	1.21
1	1	ENSG00000113328	CCNG1	cyclin G1 [Source:HGNC Symbol;Acc:HGNC:1592]	protein_coding	94.27	284.07	386.67	255	1.08	1.59	1.82	ENSDARG00000076667	ccng1	cyclin G1	protein_coding	873.86	977.37	1034.28	961.84	2.73	2.66	2.71
1	1	ENSG00000119655	NPC2	NPC intracellular cholesterol transporter 2 [Source:HGNC Symbol;Acc:HGNC:14537]	protein_coding	230.13	238.7	292.87	253.9	1.59	1.48	1.65	ENSDARG00000090912	npc2	Niemann-Pick disease, type C2	protein_coding	952.51	1267.13	1350.43	1190.02	2.79	2.83	2.89
1	1	ENSG00000106399	RPA3	replication protein A3 [Source:HGNC Symbol;Acc:HGNC:10291]	protein_coding	321.02	128.84	272.22	240.7	1.79	1.1	1.61	ENSDARG00000002613	rpa3	replication protein A3	protein_coding	406.06	517.06	549.2	490.77	2.19	2.23	2.27
1	1	ENSG00000140307	GTF2A2	general transcription factor IIA subunit 2 [Source:HGNC Symbol;Acc:HGNC:4647]	protein_coding	235.97	144.46	317.52	232.65	1.61	1.17	1.7	ENSDARG00000053685	gtf2a2	general transcription factor IIA, 2	protein_coding	219.68	353.13	298.53	290.45	1.76	1.97	1.86
1	1	ENSG00000142168	SOD1	superoxide dismutase 1 [Source:HGNC Symbol;Acc:HGNC:11179]	protein_coding	187.57	257.53	215.41	220.17	1.48	1.53	1.47	ENSDARG00000043848	sod1	superoxide dismutase 1, soluble	protein_coding	195.07	204.73	229.43	209.74	1.68	1.61	1.68
1	1	ENSG00000075415	SLC25A3	solute carrier family 25 member 3 [Source:HGNC Symbol;Acc:HGNC:10989]	protein_coding	252.08	215.2	185.83	217.7	1.65	1.42	1.38	ENSDARG00000025566	slc25a3b	solute carrier family 25 (mitochondrial carrier; phosphate carrier), member 3b	protein_coding	206.4	251.21	238.62	232.08	1.72	1.74	1.7
1	1	ENSG00000120805	ARL1	ADP ribosylation factor like GTPase 1 [Source:HGNC Symbol;Acc:HGNC:692]	protein_coding	260.27	169.71	190.55	206.84	1.67	1.27	1.4	ENSDARG00000101680	arl1	ADP-ribosylation factor-like 1	protein_coding	117.47	143.39	151.06	137.31	1.32	1.37	1.39
1	1	ENSG00000114942	EEF1B2	eukaryotic translation elongation factor 1 beta 2 [Source:HGNC Symbol;Acc:HGNC:3208]	protein_coding	236.13	208.2	168.09	204.14	1.61	1.4	1.32	ENSDARG00000044521	eef1b2	eukaryotic translation elongation factor 1 beta 2	protein_coding	481.82	514.45	468.03	488.1	2.31	2.23	2.16
1	1	ENSG00000112312	GMNN	geminin, DNA replication inhibitor [Source:HGNC Symbol;Acc:HGNC:17493]	protein_coding	127.51	211.5	273.13	204.04	1.25	1.41	1.61	ENSDARG00000035957	gmnn	geminin, DNA replication inhibitor	protein_coding	667.89	671.37	714.05	684.44	2.54	2.41	2.45
1	1	ENSG00000134202	GSTM3	glutathione S-transferase mu 3 [Source:HGNC Symbol;Acc:HGNC:4635]	protein_coding	77.36	265.43	261.41	201.4	0.97	1.55	1.58	ENSDARG00000042533	gstm.1	glutathione S-transferase mu, tandem duplicate 1	protein_coding	101.28	190.89	172.97	155.05	1.22	1.56	1.48
1	1	ENSG00000254772	EEF1G	eukaryotic translation elongation factor 1 gamma [Source:HGNC Symbol;Acc:HGNC:3213]	protein_coding	151.95	231.81	208.06	197.28	1.36	1.47	1.45	ENSDARG00000056119	eef1g	eukaryotic translation elongation factor 1 gamma	protein_coding	204.09	282.47	160.66	215.74	1.71	1.82	1.43
1	1	ENSG00000075624	ACTB	actin beta [Source:HGNC Symbol;Acc:HGNC:132]	protein_coding	203.28	201.78	173.99	193.02	1.52	1.38	1.34	ENSDARG00000037870	actb2	actin, beta 2	protein_coding	219.35	232.89	274.15	242.13	1.76	1.69	1.8
1	1	ENSG00000087274	ADD1	adducin 1 [Source:HGNC Symbol;Acc:HGNC:243]	protein_coding	133.54	271.51	171.92	192.33	1.28	1.57	1.34	ENSDARG00000103962	add1	adducin 1 (alpha)	protein_coding	145.4	105.4	146.23	132.34	1.47	1.16	1.37
1	1	ENSG00000176890	TYMS	thymidylate synthetase [Source:HGNC Symbol;Acc:HGNC:12441]	protein_coding	219.02	145.56	211.39	191.99	1.57	1.17	1.46	ENSDARG00000042894	tyms	thymidylate synthetase	protein_coding	158.27	216.45	227.53	200.75	1.53	1.64	1.67
1	1	ENSG00000204628	RACK1	receptor for activated C kinase 1 [Source:HGNC Symbol;Acc:HGNC:4399]	protein_coding	162.21	196.07	213.75	190.68	1.39	1.36	1.46	ENSDARG00000041619	rack1	receptor for activated C kinase 1	protein_coding	812.61	736.13	652.59	733.77	2.68	2.47	2.39
1	1	ENSG00000109180	OCIAD1	OCIA domain containing 1 [Source:HGNC Symbol;Acc:HGNC:16074]	protein_coding	154.38	169.2	230.2	184.59	1.36	1.27	1.51	ENSDARG00000052334	ociad1	OCIA domain containing 1	protein_coding	240.81	389.43	341.92	324.05	1.83	2.04	1.95
1	1	ENSG00000131143	COX4I1	cytochrome c oxidase subunit 4I1 [Source:HGNC Symbol;Acc:HGNC:2265]	protein_coding	149.18	282.81	119.84	183.94	1.35	1.59	1.12	ENSDARG00000032970	cox4i1	cytochrome c oxidase subunit 4I1	protein_coding	213.7	183.46	246.84	214.67	1.74	1.53	1.73
1	1	ENSG00000184990	SIVA1	SIVA1 apoptosis inducing factor [Source:HGNC Symbol;Acc:HGNC:17712]	protein_coding	136.2	198.88	209.51	181.53	1.29	1.37	1.45	ENSDARG00000114552	siva1	SIVA1, apoptosis-inducing factor	protein_coding	286.64	342.79	385.97	338.47	1.95	1.95	2.03
1	2	ENSG00000138326	RPS24	ribosomal protein S24 [Source:HGNC Symbol;Acc:HGNC:10411]	protein_coding	8722.03	5058.67	6835.3	6872	3.69	3.4	3.52	ENSDARG00000039347	rps24	ribosomal protein S24	protein_coding	131.61	126.72	122.56	126.96	1.4	1.28	1.25
1	2	ENSG00000110700	RPS13	ribosomal protein S13 [Source:HGNC Symbol;Acc:HGNC:10386]	protein_coding	6855.34	2754.32	4393.47	4667.71	3.55	3.02	3.26	ENSDARG00000036298	rps13	ribosomal protein S13	protein_coding	121.34	116.89	83.59	107.27	1.35	1.23	0.98
1	2	ENSG00000170315	UBB	ubiquitin B [Source:HGNC Symbol;Acc:HGNC:12463]	protein_coding	2128.38	3535.29	3306.35	2990.01	2.88	3.18	3.09	ENSDARG00000002369	UBB	ubiquitin B	protein_coding	73.14	87.15	96.02	85.44	0.99	1.03	1.08
1	2	ENSG00000221983	UBA52	ubiquitin A-52 residue ribosomal protein fusion product 1 [Source:HGNC Symbol;Acc:HGNC:12458]	protein_coding	3824.16	1743.54	2967.11	2844.94	3.22	2.73	3.03	ENSDARG00000041435	uba52	ubiquitin A-52 residue ribosomal protein fusion product 1	protein_coding	69.72	68.84	69.93	69.5	0.96	0.87	0.86
1	2	ENSG00000173812	EIF1	eukaryotic translation initiation factor 1 [Source:HGNC Symbol;Acc:HGNC:3249]	protein_coding	2257.71	2382.29	2676.57	2438.86	2.91	2.93	2.97	ENSDARG00000012688	eif1b	eukaryotic translation initiation factor 1B	protein_coding	88.72	119.69	76.25	94.89	1.13	1.24	0.92
1	2	ENSG00000115540	MOB4	MOB family member 4, phocein [Source:HGNC Symbol;Acc:HGNC:17261]	protein_coding	2558.32	992.89	2435.81	1995.67	2.98	2.38	2.91	ENSDARG00000056085	mob4	MOB family member 4, phocein	protein_coding	76.03	158.11	121.34	118.49	1.02	1.43	1.24
1	2	ENSG00000182774	RPS17	ribosomal protein S17 [Source:HGNC Symbol;Acc:HGNC:10397]	protein_coding	2541.18	1375.62	1908.07	1941.63	2.98	2.58	2.77	ENSDARG00000046157	RPS17	ribosomal protein S17	protein_coding	73.44	119.67	58.59	83.9	1	1.24	0.74
1	2	ENSG00000145425	RPS3A	ribosomal protein S3A [Source:HGNC Symbol;Acc:HGNC:10421]	protein_coding	2149.79	1435.06	2224.86	1936.57	2.88	2.61	2.86	ENSDARG00000035692	rps3a	ribosomal protein S3A	protein_coding	109.53	106.76	68.12	94.81	1.28	1.17	0.84
1	2	ENSG00000130255	RPL36	ribosomal protein L36 [Source:HGNC Symbol;Acc:HGNC:13631]	protein_coding	1674.96	1846.83	2197.5	1906.43	2.74	2.77	2.85	ENSDARG00000100588	rpl36	ribosomal protein L36	protein_coding	89.24	117.6	107.01	104.62	1.13	1.23	1.15
1	2	ENSG00000145741	BTF3	basic transcription factor 3 [Source:HGNC Symbol;Acc:HGNC:1125]	protein_coding	1708.32	871.23	1539.04	1372.86	2.75	2.3	2.64	ENSDARG00000035400	btf3	basic transcription factor 3	protein_coding	110.14	79.42	65.96	85.17	1.28	0.97	0.82
1	2	ENSG00000145604	SKP2	S-phase kinase associated protein 2 [Source:HGNC Symbol;Acc:HGNC:10901]	protein_coding	1437.07	1228.84	1254.75	1306.88	2.65	2.51	2.52	ENSDARG00000004937	skp2	S-phase kinase-associated protein 2, E3 ubiquitin protein ligase	protein_coding	67.36	75.81	87.84	77	0.94	0.94	1.02
1	2	ENSG00000137818	RPLP1	ribosomal protein lateral stalk subunit P1 [Source:HGNC Symbol;Acc:HGNC:10372]	protein_coding	926.34	832.69	1112.68	957.24	2.4	2.27	2.45	ENSDARG00000021864	rplp1	ribosomal protein, large, P1	protein_coding	93.73	89.17	63.4	82.1	1.17	1.05	0.79
1	2	ENSG00000182117	NOP10	NOP10 ribonucleoprotein [Source:HGNC Symbol;Acc:HGNC:14378]	protein_coding	1174.18	796.31	870.32	946.94	2.53	2.24	2.3	ENSDARG00000104227	nop10	NOP10 ribonucleoprotein homolog (yeast)	protein_coding	116.56	107.33	158.81	127.57	1.32	1.17	1.42
1	2	ENSG00000156261	CCT8	chaperonin containing TCP1 subunit 8 [Source:HGNC Symbol;Acc:HGNC:1623]	protein_coding	971.72	883.33	763.26	872.77	2.43	2.31	2.22	ENSDARG00000008243	cct8	chaperonin containing TCP1, subunit 8 (theta)	protein_coding	104.53	119.31	125.06	116.3	1.24	1.24	1.26
1	2	ENSG00000088766	CRLS1	cardiolipin synthase 1 [Source:HGNC Symbol;Acc:HGNC:16148]	protein_coding	1011.58	702.4	835.51	849.83	2.45	2.16	2.27	ENSDARG00000038000	crls1	cardiolipin synthase 1	protein_coding	67.53	85.53	103.38	85.48	0.94	1.02	1.13
1	2	ENSG00000132432	SEC61G	Sec61 translocon gamma subunit [Source:HGNC Symbol;Acc:HGNC:18277]	protein_coding	900.81	617.16	677.23	731.74	2.38	2.08	2.15	ENSDARG00000018637	sec61g	Sec61 translocon gamma subunit	protein_coding	96.68	87.83	96.64	93.72	1.19	1.04	1.08
1	2	ENSG00000185787	MORF4L1	mortality factor 4 like 1 [Source:HGNC Symbol;Acc:HGNC:16989]	protein_coding	524.6	494.29	615.52	544.8	2.07	1.94	2.09	ENSDARG00000041155	morf4l1	mortality factor 4 like 1	protein_coding	84.17	87.59	90.31	87.36	1.09	1.03	1.04
1	2	ENSG00000138867	GUCD1	guanylyl cyclase domain containing 1 [Source:HGNC Symbol;Acc:HGNC:14237]	protein_coding	436.76	567.68	527.65	510.7	1.96	2.03	2	ENSDARG00000068438	gucd1	guanylyl cyclase domain containing 1	protein_coding	70.35	85.78	90.62	82.25	0.97	1.02	1.04
1	2	ENSG00000110321	EIF4G2	eukaryotic translation initiation factor 4 gamma 2 [Source:HGNC Symbol;Acc:HGNC:3297]	protein_coding	329.01	439.74	706.61	491.79	1.8	1.87	2.18	ENSDARG00000020377	eif4g2a	eukaryotic translation initiation factor 4, gamma 2a	protein_coding	75.73	64.61	73.45	71.26	1.02	0.83	0.9
1	2	ENSG00000270757	HSPE1-MOB4	HSPE1-MOB4 readthrough [Source:HGNC Symbol;Acc:HGNC:49184]	protein_coding	766.93	192.51	485.79	481.74	2.29	1.35	1.95	ENSDARG00000056085	mob4	MOB family member 4, phocein	protein_coding	76.03	158.11	121.34	118.49	1.02	1.43	1.24
1	2	ENSG00000129460	NGDN	neuroguidin [Source:HGNC Symbol;Acc:HGNC:20271]	protein_coding	524.66	311.35	573.49	469.83	2.07	1.65	2.05	ENSDARG00000045372	ngdn	neuroguidin, EIF4E binding protein	protein_coding	81.99	82.37	87.35	83.9	1.07	0.99	1.01
1	2	ENSG00000100567	PSMA3	proteasome subunit alpha 3 [Source:HGNC Symbol;Acc:HGNC:9532]	protein_coding	272.44	712.3	306.02	430.25	1.69	2.17	1.68	ENSDARG00000086618	psma3	proteasome subunit alpha 3	protein_coding	100.84	107.42	98.98	102.41	1.22	1.17	1.1
1	2	ENSG00000147419	CCDC25	coiled-coil domain containing 25 [Source:HGNC Symbol;Acc:HGNC:25591]	protein_coding	261.52	538.47	398.68	399.56	1.67	1.99	1.84	ENSDARG00000021753	ccdc25	coiled-coil domain containing 25	protein_coding	65.79	60.38	80.25	68.81	0.92	0.78	0.96
1	2	ENSG00000057757	PITHD1	PITH domain containing 1 [Source:HGNC Symbol;Acc:HGNC:25022]	protein_coding	237.47	410.17	429.49	359.04	1.61	1.82	1.88	ENSDARG00000098600	pithd1	PITH (C-terminal proteasome-interacting domain of thioredoxin-like) domain containing 1	protein_coding	99.62	86.6	126.87	104.36	1.21	1.03	1.27
1	2	ENSG00000139644	TMBIM6	transmembrane BAX inhibitor motif containing 6 [Source:HGNC Symbol;Acc:HGNC:11723]	protein_coding	369.41	320.86	379.84	356.7	1.87	1.67	1.81	ENSDARG00000077934	tegt	testis enhanced gene transcript (BAX inhibitor 1)	protein_coding	90.05	145.6	126.72	120.79	1.14	1.38	1.27
1	2	ENSG00000034713	GABARAPL2	GABA type A receptor associated protein like 2 [Source:HGNC Symbol;Acc:HGNC:13291]	protein_coding	272.99	393.13	330.68	332.27	1.69	1.8	1.72	ENSDARG00000027200	gabarapl2	GABA(A) receptor-associated protein like 2	protein_coding	86.33	125.36	113.99	108.56	1.11	1.28	1.2
1	2	ENSG00000136518	ACTL6A	actin like 6A [Source:HGNC Symbol;Acc:HGNC:24124]	protein_coding	414.4	212.5	289.25	305.38	1.93	1.41	1.64	ENSDARG00000070828	actl6a	actin-like 6A	protein_coding	79.82	102.5	99.66	93.99	1.05	1.14	1.1
1	2	ENSG00000163584	RPL22L1	ribosomal protein L22 like 1 [Source:HGNC Symbol;Acc:HGNC:27610]	protein_coding	378.62	238.04	277.43	298.03	1.88	1.48	1.62	ENSDARG00000010244	rpl22l1	ribosomal protein L22-like 1	protein_coding	100.22	60.55	70.62	77.13	1.21	0.79	0.87
1	2	ENSG00000115289	PCGF1	polycomb group ring finger 1 [Source:HGNC Symbol;Acc:HGNC:17615]	protein_coding	278.63	263.09	279.78	273.83	1.71	1.55	1.62	ENSDARG00000001249	pcgf1	polycomb group ring finger 1	protein_coding	86.51	161.99	125.34	124.61	1.11	1.45	1.26
1	2	ENSG00000114354	TFG	TRK-fused gene [Source:HGNC Symbol;Acc:HGNC:11758]	protein_coding	371.03	166.84	279.79	272.55	1.87	1.26	1.62	ENSDARG00000003641	tfg	trk-fused gene	protein_coding	106.13	102.52	104.06	104.24	1.25	1.14	1.13
1	2	ENSG00000152944	MED21	mediator complex subunit 21 [Source:HGNC Symbol;Acc:HGNC:11473]	protein_coding	236.16	205.69	372.95	271.6	1.61	1.39	1.8	ENSDARG00000026839	med21	mediator complex subunit 21	protein_coding	80.56	83.42	96.98	86.99	1.06	1	1.09
1	2	ENSG00000130332	LSM7	LSM7 homolog, U6 small nuclear RNA and mRNA degradation associated [Source:HGNC Symbol;Acc:HGNC:20470]	protein_coding	212.74	242.59	352.41	269.25	1.55	1.49	1.76	ENSDARG00000058328	lsm7	LSM7 homolog, U6 small nuclear RNA and mRNA degradation associated	protein_coding	59.25	90.63	103.03	84.31	0.85	1.06	1.13
1	2	ENSG00000167283	ATP5MG	ATP synthase membrane subunit g [Source:HGNC Symbol;Acc:HGNC:14247]	protein_coding	304.25	258.39	175.36	246	1.76	1.53	1.35	ENSDARG00000011841	atp5l	ATP synthase, H+ transporting, mitochondrial F0 complex, subunit g	protein_coding	98.12	81.98	87.45	89.18	1.2	0.99	1.01
1	2	ENSG00000115109	EPB41L5	erythrocyte membrane protein band 4.1 like 5 [Source:HGNC Symbol;Acc:HGNC:19819]	protein_coding	314.07	163.3	246.56	241.31	1.77	1.25	1.55	ENSDARG00000032324	epb41l5	erythrocyte membrane protein band 4.1 like 5	protein_coding	79.9	78.86	72.7	77.15	1.05	0.96	0.89
1	2	ENSG00000174444	RPL4	ribosomal protein L4 [Source:HGNC Symbol;Acc:HGNC:10353]	protein_coding	227.26	275.04	195.46	232.59	1.59	1.57	1.41	ENSDARG00000041182	rpl4	ribosomal protein L4	protein_coding	101.19	107.01	100.04	102.75	1.22	1.17	1.11
1	2	ENSG00000112335	SNX3	sorting nexin 3 [Source:HGNC Symbol;Acc:HGNC:11174]	protein_coding	91.39	302.73	301.06	231.72	1.06	1.63	1.67	ENSDARG00000008678	snx3	sorting nexin 3	protein_coding	89.77	122.33	88.95	100.35	1.14	1.26	1.03
1	2	ENSG00000134330	IAH1	isoamyl acetate hydrolyzing esterase 1 (putative) [Source:HGNC Symbol;Acc:HGNC:27696]	protein_coding	241.24	164.83	243.96	216.68	1.62	1.25	1.54	ENSDARG00000015765	iah1	isoamyl acetate hydrolyzing esterase 1 (putative)	protein_coding	65.98	92.94	95.89	84.94	0.92	1.07	1.08
1	2	ENSG00000140319	SRP14	signal recognition particle 14 [Source:HGNC Symbol;Acc:HGNC:11299]	protein_coding	110.82	405.71	124.01	213.51	1.17	1.82	1.14	ENSDARG00000115987	srp14	signal recognition particle 14	protein_coding	114.3	148.05	116.52	126.29	1.31	1.39	1.21
1	2	ENSG00000100142	POLR2F	RNA polymerase II subunit F [Source:HGNC Symbol;Acc:HGNC:9193]	protein_coding	152.61	256.97	228.44	212.67	1.36	1.53	1.5	ENSDARG00000036625	polr2f	polymerase (RNA) II (DNA directed) polypeptide F	protein_coding	72.23	70.23	59.53	67.33	0.98	0.89	0.75
1	2	ENSG00000044115	CTNNA1	catenin alpha 1 [Source:HGNC Symbol;Acc:HGNC:2509]	protein_coding	258.19	160.77	208	208.99	1.66	1.24	1.45	ENSDARG00000102441	ctnna1	catenin (cadherin-associated protein), alpha 1	protein_coding	81.59	83.97	107.08	90.88	1.07	1.01	1.15
1	2	ENSG00000166136	NDUFB8	NADH:ubiquinone oxidoreductase subunit B8 [Source:HGNC Symbol;Acc:HGNC:7703]	protein_coding	203.68	235.37	180.41	206.49	1.52	1.48	1.36	ENSDARG00000010113	ndufb8	NADH:ubiquinone oxidoreductase subunit B8	protein_coding	142.63	133.72	100.54	125.63	1.46	1.32	1.11
1	2	ENSG00000165304	MELK	maternal embryonic leucine zipper kinase [Source:HGNC Symbol;Acc:HGNC:16870]	protein_coding	177.18	284.21	142.59	201.33	1.44	1.59	1.22	ENSDARG00000030759	melk	maternal embryonic leucine zipper kinase	protein_coding	52.88	79.65	75.14	69.22	0.77	0.97	0.91
1	2	ENSG00000135698	MPHOSPH6	M-phase phosphoprotein 6 [Source:HGNC Symbol;Acc:HGNC:7214]	protein_coding	124.76	293.02	174.12	197.3	1.24	1.61	1.34	ENSDARG00000093007	mphosph6	M-phase phosphoprotein 6	protein_coding	60.17	104.3	95.67	86.71	0.86	1.15	1.08
1	2	ENSG00000115541	HSPE1	heat shock protein family E (Hsp10) member 1 [Source:HGNC Symbol;Acc:HGNC:5269]	protein_coding	189.23	224.01	172.54	195.26	1.48	1.44	1.34	ENSDARG00000056167	hspe1	heat shock 10 protein 1	protein_coding	82.46	94.24	112.87	96.52	1.08	1.08	1.19
1	2	ENSG00000100614	PPM1A	protein phosphatase, Mg2+/Mn2+ dependent 1A [Source:HGNC Symbol;Acc:HGNC:9275]	protein_coding	215.98	160	208.66	194.88	1.56	1.23	1.45	ENSDARG00000032155	ppm1aa	protein phosphatase, Mg2+/Mn2+ dependent, 1Aa	protein_coding	97.2	73.47	84.38	85.02	1.19	0.92	0.99
1	2	ENSG00000085449	WDFY1	WD repeat and FYVE domain containing 1 [Source:HGNC Symbol;Acc:HGNC:20451]	protein_coding	45.07	226.45	298.47	189.99	0.66	1.45	1.66	ENSDARG00000005425	wdfy1	WD repeat and FYVE domain containing 1	protein_coding	104.84	99.74	80.25	94.94	1.25	1.12	0.96
1	2	ENSG00000124641	MED20	mediator complex subunit 20 [Source:HGNC Symbol;Acc:HGNC:16840]	protein_coding	177.03	240.55	141.18	186.25	1.44	1.49	1.22	ENSDARG00000046006	med20	mediator complex subunit 20	protein_coding	66.43	73.26	87.04	75.58	0.93	0.91	1.01
1	2	ENSG00000100600	LGMN	legumain [Source:HGNC Symbol;Acc:HGNC:9472]	protein_coding	154.48	172.15	212.59	179.74	1.37	1.28	1.46	ENSDARG00000039150	lgmn	legumain	protein_coding	119.78	121.14	135.31	125.41	1.34	1.25	1.31
1	2	ENSG00000134283	PPHLN1	periphilin 1 [Source:HGNC Symbol;Acc:HGNC:19369]	protein_coding	203.09	146.84	178.93	176.29	1.52	1.18	1.36	ENSDARG00000045692	pphln1	periphilin 1	protein_coding	91.86	103.08	80.02	91.65	1.15	1.14	0.95
1	2	ENSG00000166598	HSP90B1	heat shock protein 90 beta family member 1 [Source:HGNC Symbol;Acc:HGNC:12028]	protein_coding	23.77	283.38	219.31	175.48	0.29	1.59	1.48	ENSDARG00000003570	hsp90b1	heat shock protein 90, beta (grp94), member 1	protein_coding	85.61	61.17	93.39	80.06	1.1	0.79	1.06
1	2	ENSG00000106305	AIMP2	aminoacyl tRNA synthetase complex interacting multifunctional protein 2 [Source:HGNC Symbol;Acc:HGNC:20609]	protein_coding	205.59	92.4	220.61	172.87	1.53	0.89	1.48	ENSDARG00000018903	aimp2	aminoacyl tRNA synthetase complex-interacting multifunctional protein 2	protein_coding	138.77	119.78	127.65	128.73	1.44	1.24	1.27
1	2	ENSG00000138413	IDH1	isocitrate dehydrogenase (NADP(+)) 1, cytosolic [Source:HGNC Symbol;Acc:HGNC:5382]	protein_coding	248.09	85.52	178.93	170.85	1.64	0.84	1.36	ENSDARG00000025375	idh1	isocitrate dehydrogenase 1 (NADP+), soluble	protein_coding	77.35	106.76	110.91	98.34	1.03	1.17	1.18
1	3	ENSG00000156482	RPL30	ribosomal protein L30 [Source:HGNC Symbol;Acc:HGNC:10333]	protein_coding	6127.04	3435.38	4723.92	4762.11	3.49	3.16	3.3	ENSDARG00000035871	rpl30	ribosomal protein L30	protein_coding	62.12	63.6	66.41	64.04	0.88	0.82	0.83
1	3	ENSG00000173207	CKS1B	CDC28 protein kinase regulatory subunit 1B [Source:HGNC Symbol;Acc:HGNC:19083]	protein_coding	3955.86	3181.56	4785.74	3974.39	3.23	3.11	3.31	ENSDARG00000007971	cks1b	CDC28 protein kinase regulatory subunit 1B	protein_coding	44.21	43.43	51.35	46.33	0.64	0.56	0.65
1	3	ENSG00000146574	CCZ1B	CCZ1 homolog B, vacuolar protein trafficking and biogenesis associated [Source:HGNC Symbol;Acc:HGNC:21717]	protein_coding	4430.23	2577.97	3361.94	3456.71	3.3	2.98	3.1	ENSDARG00000056559	ccz1	CCZ1 homolog, vacuolar protein trafficking and biogenesis associated	protein_coding	36.55	54.5	43.04	44.69	0.51	0.71	0.53
1	3	ENSG00000122674	CCZ1	CCZ1 homolog, vacuolar protein trafficking and biogenesis associated [Source:HGNC Symbol;Acc:HGNC:21691]	protein_coding	3406.85	1977.29	2602.46	2662.2	3.15	2.81	2.95	ENSDARG00000056559	ccz1	CCZ1 homolog, vacuolar protein trafficking and biogenesis associated	protein_coding	36.55	54.5	43.04	44.69	0.51	0.71	0.53
1	3	ENSG00000076043	REXO2	RNA exonuclease 2 [Source:HGNC Symbol;Acc:HGNC:17851]	protein_coding	3449.58	1572.37	2632.75	2551.57	3.16	2.67	2.96	ENSDARG00000009806	smfn	small fragment nuclease	protein_coding	51.86	60.62	59.63	57.37	0.75	0.79	0.75
1	3	ENSG00000137154	RPS6	ribosomal protein S6 [Source:HGNC Symbol;Acc:HGNC:10429]	protein_coding	2678.23	1778.17	2286.86	2247.76	3.01	2.74	2.87	ENSDARG00000019778	rps6	ribosomal protein S6	protein_coding	54.56	75.03	49.35	59.64	0.79	0.93	0.62
1	3	ENSG00000071082	RPL31	ribosomal protein L31 [Source:HGNC Symbol;Acc:HGNC:10334]	protein_coding	1750.71	1051.16	1430.59	1410.82	2.76	2.41	2.59	ENSDARG00000053365	rpl31	ribosomal protein L31	protein_coding	49.94	37.12	46.02	44.36	0.73	0.46	0.57
1	3	ENSG00000087302	RTRAF	RNA transcription, translation and transport factor [Source:HGNC Symbol;Acc:HGNC:23169]	protein_coding	1613.47	1117.36	1229.84	1320.22	2.72	2.45	2.5	ENSDARG00000009253	rtraf	RNA transcription, translation and transport factor	protein_coding	57.64	48.98	42	49.54	0.83	0.64	0.51
1	3	ENSG00000140367	UBE2Q2	ubiquitin conjugating enzyme E2 Q2 [Source:HGNC Symbol;Acc:HGNC:19248]	protein_coding	207.47	772.28	1159.27	713	1.54	2.22	2.47	ENSDARG00000013990	ube2q2	ubiquitin-conjugating enzyme E2Q family member 2	protein_coding	47.06	49.69	46.05	47.6	0.68	0.65	0.58
1	3	ENSG00000074319	TSG101	tumor susceptibility 101 [Source:HGNC Symbol;Acc:HGNC:15971]	protein_coding	527.09	861.44	635.88	674.8	2.07	2.29	2.11	ENSDARG00000040854	tsg101a	tumor susceptibility 101a	protein_coding	46	54.59	58.15	52.91	0.67	0.72	0.74
1	3	ENSG00000143977	SNRPG	small nuclear ribonucleoprotein polypeptide G [Source:HGNC Symbol;Acc:HGNC:11163]	protein_coding	804.28	476.19	580.32	620.26	2.32	1.92	2.06	ENSDARG00000099667	snrpg	small nuclear ribonucleoprotein polypeptide G	protein_coding	40.78	56.29	37.26	44.78	0.58	0.74	0.43
1	3	ENSG00000142541	RPL13A	ribosomal protein L13a [Source:HGNC Symbol;Acc:HGNC:10304]	protein_coding	465.63	419.79	545.96	477.13	2	1.84	2.02	ENSDARG00000044093	rpl13a	ribosomal protein L13a	protein_coding	71.36	43.84	31.36	48.85	0.98	0.57	0.31
1	3	ENSG00000164162	ANAPC10	anaphase promoting complex subunit 10 [Source:HGNC Symbol;Acc:HGNC:24077]	protein_coding	659.09	277.53	431.04	455.89	2.2	1.58	1.88	ENSDARG00000090152	anapc10	anaphase promoting complex subunit 10	protein_coding	40.8	63.75	50.5	51.68	0.58	0.82	0.64
1	3	ENSG00000166164	BRD7	bromodomain containing 7 [Source:HGNC Symbol;Acc:HGNC:14310]	protein_coding	478.16	336.75	483.29	432.73	2.02	1.7	1.95	ENSDARG00000008380	brd7	bromodomain containing 7	protein_coding	68.21	58.68	52.1	59.66	0.94	0.76	0.66
1	3	ENSG00000171202	TMEM126A	transmembrane protein 126A [Source:HGNC Symbol;Acc:HGNC:25382]	protein_coding	493.56	279.54	408.42	393.84	2.03	1.58	1.85	ENSDARG00000014506	tmem126a	transmembrane protein 126A	protein_coding	32.8	38.03	49	39.94	0.43	0.47	0.62
1	3	ENSG00000116209	TMEM59	transmembrane protein 59 [Source:HGNC Symbol;Acc:HGNC:1239]	protein_coding	449.7	321.77	388.06	386.51	1.98	1.67	1.82	ENSDARG00000019033	tmem59	transmembrane protein 59	protein_coding	24.11	56.5	68.57	49.72	0.22	0.74	0.85
1	3	ENSG00000168028	RPSA	ribosomal protein SA [Source:HGNC Symbol;Acc:HGNC:6502]	protein_coding	281.37	367.72	388.13	345.74	1.71	1.76	1.82	ENSDARG00000019181	rpsa	ribosomal protein SA	protein_coding	55.15	74.35	54.12	61.2	0.8	0.92	0.69
1	3	ENSG00000075914	EXOSC7	exosome component 7 [Source:HGNC Symbol;Acc:HGNC:28112]	protein_coding	421.36	225.26	325.79	324.14	1.94	1.45	1.72	ENSDARG00000100060	exosc7	exosome component 7	protein_coding	34.51	65.54	78.56	59.54	0.47	0.84	0.94
1	3	ENSG00000183527	PSMG1	proteasome assembly chaperone 1 [Source:HGNC Symbol;Acc:HGNC:3043]	protein_coding	223.02	338.98	366.07	309.36	1.58	1.7	1.78	ENSDARG00000040620	psmg1	proteasome (prosome, macropain) assembly chaperone 1	protein_coding	48.97	63.57	48.72	53.76	0.71	0.82	0.61
1	3	ENSG00000088448	ANKRD10	ankyrin repeat domain 10 [Source:HGNC Symbol;Acc:HGNC:20265]	protein_coding	378.11	235.12	294.37	302.53	1.88	1.47	1.65	ENSDARG00000037100	ankrd10a	ankyrin repeat domain 10a	protein_coding	47.91	54.25	54.18	52.11	0.7	0.71	0.69
1	3	ENSG00000147684	NDUFB9	NADH:ubiquinone oxidoreductase subunit B9 [Source:HGNC Symbol;Acc:HGNC:7704]	protein_coding	285.51	384.91	218.94	296.46	1.72	1.78	1.48	ENSDARG00000041314	ndufb9	NADH:ubiquinone oxidoreductase subunit B9	protein_coding	74.44	56.2	48.01	59.55	1.01	0.73	0.6
1	3	ENSG00000116030	SUMO1	small ubiquitin-like modifier 1 [Source:HGNC Symbol;Acc:HGNC:12502]	protein_coding	326.37	263.75	260.03	283.38	1.8	1.55	1.58	ENSDARG00000044267	sumo1	small ubiquitin-like modifier 1	protein_coding	36.31	37.22	57.55	43.69	0.5	0.46	0.73
1	3	ENSG00000175354	PTPN2	protein tyrosine phosphatase, non-receptor type 2 [Source:HGNC Symbol;Acc:HGNC:9650]	protein_coding	290.62	312.43	221.05	274.7	1.73	1.65	1.48	ENSDARG00000035986	ptpn2b	protein tyrosine phosphatase, non-receptor type 2, b	protein_coding	44.9	41.7	52.74	46.45	0.65	0.53	0.67
1	3	ENSG00000119655	NPC2	NPC intracellular cholesterol transporter 2 [Source:HGNC Symbol;Acc:HGNC:14537]	protein_coding	230.13	238.7	292.87	253.9	1.59	1.48	1.65	ENSDARG00000096979	NPC2	NPC intracellular cholesterol transporter 2	protein_coding	45.62	70.26	69.09	61.66	0.66	0.89	0.85
1	3	ENSG00000089006	SNX5	sorting nexin 5 [Source:HGNC Symbol;Acc:HGNC:14969]	protein_coding	254.24	269.78	209.68	244.57	1.65	1.56	1.45	ENSDARG00000020442	snx5	sorting nexin 5	protein_coding	40.77	71	83.32	65.03	0.58	0.89	0.98
1	3	ENSG00000055130	CUL1	cullin 1 [Source:HGNC Symbol;Acc:HGNC:2551]	protein_coding	270.66	201.33	259.03	243.68	1.69	1.38	1.58	ENSDARG00000007691	cul1b	cullin 1b	protein_coding	52.44	61.93	59	57.79	0.76	0.8	0.75
1	3	ENSG00000134058	CDK7	cyclin dependent kinase 7 [Source:HGNC Symbol;Acc:HGNC:1778]	protein_coding	194.15	289.93	242.49	242.19	1.5	1.61	1.54	ENSDARG00000051916	cdk7	cyclin-dependent kinase 7	protein_coding	68.42	51.01	48.5	55.98	0.95	0.67	0.61
1	3	ENSG00000126226	PCID2	PCI domain containing 2 [Source:HGNC Symbol;Acc:HGNC:25653]	protein_coding	283	191.45	241.07	238.51	1.71	1.35	1.54	ENSDARG00000013802	pcid2	PCI domain containing 2	protein_coding	30.21	71.71	89.44	63.79	0.37	0.9	1.03
1	3	ENSG00000154518	ATP5MC3	ATP synthase membrane subunit c locus 3 [Source:HGNC Symbol;Acc:HGNC:843]	protein_coding	215.48	260.21	236.71	237.47	1.56	1.54	1.53	ENSDARG00000017775	atp5mc3a	ATP synthase membrane subunit c locus 3a	protein_coding	47.05	70.27	75.71	64.35	0.68	0.89	0.92
1	3	ENSG00000126858	RHOT1	ras homolog family member T1 [Source:HGNC Symbol;Acc:HGNC:21168]	protein_coding	245.28	274.22	178.87	232.79	1.63	1.57	1.36	ENSDARG00000099996	rhot1a	ras homolog family member T1a	protein_coding	48.85	68.48	57.68	58.34	0.71	0.87	0.73
1	3	ENSG00000128699	ORMDL1	ORMDL sphingolipid biosynthesis regulator 1 [Source:HGNC Symbol;Acc:HGNC:16036]	protein_coding	167.84	308.67	215.77	230.76	1.41	1.65	1.47	ENSDARG00000014333	ormdl1	ORMDL sphingolipid biosynthesis regulator 1	protein_coding	49.67	59.34	69.77	59.59	0.72	0.77	0.86
1	3	ENSG00000110955	ATP5F1B	ATP synthase F1 subunit beta [Source:HGNC Symbol;Acc:HGNC:830]	protein_coding	244.19	195.28	215.48	218.31	1.63	1.36	1.47	ENSDARG00000070083	atp5f1b	ATP synthase F1 subunit beta	protein_coding	54.66	55.37	55.66	55.23	0.79	0.72	0.71
1	3	ENSG00000149554	CHEK1	checkpoint kinase 1 [Source:HGNC Symbol;Acc:HGNC:1925]	protein_coding	239.2	123.52	169.5	177.41	1.62	1.07	1.33	ENSDARG00000104765	chek1	checkpoint kinase 1	protein_coding	35.75	43.95	44.26	41.32	0.49	0.57	0.55
1	3	ENSG00000065548	ZC3H15	zinc finger CCCH-type containing 15 [Source:HGNC Symbol;Acc:HGNC:29528]	protein_coding	58.77	273.38	184.48	172.21	0.81	1.57	1.38	ENSDARG00000015889	zc3h15	zinc finger CCCH-type containing 15	protein_coding	55.46	58.87	58.88	57.74	0.8	0.77	0.74
1	3	ENSG00000117410	ATP6V0B	ATPase H+ transporting V0 subunit b [Source:HGNC Symbol;Acc:HGNC:861]	protein_coding	106.78	277.22	124.03	169.34	1.15	1.58	1.14	ENSDARG00000031681	atp6v0b	ATPase H+ transporting V0 subunit b	protein_coding	49.04	49.29	59.46	52.6	0.71	0.65	0.75
1	4	ENSG00000129235	TXNDC17	thioredoxin domain containing 17 [Source:HGNC Symbol;Acc:HGNC:28218]	protein_coding	2652.65	1635.13	2153.81	2147.2	3	2.69	2.84	ENSDARG00000058079	txndc17	thioredoxin domain containing 17	protein_coding	40.72	31.33	35.59	35.88	0.58	0.34	0.4
1	4	ENSG00000140374	ETFA	electron transfer flavoprotein subunit alpha [Source:HGNC Symbol;Acc:HGNC:3481]	protein_coding	2387.11	1062.74	2185.8	1878.55	2.94	2.42	2.85	ENSDARG00000101631	etfa	electron transfer flavoprotein subunit alpha	protein_coding	19.56	50.97	35.6	35.38	0.07	0.67	0.4
1	4	ENSG00000141452	RMC1	regulator of MON1-CCZ1 [Source:HGNC Symbol;Acc:HGNC:24326]	protein_coding	1681.34	1110.36	1282.02	1357.91	2.74	2.45	2.53	ENSDARG00000029307	rmc1	regulator of MON1-CCZ1	protein_coding	32.82	27.38	29.41	29.87	0.43	0.25	0.27
1	4	ENSG00000143106	PSMA5	proteasome subunit alpha 5 [Source:HGNC Symbol;Acc:HGNC:9534]	protein_coding	1061.75	384.29	695.86	713.97	2.48	1.78	2.17	ENSDARG00000003526	psma5	proteasome subunit alpha 5	protein_coding	37.85	41.25	37.5	38.87	0.53	0.53	0.43
1	4	ENSG00000188312	CENPP	centromere protein P [Source:HGNC Symbol;Acc:HGNC:32933]	protein_coding	733.38	588.37	717.4	679.71	2.26	2.05	2.18	ENSDARG00000044135	cenpp	centromere protein P	protein_coding	30.77	29.87	31.42	30.68	0.39	0.31	0.31
1	4	ENSG00000169714	CNBP	CCHC-type zinc finger nucleic acid binding protein [Source:HGNC Symbol;Acc:HGNC:13164]	protein_coding	321.89	722.67	936.61	660.39	1.79	2.18	2.34	ENSDARG00000070922	cnbpb	CCHC-type zinc finger, nucleic acid binding protein b	protein_coding	27.77	38.54	29.14	31.82	0.31	0.48	0.26
1	4	ENSG00000169764	UGP2	UDP-glucose pyrophosphorylase 2 [Source:HGNC Symbol;Acc:HGNC:12527]	protein_coding	334.31	551.44	466.55	450.76	1.81	2.01	1.93	ENSDARG00000008200	ugp2b	UDP-glucose pyrophosphorylase 2b	protein_coding	32.2	28.11	29.16	29.82	0.42	0.27	0.26
1	4	ENSG00000118680	MYL12B	myosin light chain 12B [Source:HGNC Symbol;Acc:HGNC:29827]	protein_coding	555.24	310.31	429.04	431.53	2.1	1.65	1.88	ENSDARG00000025326	myl12.2	myosin, light chain 12, genome duplicate 2	protein_coding	44.08	39.18	30.03	37.76	0.64	0.49	0.28
1	4	ENSG00000075142	SRI	sorcin [Source:HGNC Symbol;Acc:HGNC:11292]	protein_coding	421.23	196.94	399.6	339.26	1.94	1.36	1.84	ENSDARG00000058593	sri	sorcin	protein_coding	27.02	33.13	34.05	31.4	0.3	0.38	0.37
1	4	ENSG00000112695	COX7A2	cytochrome c oxidase subunit 7A2 [Source:HGNC Symbol;Acc:HGNC:2288]	protein_coding	465.45	258.15	249.23	324.28	2	1.53	1.56	ENSDARG00000053217	cox7a2a	cytochrome c oxidase subunit 7A2a	protein_coding	52.32	28.65	24.99	35.32	0.76	0.28	0.16
1	4	ENSG00000143198	MGST3	microsomal glutathione S-transferase 3 [Source:HGNC Symbol;Acc:HGNC:7064]	protein_coding	442.51	210.2	269.64	307.45	1.97	1.4	1.6	ENSDARG00000102744	mgst3a	microsomal glutathione S-transferase 3a	protein_coding	23.48	26.7	32.85	27.68	0.2	0.23	0.34
1	4	ENSG00000153037	SRP19	signal recognition particle 19 [Source:HGNC Symbol;Acc:HGNC:11300]	protein_coding	140.58	485.64	272.92	299.71	1.31	1.93	1.61	ENSDARG00000035699	srp19	signal recognition particle 19	protein_coding	18.95	33.74	39.14	30.61	0.05	0.39	0.46
1	4	ENSG00000115524	SF3B1	splicing factor 3b subunit 1 [Source:HGNC Symbol;Acc:HGNC:10768]	protein_coding	397.6	193.9	259.75	283.75	1.91	1.35	1.58	ENSDARG00000056138	sf3b1	splicing factor 3b, subunit 1	protein_coding	26.29	28.14	24.08	26.17	0.28	0.27	0.13
1	4	ENSG00000146066	HIGD2A	HIG1 hypoxia inducible domain family member 2A [Source:HGNC Symbol;Acc:HGNC:28311]	protein_coding	255.08	268.45	255.98	259.84	1.65	1.56	1.57	ENSDARG00000052371	higd2a	HIG1 hypoxia inducible domain family, member 2A	protein_coding	23.44	39.91	44.71	36.02	0.2	0.5	0.56
1	4	ENSG00000055130	CUL1	cullin 1 [Source:HGNC Symbol;Acc:HGNC:2551]	protein_coding	270.66	201.33	259.03	243.68	1.69	1.38	1.58	ENSDARG00000019239	cul1a	cullin 1a	protein_coding	31.91	29.87	34.02	31.94	0.41	0.31	0.37
1	4	ENSG00000131966	ACTR10	actin related protein 10 homolog [Source:HGNC Symbol;Acc:HGNC:17372]	protein_coding	348.34	138.32	227.44	238.04	1.83	1.14	1.5	ENSDARG00000038432	actr10	ARP10 actin related protein 10 homolog	protein_coding	31.56	16.45	32.53	26.85	0.4	-0.09	0.34
1	4	ENSG00000166595	CIAO2B	cytosolic iron-sulfur assembly component 2B [Source:HGNC Symbol;Acc:HGNC:24261]	protein_coding	176.77	263.02	262.49	234.09	1.44	1.55	1.59	ENSDARG00000052010	ciao2b	cytosolic iron-sulfur assembly component 2B	protein_coding	34.26	41.38	29.5	35.05	0.46	0.53	0.27
1	4	ENSG00000168216	LMBRD1	LMBR1 domain containing 1 [Source:HGNC Symbol;Acc:HGNC:23038]	protein_coding	268.91	176.5	255.11	233.51	1.68	1.29	1.57	ENSDARG00000104223	lmbrd1	LMBR1 domain containing 1	protein_coding	34.08	35.03	34.95	34.69	0.46	0.42	0.39
1	4	ENSG00000119705	SLIRP	SRA stem-loop interacting RNA binding protein [Source:HGNC Symbol;Acc:HGNC:20495]	protein_coding	147.41	393.47	112.21	217.7	1.34	1.8	1.08	ENSDARG00000097753	slirp	SRA stem-loop interacting RNA binding protein	protein_coding	20.47	25.96	41.93	29.45	0.1	0.21	0.51
1	4	ENSG00000172244	C5orf34	chromosome 5 open reading frame 34 [Source:HGNC Symbol;Acc:HGNC:24738]	protein_coding	345.64	134.12	151.73	210.5	1.83	1.12	1.26	ENSDARG00000092445	zgc:153352	zgc:153352	protein_coding	22	22.84	38.85	27.9	0.15	0.13	0.46
1	4	ENSG00000133641	C12orf29	chromosome 12 open reading frame 29 [Source:HGNC Symbol;Acc:HGNC:25322]	protein_coding	161.36	232.2	222.41	205.32	1.39	1.47	1.49	ENSDARG00000045785	zgc:103499	zgc:103499	protein_coding	23.15	33.96	26.11	27.74	0.19	0.4	0.19
1	4	ENSG00000116791	CRYZ	crystallin zeta [Source:HGNC Symbol;Acc:HGNC:2419]	protein_coding	83.62	236.73	230.64	183.66	1.01	1.48	1.51	ENSDARG00000016074	cryz	crystallin, zeta (quinone reductase)	protein_coding	30.56	33.21	41.02	34.93	0.38	0.38	0.5
1	4	ENSG00000177156	TALDO1	transaldolase 1 [Source:HGNC Symbol;Acc:HGNC:11559]	protein_coding	191.45	150.57	208.02	183.35	1.49	1.2	1.45	ENSDARG00000103369	taldo1	transaldolase 1	protein_coding	19.97	33.28	33.93	29.06	0.08	0.38	0.37
1	4	ENSG00000106052	TAX1BP1	Tax1 binding protein 1 [Source:HGNC Symbol;Acc:HGNC:11575]	protein_coding	76.91	293.86	169.41	180.06	0.96	1.61	1.33	ENSDARG00000056856	tax1bp1b	Tax1 (human T-cell leukemia virus type I) binding protein 1b	protein_coding	28.8	29.99	40.42	33.07	0.34	0.31	0.49
1	4	ENSG00000108091	CCDC6	coiled-coil domain containing 6 [Source:HGNC Symbol;Acc:HGNC:18782]	protein_coding	182.79	187.98	141.24	170.67	1.46	1.33	1.22	ENSDARG00000043334	ccdc6a	coiled-coil domain containing 6a	protein_coding	38.79	19.95	25.37	28.03	0.55	0.04	0.17
1	5	ENSG00000164941	INTS8	integrator complex subunit 8 [Source:HGNC Symbol;Acc:HGNC:26048]	protein_coding	1605.27	988.61	1071.92	1221.93	2.71	2.38	2.42	ENSDARG00000057986	ints8	integrator complex subunit 8	protein_coding	13.72	23.92	27.49	21.71	-0.18	0.16	0.22
1	5	ENSG00000198901	PRC1	protein regulator of cytokinesis 1 [Source:HGNC Symbol;Acc:HGNC:9341]	protein_coding	864.86	856.84	685.92	802.54	2.36	2.29	2.16	ENSDARG00000005993	prc1b	protein regulator of cytokinesis 1b	protein_coding	23.64	20.98	16.67	20.43	0.2	0.07	-0.12
1	5	ENSG00000106603	COA1	cytochrome c oxidase assembly factor 1 homolog [Source:HGNC Symbol;Acc:HGNC:21868]	protein_coding	457.73	391.56	362.26	403.85	1.99	1.79	1.78	ENSDARG00000076360	rpl37	ribosomal protein L37	protein_coding	19.25	15.69	19.46	18.13	0.06	-0.12	-0.01
1	5	ENSG00000170310	STX8	syntaxin 8 [Source:HGNC Symbol;Acc:HGNC:11443]	protein_coding	407.12	407.03	375.84	396.67	1.92	1.82	1.8	ENSDARG00000103173	stx8	syntaxin 8	protein_coding	25.23	22.74	24.8	24.26	0.25	0.13	0.15
1	5	ENSG00000170340	B3GNT2	UDP-GlcNAc:betaGal beta-1,3-N-acetylglucosaminyltransferase 2 [Source:HGNC Symbol;Acc:HGNC:15629]	protein_coding	229.02	309.89	596.71	378.54	1.59	1.65	2.07	ENSDARG00000091902	b3gnt2b	UDP-GlcNAc:betaGal beta-1,3-N-acetylglucosaminyltransferase 2b	protein_coding	19.76	16.81	18.81	18.46	0.08	-0.08	-0.04
1	5	ENSG00000154723	ATP5PF	ATP synthase peripheral stalk subunit F6 [Source:HGNC Symbol;Acc:HGNC:847]	protein_coding	432.49	280.99	406.08	373.19	1.96	1.59	1.85	ENSDARG00000014313	atp5pf	ATP synthase peripheral stalk subunit F6	protein_coding	22.71	29.92	24.34	25.65	0.17	0.31	0.14
1	5	ENSG00000135535	CD164	CD164 molecule [Source:HGNC Symbol;Acc:HGNC:1632]	protein_coding	181.24	421.03	480.34	360.87	1.46	1.84	1.95	ENSDARG00000013628	cd164	CD164 molecule, sialomucin	protein_coding	17.16	12.4	23.27	17.61	-0.02	-0.28	0.11
1	5	ENSG00000149273	RPS3	ribosomal protein S3 [Source:HGNC Symbol;Acc:HGNC:10420]	protein_coding	283.99	409.98	372.54	355.5	1.72	1.82	1.79	ENSDARG00000103007	rps3	ribosomal protein S3	protein_coding	30.21	19.89	17	22.37	0.37	0.04	-0.11
1	5	ENSG00000148019	CEP78	centrosomal protein 78 [Source:HGNC Symbol;Acc:HGNC:25740]	protein_coding	444.66	178.28	315.93	312.95	1.97	1.3	1.7	ENSDARG00000039229	cep78	centrosomal protein 78	protein_coding	23.01	17.47	17.03	19.17	0.18	-0.05	-0.11
1	5	ENSG00000242441	GTF2A1L	general transcription factor IIA subunit 1 like [Source:HGNC Symbol;Acc:HGNC:30727]	protein_coding	195.48	282.87	220.59	232.98	1.5	1.59	1.48	ENSDARG00000063670	gtf2a1l	general transcription factor IIA, 1-like	protein_coding	18.88	33.15	15.81	22.62	0.04	0.38	-0.16
1	5	ENSG00000111596	CNOT2	CCR4-NOT transcription complex subunit 2 [Source:HGNC Symbol;Acc:HGNC:7878]	protein_coding	118.28	210.66	259.69	196.21	1.21	1.41	1.58	ENSDARG00000061802	cnot2	CCR4-NOT transcription complex, subunit 2	protein_coding	15.89	17.24	20.64	17.92	-0.08	-0.06	0.03
1	6	ENSG00000106588	PSMA2	proteasome subunit alpha 2 [Source:HGNC Symbol;Acc:HGNC:9531]	protein_coding	6719.17	2758.51	4790.2	4755.96	3.54	3.02	3.31	ENSDARG00000040121	psma2	proteasome subunit alpha 2	protein_coding	18.47	18.63	14.39	17.17	0.03	-0.01	-0.22
1	6	ENSG00000172331	BPGM	bisphosphoglycerate mutase [Source:HGNC Symbol;Acc:HGNC:1093]	protein_coding	620	617.87	864.88	700.92	2.17	2.08	2.3	ENSDARG00000070826	bpgm	2,3-bisphosphoglycerate mutase	protein_coding	11.6	22.41	13.41	15.81	-0.3	0.12	-0.27
1	6	ENSG00000029725	RABEP1	rabaptin, RAB GTPase binding effector protein 1 [Source:HGNC Symbol;Acc:HGNC:17677]	protein_coding	362.78	213.73	303.32	293.28	1.86	1.41	1.67	ENSDARG00000059600	rabep1	rabaptin, RAB GTPase binding effector protein 1	protein_coding	16.26	15.43	19.16	16.95	-0.06	-0.14	-0.03
1	6	ENSG00000069248	NUP133	nucleoporin 133 [Source:HGNC Symbol;Acc:HGNC:18016]	protein_coding	343.79	166.47	289.61	266.63	1.83	1.26	1.65	ENSDARG00000010078	nup133	nucleoporin 133	protein_coding	16.46	11.04	20.1	15.87	-0.05	-0.36	0.01
1	6	ENSG00000112941	TENT4A	terminal nucleotidyltransferase 4A [Source:HGNC Symbol;Acc:HGNC:16705]	protein_coding	298.67	199.91	242.08	246.89	1.75	1.37	1.54	ENSDARG00000062114	tent4a	terminal nucleotidyltransferase 4A	protein_coding	11.77	11.83	21.45	15.01	-0.29	-0.31	0.05
1	6	ENSG00000107438	PDLIM1	PDZ and LIM domain 1 [Source:HGNC Symbol;Acc:HGNC:2067]	protein_coding	277.95	185.37	221.71	228.34	1.7	1.33	1.49	ENSDARG00000019845	pdlim1	PDZ and LIM domain 1 (elfin)	protein_coding	11.74	11.14	21.55	14.81	-0.29	-0.36	0.05
1	6	ENSG00000116288	PARK7	Parkinsonism associated deglycase [Source:HGNC Symbol;Acc:HGNC:16369]	protein_coding	137.78	286.61	135.4	186.6	1.3	1.6	1.19	ENSDARG00000116835	park7	parkinson protein 7	protein_coding	12.17	16.02	17.38	15.19	-0.26	-0.11	-0.09
1	6	ENSG00000106052	TAX1BP1	Tax1 binding protein 1 [Source:HGNC Symbol;Acc:HGNC:11575]	protein_coding	76.91	293.86	169.41	180.06	0.96	1.61	1.33	ENSDARG00000098288	tax1bp1a	Tax1 (human T-cell leukemia virus type I) binding protein 1a	protein_coding	10.92	12.78	12.4	12.03	-0.34	-0.26	-0.32
1	6	ENSG00000108091	CCDC6	coiled-coil domain containing 6 [Source:HGNC Symbol;Acc:HGNC:18782]	protein_coding	182.79	187.98	141.24	170.67	1.46	1.33	1.22	ENSDARG00000017595	ccdc6b	coiled-coil domain containing 6b	protein_coding	12.68	9.99	16.98	13.22	-0.23	-0.43	-0.11
1	7	ENSG00000188243	COMMD6	COMM domain containing 6 [Source:HGNC Symbol;Acc:HGNC:24015]	protein_coding	1330.36	830.5	1046.15	1069	2.61	2.27	2.41	ENSDARG00000074204	commd6	COMM domain containing 6	protein_coding	6.32	10.64	13.15	10.04	-0.72	-0.39	-0.28
1	7	ENSG00000182899	RPL35A	ribosomal protein L35a [Source:HGNC Symbol;Acc:HGNC:10345]	protein_coding	1088.42	599.34	870.24	852.67	2.49	2.06	2.3	ENSDARG00000088030	rpl35a	ribosomal protein L35a	protein_coding	11.66	12.39	10.36	11.47	-0.29	-0.28	-0.45
1	7	ENSG00000144895	EIF2A	eukaryotic translation initiation factor 2A [Source:HGNC Symbol;Acc:HGNC:3254]	protein_coding	954.53	475.38	642.71	690.87	2.41	1.92	2.12	ENSDARG00000101061	eif2a	eukaryotic translation initiation factor 2A	protein_coding	6.3	6.55	14.02	8.96	-0.72	-0.71	-0.24
1	7	ENSG00000101132	PFDN4	prefoldin subunit 4 [Source:HGNC Symbol;Acc:HGNC:8868]	protein_coding	1026.95	426.42	564.83	672.73	2.46	1.85	2.04	ENSDARG00000061228	pfdn4	prefoldin subunit 4	protein_coding	8	11.12	12.74	10.62	-0.56	-0.36	-0.3
1	7	ENSG00000164713	BRI3	brain protein I3 [Source:HGNC Symbol;Acc:HGNC:1109]	protein_coding	560.49	407.48	676.97	548.31	2.11	1.82	2.15	ENSDARG00000086332	bri3	brain protein I3	protein_coding	11.36	10.35	9.84	10.52	-0.31	-0.41	-0.48
1	7	ENSG00000169032	MAP2K1	mitogen-activated protein kinase kinase 1 [Source:HGNC Symbol;Acc:HGNC:6840]	protein_coding	510.29	350.06	427.79	429.38	2.05	1.72	1.88	ENSDARG00000007825	map2k1	mitogen-activated protein kinase kinase 1	protein_coding	5.56	10.29	8.99	8.28	-0.81	-0.41	-0.54
1	7	ENSG00000152894	PTPRK	protein tyrosine phosphatase, receptor type K [Source:HGNC Symbol;Acc:HGNC:9674]	protein_coding	160.14	309.37	192.64	220.72	1.39	1.65	1.4	ENSDARG00000063416	ptprk	protein tyrosine phosphatase, receptor type, K	protein_coding	10.65	5.32	9.29	8.42	-0.36	-0.85	-0.52
1	7	ENSG00000159593	NAE1	NEDD8 activating enzyme E1 subunit 1 [Source:HGNC Symbol;Acc:HGNC:621]	protein_coding	170.05	267.37	204.52	213.98	1.42	1.56	1.44	ENSDARG00000011301	nae1	nedd8 activating enzyme E1 subunit 1	protein_coding	17.64	6.45	6.5	10.2	0	-0.72	-0.77
1	7	ENSG00000084090	STARD7	StAR related lipid transfer domain containing 7 [Source:HGNC Symbol;Acc:HGNC:18063]	protein_coding	196.34	239.67	190.62	208.88	1.5	1.49	1.4	ENSDARG00000074858	stard7	StAR-related lipid transfer (START) domain containing 7	protein_coding	10.49	11.68	10.48	10.89	-0.37	-0.32	-0.44
1	7	ENSG00000173409	ARV1	ARV1 homolog, fatty acid homeostasis modulator [Source:HGNC Symbol;Acc:HGNC:29561]	protein_coding	244.31	164.1	158.22	188.87	1.63	1.25	1.29	ENSDARG00000074757	arv1	ARV1 homolog, fatty acid homeostasis modulator	protein_coding	7.73	12.65	14.52	11.63	-0.58	-0.27	-0.22
1	8	ENSG00000169946	ZFPM2	zinc finger protein, FOG family member 2 [Source:HGNC Symbol;Acc:HGNC:16700]	protein_coding	1157.07	463.8	938.52	853.13	2.53	1.9	2.34	ENSDARG00000040123	zfpm2a	zinc finger protein, FOG family member 2a	protein_coding	4.89	8.16	4.46	5.84	-0.9	-0.57	-1.02
1	8	ENSG00000196511	TPK1	thiamin pyrophosphokinase 1 [Source:HGNC Symbol;Acc:HGNC:17358]	protein_coding	404.63	398.44	441.42	414.83	1.92	1.81	1.9	ENSDARG00000038040	tpk1	thiamin pyrophosphokinase 1	protein_coding	3.26	4.19	9.42	5.62	-1.19	-1.01	-0.51
1	8	ENSG00000075239	ACAT1	acetyl-CoA acetyltransferase 1 [Source:HGNC Symbol;Acc:HGNC:93]	protein_coding	181.53	591.88	198.06	323.82	1.46	2.05	1.42	ENSDARG00000045888	acat1	acetyl-CoA acetyltransferase 1	protein_coding	5.74	5.25	6.61	5.87	-0.79	-0.86	-0.75
1	8	ENSG00000111144	LTA4H	leukotriene A4 hydrolase [Source:HGNC Symbol;Acc:HGNC:6710]	protein_coding	495.15	167.99	302.41	321.85	2.04	1.26	1.67	ENSDARG00000006029	lta4h	leukotriene A4 hydrolase	protein_coding	7.53	7.67	7.77	7.66	-0.6	-0.61	-0.64
1	8	ENSG00000085871	MGST2	microsomal glutathione S-transferase 2 [Source:HGNC Symbol;Acc:HGNC:7063]	protein_coding	339.21	264.44	339.69	314.45	1.82	1.55	1.74	ENSDARG00000071345	mgst2	microsomal glutathione S-transferase 2	protein_coding	7.75	3.85	8.95	6.85	-0.58	-1.07	-0.55
1	8	ENSG00000079459	FDFT1	farnesyl-diphosphate farnesyltransferase 1 [Source:HGNC Symbol;Acc:HGNC:3629]	protein_coding	249.21	169.13	366.97	261.77	1.64	1.27	1.79	ENSDARG00000101062	fdft1	farnesyl-diphosphate farnesyltransferase 1	protein_coding	6.98	5.34	7.42	6.58	-0.65	-0.85	-0.67
1	8	ENSG00000100614	PPM1A	protein phosphatase, Mg2+/Mn2+ dependent 1A [Source:HGNC Symbol;Acc:HGNC:9275]	protein_coding	215.98	160	208.66	194.88	1.56	1.23	1.45	ENSDARG00000043250	ppm1ab	protein phosphatase, Mg2+/Mn2+ dependent, 1Ab	protein_coding	9.68	5.87	8.21	7.92	-0.42	-0.79	-0.61
1	8	ENSG00000164039	BDH2	3-hydroxybutyrate dehydrogenase 2 [Source:HGNC Symbol;Acc:HGNC:32389]	protein_coding	45.53	406.9	88.65	180.36	0.66	1.82	0.94	ENSDARG00000052696	bdh2	3-hydroxybutyrate dehydrogenase, type 2	protein_coding	8.86	7.17	5.36	7.13	-0.49	-0.65	-0.9
1	9	ENSG00000122550	KLHL7	kelch like family member 7 [Source:HGNC Symbol;Acc:HGNC:15646]	protein_coding	767.52	1019.23	1101.14	962.63	2.29	2.4	2.44	ENSDARG00000101445	klhl7	kelch-like family member 7	protein_coding	6.57	6.02	2.44	5.01	-0.69	-0.77	-1.44
1	9	ENSG00000120685	PROSER1	proline and serine rich 1 [Source:HGNC Symbol;Acc:HGNC:20291]	protein_coding	640.03	678.2	1212.3	843.51	2.18	2.14	2.5	ENSDARG00000086302	proser1	proline and serine rich 1	protein_coding	4.39	4.56	3.63	4.19	-0.98	-0.96	-1.16
1	9	ENSG00000205129	C4orf47	chromosome 4 open reading frame 47 [Source:HGNC Symbol;Acc:HGNC:34346]	protein_coding	498.73	668.28	586.19	584.4	2.04	2.13	2.06	ENSDARG00000037142	zgc:153146	zgc:153146	protein_coding	1.46	3.27	5.3	3.34	-1.75	-1.18	-0.91
1	9	ENSG00000118197	DDX59	DEAD-box helicase 59 [Source:HGNC Symbol;Acc:HGNC:25360]	protein_coding	620.22	381.06	494.53	498.6	2.17	1.78	1.96	ENSDARG00000022177	ddx59	DEAD (Asp-Glu-Ala-Asp) box polypeptide 59	protein_coding	2.16	5.01	3.97	3.72	-1.47	-0.89	-1.1
1	9	ENSG00000169764	UGP2	UDP-glucose pyrophosphorylase 2 [Source:HGNC Symbol;Acc:HGNC:12527]	protein_coding	334.31	551.44	466.55	450.76	1.81	2.01	1.93	ENSDARG00000005578	ugp2a	UDP-glucose pyrophosphorylase 2a	protein_coding	7.42	3.48	3.97	4.96	-0.61	-1.14	-1.1
1	9	ENSG00000138399	FASTKD1	FAST kinase domains 1 [Source:HGNC Symbol;Acc:HGNC:26150]	protein_coding	349.67	121.68	220.2	230.51	1.84	1.06	1.48	ENSDARG00000056128	fastkd1	FAST kinase domains 1	protein_coding	2.15	2.78	5.28	3.4	-1.48	-1.29	-0.91
1	9	ENSG00000065154	OAT	ornithine aminotransferase [Source:HGNC Symbol;Acc:HGNC:8091]	protein_coding	225.56	150.05	313.21	229.61	1.58	1.19	1.69	ENSDARG00000078425	oat	ornithine aminotransferase	protein_coding	2.35	8.41	2.6	4.45	-1.41	-0.54	-1.39
1	9	ENSG00000042088	TDP1	tyrosyl-DNA phosphodiesterase 1 [Source:HGNC Symbol;Acc:HGNC:18884]	protein_coding	282.67	162.61	241.86	229.05	1.71	1.24	1.54	ENSDARG00000073866	tdp1	tyrosyl-DNA phosphodiesterase 1	protein_coding	3.76	6.11	2.48	4.12	-1.09	-0.76	-1.43
1	9	ENSG00000104613	INTS10	integrator complex subunit 10 [Source:HGNC Symbol;Acc:HGNC:25548]	protein_coding	131.77	305.64	180.19	205.87	1.27	1.64	1.36	ENSDARG00000043031	ints10	integrator complex subunit 10	protein_coding	3.39	6.78	5.38	5.18	-1.16	-0.69	-0.9
1	9	ENSG00000124333	VAMP7	vesicle associated membrane protein 7 [Source:HGNC Symbol;Acc:HGNC:11486]	protein_coding	68.64	190.35	290.93	183.31	0.9	1.34	1.65	ENSDARG00000030775	sybl1	synaptobrevin-like 1	protein_coding	5.94	3.59	2.15	3.89	-0.77	-1.12	-1.52
1	10	ENSG00000156976	EIF4A2	eukaryotic translation initiation factor 4A2 [Source:HGNC Symbol;Acc:HGNC:3284]	protein_coding	1954.62	852.15	1527.47	1444.74	2.83	2.28	2.63	ENSDARG00000016477	eif4a2	eukaryotic translation initiation factor 4A, isoform 2	protein_coding	1.79	2.34	1.82	1.98	-1.61	-1.41	-1.64
1	10	ENSG00000119801	YPEL5	yippee like 5 [Source:HGNC Symbol;Acc:HGNC:18329]	protein_coding	836.51	970.36	1198.19	1001.69	2.34	2.36	2.49	ENSDARG00000088929	ypel5	yippee-like 5	protein_coding	2.76	3.77	2.63	3.05	-1.3	-1.08	-1.39
1	10	ENSG00000170633	RNF34	ring finger protein 34 [Source:HGNC Symbol;Acc:HGNC:17297]	protein_coding	1033.46	634.24	835.82	834.51	2.46	2.1	2.28	ENSDARG00000038300	rnf34a	ring finger protein 34a	protein_coding	3.63	1.82	2.27	2.57	-1.11	-1.58	-1.49
1	10	ENSG00000049860	HEXB	hexosaminidase subunit beta [Source:HGNC Symbol;Acc:HGNC:4879]	protein_coding	167.07	648.47	235.36	350.3	1.41	2.11	1.52	ENSDARG00000034368	hexb	hexosaminidase B (beta polypeptide)	protein_coding	2.03	1.56	4.63	2.74	-1.52	-1.68	-1
1	10	ENSG00000115414	FN1	fibronectin 1 [Source:HGNC Symbol;Acc:HGNC:3778]	protein_coding	321.47	281.25	375.57	326.1	1.79	1.59	1.8	ENSDARG00000006526	fn1b	fibronectin 1b	protein_coding	2.51	1.94	2.65	2.36	-1.37	-1.53	-1.38
1	10	ENSG00000123505	AMD1	adenosylmethionine decarboxylase 1 [Source:HGNC Symbol;Acc:HGNC:457]	protein_coding	231.58	297.14	224.69	251.14	1.6	1.62	1.49	ENSDARG00000043856	amd1	adenosylmethionine decarboxylase 1	protein_coding	1.65	3.07	1.27	2	-1.66	-1.22	-1.88
1	10	ENSG00000058729	RIOK2	RIO kinase 2 [Source:HGNC Symbol;Acc:HGNC:18999]	protein_coding	241.89	310.2	199.73	250.61	1.62	1.65	1.42	ENSDARG00000035264	riok2	RIO kinase 2 (yeast)	protein_coding	4.15	2.88	2.8	3.28	-1.02	-1.27	-1.34
1	10	ENSG00000186352	ANKRD37	ankyrin repeat domain 37 [Source:HGNC Symbol;Acc:HGNC:29593]	protein_coding	237.31	149.5	171.46	186.09	1.61	1.19	1.33	ENSDARG00000056376	ankrd37	ankyrin repeat domain 37	protein_coding	2.09	3.41	3.43	2.98	-1.5	-1.15	-1.2
1	10	ENSG00000121073	SLC35B1	solute carrier family 35 member B1 [Source:HGNC Symbol;Acc:HGNC:20798]	protein_coding	162.68	172.01	207.42	180.7	1.39	1.28	1.45	ENSDARG00000038213	slc35b1	solute carrier family 35, member B1	protein_coding	1.49	4.14	3.14	2.92	-1.73	-1.02	-1.26
1	11	ENSG00000116741	RGS2	regulator of G protein signaling 2 [Source:HGNC Symbol;Acc:HGNC:9998]	protein_coding	1776.4	1944.65	2214.18	1978.41	2.77	2.8	2.85	ENSDARG00000098761	rgs2	regulator of G protein signaling 2	protein_coding	N\A	N\A	N\A	N\A	N\A	N\A	N\A
1	11	ENSG00000001626	CFTR	cystic fibrosis transmembrane conductance regulator [Source:HGNC Symbol;Acc:HGNC:1884]	protein_coding	1256.46	1359.82	1434.1	1350.13	2.57	2.58	2.6	ENSDARG00000041107	cftr	cystic fibrosis transmembrane conductance regulator	protein_coding	N\A	N\A	N\A	N\A	N\A	N\A	N\A
1	11	ENSG00000170633	RNF34	ring finger protein 34 [Source:HGNC Symbol;Acc:HGNC:17297]	protein_coding	1033.46	634.24	835.82	834.51	2.46	2.1	2.28	ENSDARG00000054036	rnf34b	ring finger protein 34	protein_coding	N\A	N\A	N\A	N\A	N\A	N\A	N\A
1	11	ENSG00000121690	DEPDC7	DEP domain containing 7 [Source:HGNC Symbol;Acc:HGNC:29899]	protein_coding	580.08	505.24	716.51	600.61	2.13	1.95	2.18	ENSDARG00000055043	depdc7a	DEP domain containing 7	protein_coding	N\A	N\A	N\A	N\A	N\A	N\A	N\A
1	11	ENSG00000175600	SUGCT	succinyl-CoA:glutarate-CoA transferase [Source:HGNC Symbol;Acc:HGNC:16001]	protein_coding	561.08	388.25	637.9	529.08	2.11	1.79	2.11	ENSDARG00000102341	sugct	succinyl-CoA:glutarate-CoA transferase	protein_coding	N\A	N\A	N\A	N\A	N\A	N\A	N\A
1	11	ENSG00000156508	EEF1A1	eukaryotic translation elongation factor 1 alpha 1 [Source:HGNC Symbol;Acc:HGNC:3189]	protein_coding	420.43	647.05	479.09	515.52	1.94	2.11	1.94	ENSDARG00000039502	eef1a1a	eukaryotic translation elongation factor 1 alpha 1	protein_coding	N\A	N\A	N\A	N\A	N\A	N\A	N\A
1	11	ENSG00000138079	SLC3A1	solute carrier family 3 member 1 [Source:HGNC Symbol;Acc:HGNC:11025]	protein_coding	594.23	381.7	368.31	448.08	2.14	1.78	1.79	ENSDARG00000017165	slc3a1	solute carrier family 3 member 1	protein_coding	N\A	N\A	N\A	N\A	N\A	N\A	N\A
1	11	ENSG00000123977	DAW1	dynein assembly factor with WD repeats 1 [Source:HGNC Symbol;Acc:HGNC:26383]	protein_coding	643.87	276.8	380.98	433.88	2.19	1.58	1.81	ENSDARG00000021462	daw1	dynein assembly factor with WD repeats 1	protein_coding	N\A	N\A	N\A	N\A	N\A	N\A	N\A
1	11	ENSG00000114902	SPCS1	signal peptidase complex subunit 1 [Source:HGNC Symbol;Acc:HGNC:23401]	protein_coding	341.26	387.58	326.68	351.84	1.82	1.79	1.72	ENSDARG00000059298	spcs1	signal peptidase complex subunit 1	protein_coding	N\A	N\A	N\A	N\A	N\A	N\A	N\A
1	11	ENSG00000078304	PPP2R5C	protein phosphatase 2 regulatory subunit B'gamma [Source:HGNC Symbol;Acc:HGNC:9311]	protein_coding	181.15	467.94	354.77	334.62	1.46	1.91	1.77	ENSDARG00000059083	ppp2r5ca	protein phosphatase 2 regulatory subunit B'gamma	protein_coding	N\A	N\A	N\A	N\A	N\A	N\A	N\A
1	11	ENSG00000105877	DNAH11	dynein axonemal heavy chain 11 [Source:HGNC Symbol;Acc:HGNC:2942]	protein_coding	252.99	283.49	408.8	315.09	1.65	1.59	1.85	ENSDARG00000094282	dnah11	dynein axonemal heavy chain 11	protein_coding	N\A	N\A	N\A	N\A	N\A	N\A	N\A
1	11	ENSG00000119865	CNRIP1	cannabinoid receptor interacting protein 1 [Source:HGNC Symbol;Acc:HGNC:24546]	protein_coding	326.07	249.02	350.53	308.54	1.8	1.51	1.76	ENSDARG00000037337	cnrip1b	cannabinoid receptor interacting protein 1	protein_coding	N\A	N\A	N\A	N\A	N\A	N\A	N\A
1	11	ENSG00000119865	CNRIP1	cannabinoid receptor interacting protein 1 [Source:HGNC Symbol;Acc:HGNC:24546]	protein_coding	326.07	249.02	350.53	308.54	1.8	1.51	1.76	ENSDARG00000091683	cnrip1a	cannabinoid receptor interacting protein 1	protein_coding	N\A	N\A	N\A	N\A	N\A	N\A	N\A
1	11	ENSG00000106211	HSPB1	heat shock protein family B (small) member 1 [Source:HGNC Symbol;Acc:HGNC:5246]	protein_coding	250.11	255.65	408.48	304.74	1.64	1.53	1.85	ENSDARG00000041065	hspb1	heat shock protein family B (small) member 1	protein_coding	N\A	N\A	N\A	N\A	N\A	N\A	N\A
1	11	ENSG00000140416	TPM1	tropomyosin 1 [Source:HGNC Symbol;Acc:HGNC:12010]	protein_coding	227.78	346.48	325.02	299.76	1.59	1.72	1.71	ENSDARG00000033683	tpma	tropomyosin 1	protein_coding	N\A	N\A	N\A	N\A	N\A	N\A	N\A
1	11	ENSG00000111775	COX6A1	cytochrome c oxidase subunit 6A1 [Source:HGNC Symbol;Acc:HGNC:2277]	protein_coding	329.96	361.36	202.29	297.87	1.8	1.74	1.43	ENSDARG00000054588	cox6a2	cytochrome c oxidase subunit 6A1	protein_coding	N\A	N\A	N\A	N\A	N\A	N\A	N\A
1	11	ENSG00000113296	THBS4	thrombospondin 4 [Source:HGNC Symbol;Acc:HGNC:11788]	protein_coding	367.67	204.13	305.84	292.55	1.87	1.39	1.68	ENSDARG00000102777	thbs4a	thrombospondin 4	protein_coding	N\A	N\A	N\A	N\A	N\A	N\A	N\A
1	11	ENSG00000113296	THBS4	thrombospondin 4 [Source:HGNC Symbol;Acc:HGNC:11788]	protein_coding	367.67	204.13	305.84	292.55	1.87	1.39	1.68	ENSDARG00000020072	thbs4b	thrombospondin 4	protein_coding	N\A	N\A	N\A	N\A	N\A	N\A	N\A
1	11	ENSG00000131979	GCH1	GTP cyclohydrolase 1 [Source:HGNC Symbol;Acc:HGNC:4193]	protein_coding	162.86	281.84	385.49	276.73	1.4	1.59	1.82	ENSDARG00000070453	gch1	GTP cyclohydrolase 1	protein_coding	N\A	N\A	N\A	N\A	N\A	N\A	N\A
1	11	ENSG00000128606	LRRC17	leucine rich repeat containing 17 [Source:HGNC Symbol;Acc:HGNC:16895]	protein_coding	151.79	290.55	312.97	251.77	1.36	1.61	1.69	ENSDARG00000037960	lrrc17	leucine rich repeat containing 17	protein_coding	N\A	N\A	N\A	N\A	N\A	N\A	N\A
1	11	ENSG00000138617	PARP16	poly(ADP-ribose) polymerase family member 16 [Source:HGNC Symbol;Acc:HGNC:26040]	protein_coding	281.14	201.16	262.94	248.42	1.71	1.38	1.59	ENSDARG00000018593	parp16	poly(ADP-ribose) polymerase family member 16	protein_coding	N\A	N\A	N\A	N\A	N\A	N\A	N\A
1	11	ENSG00000151665	PIGF	phosphatidylinositol glycan anchor biosynthesis class F [Source:HGNC Symbol;Acc:HGNC:8962]	protein_coding	293.42	167.54	255.59	238.85	1.73	1.26	1.57	ENSDARG00000032780	pigf	phosphatidylinositol glycan anchor biosynthesis class F	protein_coding	N\A	N\A	N\A	N\A	N\A	N\A	N\A
1	11	ENSG00000144559	TAMM41	TAM41 mitochondrial translocator assembly and maintenance homolog [Source:HGNC Symbol;Acc:HGNC:25187]	protein_coding	313.73	119.41	234.42	222.52	1.77	1.05	1.52	ENSDARG00000100157	tamm41	TAM41 mitochondrial translocator assembly and maintenance homolog	protein_coding	N\A	N\A	N\A	N\A	N\A	N\A	N\A
1	11	ENSG00000165970	SLC6A5	solute carrier family 6 member 5 [Source:HGNC Symbol;Acc:HGNC:11051]	protein_coding	193.87	259.18	200.13	217.73	1.5	1.54	1.43	ENSDARG00000067964	slc6a5	solute carrier family 6 member 5	protein_coding	N\A	N\A	N\A	N\A	N\A	N\A	N\A
1	11	ENSG00000135218	CD36	CD36 molecule [Source:HGNC Symbol;Acc:HGNC:1663]	protein_coding	127.79	319.79	205.21	217.6	1.26	1.67	1.44	ENSDARG00000032639	cd36	CD36 molecule	protein_coding	N\A	N\A	N\A	N\A	N\A	N\A	N\A
1	11	ENSG00000120833	SOCS2	suppressor of cytokine signaling 2 [Source:HGNC Symbol;Acc:HGNC:19382]	protein_coding	165.29	218.1	231.46	204.95	1.4	1.43	1.51	ENSDARG00000045557	socs2	suppressor of cytokine signaling 2	protein_coding	N\A	N\A	N\A	N\A	N\A	N\A	N\A
1	11	ENSG00000134202	GSTM3	glutathione S-transferase mu 3 [Source:HGNC Symbol;Acc:HGNC:4635]	protein_coding	77.36	265.43	261.41	201.4	0.97	1.55	1.58	ENSDARG00000029473	gstm.2	glutathione S-transferase mu 3	protein_coding	N\A	N\A	N\A	N\A	N\A	N\A	N\A
1	11	ENSG00000110801	PSMD9	proteasome 26S subunit, non-ATPase 9 [Source:HGNC Symbol;Acc:HGNC:9567]	protein_coding	229.58	182.29	183.88	198.58	1.59	1.31	1.38	ENSDARG00000006300	psmd9	proteasome 26S subunit, non-ATPase 9	protein_coding	N\A	N\A	N\A	N\A	N\A	N\A	N\A
1	11	ENSG00000109927	TECTA	tectorin alpha [Source:HGNC Symbol;Acc:HGNC:11720]	protein_coding	195.34	163.19	197.34	185.29	1.5	1.25	1.42	ENSDARG00000059558	tecta	tectorin alpha	protein_coding	N\A	N\A	N\A	N\A	N\A	N\A	N\A
1	11	ENSG00000198825	INPP5F	inositol polyphosphate-5-phosphatase F [Source:HGNC Symbol;Acc:HGNC:17054]	protein_coding	199.29	193.33	151.54	181.39	1.51	1.35	1.26	ENSDARG00000061437	inpp5f	inositol polyphosphate-5-phosphatase F	protein_coding	N\A	N\A	N\A	N\A	N\A	N\A	N\A
1	11	ENSG00000135638	EMX1	empty spiracles homeobox 1 [Source:HGNC Symbol;Acc:HGNC:3340]	protein_coding	120.06	195.88	226.38	180.77	1.22	1.36	1.5	ENSDARG00000039569	emx1	empty spiracles homeobox 1	protein_coding	N\A	N\A	N\A	N\A	N\A	N\A	N\A
1	12	ENSG00000285010	OOSP4A	oocyte secreted protein family member 4A [Source:HGNC Symbol;Acc:HGNC:53904]	protein_coding	78940.3	40115.3	47346.9	55467.5	4.96	4.7	4.67	N\A	N\A	N\A	N\A	N\A	N\A	N\A	N\A	N\A	N\A	N\A
1	12	ENSG00000285375	OOSP4A	oocyte secreted protein family member 4A [Source:HGNC Symbol;Acc:HGNC:53904]	protein_coding	78736.8	40115.4	47282.1	55378.1	4.96	4.7	4.67	N\A	N\A	N\A	N\A	N\A	N\A	N\A	N\A	N\A	N\A	N\A
1	12	ENSG00000164611	PTTG1	pituitary tumor-transforming 1 [Source:HGNC Symbol;Acc:HGNC:9690]	protein_coding	39914.8	14184	31740.9	28613.2	4.57	4.05	4.44	N\A	N\A	N\A	N\A	N\A	N\A	N\A	N\A	N\A	N\A	N\A
1	12	ENSG00000228253	MT-ATP8	mitochondrially encoded ATP synthase membrane subunit 8 [Source:HGNC Symbol;Acc:HGNC:7415]	protein_coding	9729.93	20333.3	15767.8	15277	3.75	4.27	4.02	N\A	N\A	N\A	N\A	N\A	N\A	N\A	N\A	N\A	N\A	N\A
1	12	ENSG00000212907	MT-ND4L	mitochondrially encoded NADH:ubiquinone oxidoreductase core subunit 4L [Source:HGNC Symbol;Acc:HGNC:7460]	protein_coding	11380.2	21791.4	12637.4	15269.7	3.84	4.32	3.89	N\A	N\A	N\A	N\A	N\A	N\A	N\A	N\A	N\A	N\A	N\A
1	12	ENSG00000187569	DPPA3	developmental pluripotency associated 3 [Source:HGNC Symbol;Acc:HGNC:19199]	protein_coding	19542.3	6887.12	15276.3	13901.9	4.16	3.59	4	N\A	N\A	N\A	N\A	N\A	N\A	N\A	N\A	N\A	N\A	N\A
1	12	ENSG00000210082	MT-RNR2	mitochondrially encoded 16S RNA [Source:HGNC Symbol;Acc:HGNC:7471]	Mt_rRNA	7941.72	15455	9108.08	10834.9	3.64	4.1	3.69	N\A	N\A	N\A	N\A	N\A	N\A	N\A	N\A	N\A	N\A	N\A
1	12	ENSG00000211459	MT-RNR1	mitochondrially encoded 12S RNA [Source:HGNC Symbol;Acc:HGNC:7470]	Mt_rRNA	8179.17	11858.1	9644.26	9893.84	3.65	3.94	3.73	N\A	N\A	N\A	N\A	N\A	N\A	N\A	N\A	N\A	N\A	N\A
1	12	ENSG00000262117	BCAR4	breast cancer anti-estrogen resistance 4 [Source:HGNC Symbol;Acc:HGNC:22170]	lincRNA	13402.4	6645.17	8823.4	9623.64	3.94	3.57	3.68	N\A	N\A	N\A	N\A	N\A	N\A	N\A	N\A	N\A	N\A	N\A
1	12	ENSG00000203909	DPPA5	developmental pluripotency associated 5 [Source:HGNC Symbol;Acc:HGNC:19201]	protein_coding	11907.3	3507.85	9325.58	8246.91	3.87	3.17	3.71	N\A	N\A	N\A	N\A	N\A	N\A	N\A	N\A	N\A	N\A	N\A
1	12	ENSG00000133112	TPT1	tumor protein, translationally-controlled 1 [Source:HGNC Symbol;Acc:HGNC:12022]	protein_coding	10552	5013.39	8715.76	8093.72	3.8	3.4	3.67	N\A	N\A	N\A	N\A	N\A	N\A	N\A	N\A	N\A	N\A	N\A
1	12	ENSG00000087086	FTL	ferritin light chain [Source:HGNC Symbol;Acc:HGNC:3999]	protein_coding	4457.17	7716.77	9278.1	7150.68	3.3	3.67	3.71	N\A	N\A	N\A	N\A	N\A	N\A	N\A	N\A	N\A	N\A	N\A
1	12	ENSG00000248527	MTATP6P1	MT-ATP6 pseudogene 1 [Source:HGNC Symbol;Acc:HGNC:44575]	unprocessed_pseudogene	4475.13	8809.91	6514.64	6599.89	3.31	3.75	3.5	N\A	N\A	N\A	N\A	N\A	N\A	N\A	N\A	N\A	N\A	N\A
1	12	ENSG00000178796	RIIAD1	regulatory subunit of type II PKA R-subunit (RIIa) domain containing 1 [Source:HGNC Symbol;Acc:HGNC:26686]	protein_coding	5999.88	4349.82	6864.45	5738.05	3.47	3.31	3.53	N\A	N\A	N\A	N\A	N\A	N\A	N\A	N\A	N\A	N\A	N\A
1	12	ENSG00000145919	BOD1	biorientation of chromosomes in cell division 1 [Source:HGNC Symbol;Acc:HGNC:25114]	protein_coding	4999.56	5573.49	5815.54	5462.86	3.37	3.46	3.43	N\A	N\A	N\A	N\A	N\A	N\A	N\A	N\A	N\A	N\A	N\A
1	12	ENSG00000261456	TUBB8	tubulin beta 8 class VIII [Source:HGNC Symbol;Acc:HGNC:20773]	protein_coding	5544.4	5134.76	4893.99	5191.05	3.43	3.41	3.33	N\A	N\A	N\A	N\A	N\A	N\A	N\A	N\A	N\A	N\A	N\A
1	12	ENSG00000188372	ZP3	zona pellucida glycoprotein 3 [Source:HGNC Symbol;Acc:HGNC:13189]	protein_coding	1765.03	8357.39	4211.44	4777.95	2.77	3.72	3.24	N\A	N\A	N\A	N\A	N\A	N\A	N\A	N\A	N\A	N\A	N\A
1	12	ENSG00000056050	HPF1	histone PARylation factor 1 [Source:HGNC Symbol;Acc:HGNC:26051]	protein_coding	5716.77	3523.51	3881.89	4374.06	3.45	3.17	3.19	N\A	N\A	N\A	N\A	N\A	N\A	N\A	N\A	N\A	N\A	N\A
1	12	ENSG00000261812	TUBB8P7	tubulin beta 8 class VIII pseudogene 7 [Source:HGNC Symbol;Acc:HGNC:42345]	transcribed_unprocessed_pseudogene	4034.4	4581.09	4081.95	4232.48	3.25	3.34	3.22	N\A	N\A	N\A	N\A	N\A	N\A	N\A	N\A	N\A	N\A	N\A
1	12	ENSG00000241343	RPL36A	ribosomal protein L36a [Source:HGNC Symbol;Acc:HGNC:10359]	protein_coding	5715.57	2892.66	4074.78	4227.67	3.45	3.05	3.22	N\A	N\A	N\A	N\A	N\A	N\A	N\A	N\A	N\A	N\A	N\A
1	12	ENSG00000178804	H1FOO	H1 histone family member O oocyte specific [Source:HGNC Symbol;Acc:HGNC:18463]	protein_coding	3272.81	5218.64	4141.41	4210.95	3.13	3.42	3.23	N\A	N\A	N\A	N\A	N\A	N\A	N\A	N\A	N\A	N\A	N\A
1	12	ENSG00000244398	AC116533.1	ribosomal protein L36a (RPL36A) pseudogene	processed_pseudogene	5513.3	2182.46	3464.27	3720.01	3.43	2.87	3.12	N\A	N\A	N\A	N\A	N\A	N\A	N\A	N\A	N\A	N\A	N\A
1	12	ENSG00000160505	NLRP4	NLR family pyrin domain containing 4 [Source:HGNC Symbol;Acc:HGNC:22943]	protein_coding	3358.27	3060.08	3422.32	3280.22	3.14	3.09	3.11	N\A	N\A	N\A	N\A	N\A	N\A	N\A	N\A	N\A	N\A	N\A
1	12	ENSG00000283683	MYOCOS	myocilin opposite strand [Source:HGNC Symbol;Acc:HGNC:53429]	protein_coding	3208.82	3035.38	3353.49	3199.23	3.11	3.08	3.1	N\A	N\A	N\A	N\A	N\A	N\A	N\A	N\A	N\A	N\A	N\A
1	12	ENSG00000265401	AC093484.3	novel transcript	antisense	1975.4	3734.92	3835.38	3181.9	2.83	3.21	3.18	N\A	N\A	N\A	N\A	N\A	N\A	N\A	N\A	N\A	N\A	N\A
1	12	ENSG00000285422	OOSP2	oocyte secreted protein 2 [Source:HGNC Symbol;Acc:HGNC:26699]	protein_coding	2416.45	2879.69	4217.48	3171.2	2.95	3.05	3.24	N\A	N\A	N\A	N\A	N\A	N\A	N\A	N\A	N\A	N\A	N\A
1	12	ENSG00000175193	PARL	presenilin associated rhomboid like [Source:HGNC Symbol;Acc:HGNC:18253]	protein_coding	3169.15	2342.08	3483.43	2998.22	3.11	2.92	3.12	N\A	N\A	N\A	N\A	N\A	N\A	N\A	N\A	N\A	N\A	N\A
1	12	ENSG00000169567	HINT1	histidine triad nucleotide binding protein 1 [Source:HGNC Symbol;Acc:HGNC:4912]	protein_coding	3186.33	2353.91	3110.78	2883.67	3.11	2.92	3.06	N\A	N\A	N\A	N\A	N\A	N\A	N\A	N\A	N\A	N\A	N\A
1	12	ENSG00000203907	OOEP	oocyte expressed protein [Source:HGNC Symbol;Acc:HGNC:21382]	protein_coding	3001.74	1768.31	3138.66	2636.24	3.08	2.74	3.06	N\A	N\A	N\A	N\A	N\A	N\A	N\A	N\A	N\A	N\A	N\A
1	12	ENSG00000172239	PAIP1	poly(A) binding protein interacting protein 1 [Source:HGNC Symbol;Acc:HGNC:16945]	protein_coding	1573.32	2436.51	2528.16	2179.33	2.7	2.94	2.93	N\A	N\A	N\A	N\A	N\A	N\A	N\A	N\A	N\A	N\A	N\A
1	12	ENSG00000225660	Z99497.1	pseudogene similar to part of a putative dimethyladenosine transferase (HSA9761)	processed_pseudogene	2918.21	1273.83	2198.51	2130.18	3.06	2.54	2.85	N\A	N\A	N\A	N\A	N\A	N\A	N\A	N\A	N\A	N\A	N\A
1	12	ENSG00000102054	RBBP7	RB binding protein 7, chromatin remodeling factor [Source:HGNC Symbol;Acc:HGNC:9890]	protein_coding	2108.22	1555.09	2386.74	2016.68	2.87	2.66	2.9	N\A	N\A	N\A	N\A	N\A	N\A	N\A	N\A	N\A	N\A	N\A
1	12	ENSG00000181163	NPM1	nucleophosmin 1 [Source:HGNC Symbol;Acc:HGNC:7910]	protein_coding	2025.44	1639.4	2024.27	1896.37	2.85	2.69	2.8	N\A	N\A	N\A	N\A	N\A	N\A	N\A	N\A	N\A	N\A	N\A
1	12	ENSG00000100721	TCL1A	T cell leukemia/lymphoma 1A [Source:HGNC Symbol;Acc:HGNC:11648]	protein_coding	1483.92	2280.03	1834.32	1866.09	2.67	2.9	2.74	N\A	N\A	N\A	N\A	N\A	N\A	N\A	N\A	N\A	N\A	N\A
1	12	ENSG00000008988	RPS20	ribosomal protein S20 [Source:HGNC Symbol;Acc:HGNC:10405]	protein_coding	2389.84	1175.74	1823.2	1796.26	2.94	2.48	2.74	N\A	N\A	N\A	N\A	N\A	N\A	N\A	N\A	N\A	N\A	N\A
1	12	ENSG00000210196	MT-TP	mitochondrially encoded tRNA proline [Source:HGNC Symbol;Acc:HGNC:7494]	Mt_tRNA	1290.56	2350.47	1700.7	1780.58	2.59	2.92	2.7	N\A	N\A	N\A	N\A	N\A	N\A	N\A	N\A	N\A	N\A	N\A
1	12	ENSG00000144713	RPL32	ribosomal protein L32 [Source:HGNC Symbol;Acc:HGNC:10336]	protein_coding	2048.2	1471.4	1813.68	1777.76	2.86	2.63	2.74	N\A	N\A	N\A	N\A	N\A	N\A	N\A	N\A	N\A	N\A	N\A
1	12	ENSG00000122406	RPL5	ribosomal protein L5 [Source:HGNC Symbol;Acc:HGNC:10360]	protein_coding	1823.63	1414.52	1946.09	1728.08	2.79	2.6	2.78	N\A	N\A	N\A	N\A	N\A	N\A	N\A	N\A	N\A	N\A	N\A
1	12	ENSG00000227097	RPS28P7	ribosomal protein S28 pseudogene 7 [Source:HGNC Symbol;Acc:HGNC:35787]	processed_pseudogene	2020.37	1337.7	1742.25	1700.11	2.85	2.57	2.71	N\A	N\A	N\A	N\A	N\A	N\A	N\A	N\A	N\A	N\A	N\A
1	12	ENSG00000134419	RPS15A	ribosomal protein S15a [Source:HGNC Symbol;Acc:HGNC:10389]	protein_coding	2038.65	1138.66	1897.57	1691.63	2.85	2.46	2.76	N\A	N\A	N\A	N\A	N\A	N\A	N\A	N\A	N\A	N\A	N\A
1	12	ENSG00000210127	MT-TA	mitochondrially encoded tRNA alanine [Source:HGNC Symbol;Acc:HGNC:7475]	Mt_tRNA	1112.97	2206.64	1577.71	1632.44	2.5	2.88	2.65	N\A	N\A	N\A	N\A	N\A	N\A	N\A	N\A	N\A	N\A	N\A
1	12	ENSG00000197756	RPL37A	ribosomal protein L37a [Source:HGNC Symbol;Acc:HGNC:10348]	protein_coding	2157.94	1122.05	1574.98	1618.32	2.89	2.46	2.65	N\A	N\A	N\A	N\A	N\A	N\A	N\A	N\A	N\A	N\A	N\A
1	12	ENSG00000143947	RPS27A	ribosomal protein S27a [Source:HGNC Symbol;Acc:HGNC:10417]	protein_coding	1974.29	1032.44	1768.47	1591.74	2.83	2.4	2.72	N\A	N\A	N\A	N\A	N\A	N\A	N\A	N\A	N\A	N\A	N\A
1	12	ENSG00000196262	PPIA	peptidylprolyl isomerase A [Source:HGNC Symbol;Acc:HGNC:9253]	protein_coding	2036.04	1230.18	1498.3	1588.17	2.85	2.51	2.62	N\A	N\A	N\A	N\A	N\A	N\A	N\A	N\A	N\A	N\A	N\A
1	12	ENSG00000147604	RPL7	ribosomal protein L7 [Source:HGNC Symbol;Acc:HGNC:10363]	protein_coding	1623.79	1391.55	1659.43	1558.26	2.72	2.59	2.68	N\A	N\A	N\A	N\A	N\A	N\A	N\A	N\A	N\A	N\A	N\A
1	12	ENSG00000280013	CU639417.2	heat shock transcription factor 2 binding protein (HSF2BP) pseudogene	processed_pseudogene	1837.09	1236.63	1570.93	1548.22	2.79	2.52	2.65	N\A	N\A	N\A	N\A	N\A	N\A	N\A	N\A	N\A	N\A	N\A
1	12	ENSG00000107672	NSMCE4A	NSE4 homolog A, SMC5-SMC6 complex component [Source:HGNC Symbol;Acc:HGNC:25935]	protein_coding	2468.25	881.47	1248.73	1532.82	2.96	2.3	2.51	N\A	N\A	N\A	N\A	N\A	N\A	N\A	N\A	N\A	N\A	N\A
1	12	ENSG00000177954	RPS27	ribosomal protein S27 [Source:HGNC Symbol;Acc:HGNC:10416]	protein_coding	1754.47	1175.85	1659.1	1529.81	2.77	2.48	2.68	N\A	N\A	N\A	N\A	N\A	N\A	N\A	N\A	N\A	N\A	N\A
1	12	ENSG00000178397	FAM220A	family with sequence similarity 220 member A [Source:HGNC Symbol;Acc:HGNC:22422]	protein_coding	1867	989.55	1615.6	1490.72	2.8	2.38	2.67	N\A	N\A	N\A	N\A	N\A	N\A	N\A	N\A	N\A	N\A	N\A
1	12	ENSG00000280858	RPL7A	ribosomal protein L7a [Source:HGNC Symbol;Acc:HGNC:10364]	protein_coding	1185.02	1433.04	1851.8	1489.95	2.54	2.61	2.75	N\A	N\A	N\A	N\A	N\A	N\A	N\A	N\A	N\A	N\A	N\A
1	12	ENSG00000148303	RPL7A	ribosomal protein L7a [Source:HGNC Symbol;Acc:HGNC:10364]	protein_coding	1185.03	1432.72	1845.52	1487.76	2.54	2.61	2.75	N\A	N\A	N\A	N\A	N\A	N\A	N\A	N\A	N\A	N\A	N\A
1	12	ENSG00000086061	DNAJA1	DnaJ heat shock protein family (Hsp40) member A1 [Source:HGNC Symbol;Acc:HGNC:5229]	protein_coding	1486.09	1297.24	1372.23	1385.18	2.67	2.55	2.57	N\A	N\A	N\A	N\A	N\A	N\A	N\A	N\A	N\A	N\A	N\A
1	12	ENSG00000185467	KPNA7	karyopherin subunit alpha 7 [Source:HGNC Symbol;Acc:HGNC:21839]	protein_coding	1523.42	1189.17	1396.98	1369.86	2.68	2.49	2.58	N\A	N\A	N\A	N\A	N\A	N\A	N\A	N\A	N\A	N\A	N\A
1	12	ENSG00000284068	KPNA7	karyopherin subunit alpha 7 [Source:HGNC Symbol;Acc:HGNC:21839]	protein_coding	1518.42	1188.77	1396.82	1368	2.68	2.49	2.58	N\A	N\A	N\A	N\A	N\A	N\A	N\A	N\A	N\A	N\A	N\A
1	12	ENSG00000188831	DPPA3P2	developmental pluripotency associated 3 pseudogene 2 [Source:HGNC Symbol;Acc:HGNC:20417]	transcribed_unprocessed_pseudogene	2115.53	579.05	1390.39	1361.66	2.87	2.04	2.58	N\A	N\A	N\A	N\A	N\A	N\A	N\A	N\A	N\A	N\A	N\A
1	12	ENSG00000137875	BCL2L10	BCL2 like 10 [Source:HGNC Symbol;Acc:HGNC:993]	protein_coding	1497.75	852.4	1687.52	1345.89	2.67	2.28	2.69	N\A	N\A	N\A	N\A	N\A	N\A	N\A	N\A	N\A	N\A	N\A
1	12	ENSG00000137434	C6orf52	chromosome 6 open reading frame 52 [Source:HGNC Symbol;Acc:HGNC:20881]	protein_coding	1132.74	1296.01	1511.45	1313.4	2.51	2.55	2.63	N\A	N\A	N\A	N\A	N\A	N\A	N\A	N\A	N\A	N\A	N\A
1	12	ENSG00000285312	C6orf52	chromosome 6 open reading frame 52 [Source:HGNC Symbol;Acc:HGNC:20881]	protein_coding	1132.25	1295.31	1511.56	1313.04	2.51	2.55	2.63	N\A	N\A	N\A	N\A	N\A	N\A	N\A	N\A	N\A	N\A	N\A
1	12	ENSG00000253585	AP003351.1	novel transcript	lincRNA	1058.44	1422.04	1395.09	1291.86	2.47	2.6	2.58	N\A	N\A	N\A	N\A	N\A	N\A	N\A	N\A	N\A	N\A	N\A
1	12	ENSG00000164919	COX6C	cytochrome c oxidase subunit 6C [Source:HGNC Symbol;Acc:HGNC:2285]	protein_coding	1642.43	1384.8	847.21	1291.48	2.73	2.59	2.28	N\A	N\A	N\A	N\A	N\A	N\A	N\A	N\A	N\A	N\A	N\A
1	12	ENSG00000132475	H3F3B	H3 histone family member 3B [Source:HGNC Symbol;Acc:HGNC:4765]	protein_coding	1557.11	974.09	1317.63	1282.94	2.7	2.37	2.55	N\A	N\A	N\A	N\A	N\A	N\A	N\A	N\A	N\A	N\A	N\A
1	12	ENSG00000140264	SERF2	small EDRK-rich factor 2 [Source:HGNC Symbol;Acc:HGNC:10757]	protein_coding	996.74	1414.33	1410.23	1273.77	2.44	2.6	2.59	N\A	N\A	N\A	N\A	N\A	N\A	N\A	N\A	N\A	N\A	N\A
1	12	ENSG00000258232	AC125611.3	novel transcript, antisense to TUBA1C	antisense	590.17	2423.58	706.64	1240.13	2.14	2.94	2.18	N\A	N\A	N\A	N\A	N\A	N\A	N\A	N\A	N\A	N\A	N\A
1	12	ENSG00000179818	PCBP1-AS1	PCBP1 antisense RNA 1 [Source:HGNC Symbol;Acc:HGNC:42948]	processed_transcript	1380.27	867.76	1414.94	1220.99	2.63	2.29	2.59	N\A	N\A	N\A	N\A	N\A	N\A	N\A	N\A	N\A	N\A	N\A
1	12	ENSG00000101443	WFDC2	WAP four-disulfide core domain 2 [Source:HGNC Symbol;Acc:HGNC:15939]	protein_coding	927.76	1206.68	1448.94	1194.46	2.4	2.5	2.6	N\A	N\A	N\A	N\A	N\A	N\A	N\A	N\A	N\A	N\A	N\A
1	12	ENSG00000163902	RPN1	ribophorin I [Source:HGNC Symbol;Acc:HGNC:10381]	protein_coding	1729.57	495.32	1333.66	1186.18	2.76	1.94	2.55	N\A	N\A	N\A	N\A	N\A	N\A	N\A	N\A	N\A	N\A	N\A
1	12	ENSG00000135317	SNX14	sorting nexin 14 [Source:HGNC Symbol;Acc:HGNC:14977]	protein_coding	1182.87	1106.1	1106.93	1131.97	2.54	2.45	2.44	N\A	N\A	N\A	N\A	N\A	N\A	N\A	N\A	N\A	N\A	N\A
1	12	ENSG00000105185	PDCD5	programmed cell death 5 [Source:HGNC Symbol;Acc:HGNC:8764]	protein_coding	123.82	2925.79	181.52	1077.04	1.24	3.06	1.37	N\A	N\A	N\A	N\A	N\A	N\A	N\A	N\A	N\A	N\A	N\A
1	12	ENSG00000013441	CLK1	CDC like kinase 1 [Source:HGNC Symbol;Acc:HGNC:2068]	protein_coding	1453.28	798.63	923.09	1058.33	2.66	2.24	2.33	N\A	N\A	N\A	N\A	N\A	N\A	N\A	N\A	N\A	N\A	N\A
1	12	ENSG00000126267	COX6B1	cytochrome c oxidase subunit 6B1 [Source:HGNC Symbol;Acc:HGNC:2280]	protein_coding	806.19	1234.27	1086.86	1042.44	2.32	2.52	2.43	N\A	N\A	N\A	N\A	N\A	N\A	N\A	N\A	N\A	N\A	N\A
1	12	ENSG00000172809	RPL38	ribosomal protein L38 [Source:HGNC Symbol;Acc:HGNC:10349]	protein_coding	1300.42	767.76	1028.85	1032.34	2.59	2.22	2.4	N\A	N\A	N\A	N\A	N\A	N\A	N\A	N\A	N\A	N\A	N\A
1	12	ENSG00000140988	RPS2	ribosomal protein S2 [Source:HGNC Symbol;Acc:HGNC:10404]	protein_coding	859.44	1078.63	1156.43	1031.5	2.35	2.43	2.47	N\A	N\A	N\A	N\A	N\A	N\A	N\A	N\A	N\A	N\A	N\A
1	12	ENSG00000227681	AL033504.1	novel transcript	lincRNA	1539.52	605.5	948.13	1031.05	2.69	2.07	2.35	N\A	N\A	N\A	N\A	N\A	N\A	N\A	N\A	N\A	N\A	N\A
1	12	ENSG00000077152	UBE2T	ubiquitin conjugating enzyme E2 T [Source:HGNC Symbol;Acc:HGNC:25009]	protein_coding	1448.88	604.85	988.49	1014.07	2.66	2.07	2.37	N\A	N\A	N\A	N\A	N\A	N\A	N\A	N\A	N\A	N\A	N\A
1	12	ENSG00000054282	SDCCAG8	serologically defined colon cancer antigen 8 [Source:HGNC Symbol;Acc:HGNC:10671]	protein_coding	844.56	927.15	1130.47	967.39	2.34	2.34	2.45	N\A	N\A	N\A	N\A	N\A	N\A	N\A	N\A	N\A	N\A	N\A
1	12	ENSG00000263042	WEE2	WEE1 homolog 2 [Source:HGNC Symbol;Acc:HGNC:19684]	protein_coding	1268.69	516.37	1065.67	950.25	2.58	1.97	2.42	N\A	N\A	N\A	N\A	N\A	N\A	N\A	N\A	N\A	N\A	N\A
1	12	ENSG00000196683	TOMM7	translocase of outer mitochondrial membrane 7 [Source:HGNC Symbol;Acc:HGNC:21648]	protein_coding	931.79	582.12	1175.21	896.37	2.4	2.04	2.48	N\A	N\A	N\A	N\A	N\A	N\A	N\A	N\A	N\A	N\A	N\A
1	12	ENSG00000205542	TMSB4X	thymosin beta 4 X-linked [Source:HGNC Symbol;Acc:HGNC:11881]	protein_coding	1015.84	444.66	1194.56	885.02	2.45	1.87	2.49	N\A	N\A	N\A	N\A	N\A	N\A	N\A	N\A	N\A	N\A	N\A
1	12	ENSG00000185088	RPS27L	ribosomal protein S27 like [Source:HGNC Symbol;Acc:HGNC:18476]	protein_coding	980.84	834.62	816.53	877.33	2.43	2.27	2.26	N\A	N\A	N\A	N\A	N\A	N\A	N\A	N\A	N\A	N\A	N\A
1	12	ENSG00000075188	NUP37	nucleoporin 37 [Source:HGNC Symbol;Acc:HGNC:29929]	protein_coding	1266.26	517.8	838.54	874.2	2.58	1.97	2.28	N\A	N\A	N\A	N\A	N\A	N\A	N\A	N\A	N\A	N\A	N\A
1	12	ENSG00000162639	HENMT1	HEN methyltransferase 1 [Source:HGNC Symbol;Acc:HGNC:26400]	protein_coding	1055.95	678.35	834.83	856.38	2.47	2.14	2.27	N\A	N\A	N\A	N\A	N\A	N\A	N\A	N\A	N\A	N\A	N\A
1	12	ENSG00000214324	C3orf56	chromosome 3 open reading frame 56 [Source:HGNC Symbol;Acc:HGNC:32481]	protein_coding	828.35	754.18	963.29	848.61	2.33	2.21	2.36	N\A	N\A	N\A	N\A	N\A	N\A	N\A	N\A	N\A	N\A	N\A
1	12	ENSG00000223601	EBLN1	endogenous Bornavirus like nucleoprotein 1 [Source:HGNC Symbol;Acc:HGNC:39430]	protein_coding	1066.96	648.97	779.45	831.79	2.48	2.11	2.23	N\A	N\A	N\A	N\A	N\A	N\A	N\A	N\A	N\A	N\A	N\A
1	12	ENSG00000213741	RPS29	ribosomal protein S29 [Source:HGNC Symbol;Acc:HGNC:10419]	protein_coding	974.17	681.69	730.91	795.59	2.43	2.14	2.2	N\A	N\A	N\A	N\A	N\A	N\A	N\A	N\A	N\A	N\A	N\A
1	12	ENSG00000272851	AC096772.1	novel transcript	antisense	1147.65	455.58	760.46	787.9	2.52	1.89	2.22	N\A	N\A	N\A	N\A	N\A	N\A	N\A	N\A	N\A	N\A	N\A
1	12	ENSG00000066923	STAG3	stromal antigen 3 [Source:HGNC Symbol;Acc:HGNC:11356]	protein_coding	429.28	981.41	948.85	786.52	1.95	2.37	2.35	N\A	N\A	N\A	N\A	N\A	N\A	N\A	N\A	N\A	N\A	N\A
1	12	ENSG00000087586	AURKA	aurora kinase A [Source:HGNC Symbol;Acc:HGNC:11393]	protein_coding	542.41	1075.6	714.11	777.37	2.09	2.43	2.18	N\A	N\A	N\A	N\A	N\A	N\A	N\A	N\A	N\A	N\A	N\A
1	12	ENSG00000125691	RPL23	ribosomal protein L23 [Source:HGNC Symbol;Acc:HGNC:10316]	protein_coding	826.9	691.91	782.04	766.95	2.33	2.15	2.24	N\A	N\A	N\A	N\A	N\A	N\A	N\A	N\A	N\A	N\A	N\A
1	12	ENSG00000079691	CARMIL1	capping protein regulator and myosin 1 linker 1 [Source:HGNC Symbol;Acc:HGNC:21581]	protein_coding	949.7	493.07	843.54	762.11	2.41	1.94	2.28	N\A	N\A	N\A	N\A	N\A	N\A	N\A	N\A	N\A	N\A	N\A
1	12	ENSG00000175806	MSRA	methionine sulfoxide reductase A [Source:HGNC Symbol;Acc:HGNC:7377]	protein_coding	747.47	556.28	978.72	760.82	2.27	2.02	2.37	N\A	N\A	N\A	N\A	N\A	N\A	N\A	N\A	N\A	N\A	N\A
1	12	ENSG00000164404	GDF9	growth differentiation factor 9 [Source:HGNC Symbol;Acc:HGNC:4224]	protein_coding	374.16	1267.18	545.82	729.05	1.88	2.53	2.02	N\A	N\A	N\A	N\A	N\A	N\A	N\A	N\A	N\A	N\A	N\A
1	12	ENSG00000175063	UBE2C	ubiquitin conjugating enzyme E2 C [Source:HGNC Symbol;Acc:HGNC:15937]	protein_coding	897.84	589.74	691.23	726.27	2.38	2.05	2.16	N\A	N\A	N\A	N\A	N\A	N\A	N\A	N\A	N\A	N\A	N\A
1	12	ENSG00000173213	TUBB8P12	tubulin beta 8 pseudogene 12 [Source:HGNC Symbol;Acc:HGNC:24983]	protein_coding	675.15	729.13	728.71	711	2.22	2.19	2.19	N\A	N\A	N\A	N\A	N\A	N\A	N\A	N\A	N\A	N\A	N\A
1	12	ENSG00000159247	TUBBP5	tubulin beta pseudogene 5 [Source:HGNC Symbol;Acc:HGNC:23674]	transcribed_unprocessed_pseudogene	624.61	689.16	707.35	673.71	2.17	2.15	2.18	N\A	N\A	N\A	N\A	N\A	N\A	N\A	N\A	N\A	N\A	N\A
1	12	ENSG00000110958	PTGES3	prostaglandin E synthase 3 [Source:HGNC Symbol;Acc:HGNC:16049]	protein_coding	293.77	845.47	881.11	673.45	1.74	2.28	2.31	N\A	N\A	N\A	N\A	N\A	N\A	N\A	N\A	N\A	N\A	N\A
1	12	ENSG00000234741	GAS5	growth arrest specific 5 [Source:HGNC Symbol;Acc:HGNC:16355]	processed_transcript	879.73	460.05	619.24	653.01	2.37	1.9	2.1	N\A	N\A	N\A	N\A	N\A	N\A	N\A	N\A	N\A	N\A	N\A
1	12	ENSG00000050405	LIMA1	LIM domain and actin binding 1 [Source:HGNC Symbol;Acc:HGNC:24636]	protein_coding	854.57	391.19	647.14	630.97	2.35	1.79	2.12	N\A	N\A	N\A	N\A	N\A	N\A	N\A	N\A	N\A	N\A	N\A
1	12	ENSG00000222005	LINC01118	long intergenic non-protein coding RNA 1118 [Source:HGNC Symbol;Acc:HGNC:49261]	sense_overlapping	403.57	723.98	738.82	622.12	1.92	2.18	2.2	N\A	N\A	N\A	N\A	N\A	N\A	N\A	N\A	N\A	N\A	N\A
1	12	ENSG00000173572	NLRP13	NLR family pyrin domain containing 13 [Source:HGNC Symbol;Acc:HGNC:22937]	protein_coding	751.77	449.9	648.3	616.66	2.28	1.88	2.12	N\A	N\A	N\A	N\A	N\A	N\A	N\A	N\A	N\A	N\A	N\A
1	12	ENSG00000091136	LAMB1	laminin subunit beta 1 [Source:HGNC Symbol;Acc:HGNC:6486]	protein_coding	584.3	671.42	571.91	609.21	2.13	2.13	2.05	N\A	N\A	N\A	N\A	N\A	N\A	N\A	N\A	N\A	N\A	N\A
1	12	ENSG00000131174	COX7B	cytochrome c oxidase subunit 7B [Source:HGNC Symbol;Acc:HGNC:2291]	protein_coding	535.42	957.79	316.56	603.26	2.08	2.36	1.7	N\A	N\A	N\A	N\A	N\A	N\A	N\A	N\A	N\A	N\A	N\A
1	12	ENSG00000163281	GNPDA2	glucosamine-6-phosphate deaminase 2 [Source:HGNC Symbol;Acc:HGNC:21526]	protein_coding	442.97	535.93	829.29	602.73	1.97	1.99	2.27	N\A	N\A	N\A	N\A	N\A	N\A	N\A	N\A	N\A	N\A	N\A
1	12	ENSG00000198612	COPS8	COP9 signalosome subunit 8 [Source:HGNC Symbol;Acc:HGNC:24335]	protein_coding	455.44	721.98	591.7	589.7	1.99	2.18	2.07	N\A	N\A	N\A	N\A	N\A	N\A	N\A	N\A	N\A	N\A	N\A
1	12	ENSG00000142856	ITGB3BP	integrin subunit beta 3 binding protein [Source:HGNC Symbol;Acc:HGNC:6157]	protein_coding	684.8	439.76	621.94	582.17	2.22	1.87	2.1	N\A	N\A	N\A	N\A	N\A	N\A	N\A	N\A	N\A	N\A	N\A
1	12	ENSG00000100906	NFKBIA	NFKB inhibitor alpha [Source:HGNC Symbol;Acc:HGNC:7797]	protein_coding	642.25	516.59	565.31	574.72	2.19	1.97	2.04	N\A	N\A	N\A	N\A	N\A	N\A	N\A	N\A	N\A	N\A	N\A
1	12	ENSG00000137210	TMEM14B	transmembrane protein 14B [Source:HGNC Symbol;Acc:HGNC:21384]	protein_coding	551.72	526.11	642.16	573.33	2.1	1.98	2.12	N\A	N\A	N\A	N\A	N\A	N\A	N\A	N\A	N\A	N\A	N\A
1	12	ENSG00000250939	AC034198.1	intraflagellar transport 122 (IFT122) pseudogene)	transcribed_unprocessed_pseudogene	597.93	673.16	433.95	568.35	2.15	2.13	1.89	N\A	N\A	N\A	N\A	N\A	N\A	N\A	N\A	N\A	N\A	N\A
1	12	ENSG00000210151	MT-TS1	mitochondrially encoded tRNA serine 1 (UCN) [Source:HGNC Symbol;Acc:HGNC:7497]	Mt_tRNA	516.4	566.92	613.05	565.46	2.06	2.03	2.09	N\A	N\A	N\A	N\A	N\A	N\A	N\A	N\A	N\A	N\A	N\A
1	12	ENSG00000156469	MTERF3	mitochondrial transcription termination factor 3 [Source:HGNC Symbol;Acc:HGNC:24258]	protein_coding	543.47	592.06	557.49	564.34	2.09	2.05	2.03	N\A	N\A	N\A	N\A	N\A	N\A	N\A	N\A	N\A	N\A	N\A
1	12	ENSG00000135486	HNRNPA1	heterogeneous nuclear ribonucleoprotein A1 [Source:HGNC Symbol;Acc:HGNC:5031]	protein_coding	653.44	325.24	632.92	537.2	2.2	1.68	2.11	N\A	N\A	N\A	N\A	N\A	N\A	N\A	N\A	N\A	N\A	N\A
1	12	ENSG00000150991	UBC	ubiquitin C [Source:HGNC Symbol;Acc:HGNC:12468]	protein_coding	412.1	628.58	568.92	536.53	1.93	2.09	2.05	N\A	N\A	N\A	N\A	N\A	N\A	N\A	N\A	N\A	N\A	N\A
1	12	ENSG00000182621	PLCB1	phospholipase C beta 1 [Source:HGNC Symbol;Acc:HGNC:15917]	protein_coding	189.24	854.62	557.81	533.89	1.48	2.28	2.03	N\A	N\A	N\A	N\A	N\A	N\A	N\A	N\A	N\A	N\A	N\A
1	12	ENSG00000109971	HSPA8	heat shock protein family A (Hsp70) member 8 [Source:HGNC Symbol;Acc:HGNC:5241]	protein_coding	383.15	701.91	452.33	512.46	1.89	2.16	1.91	N\A	N\A	N\A	N\A	N\A	N\A	N\A	N\A	N\A	N\A	N\A
1	12	ENSG00000120669	SOHLH2	spermatogenesis and oogenesis specific basic helix-loop-helix 2 [Source:HGNC Symbol;Acc:HGNC:26026]	protein_coding	493.74	398.55	598.43	496.91	2.03	1.81	2.08	N\A	N\A	N\A	N\A	N\A	N\A	N\A	N\A	N\A	N\A	N\A
1	12	ENSG00000255393	OOSP4B	oocyte secreted protein family member 4B [Source:HGNC Symbol;Acc:HGNC:53905]	protein_coding	526.71	567.85	395.08	496.55	2.07	2.03	1.83	N\A	N\A	N\A	N\A	N\A	N\A	N\A	N\A	N\A	N\A	N\A
1	12	ENSG00000285463	OOSP4B	oocyte secreted protein family member 4B [Source:HGNC Symbol;Acc:HGNC:53905]	protein_coding	526.6	567.75	394.96	496.43	2.07	2.03	1.83	N\A	N\A	N\A	N\A	N\A	N\A	N\A	N\A	N\A	N\A	N\A
1	12	ENSG00000277273	CDK7	cyclin dependent kinase 7 [Source:HGNC Symbol;Acc:HGNC:1778]	protein_coding	443.16	558.81	469.9	490.62	1.97	2.02	1.93	N\A	N\A	N\A	N\A	N\A	N\A	N\A	N\A	N\A	N\A	N\A
1	12	ENSG00000186184	POLR1D	RNA polymerase I and III subunit D [Source:HGNC Symbol;Acc:HGNC:20422]	protein_coding	621.71	322.92	470.23	471.62	2.17	1.67	1.93	N\A	N\A	N\A	N\A	N\A	N\A	N\A	N\A	N\A	N\A	N\A
1	12	ENSG00000166441	RPL27A	ribosomal protein L27a [Source:HGNC Symbol;Acc:HGNC:10329]	protein_coding	580.5	295.16	529.66	468.44	2.13	1.62	2	N\A	N\A	N\A	N\A	N\A	N\A	N\A	N\A	N\A	N\A	N\A
1	12	ENSG00000153140	CETN3	centrin 3 [Source:HGNC Symbol;Acc:HGNC:1868]	protein_coding	378.86	340.76	653.73	457.78	1.88	1.71	2.13	N\A	N\A	N\A	N\A	N\A	N\A	N\A	N\A	N\A	N\A	N\A
1	12	ENSG00000166352	C11orf74	chromosome 11 open reading frame 74 [Source:HGNC Symbol;Acc:HGNC:25142]	protein_coding	616.23	321.22	430.18	455.88	2.16	1.67	1.88	N\A	N\A	N\A	N\A	N\A	N\A	N\A	N\A	N\A	N\A	N\A
1	12	ENSG00000137692	DCUN1D5	defective in cullin neddylation 1 domain containing 5 [Source:HGNC Symbol;Acc:HGNC:28409]	protein_coding	492.28	434.05	432.26	452.86	2.03	1.86	1.88	N\A	N\A	N\A	N\A	N\A	N\A	N\A	N\A	N\A	N\A	N\A
1	12	ENSG00000249915	PDCD6	programmed cell death 6 [Source:HGNC Symbol;Acc:HGNC:8765]	protein_coding	785.33	179.44	388.57	451.11	2.3	1.31	1.82	N\A	N\A	N\A	N\A	N\A	N\A	N\A	N\A	N\A	N\A	N\A
1	12	ENSG00000004779	NDUFAB1	NADH:ubiquinone oxidoreductase subunit AB1 [Source:HGNC Symbol;Acc:HGNC:7694]	protein_coding	471.81	418.26	459.59	449.89	2.01	1.84	1.92	N\A	N\A	N\A	N\A	N\A	N\A	N\A	N\A	N\A	N\A	N\A
1	12	ENSG00000265681	RPL17	ribosomal protein L17 [Source:HGNC Symbol;Acc:HGNC:10307]	protein_coding	285.82	490.44	562.6	446.29	1.72	1.94	2.04	N\A	N\A	N\A	N\A	N\A	N\A	N\A	N\A	N\A	N\A	N\A
1	12	ENSG00000225630	MTND2P28	MT-ND2 pseudogene 28 [Source:HGNC Symbol;Acc:HGNC:42129]	unprocessed_pseudogene	257.11	642.92	437.02	445.68	1.66	2.11	1.89	N\A	N\A	N\A	N\A	N\A	N\A	N\A	N\A	N\A	N\A	N\A
1	12	ENSG00000167797	CDK2AP2	cyclin dependent kinase 2 associated protein 2 [Source:HGNC Symbol;Acc:HGNC:30833]	protein_coding	417.48	450.35	468.96	445.6	1.94	1.88	1.93	N\A	N\A	N\A	N\A	N\A	N\A	N\A	N\A	N\A	N\A	N\A
1	12	ENSG00000285250	MSRA	methionine sulfoxide reductase A [Source:HGNC Symbol;Acc:HGNC:7377]	protein_coding	485.15	299.09	539.61	441.29	2.02	1.63	2.02	N\A	N\A	N\A	N\A	N\A	N\A	N\A	N\A	N\A	N\A	N\A
1	12	ENSG00000117148	ACTL8	actin like 8 [Source:HGNC Symbol;Acc:HGNC:24018]	protein_coding	495.81	355.84	460.68	437.44	2.04	1.73	1.92	N\A	N\A	N\A	N\A	N\A	N\A	N\A	N\A	N\A	N\A	N\A
1	12	ENSG00000274174	NLRP7	NLR family pyrin domain containing 7 [Source:HGNC Symbol;Acc:HGNC:22947]	protein_coding	254.41	601.86	454.92	437.06	1.65	2.06	1.91	N\A	N\A	N\A	N\A	N\A	N\A	N\A	N\A	N\A	N\A	N\A
1	12	ENSG00000220842	RPL21P16	ribosomal protein L21 pseudogene 16 [Source:HGNC Symbol;Acc:HGNC:31396]	processed_pseudogene	400.71	435.38	446.96	427.68	1.91	1.86	1.9	N\A	N\A	N\A	N\A	N\A	N\A	N\A	N\A	N\A	N\A	N\A
1	12	ENSG00000081870	HSPB11	heat shock protein family B (small) member 11 [Source:HGNC Symbol;Acc:HGNC:25019]	protein_coding	485.2	285.3	493.04	421.18	2.02	1.6	1.96	N\A	N\A	N\A	N\A	N\A	N\A	N\A	N\A	N\A	N\A	N\A
1	12	ENSG00000022840	RNF10	ring finger protein 10 [Source:HGNC Symbol;Acc:HGNC:10055]	protein_coding	332.68	427.77	493.78	418.08	1.81	1.85	1.96	N\A	N\A	N\A	N\A	N\A	N\A	N\A	N\A	N\A	N\A	N\A
1	12	ENSG00000165672	PRDX3	peroxiredoxin 3 [Source:HGNC Symbol;Acc:HGNC:9354]	protein_coding	379	295.36	571.56	415.31	1.88	1.62	2.05	N\A	N\A	N\A	N\A	N\A	N\A	N\A	N\A	N\A	N\A	N\A
1	12	ENSG00000285075	TPK1	thiamin pyrophosphokinase 1 [Source:HGNC Symbol;Acc:HGNC:17358]	protein_coding	404.63	398.25	441.42	414.77	1.92	1.81	1.9	N\A	N\A	N\A	N\A	N\A	N\A	N\A	N\A	N\A	N\A	N\A
1	12	ENSG00000136942	RPL35	ribosomal protein L35 [Source:HGNC Symbol;Acc:HGNC:10344]	protein_coding	382.19	350.53	506.97	413.23	1.89	1.73	1.98	N\A	N\A	N\A	N\A	N\A	N\A	N\A	N\A	N\A	N\A	N\A
1	12	ENSG00000116996	ZP4	zona pellucida glycoprotein 4 [Source:HGNC Symbol;Acc:HGNC:15770]	protein_coding	213.97	566.44	424.57	401.66	1.55	2.03	1.87	N\A	N\A	N\A	N\A	N\A	N\A	N\A	N\A	N\A	N\A	N\A
1	12	ENSG00000137766	UNC13C	unc-13 homolog C [Source:HGNC Symbol;Acc:HGNC:23149]	protein_coding	278.57	473.22	449.67	400.49	1.71	1.91	1.91	N\A	N\A	N\A	N\A	N\A	N\A	N\A	N\A	N\A	N\A	N\A
1	12	ENSG00000013810	TACC3	transforming acidic coiled-coil containing protein 3 [Source:HGNC Symbol;Acc:HGNC:11524]	protein_coding	227.6	660.28	308.3	398.73	1.59	2.12	1.68	N\A	N\A	N\A	N\A	N\A	N\A	N\A	N\A	N\A	N\A	N\A
1	12	ENSG00000083457	ITGAE	integrin subunit alpha E [Source:HGNC Symbol;Acc:HGNC:6147]	protein_coding	522.04	268.58	401.46	397.36	2.07	1.56	1.84	N\A	N\A	N\A	N\A	N\A	N\A	N\A	N\A	N\A	N\A	N\A
1	12	ENSG00000187690	CXorf67	chromosome X open reading frame 67 [Source:HGNC Symbol;Acc:HGNC:33738]	protein_coding	387.19	335.64	453.65	392.16	1.89	1.7	1.91	N\A	N\A	N\A	N\A	N\A	N\A	N\A	N\A	N\A	N\A	N\A
1	12	ENSG00000179873	NLRP11	NLR family pyrin domain containing 11 [Source:HGNC Symbol;Acc:HGNC:22945]	protein_coding	267.18	620.96	279.47	389.2	1.68	2.08	1.62	N\A	N\A	N\A	N\A	N\A	N\A	N\A	N\A	N\A	N\A	N\A
1	12	ENSG00000285333	AC079597.3		protein_coding	213.28	435.46	511.68	386.81	1.55	1.86	1.98	N\A	N\A	N\A	N\A	N\A	N\A	N\A	N\A	N\A	N\A	N\A
1	12	ENSG00000250447	LINC02105	long intergenic non-protein coding RNA 2105 [Source:HGNC Symbol;Acc:HGNC:52960]	lincRNA	334.49	426.31	359.47	373.43	1.81	1.85	1.77	N\A	N\A	N\A	N\A	N\A	N\A	N\A	N\A	N\A	N\A	N\A
1	12	ENSG00000112110	MRPL18	mitochondrial ribosomal protein L18 [Source:HGNC Symbol;Acc:HGNC:14477]	protein_coding	328.41	387.27	403.96	373.22	1.8	1.79	1.84	N\A	N\A	N\A	N\A	N\A	N\A	N\A	N\A	N\A	N\A	N\A
1	12	ENSG00000100591	AHSA1	activator of HSP90 ATPase activity 1 [Source:HGNC Symbol;Acc:HGNC:1189]	protein_coding	386.69	399.95	331.8	372.82	1.89	1.81	1.73	N\A	N\A	N\A	N\A	N\A	N\A	N\A	N\A	N\A	N\A	N\A
1	12	ENSG00000224398	CSNK2B	casein kinase 2 beta [Source:HGNC Symbol;Acc:HGNC:2460]	protein_coding	324.34	332.89	456.14	371.12	1.79	1.69	1.92	N\A	N\A	N\A	N\A	N\A	N\A	N\A	N\A	N\A	N\A	N\A
1	12	ENSG00000154277	UCHL1	ubiquitin C-terminal hydrolase L1 [Source:HGNC Symbol;Acc:HGNC:12513]	protein_coding	39.33	1013.02	55.85	369.4	0.58	2.39	0.67	N\A	N\A	N\A	N\A	N\A	N\A	N\A	N\A	N\A	N\A	N\A
1	12	ENSG00000109332	UBE2D3	ubiquitin conjugating enzyme E2 D3 [Source:HGNC Symbol;Acc:HGNC:12476]	protein_coding	246.77	470.82	390.55	369.38	1.64	1.91	1.82	N\A	N\A	N\A	N\A	N\A	N\A	N\A	N\A	N\A	N\A	N\A
1	12	ENSG00000198258	UBL5	ubiquitin like 5 [Source:HGNC Symbol;Acc:HGNC:13736]	protein_coding	314.34	344.42	447.05	368.6	1.77	1.71	1.9	N\A	N\A	N\A	N\A	N\A	N\A	N\A	N\A	N\A	N\A	N\A
1	12	ENSG00000160207	HSF2BP	heat shock transcription factor 2 binding protein [Source:HGNC Symbol;Acc:HGNC:5226]	protein_coding	530.82	226.72	345.28	367.6	2.08	1.45	1.75	N\A	N\A	N\A	N\A	N\A	N\A	N\A	N\A	N\A	N\A	N\A
1	12	ENSG00000203908	KHDC3L	KH domain containing 3 like, subcortical maternal complex member [Source:HGNC Symbol;Acc:HGNC:33699]	protein_coding	268.2	229.49	602.04	366.58	1.68	1.46	2.08	N\A	N\A	N\A	N\A	N\A	N\A	N\A	N\A	N\A	N\A	N\A
1	12	ENSG00000172301	COPRS	coordinator of PRMT5 and differentiation stimulator [Source:HGNC Symbol;Acc:HGNC:28848]	protein_coding	309.57	339.16	445.81	364.85	1.77	1.7	1.9	N\A	N\A	N\A	N\A	N\A	N\A	N\A	N\A	N\A	N\A	N\A
1	12	ENSG00000141458	NPC1	NPC intracellular cholesterol transporter 1 [Source:HGNC Symbol;Acc:HGNC:7897]	protein_coding	407.77	342.92	328.87	359.85	1.92	1.71	1.72	N\A	N\A	N\A	N\A	N\A	N\A	N\A	N\A	N\A	N\A	N\A
1	12	ENSG00000176485	PLA2G16	phospholipase A2 group XVI [Source:HGNC Symbol;Acc:HGNC:17825]	protein_coding	437.14	232.31	408.1	359.18	1.96	1.47	1.85	N\A	N\A	N\A	N\A	N\A	N\A	N\A	N\A	N\A	N\A	N\A
1	12	ENSG00000277754	RF00012		snoRNA	294.31	295.56	478.38	356.09	1.74	1.62	1.94	N\A	N\A	N\A	N\A	N\A	N\A	N\A	N\A	N\A	N\A	N\A
1	12	ENSG00000132386	SERPINF1	serpin family F member 1 [Source:HGNC Symbol;Acc:HGNC:8824]	protein_coding	206.85	534.99	320.99	354.28	1.53	1.99	1.71	N\A	N\A	N\A	N\A	N\A	N\A	N\A	N\A	N\A	N\A	N\A
1	12	ENSG00000248202	LINC02234	long intergenic non-protein coding RNA 2234 [Source:HGNC Symbol;Acc:HGNC:53105]	lincRNA	301.94	272.43	477.92	350.76	1.75	1.57	1.94	N\A	N\A	N\A	N\A	N\A	N\A	N\A	N\A	N\A	N\A	N\A
1	12	ENSG00000100097	LGALS1	galectin 1 [Source:HGNC Symbol;Acc:HGNC:6561]	protein_coding	228.61	425.51	393.14	349.09	1.59	1.85	1.83	N\A	N\A	N\A	N\A	N\A	N\A	N\A	N\A	N\A	N\A	N\A
1	12	ENSG00000118181	RPS25	ribosomal protein S25 [Source:HGNC Symbol;Acc:HGNC:10413]	protein_coding	414.65	253.43	375.42	347.83	1.93	1.52	1.8	N\A	N\A	N\A	N\A	N\A	N\A	N\A	N\A	N\A	N\A	N\A
1	12	ENSG00000090621	PABPC4	poly(A) binding protein cytoplasmic 4 [Source:HGNC Symbol;Acc:HGNC:8557]	protein_coding	381.59	375.84	285.23	347.55	1.89	1.77	1.64	N\A	N\A	N\A	N\A	N\A	N\A	N\A	N\A	N\A	N\A	N\A
1	12	ENSG00000280831	RPS25	ribosomal protein S25 [Source:HGNC Symbol;Acc:HGNC:10413]	protein_coding	414.63	252.52	375.42	347.52	1.93	1.52	1.8	N\A	N\A	N\A	N\A	N\A	N\A	N\A	N\A	N\A	N\A	N\A
1	12	ENSG00000134825	TMEM258	transmembrane protein 258 [Source:HGNC Symbol;Acc:HGNC:1164]	protein_coding	384.3	285.92	350.82	340.35	1.89	1.6	1.76	N\A	N\A	N\A	N\A	N\A	N\A	N\A	N\A	N\A	N\A	N\A
1	12	ENSG00000106153	CHCHD2	coiled-coil-helix-coiled-coil-helix domain containing 2 [Source:HGNC Symbol;Acc:HGNC:21645]	protein_coding	231.39	322.92	466.22	340.18	1.6	1.67	1.93	N\A	N\A	N\A	N\A	N\A	N\A	N\A	N\A	N\A	N\A	N\A
1	12	ENSG00000196531	NACA	nascent polypeptide associated complex subunit alpha [Source:HGNC Symbol;Acc:HGNC:7629]	protein_coding	379.95	275.29	362.25	339.16	1.88	1.57	1.78	N\A	N\A	N\A	N\A	N\A	N\A	N\A	N\A	N\A	N\A	N\A
1	12	ENSG00000137947	GTF2B	general transcription factor IIB [Source:HGNC Symbol;Acc:HGNC:4648]	protein_coding	262.01	384.84	367.45	338.1	1.67	1.78	1.79	N\A	N\A	N\A	N\A	N\A	N\A	N\A	N\A	N\A	N\A	N\A
1	12	ENSG00000226225	RPS18	ribosomal protein S18 [Source:HGNC Symbol;Acc:HGNC:10401]	protein_coding	366.32	246.37	394.04	335.58	1.86	1.5	1.83	N\A	N\A	N\A	N\A	N\A	N\A	N\A	N\A	N\A	N\A	N\A
1	12	ENSG00000235650	RPS18	ribosomal protein S18 [Source:HGNC Symbol;Acc:HGNC:10401]	protein_coding	365.81	246.42	394.02	335.42	1.86	1.5	1.83	N\A	N\A	N\A	N\A	N\A	N\A	N\A	N\A	N\A	N\A	N\A
1	12	ENSG00000223367	RPS18	ribosomal protein S18 [Source:HGNC Symbol;Acc:HGNC:10401]	protein_coding	365.77	246.37	394.03	335.39	1.86	1.5	1.83	N\A	N\A	N\A	N\A	N\A	N\A	N\A	N\A	N\A	N\A	N\A
1	12	ENSG00000106484	MEST	mesoderm specific transcript [Source:HGNC Symbol;Acc:HGNC:7028]	protein_coding	367.83	275.79	347.12	330.24	1.87	1.57	1.75	N\A	N\A	N\A	N\A	N\A	N\A	N\A	N\A	N\A	N\A	N\A
1	12	ENSG00000107372	ZFAND5	zinc finger AN1-type containing 5 [Source:HGNC Symbol;Acc:HGNC:13008]	protein_coding	314.89	281.36	386.78	327.68	1.78	1.59	1.82	N\A	N\A	N\A	N\A	N\A	N\A	N\A	N\A	N\A	N\A	N\A
1	12	ENSG00000123349	PFDN5	prefoldin subunit 5 [Source:HGNC Symbol;Acc:HGNC:8869]	protein_coding	303.64	281.55	380.57	321.92	1.75	1.59	1.81	N\A	N\A	N\A	N\A	N\A	N\A	N\A	N\A	N\A	N\A	N\A
1	12	ENSG00000205126	ACCSL	1-aminocyclopropane-1-carboxylate synthase homolog (inactive) like [Source:HGNC Symbol;Acc:HGNC:34391]	protein_coding	391.04	261.84	312.03	321.64	1.9	1.54	1.69	N\A	N\A	N\A	N\A	N\A	N\A	N\A	N\A	N\A	N\A	N\A
1	12	ENSG00000173113	TRMT112	tRNA methyltransferase subunit 11-2 [Source:HGNC Symbol;Acc:HGNC:26940]	protein_coding	411.67	248.25	297.35	319.09	1.93	1.51	1.66	N\A	N\A	N\A	N\A	N\A	N\A	N\A	N\A	N\A	N\A	N\A
1	12	ENSG00000096150	RPS18	ribosomal protein S18 [Source:HGNC Symbol;Acc:HGNC:10401]	protein_coding	346.84	241.04	368.11	318.66	1.83	1.49	1.79	N\A	N\A	N\A	N\A	N\A	N\A	N\A	N\A	N\A	N\A	N\A
1	12	ENSG00000125144	MT1G	metallothionein 1G [Source:HGNC Symbol;Acc:HGNC:7399]	protein_coding	48.8	657.1	244.06	316.66	0.7	2.12	1.54	N\A	N\A	N\A	N\A	N\A	N\A	N\A	N\A	N\A	N\A	N\A
1	12	ENSG00000205572	SERF1B	small EDRK-rich factor 1B [Source:HGNC Symbol;Acc:HGNC:10756]	protein_coding	388.32	219.27	329.97	312.52	1.9	1.43	1.72	N\A	N\A	N\A	N\A	N\A	N\A	N\A	N\A	N\A	N\A	N\A
1	12	ENSG00000240303	ACAD11	acyl-CoA dehydrogenase family member 11 [Source:HGNC Symbol;Acc:HGNC:30211]	protein_coding	446.55	185	301.65	311.07	1.98	1.32	1.67	N\A	N\A	N\A	N\A	N\A	N\A	N\A	N\A	N\A	N\A	N\A
1	12	ENSG00000113360	DROSHA	drosha ribonuclease III [Source:HGNC Symbol;Acc:HGNC:17904]	protein_coding	400.47	240.93	289.33	310.25	1.91	1.49	1.64	N\A	N\A	N\A	N\A	N\A	N\A	N\A	N\A	N\A	N\A	N\A
1	12	ENSG00000137821	LRRC49	leucine rich repeat containing 49 [Source:HGNC Symbol;Acc:HGNC:25965]	protein_coding	475.86	213.01	240.67	309.85	2.01	1.41	1.54	N\A	N\A	N\A	N\A	N\A	N\A	N\A	N\A	N\A	N\A	N\A
1	12	ENSG00000168000	BSCL2	BSCL2, seipin lipid droplet biogenesis associated [Source:HGNC Symbol;Acc:HGNC:15832]	protein_coding	252.65	442.75	232.14	309.18	1.65	1.87	1.51	N\A	N\A	N\A	N\A	N\A	N\A	N\A	N\A	N\A	N\A	N\A
1	12	ENSG00000138279	ANXA7	annexin A7 [Source:HGNC Symbol;Acc:HGNC:545]	protein_coding	213.46	359.04	354.17	308.89	1.55	1.74	1.76	N\A	N\A	N\A	N\A	N\A	N\A	N\A	N\A	N\A	N\A	N\A
1	12	ENSG00000124226	RNF114	ring finger protein 114 [Source:HGNC Symbol;Acc:HGNC:13094]	protein_coding	298.62	285.49	336.76	306.96	1.75	1.6	1.73	N\A	N\A	N\A	N\A	N\A	N\A	N\A	N\A	N\A	N\A	N\A
1	12	ENSG00000145781	COMMD10	COMM domain containing 10 [Source:HGNC Symbol;Acc:HGNC:30201]	protein_coding	107.39	572.8	230.88	303.69	1.16	2.03	1.51	N\A	N\A	N\A	N\A	N\A	N\A	N\A	N\A	N\A	N\A	N\A
1	12	ENSG00000105146	AURKC	aurora kinase C [Source:HGNC Symbol;Acc:HGNC:11391]	protein_coding	319.05	249.37	339.19	302.53	1.78	1.51	1.74	N\A	N\A	N\A	N\A	N\A	N\A	N\A	N\A	N\A	N\A	N\A
1	12	ENSG00000149806	FAU	FAU, ubiquitin like and ribosomal protein S30 fusion [Source:HGNC Symbol;Acc:HGNC:3597]	protein_coding	288.77	345.26	267.57	300.53	1.73	1.72	1.6	N\A	N\A	N\A	N\A	N\A	N\A	N\A	N\A	N\A	N\A	N\A
1	12	ENSG00000229119	AC026403.1	60S acidic ribosomal protein (RPLP0) pseudogene	processed_pseudogene	53.04	120.68	717.17	296.97	0.75	1.06	2.18	N\A	N\A	N\A	N\A	N\A	N\A	N\A	N\A	N\A	N\A	N\A
1	12	ENSG00000189283	FHIT	fragile histidine triad [Source:HGNC Symbol;Acc:HGNC:3701]	protein_coding	342.39	352.71	184.79	293.3	1.82	1.73	1.38	N\A	N\A	N\A	N\A	N\A	N\A	N\A	N\A	N\A	N\A	N\A
1	12	ENSG00000258977	LINC01467	long intergenic non-protein coding RNA 1467 [Source:HGNC Symbol;Acc:HGNC:50911]	lincRNA	341.86	230.86	300.81	291.17	1.82	1.46	1.67	N\A	N\A	N\A	N\A	N\A	N\A	N\A	N\A	N\A	N\A	N\A
1	12	ENSG00000198054	DSCR8	Down syndrome critical region 8 [Source:HGNC Symbol;Acc:HGNC:16707]	lincRNA	370.82	217.94	278.42	289.06	1.87	1.43	1.62	N\A	N\A	N\A	N\A	N\A	N\A	N\A	N\A	N\A	N\A	N\A
1	12	ENSG00000135334	AKIRIN2	akirin 2 [Source:HGNC Symbol;Acc:HGNC:21407]	protein_coding	280.62	339.45	231.71	283.93	1.71	1.71	1.51	N\A	N\A	N\A	N\A	N\A	N\A	N\A	N\A	N\A	N\A	N\A
1	12	ENSG00000136238	RAC1	Rac family small GTPase 1 [Source:HGNC Symbol;Acc:HGNC:9801]	protein_coding	196.9	348.59	304.62	283.37	1.51	1.72	1.68	N\A	N\A	N\A	N\A	N\A	N\A	N\A	N\A	N\A	N\A	N\A
1	12	ENSG00000111875	ASF1A	anti-silencing function 1A histone chaperone [Source:HGNC Symbol;Acc:HGNC:20995]	protein_coding	230.36	371.86	237.25	279.82	1.6	1.76	1.53	N\A	N\A	N\A	N\A	N\A	N\A	N\A	N\A	N\A	N\A	N\A
1	12	ENSG00000133106	EPSTI1	epithelial stromal interaction 1 [Source:HGNC Symbol;Acc:HGNC:16465]	protein_coding	308.45	233.24	294.77	278.82	1.76	1.47	1.66	N\A	N\A	N\A	N\A	N\A	N\A	N\A	N\A	N\A	N\A	N\A
1	12	ENSG00000110108	TMEM109	transmembrane protein 109 [Source:HGNC Symbol;Acc:HGNC:28771]	protein_coding	211.53	376.87	247.6	278.67	1.55	1.77	1.55	N\A	N\A	N\A	N\A	N\A	N\A	N\A	N\A	N\A	N\A	N\A
1	12	ENSG00000232573	RPL3P4	ribosomal protein L3 pseudogene 4 [Source:HGNC Symbol;Acc:HGNC:19805]	processed_pseudogene	230.94	278.44	326.13	278.5	1.6	1.58	1.72	N\A	N\A	N\A	N\A	N\A	N\A	N\A	N\A	N\A	N\A	N\A
1	12	ENSG00000197006	METTL9	methyltransferase like 9 [Source:HGNC Symbol;Acc:HGNC:24586]	protein_coding	336.18	178.86	315.86	276.96	1.81	1.3	1.7	N\A	N\A	N\A	N\A	N\A	N\A	N\A	N\A	N\A	N\A	N\A
1	12	ENSG00000284548	METTL9	methyltransferase like 9 [Source:HGNC Symbol;Acc:HGNC:24586]	protein_coding	336.19	178.72	315.89	276.93	1.81	1.3	1.7	N\A	N\A	N\A	N\A	N\A	N\A	N\A	N\A	N\A	N\A	N\A
1	12	ENSG00000117118	SDHB	succinate dehydrogenase complex iron sulfur subunit B [Source:HGNC Symbol;Acc:HGNC:10681]	protein_coding	232.04	282.11	316.52	276.89	1.6	1.59	1.7	N\A	N\A	N\A	N\A	N\A	N\A	N\A	N\A	N\A	N\A	N\A
1	12	ENSG00000232973	CYP1B1-AS1	CYP1B1 antisense RNA 1 [Source:HGNC Symbol;Acc:HGNC:28543]	antisense	196.59	299.66	325.31	273.86	1.5	1.63	1.71	N\A	N\A	N\A	N\A	N\A	N\A	N\A	N\A	N\A	N\A	N\A
1	12	ENSG00000141552	ANAPC11	anaphase promoting complex subunit 11 [Source:HGNC Symbol;Acc:HGNC:14452]	protein_coding	225.8	309.09	278.66	271.18	1.58	1.65	1.62	N\A	N\A	N\A	N\A	N\A	N\A	N\A	N\A	N\A	N\A	N\A
1	12	ENSG00000214736	TOMM6	translocase of outer mitochondrial membrane 6 [Source:HGNC Symbol;Acc:HGNC:34528]	protein_coding	248.87	280.82	282.39	270.7	1.64	1.59	1.63	N\A	N\A	N\A	N\A	N\A	N\A	N\A	N\A	N\A	N\A	N\A
1	12	ENSG00000187240	DYNC2H1	dynein cytoplasmic 2 heavy chain 1 [Source:HGNC Symbol;Acc:HGNC:2962]	protein_coding	361.31	108.11	334.52	267.98	1.85	0.99	1.73	N\A	N\A	N\A	N\A	N\A	N\A	N\A	N\A	N\A	N\A	N\A
1	12	ENSG00000259357	AL590133.2	novel transcript, antisense to CERS2	antisense	300.78	236.12	262.47	266.46	1.75	1.48	1.59	N\A	N\A	N\A	N\A	N\A	N\A	N\A	N\A	N\A	N\A	N\A
1	12	ENSG00000188846	RPL14	ribosomal protein L14 [Source:HGNC Symbol;Acc:HGNC:10305]	protein_coding	166.72	352.75	263.81	261.1	1.41	1.73	1.59	N\A	N\A	N\A	N\A	N\A	N\A	N\A	N\A	N\A	N\A	N\A
1	12	ENSG00000169599	NFU1	NFU1 iron-sulfur cluster scaffold [Source:HGNC Symbol;Acc:HGNC:16287]	protein_coding	205.32	329.4	248.39	261.04	1.53	1.69	1.55	N\A	N\A	N\A	N\A	N\A	N\A	N\A	N\A	N\A	N\A	N\A
1	12	ENSG00000271787	AC104794.4	novel transcript, antisense to KLF11	antisense	223.4	315.57	244.11	261.03	1.58	1.66	1.54	N\A	N\A	N\A	N\A	N\A	N\A	N\A	N\A	N\A	N\A	N\A
1	12	ENSG00000210144	MT-TY	mitochondrially encoded tRNA tyrosine [Source:HGNC Symbol;Acc:HGNC:7502]	Mt_tRNA	200.71	312.31	254.88	255.97	1.52	1.65	1.57	N\A	N\A	N\A	N\A	N\A	N\A	N\A	N\A	N\A	N\A	N\A
1	12	ENSG00000159377	PSMB4	proteasome subunit beta 4 [Source:HGNC Symbol;Acc:HGNC:9541]	protein_coding	235.16	240.51	286.63	254.1	1.61	1.49	1.64	N\A	N\A	N\A	N\A	N\A	N\A	N\A	N\A	N\A	N\A	N\A
1	12	ENSG00000088986	DYNLL1	dynein light chain LC8-type 1 [Source:HGNC Symbol;Acc:HGNC:15476]	protein_coding	149.08	495.96	110.75	251.93	1.34	1.94	1.07	N\A	N\A	N\A	N\A	N\A	N\A	N\A	N\A	N\A	N\A	N\A
1	12	ENSG00000085063	CD59	CD59 molecule (CD59 blood group) [Source:HGNC Symbol;Acc:HGNC:1689]	protein_coding	252.4	233.98	267.9	251.43	1.65	1.47	1.6	N\A	N\A	N\A	N\A	N\A	N\A	N\A	N\A	N\A	N\A	N\A
1	12	ENSG00000228708	AL109763.1	novel transcript	sense_overlapping	342.14	215.9	187.36	248.47	1.82	1.42	1.39	N\A	N\A	N\A	N\A	N\A	N\A	N\A	N\A	N\A	N\A	N\A
1	12	ENSG00000156411	ATP5MPL	ATP synthase membrane subunit 6.8PL [Source:HGNC Symbol;Acc:HGNC:1188]	protein_coding	235.09	221.75	268.67	241.84	1.61	1.44	1.6	N\A	N\A	N\A	N\A	N\A	N\A	N\A	N\A	N\A	N\A	N\A
1	12	ENSG00000140992	PDPK1	3-phosphoinositide dependent protein kinase 1 [Source:HGNC Symbol;Acc:HGNC:8816]	protein_coding	151.25	463.89	108.27	241.14	1.35	1.9	1.06	N\A	N\A	N\A	N\A	N\A	N\A	N\A	N\A	N\A	N\A	N\A
1	12	ENSG00000250544	LINC02059	long intergenic non-protein coding RNA 2059 [Source:HGNC Symbol;Acc:HGNC:52902]	lincRNA	312.71	169.88	234.78	239.13	1.77	1.27	1.52	N\A	N\A	N\A	N\A	N\A	N\A	N\A	N\A	N\A	N\A	N\A
1	12	ENSG00000154102	C16orf74	chromosome 16 open reading frame 74 [Source:HGNC Symbol;Acc:HGNC:23362]	protein_coding	247.77	143.27	312.05	234.36	1.64	1.16	1.69	N\A	N\A	N\A	N\A	N\A	N\A	N\A	N\A	N\A	N\A	N\A
1	12	ENSG00000132514	CLEC10A	C-type lectin domain containing 10A [Source:HGNC Symbol;Acc:HGNC:16916]	protein_coding	202.35	306.39	189.35	232.7	1.52	1.64	1.39	N\A	N\A	N\A	N\A	N\A	N\A	N\A	N\A	N\A	N\A	N\A
1	12	ENSG00000143256	PFDN2	prefoldin subunit 2 [Source:HGNC Symbol;Acc:HGNC:8867]	protein_coding	98.5	380.75	216.16	231.81	1.11	1.78	1.47	N\A	N\A	N\A	N\A	N\A	N\A	N\A	N\A	N\A	N\A	N\A
1	12	ENSG00000115163	CENPA	centromere protein A [Source:HGNC Symbol;Acc:HGNC:1851]	protein_coding	281.8	207	202.95	230.59	1.71	1.39	1.43	N\A	N\A	N\A	N\A	N\A	N\A	N\A	N\A	N\A	N\A	N\A
1	12	ENSG00000174718	KIAA1551	KIAA1551 [Source:HGNC Symbol;Acc:HGNC:25559]	protein_coding	147.61	278.66	260.44	228.91	1.34	1.58	1.58	N\A	N\A	N\A	N\A	N\A	N\A	N\A	N\A	N\A	N\A	N\A
1	12	ENSG00000273993	PTPRK	protein tyrosine phosphatase, receptor type K [Source:HGNC Symbol;Acc:HGNC:9674]	protein_coding	160.14	309.11	192.64	220.63	1.39	1.65	1.4	N\A	N\A	N\A	N\A	N\A	N\A	N\A	N\A	N\A	N\A	N\A
1	12	ENSG00000277205	RF00012		snoRNA	273.02	380.57	4.83	219.48	1.69	1.78	-0.79	N\A	N\A	N\A	N\A	N\A	N\A	N\A	N\A	N\A	N\A	N\A
1	12	ENSG00000176623	RMDN1	regulator of microtubule dynamics 1 [Source:HGNC Symbol;Acc:HGNC:24285]	protein_coding	270.32	190.62	196.85	219.26	1.69	1.34	1.42	N\A	N\A	N\A	N\A	N\A	N\A	N\A	N\A	N\A	N\A	N\A
1	12	ENSG00000147854	UHRF2	ubiquitin like with PHD and ring finger domains 2 [Source:HGNC Symbol;Acc:HGNC:12557]	protein_coding	183.89	210.59	262.12	218.87	1.47	1.41	1.59	N\A	N\A	N\A	N\A	N\A	N\A	N\A	N\A	N\A	N\A	N\A
1	12	ENSG00000142507	PSMB6	proteasome subunit beta 6 [Source:HGNC Symbol;Acc:HGNC:9543]	protein_coding	200.15	202.09	247.04	216.43	1.51	1.38	1.55	N\A	N\A	N\A	N\A	N\A	N\A	N\A	N\A	N\A	N\A	N\A
1	12	ENSG00000117399	CDC20	cell division cycle 20 [Source:HGNC Symbol;Acc:HGNC:1723]	protein_coding	232.37	201.72	214.97	216.35	1.6	1.38	1.47	N\A	N\A	N\A	N\A	N\A	N\A	N\A	N\A	N\A	N\A	N\A
1	12	ENSG00000214941	ZSWIM7	zinc finger SWIM-type containing 7 [Source:HGNC Symbol;Acc:HGNC:26993]	protein_coding	253.55	153.06	241.22	215.94	1.65	1.21	1.54	N\A	N\A	N\A	N\A	N\A	N\A	N\A	N\A	N\A	N\A	N\A
1	12	ENSG00000210135	MT-TN	mitochondrially encoded tRNA asparagine [Source:HGNC Symbol;Acc:HGNC:7493]	Mt_tRNA	153.86	337.09	156.02	215.66	1.36	1.7	1.28	N\A	N\A	N\A	N\A	N\A	N\A	N\A	N\A	N\A	N\A	N\A
1	12	ENSG00000248485	PCP4L1	Purkinje cell protein 4 like 1 [Source:HGNC Symbol;Acc:HGNC:20448]	protein_coding	203.52	265.62	170.22	213.12	1.52	1.55	1.33	N\A	N\A	N\A	N\A	N\A	N\A	N\A	N\A	N\A	N\A	N\A
1	12	ENSG00000163659	TIPARP	TCDD inducible poly(ADP-ribose) polymerase [Source:HGNC Symbol;Acc:HGNC:23696]	protein_coding	212.42	207.24	213.8	211.15	1.55	1.4	1.46	N\A	N\A	N\A	N\A	N\A	N\A	N\A	N\A	N\A	N\A	N\A
1	12	ENSG00000107371	EXOSC3	exosome component 3 [Source:HGNC Symbol;Acc:HGNC:17944]	protein_coding	257.01	221.69	150.03	209.58	1.66	1.44	1.25	N\A	N\A	N\A	N\A	N\A	N\A	N\A	N\A	N\A	N\A	N\A
1	12	ENSG00000260808	AP003096.1	novel transcript	lincRNA	214.9	146	259.39	206.76	1.56	1.18	1.58	N\A	N\A	N\A	N\A	N\A	N\A	N\A	N\A	N\A	N\A	N\A
1	12	ENSG00000120756	PLS1	plastin 1 [Source:HGNC Symbol;Acc:HGNC:9090]	protein_coding	173.36	184.34	259.67	205.79	1.43	1.32	1.58	N\A	N\A	N\A	N\A	N\A	N\A	N\A	N\A	N\A	N\A	N\A
1	12	ENSG00000255457	AC022880.2	septin 8 (SEPT8) pseudogene	processed_pseudogene	90.93	258.85	267.05	205.61	1.06	1.54	1.6	N\A	N\A	N\A	N\A	N\A	N\A	N\A	N\A	N\A	N\A	N\A
1	12	ENSG00000180879	SSR4	signal sequence receptor subunit 4 [Source:HGNC Symbol;Acc:HGNC:11326]	protein_coding	132.49	263.57	219.57	205.21	1.28	1.55	1.48	N\A	N\A	N\A	N\A	N\A	N\A	N\A	N\A	N\A	N\A	N\A
1	12	ENSG00000163946	FAM208A	family with sequence similarity 208 member A [Source:HGNC Symbol;Acc:HGNC:30314]	protein_coding	104.12	268.05	242.12	204.77	1.14	1.56	1.54	N\A	N\A	N\A	N\A	N\A	N\A	N\A	N\A	N\A	N\A	N\A
1	12	ENSG00000283391	EEF1B2	eukaryotic translation elongation factor 1 beta 2 [Source:HGNC Symbol;Acc:HGNC:3208]	protein_coding	236.45	208.15	168.12	204.24	1.61	1.4	1.32	N\A	N\A	N\A	N\A	N\A	N\A	N\A	N\A	N\A	N\A	N\A
1	12	ENSG00000184009	ACTG1	actin gamma 1 [Source:HGNC Symbol;Acc:HGNC:144]	protein_coding	161.46	239.48	210.45	203.8	1.39	1.49	1.46	N\A	N\A	N\A	N\A	N\A	N\A	N\A	N\A	N\A	N\A	N\A
1	12	ENSG00000173660	UQCRH	ubiquinol-cytochrome c reductase hinge protein [Source:HGNC Symbol;Acc:HGNC:12590]	protein_coding	217.43	129.48	262.14	203.02	1.56	1.1	1.59	N\A	N\A	N\A	N\A	N\A	N\A	N\A	N\A	N\A	N\A	N\A
1	12	ENSG00000205581	HMGN1	high mobility group nucleosome binding domain 1 [Source:HGNC Symbol;Acc:HGNC:4984]	protein_coding	153.11	239.07	211.43	201.21	1.36	1.49	1.46	N\A	N\A	N\A	N\A	N\A	N\A	N\A	N\A	N\A	N\A	N\A
1	12	ENSG00000259618	AC012170.3	novel transcript	lincRNA	309.13	154.99	137.13	200.42	1.77	1.21	1.2	N\A	N\A	N\A	N\A	N\A	N\A	N\A	N\A	N\A	N\A	N\A
1	12	ENSG00000118308	LRMP	lymphoid restricted membrane protein [Source:HGNC Symbol;Acc:HGNC:6690]	protein_coding	303.05	127.84	169.9	200.26	1.75	1.09	1.33	N\A	N\A	N\A	N\A	N\A	N\A	N\A	N\A	N\A	N\A	N\A
1	12	ENSG00000277738	AC126175.1	novel transcript	lincRNA	228.71	163.93	197.9	196.85	1.59	1.25	1.42	N\A	N\A	N\A	N\A	N\A	N\A	N\A	N\A	N\A	N\A	N\A
1	12	ENSG00000138600	SPPL2A	signal peptide peptidase like 2A [Source:HGNC Symbol;Acc:HGNC:30227]	protein_coding	217.89	168.81	199.47	195.39	1.56	1.27	1.42	N\A	N\A	N\A	N\A	N\A	N\A	N\A	N\A	N\A	N\A	N\A
1	12	ENSG00000180438	TPRXL	tetrapeptide repeat homeobox like [Source:HGNC Symbol;Acc:HGNC:32178]	transcribed_processed_pseudogene	195.88	204.99	182.31	194.39	1.5	1.39	1.37	N\A	N\A	N\A	N\A	N\A	N\A	N\A	N\A	N\A	N\A	N\A
1	12	ENSG00000247134	AC090204.1	novel transcript	lincRNA	292.24	153.95	136.52	194.24	1.73	1.21	1.2	N\A	N\A	N\A	N\A	N\A	N\A	N\A	N\A	N\A	N\A	N\A
1	12	ENSG00000165516	KLHDC2	kelch domain containing 2 [Source:HGNC Symbol;Acc:HGNC:20231]	protein_coding	198.12	182.07	193.84	191.34	1.51	1.31	1.41	N\A	N\A	N\A	N\A	N\A	N\A	N\A	N\A	N\A	N\A	N\A
1	12	ENSG00000120963	ZNF706	zinc finger protein 706 [Source:HGNC Symbol;Acc:HGNC:24992]	protein_coding	74.55	380.9	118.41	191.29	0.95	1.78	1.11	N\A	N\A	N\A	N\A	N\A	N\A	N\A	N\A	N\A	N\A	N\A
1	12	ENSG00000283517	AC005144.1	novel transcript	lincRNA	194.27	130.92	245.6	190.26	1.5	1.11	1.55	N\A	N\A	N\A	N\A	N\A	N\A	N\A	N\A	N\A	N\A	N\A
1	12	ENSG00000178222	RNF212	ring finger protein 212 [Source:HGNC Symbol;Acc:HGNC:27729]	protein_coding	128.15	199.33	237.11	188.2	1.26	1.37	1.53	N\A	N\A	N\A	N\A	N\A	N\A	N\A	N\A	N\A	N\A	N\A
1	12	ENSG00000159110	IFNAR2	interferon alpha and beta receptor subunit 2 [Source:HGNC Symbol;Acc:HGNC:5433]	protein_coding	183.41	176.21	203.48	187.7	1.46	1.29	1.44	N\A	N\A	N\A	N\A	N\A	N\A	N\A	N\A	N\A	N\A	N\A
1	12	ENSG00000267761	MIR4527HG	MIR4527 host gene [Source:HGNC Symbol;Acc:HGNC:31724]	lincRNA	147.44	134.58	274.99	185.67	1.34	1.12	1.61	N\A	N\A	N\A	N\A	N\A	N\A	N\A	N\A	N\A	N\A	N\A
1	12	ENSG00000129071	MBD4	methyl-CpG binding domain 4, DNA glycosylase [Source:HGNC Symbol;Acc:HGNC:6919]	protein_coding	147.53	278.75	130.37	185.55	1.34	1.58	1.17	N\A	N\A	N\A	N\A	N\A	N\A	N\A	N\A	N\A	N\A	N\A
1	12	ENSG00000277429	SERF1B	small EDRK-rich factor 1B [Source:HGNC Symbol;Acc:HGNC:10756]	protein_coding	260.73	105.58	189.74	185.35	1.67	0.97	1.39	N\A	N\A	N\A	N\A	N\A	N\A	N\A	N\A	N\A	N\A	N\A
1	12	ENSG00000275581	SERF1A	small EDRK-rich factor 1A [Source:HGNC Symbol;Acc:HGNC:10755]	protein_coding	260.64	105.57	189.75	185.32	1.67	0.97	1.39	N\A	N\A	N\A	N\A	N\A	N\A	N\A	N\A	N\A	N\A	N\A
1	12	ENSG00000273079	GRIN2B	glutamate ionotropic receptor NMDA type subunit 2B [Source:HGNC Symbol;Acc:HGNC:4586]	protein_coding	362.82	114.8	77.22	184.94	1.86	1.02	0.86	N\A	N\A	N\A	N\A	N\A	N\A	N\A	N\A	N\A	N\A	N\A
1	12	ENSG00000228561	AC026355.1	novel transcript	lincRNA	155.02	237.96	157.43	183.47	1.37	1.48	1.28	N\A	N\A	N\A	N\A	N\A	N\A	N\A	N\A	N\A	N\A	N\A
1	12	ENSG00000156697	UTP14A	UTP14A, small subunit processome component [Source:HGNC Symbol;Acc:HGNC:10665]	protein_coding	169.26	149.77	228.31	182.45	1.42	1.19	1.5	N\A	N\A	N\A	N\A	N\A	N\A	N\A	N\A	N\A	N\A	N\A
1	12	ENSG00000172428	COPS9	COP9 signalosome subunit 9 [Source:HGNC Symbol;Acc:HGNC:21314]	protein_coding	99.01	338.88	108.86	182.25	1.11	1.7	1.06	N\A	N\A	N\A	N\A	N\A	N\A	N\A	N\A	N\A	N\A	N\A
1	12	ENSG00000143194	MAEL	maelstrom spermatogenic transposon silencer [Source:HGNC Symbol;Acc:HGNC:25929]	protein_coding	153.64	194.57	196.15	181.45	1.36	1.36	1.41	N\A	N\A	N\A	N\A	N\A	N\A	N\A	N\A	N\A	N\A	N\A
1	12	ENSG00000278839	SERF1B	small EDRK-rich factor 1B [Source:HGNC Symbol;Acc:HGNC:10756]	protein_coding	254.6	117.89	171.76	181.42	1.65	1.04	1.33	N\A	N\A	N\A	N\A	N\A	N\A	N\A	N\A	N\A	N\A	N\A
1	12	ENSG00000273397	NDUFA6	NADH:ubiquinone oxidoreductase subunit A6 [Source:HGNC Symbol;Acc:HGNC:7690]	protein_coding	218.22	142.07	183.61	181.3	1.56	1.16	1.37	N\A	N\A	N\A	N\A	N\A	N\A	N\A	N\A	N\A	N\A	N\A
1	12	ENSG00000277365	NDUFA6	NADH:ubiquinone oxidoreductase subunit A6 [Source:HGNC Symbol;Acc:HGNC:7690]	protein_coding	218.2	142.05	183.61	181.29	1.56	1.16	1.37	N\A	N\A	N\A	N\A	N\A	N\A	N\A	N\A	N\A	N\A	N\A
1	12	ENSG00000234511	C5orf58	chromosome 5 open reading frame 58 [Source:HGNC Symbol;Acc:HGNC:37272]	protein_coding	62.27	441.27	35.14	179.56	0.84	1.87	0.39	N\A	N\A	N\A	N\A	N\A	N\A	N\A	N\A	N\A	N\A	N\A
1	12	ENSG00000141738	GRB7	growth factor receptor bound protein 7 [Source:HGNC Symbol;Acc:HGNC:4567]	protein_coding	106.95	256.09	166.61	176.55	1.15	1.53	1.32	N\A	N\A	N\A	N\A	N\A	N\A	N\A	N\A	N\A	N\A	N\A
1	12	ENSG00000237571	AC073284.1	novel transcript	lincRNA	120.32	239.98	160.5	173.6	1.22	1.49	1.29	N\A	N\A	N\A	N\A	N\A	N\A	N\A	N\A	N\A	N\A	N\A
1	12	ENSG00000127955	GNAI1	G protein subunit alpha i1 [Source:HGNC Symbol;Acc:HGNC:4384]	protein_coding	101.67	141.31	277.45	173.48	1.12	1.16	1.62	N\A	N\A	N\A	N\A	N\A	N\A	N\A	N\A	N\A	N\A	N\A
1	12	ENSG00000163463	KRTCAP2	keratinocyte associated protein 2 [Source:HGNC Symbol;Acc:HGNC:28942]	protein_coding	125.71	189.75	204.36	173.28	1.25	1.34	1.44	N\A	N\A	N\A	N\A	N\A	N\A	N\A	N\A	N\A	N\A	N\A
1	12	ENSG00000157303	SUSD3	sushi domain containing 3 [Source:HGNC Symbol;Acc:HGNC:28391]	protein_coding	114.45	184.24	219.93	172.87	1.19	1.32	1.48	N\A	N\A	N\A	N\A	N\A	N\A	N\A	N\A	N\A	N\A	N\A
1	12	ENSG00000100316	RPL3	ribosomal protein L3 [Source:HGNC Symbol;Acc:HGNC:10332]	protein_coding	121.49	203.62	192.39	172.5	1.23	1.38	1.4	N\A	N\A	N\A	N\A	N\A	N\A	N\A	N\A	N\A	N\A	N\A
1	12	ENSG00000103310	ZP2	zona pellucida glycoprotein 2 [Source:HGNC Symbol;Acc:HGNC:13188]	protein_coding	74.88	290.37	150.91	172.05	0.95	1.61	1.26	N\A	N\A	N\A	N\A	N\A	N\A	N\A	N\A	N\A	N\A	N\A
1	12	ENSG00000284588	ZP2	zona pellucida glycoprotein 2 [Source:HGNC Symbol;Acc:HGNC:13188]	protein_coding	73.86	290.31	150.91	171.69	0.94	1.61	1.26	N\A	N\A	N\A	N\A	N\A	N\A	N\A	N\A	N\A	N\A	N\A
1	12	ENSG00000241468	ATP5MF	ATP synthase membrane subunit f [Source:HGNC Symbol;Acc:HGNC:848]	protein_coding	68.38	274.51	169.07	170.65	0.9	1.57	1.33	N\A	N\A	N\A	N\A	N\A	N\A	N\A	N\A	N\A	N\A	N\A
1	12	ENSG00000059728	MXD1	MAX dimerization protein 1 [Source:HGNC Symbol;Acc:HGNC:6761]	protein_coding	193.21	180.53	137.41	170.38	1.49	1.31	1.2	N\A	N\A	N\A	N\A	N\A	N\A	N\A	N\A	N\A	N\A	N\A
2	1	ENSG00000100749	VRK1	vaccinia related kinase 1 [Source:HGNC Symbol;Acc:HGNC:12718]	protein_coding	47.58	386.09	64.64	166.1	0.69	1.79	0.75	ENSDARG00000018006	vrk1	vaccinia related kinase 1	protein_coding	151.02	256.66	224.7	210.79	1.5	1.76	1.66
2	1	ENSG00000273611	ZNHIT3	zinc finger HIT-type containing 3 [Source:HGNC Symbol;Acc:HGNC:12309]	protein_coding	169.17	136.09	178.15	161.14	1.42	1.13	1.36	ENSDARG00000023950	znhit3	zinc finger, HIT-type containing 3	protein_coding	103.02	130.04	167.45	133.5	1.23	1.3	1.46
2	1	ENSG00000109475	RPL34	ribosomal protein L34 [Source:HGNC Symbol;Acc:HGNC:10340]	protein_coding	110.96	199.98	120.96	143.97	1.17	1.37	1.13	ENSDARG00000029500	rpl34	ribosomal protein L34	protein_coding	261.37	475.42	439.34	392.04	1.89	2.17	2.12
2	1	ENSG00000132383	RPA1	replication protein A1 [Source:HGNC Symbol;Acc:HGNC:10289]	protein_coding	185.37	94.6	147.71	142.56	1.47	0.9	1.25	ENSDARG00000003938	rpa1	replication protein A1	protein_coding	230.9	311.55	318.01	286.82	1.8	1.89	1.9
2	1	ENSG00000134308	YWHAQ	tyrosine 3-monooxygenase/tryptophan 5-monooxygenase activation protein theta [Source:HGNC Symbol;Acc:HGNC:12854]	protein_coding	61.2	152.77	213.26	142.41	0.83	1.2	1.46	ENSDARG00000042539	ywhaqa	tyrosine 3-monooxygenase/tryptophan 5-monooxygenase activation protein, theta polypeptide a	protein_coding	540.81	642.47	543.53	575.6	2.39	2.38	2.27
2	1	ENSG00000163754	GYG1	glycogenin 1 [Source:HGNC Symbol;Acc:HGNC:4699]	protein_coding	69.9	263.61	90.44	141.32	0.91	1.55	0.95	ENSDARG00000011934	gyg1a	glycogenin 1a	protein_coding	186.99	180.36	173.52	180.29	1.65	1.52	1.48
2	1	ENSG00000131148	EMC8	ER membrane protein complex subunit 8 [Source:HGNC Symbol;Acc:HGNC:7864]	protein_coding	122.16	134.51	151.66	136.11	1.23	1.12	1.26	ENSDARG00000017093	emc8	ER membrane protein complex subunit 8	protein_coding	195.25	252.42	278.02	241.9	1.68	1.75	1.81
2	1	ENSG00000163682	RPL9	ribosomal protein L9 [Source:HGNC Symbol;Acc:HGNC:10369]	protein_coding	141.56	119.44	146.58	135.86	1.31	1.05	1.24	ENSDARG00000037350	rpl9	ribosomal protein L9	protein_coding	158.43	147.57	131.29	145.77	1.53	1.39	1.29
2	1	ENSG00000163875	MEAF6	MYST/Esa1 associated factor 6 [Source:HGNC Symbol;Acc:HGNC:25674]	protein_coding	129.12	117.18	149.43	131.91	1.26	1.04	1.25	ENSDARG00000101216	meaf6	MYST/Esa1-associated factor 6	protein_coding	162.16	198.32	211.02	190.5	1.55	1.58	1.62
2	1	ENSG00000148925	BTBD10	BTB domain containing 10 [Source:HGNC Symbol;Acc:HGNC:21445]	protein_coding	151.49	94.93	144.87	130.43	1.35	0.91	1.23	ENSDARG00000020252	btbd10b	BTB (POZ) domain containing 10b	protein_coding	202.58	305.71	250.94	253.08	1.71	1.88	1.74
2	1	ENSG00000230989	HSBP1	heat shock factor binding protein 1 [Source:HGNC Symbol;Acc:HGNC:5203]	protein_coding	118.07	148.76	120.65	129.16	1.21	1.19	1.13	ENSDARG00000041921	hsbp1b	heat shock factor binding protein 1b	protein_coding	202.25	294.21	266.27	254.25	1.71	1.85	1.78
2	1	ENSG00000174021	GNG5	G protein subunit gamma 5 [Source:HGNC Symbol;Acc:HGNC:4408]	protein_coding	116.67	135.29	129.62	127.19	1.2	1.13	1.17	ENSDARG00000039830	gng5	guanine nucleotide binding protein (G protein), gamma 5	protein_coding	397.34	530.92	518.84	482.36	2.18	2.25	2.23
2	1	ENSG00000172172	MRPL13	mitochondrial ribosomal protein L13 [Source:HGNC Symbol;Acc:HGNC:14278]	protein_coding	51.08	246.83	74.06	123.99	0.73	1.51	0.84	ENSDARG00000056903	mrpl13	mitochondrial ribosomal protein L13	protein_coding	95.49	136.13	168.85	133.49	1.18	1.33	1.47
2	1	ENSG00000171848	RRM2	ribonucleotide reductase regulatory subunit M2 [Source:HGNC Symbol;Acc:HGNC:10452]	protein_coding	124.48	101.71	136.24	120.81	1.24	0.95	1.2	ENSDARG00000020711	rrm2	ribonucleotide reductase M2 polypeptide	protein_coding	882.15	1747.98	1478.05	1369.39	2.74	3.05	2.95
2	1	ENSG00000140025	EFCAB11	EF-hand calcium binding domain 11 [Source:HGNC Symbol;Acc:HGNC:20357]	protein_coding	92.75	157.83	110	120.19	1.07	1.22	1.07	ENSDARG00000043740	efcab11	EF-hand calcium binding domain 11	protein_coding	195.21	240.94	314.7	250.28	1.68	1.72	1.89
2	1	ENSG00000156502	SUPV3L1	Suv3 like RNA helicase [Source:HGNC Symbol;Acc:HGNC:11471]	protein_coding	91.4	148.58	86.59	108.86	1.06	1.19	0.93	ENSDARG00000077728	supv3l1	SUV3-like helicase	protein_coding	140.6	141.14	149.04	143.59	1.45	1.36	1.38
2	1	ENSG00000155508	CNOT8	CCR4-NOT transcription complex subunit 8 [Source:HGNC Symbol;Acc:HGNC:9207]	protein_coding	93.34	81.24	148.15	107.57	1.07	0.81	1.25	ENSDARG00000020043	cnot8	CCR4-NOT transcription complex, subunit 8	protein_coding	258.52	346.2	343.98	316.23	1.88	1.96	1.95
2	1	ENSG00000168385	2019-09-02	septin 2 [Source:HGNC Symbol;Acc:HGNC:7729]	protein_coding	117.03	121.08	84.58	107.56	1.21	1.06	0.91	ENSDARG00000027590	2019-09-02	septin 2	protein_coding	146.58	175.85	232.81	185.08	1.48	1.5	1.69
2	1	ENSG00000105254	TBCB	tubulin folding cofactor B [Source:HGNC Symbol;Acc:HGNC:1989]	protein_coding	71.51	94.73	149.28	105.17	0.92	0.9	1.25	ENSDARG00000068404	tbcb	tubulin folding cofactor B	protein_coding	126.34	155.72	116.91	132.99	1.38	1.42	1.21
2	1	ENSG00000186298	PPP1CC	protein phosphatase 1 catalytic subunit gamma [Source:HGNC Symbol;Acc:HGNC:9283]	protein_coding	41.17	128.96	143.96	104.7	0.6	1.1	1.23	ENSDARG00000099226	PPP1CC	protein phosphatase 1 catalytic subunit gamma	protein_coding	179.38	211.38	177.38	189.38	1.62	1.63	1.5
2	1	ENSG00000101367	MAPRE1	microtubule associated protein RP/EB family member 1 [Source:HGNC Symbol;Acc:HGNC:6890]	protein_coding	89.79	107.43	100.82	99.34	1.05	0.98	1.02	ENSDARG00000002659	mapre1b	microtubule-associated protein, RP/EB family, member 1b	protein_coding	165.95	172.72	186.12	174.93	1.57	1.49	1.53
2	1	ENSG00000143742	SRP9	signal recognition particle 9 [Source:HGNC Symbol;Acc:HGNC:11304]	protein_coding	53.28	124.82	119.47	99.19	0.75	1.08	1.12	ENSDARG00000042851	srp9	signal recognition particle 9	protein_coding	176.87	210.65	211.42	199.65	1.61	1.63	1.62
2	1	ENSG00000105173	CCNE1	cyclin E1 [Source:HGNC Symbol;Acc:HGNC:1589]	protein_coding	82.48	85.57	128.82	98.96	1	0.84	1.16	ENSDARG00000098622	ccne1	cyclin E1	protein_coding	308.73	327.33	375.37	337.14	2	1.92	2.01
2	1	ENSG00000100138	SNU13	small nuclear ribonucleoprotein 13 [Source:HGNC Symbol;Acc:HGNC:7819]	protein_coding	69.9	148.39	72.2	96.83	0.91	1.19	0.82	ENSDARG00000023299	snu13b	SNU13 homolog, small nuclear ribonucleoprotein b (U4/U6.U5)	protein_coding	1144.57	1398.86	1261.67	1268.37	2.92	2.9	2.84
2	1	ENSG00000100028	SNRPD3	small nuclear ribonucleoprotein D3 polypeptide [Source:HGNC Symbol;Acc:HGNC:11160]	protein_coding	92.04	126.38	71.48	96.63	1.07	1.09	0.81	ENSDARG00000013800	snrpd3	small nuclear ribonucleoprotein D3 polypeptide	protein_coding	240.05	234.91	372.28	282.41	1.83	1.7	2.01
2	1	ENSG00000265241	RBM8A	RNA binding motif protein 8A [Source:HGNC Symbol;Acc:HGNC:9905]	protein_coding	145.66	91.24	51.77	96.22	1.33	0.88	0.62	ENSDARG00000016516	rbm8a	RNA binding motif protein 8A	protein_coding	468.81	755.84	628.21	617.62	2.29	2.49	2.37
2	1	ENSG00000116251	RPL22	ribosomal protein L22 [Source:HGNC Symbol;Acc:HGNC:10315]	protein_coding	101.96	83.85	100.26	95.36	1.13	0.83	1.02	ENSDARG00000070437	rpl22	ribosomal protein L22	protein_coding	163.97	148.84	121.24	144.68	1.56	1.39	1.24
2	1	ENSG00000107223	EDF1	endothelial differentiation related factor 1 [Source:HGNC Symbol;Acc:HGNC:3164]	protein_coding	41.22	113.47	130.26	94.98	0.6	1.02	1.17	ENSDARG00000009950	edf1	endothelial differentiation-related factor 1	protein_coding	171.93	186.56	201.75	186.75	1.59	1.54	1.59
2	1	ENSG00000173846	PLK3	polo like kinase 3 [Source:HGNC Symbol;Acc:HGNC:2154]	protein_coding	52.71	141.64	87.45	93.94	0.75	1.16	0.93	ENSDARG00000038754	plk3	polo-like kinase 3 (Drosophila)	protein_coding	136.76	164.9	166.93	156.2	1.43	1.46	1.46
2	1	ENSG00000115468	EFHD1	EF-hand domain family member D1 [Source:HGNC Symbol;Acc:HGNC:29556]	protein_coding	120.02	81.6	78.11	93.24	1.22	0.81	0.87	ENSDARG00000043446	efhd1	EF-hand domain family, member D1	protein_coding	104.85	178.65	159.98	147.83	1.25	1.51	1.43
2	1	ENSG00000092345	DAZL	deleted in azoospermia like [Source:HGNC Symbol;Acc:HGNC:2685]	protein_coding	73.72	85.05	112.26	90.34	0.94	0.84	1.08	ENSDARG00000036214	dazl	deleted in azoospermia-like	protein_coding	40.59	184.38	258.04	161	0.58	1.54	1.76
2	1	ENSG00000116752	BCAS2	BCAS2, pre-mRNA processing factor [Source:HGNC Symbol;Acc:HGNC:975]	protein_coding	61.93	92.93	108.15	87.67	0.84	0.89	1.06	ENSDARG00000043631	bcas2	BCAS2, pre-mRNA processing factor	protein_coding	220.56	365.39	376.45	320.8	1.77	2	2.01
2	1	ENSG00000175334	BANF1	barrier to autointegration factor 1 [Source:HGNC Symbol;Acc:HGNC:17397]	protein_coding	79.69	108.48	67.15	85.11	0.98	0.99	0.78	ENSDARG00000037009	banf1	barrier to autointegration factor 1	protein_coding	621.37	749.24	715.66	695.42	2.49	2.48	2.45
2	1	ENSG00000071127	WDR1	WD repeat domain 1 [Source:HGNC Symbol;Acc:HGNC:12754]	protein_coding	70.75	102.32	78.32	83.8	0.92	0.95	0.87	ENSDARG00000114022	WDR1	WD repeat domain 1	protein_coding	126.68	159.87	165.02	150.52	1.38	1.44	1.45
2	1	ENSG00000155849	ELMO1	engulfment and cell motility 1 [Source:HGNC Symbol;Acc:HGNC:16286]	protein_coding	65.04	105.48	79.45	83.32	0.87	0.97	0.88	ENSDARG00000098753	elmo1	engulfment and cell motility 1 (ced-12 homolog, C. elegans)	protein_coding	158.96	135.75	97.01	130.57	1.54	1.33	1.09
2	1	ENSG00000189266	PNRC2	proline rich nuclear receptor coactivator 2 [Source:HGNC Symbol;Acc:HGNC:23158]	protein_coding	66.91	75.99	98.79	80.56	0.88	0.77	1.01	ENSDARG00000053291	pnrc2	proline-rich nuclear receptor coactivator 2	protein_coding	816	728.2	697.42	747.21	2.68	2.46	2.44
2	1	ENSG00000152795	HNRNPDL	heterogeneous nuclear ribonucleoprotein D like [Source:HGNC Symbol;Acc:HGNC:5037]	protein_coding	19.97	209.71	7.46	79.04	0.19	1.4	-0.53	ENSDARG00000003429	hnrnpdl	heterogeneous nuclear ribonucleoprotein D-like	protein_coding	146.51	177.27	154.64	159.48	1.48	1.51	1.41
2	1	ENSG00000166181	API5	apoptosis inhibitor 5 [Source:HGNC Symbol;Acc:HGNC:594]	protein_coding	72.41	79.04	84.47	78.64	0.93	0.79	0.91	ENSDARG00000033597	api5	apoptosis inhibitor 5	protein_coding	144.25	183.67	200.24	176.05	1.47	1.53	1.58
2	1	ENSG00000169020	ATP5ME	ATP synthase membrane subunit e [Source:HGNC Symbol;Acc:HGNC:846]	protein_coding	86.38	93.42	54.72	78.17	1.03	0.9	0.66	ENSDARG00000078113	atp5mea	ATP synthase membrane subunit ea	protein_coding	292.11	477.93	389.53	386.52	1.96	2.18	2.04
2	1	ENSG00000114503	NCBP2	nuclear cap binding protein subunit 2 [Source:HGNC Symbol;Acc:HGNC:7659]	protein_coding	84.14	51.28	97.48	77.63	1.01	0.52	1	ENSDARG00000014898	ncbp2	nuclear cap binding protein subunit 2	protein_coding	239.64	317.09	332.98	296.57	1.82	1.9	1.93
2	1	ENSG00000188612	SUMO2	small ubiquitin-like modifier 2 [Source:HGNC Symbol;Acc:HGNC:11125]	protein_coding	36.09	112.95	82.98	77.34	0.53	1.01	0.9	ENSDARG00000102741	sumo2b	small ubiquitin-like modifier 2b	protein_coding	99.31	141.27	156.09	132.22	1.21	1.36	1.41
2	1	ENSG00000151332	MBIP	MAP3K12 binding inhibitory protein 1 [Source:HGNC Symbol;Acc:HGNC:20427]	protein_coding	38.62	135.77	56.74	77.04	0.57	1.13	0.68	ENSDARG00000019364	mbip	MAP3K12 binding inhibitory protein 1	protein_coding	107.64	171.13	136.72	138.5	1.26	1.49	1.32
2	1	ENSG00000133398	MED10	mediator complex subunit 10 [Source:HGNC Symbol;Acc:HGNC:28760]	protein_coding	52.89	110.82	63.89	75.87	0.75	1	0.75	ENSDARG00000070623	med10	mediator complex subunit 10	protein_coding	232.96	350.4	337.32	306.89	1.8	1.97	1.94
2	1	ENSG00000132388	UBE2G1	ubiquitin conjugating enzyme E2 G1 [Source:HGNC Symbol;Acc:HGNC:12482]	protein_coding	53.62	116.35	55.95	75.31	0.76	1.03	0.67	ENSDARG00000015292	ube2g1a	ubiquitin-conjugating enzyme E2G 1a (UBC7 homolog, yeast)	protein_coding	147.17	174.82	191.05	171.01	1.48	1.5	1.55
2	1	ENSG00000104904	OAZ1	ornithine decarboxylase antizyme 1 [Source:HGNC Symbol;Acc:HGNC:8095]	protein_coding	94.72	39.97	91.1	75.27	1.08	0.36	0.96	ENSDARG00000071403	oaz1a	ornithine decarboxylase antizyme 1a	protein_coding	270.08	421.09	401.91	364.36	1.91	2.09	2.06
2	1	ENSG00000181938	GINS3	GINS complex subunit 3 [Source:HGNC Symbol;Acc:HGNC:25851]	protein_coding	66.44	65.41	84.76	72.2	0.88	0.67	0.92	ENSDARG00000038847	gins3	GINS complex subunit 3	protein_coding	196.71	193.24	209.78	199.91	1.69	1.57	1.61
2	1	ENSG00000129354	AP1M2	adaptor related protein complex 1 subunit mu 2 [Source:HGNC Symbol;Acc:HGNC:558]	protein_coding	43.86	99.11	71.19	71.38	0.64	0.93	0.81	ENSDARG00000096454	ap1m2	adaptor related protein complex 1 subunit mu 2	protein_coding	121.44	146.3	163.44	143.73	1.35	1.38	1.44
2	1	ENSG00000164754	RAD21	RAD21 cohesin complex component [Source:HGNC Symbol;Acc:HGNC:9811]	protein_coding	38.76	85.3	90.1	71.38	0.57	0.84	0.95	ENSDARG00000006092	rad21a	RAD21 cohesin complex component a	protein_coding	133.13	148.1	169.64	150.29	1.41	1.39	1.47
2	1	ENSG00000049245	VAMP3	vesicle associated membrane protein 3 [Source:HGNC Symbol;Acc:HGNC:12644]	protein_coding	39.42	107.13	65.7	70.75	0.58	0.98	0.76	ENSDARG00000070161	vamp3	vesicle-associated membrane protein 3 (cellubrevin)	protein_coding	252.25	288.26	329.16	289.89	1.86	1.84	1.92
2	1	ENSG00000135940	COX5B	cytochrome c oxidase subunit 5B [Source:HGNC Symbol;Acc:HGNC:2269]	protein_coding	58.89	97.35	49.06	68.44	0.81	0.92	0.59	ENSDARG00000015978	COX5B	cytochrome c oxidase subunit 5B	protein_coding	184.9	185.34	156.52	175.59	1.64	1.54	1.41
2	2	ENSG00000148700	ADD3	adducin 3 [Source:HGNC Symbol;Acc:HGNC:245]	protein_coding	132.74	175.89	193.47	167.36	1.28	1.29	1.41	ENSDARG00000040874	add3a	adducin 3 (gamma) a	protein_coding	87.11	143.95	98.13	109.73	1.12	1.37	1.09
2	2	ENSG00000120948	TARDBP	TAR DNA binding protein [Source:HGNC Symbol;Acc:HGNC:11571]	protein_coding	166.31	149.04	175.33	163.56	1.41	1.19	1.35	ENSDARG00000004452	tardbpl	TAR DNA binding protein, like	protein_coding	72.75	103.18	113.06	96.33	0.99	1.14	1.19
2	2	ENSG00000096092	TMEM14A	transmembrane protein 14A [Source:HGNC Symbol;Acc:HGNC:21076]	protein_coding	118.22	139.19	226.49	161.3	1.21	1.15	1.5	ENSDARG00000095157	TMEM14A	transmembrane protein 14A	protein_coding	68.74	84.21	54.11	69.02	0.95	1.01	0.69
2	2	ENSG00000165704	HPRT1	hypoxanthine phosphoribosyltransferase 1 [Source:HGNC Symbol;Acc:HGNC:5157]	protein_coding	105.36	151.7	220.71	159.26	1.14	1.2	1.48	ENSDARG00000008884	hprt1	hypoxanthine phosphoribosyltransferase 1	protein_coding	74.35	94.36	108.9	92.54	1	1.08	1.16
2	2	ENSG00000134248	LAMTOR5	late endosomal/lysosomal adaptor, MAPK and MTOR activator 5 [Source:HGNC Symbol;Acc:HGNC:17955]	protein_coding	127.94	230.99	116.62	158.52	1.26	1.46	1.1	ENSDARG00000090194	lamtor5	late endosomal/lysosomal adaptor, MAPK and MTOR activator 5	protein_coding	81.58	89.55	93.64	88.26	1.07	1.05	1.06
2	2	ENSG00000164904	ALDH7A1	aldehyde dehydrogenase 7 family member A1 [Source:HGNC Symbol;Acc:HGNC:877]	protein_coding	125.79	157.66	189.29	157.58	1.25	1.22	1.39	ENSDARG00000018426	aldh7a1	aldehyde dehydrogenase 7 family, member A1	protein_coding	54.88	126.93	87.82	89.88	0.79	1.28	1.02
2	2	ENSG00000102241	HTATSF1	HIV-1 Tat specific factor 1 [Source:HGNC Symbol;Acc:HGNC:5276]	protein_coding	181.18	124.88	155.01	153.69	1.46	1.08	1.27	ENSDARG00000056649	htatsf1	HIV-1 Tat specific factor 1	protein_coding	87.7	74.54	67.42	76.55	1.12	0.93	0.84
2	2	ENSG00000113811	SELENOK	selenoprotein K [Source:HGNC Symbol;Acc:HGNC:30394]	protein_coding	103.61	287.06	65.34	152	1.13	1.6	0.76	ENSDARG00000100823	selenok	selenoprotein K	protein_coding	86.19	96.49	129.82	104.17	1.11	1.1	1.29
2	2	ENSG00000057935	MTA3	metastasis associated 1 family member 3 [Source:HGNC Symbol;Acc:HGNC:23784]	protein_coding	27.2	338.44	86.47	150.7	0.36	1.7	0.93	ENSDARG00000054903	mta3	metastasis associated 1 family, member 3	protein_coding	81.25	103.64	125.95	103.62	1.07	1.15	1.26
2	2	ENSG00000166913	YWHAB	tyrosine 3-monooxygenase/tryptophan 5-monooxygenase activation protein beta [Source:HGNC Symbol;Acc:HGNC:12849]	protein_coding	89.68	191.41	166.55	149.21	1.05	1.35	1.32	ENSDARG00000013078	ywhaba	tyrosine 3-monooxygenase/tryptophan 5-monooxygenase activation protein, beta polypeptide a	protein_coding	78.74	150.9	127.86	119.17	1.04	1.4	1.27
2	2	ENSG00000186625	KATNA1	katanin catalytic subunit A1 [Source:HGNC Symbol;Acc:HGNC:6216]	protein_coding	215.52	85.67	138.65	146.61	1.56	0.84	1.21	ENSDARG00000021827	katna1	katanin p60 (ATPase containing) subunit A 1	protein_coding	46.54	91.92	81.03	73.17	0.68	1.07	0.96
2	2	ENSG00000134049	IER3IP1	immediate early response 3 interacting protein 1 [Source:HGNC Symbol;Acc:HGNC:18550]	protein_coding	58.43	142.36	220.27	140.35	0.8	1.16	1.48	ENSDARG00000039601	ier3ip1	immediate early response 3 interacting protein 1	protein_coding	78.59	129.24	139.56	115.8	1.04	1.3	1.33
2	2	ENSG00000123737	EXOSC9	exosome component 9 [Source:HGNC Symbol;Acc:HGNC:9137]	protein_coding	138.17	139.15	134.79	137.37	1.3	1.15	1.19	ENSDARG00000006392	exosc9	exosome component 9	protein_coding	81.21	106.17	114.5	100.62	1.07	1.16	1.2
2	2	ENSG00000205302	SNX2	sorting nexin 2 [Source:HGNC Symbol;Acc:HGNC:11173]	protein_coding	122.76	134.14	143.82	133.58	1.23	1.12	1.23	ENSDARG00000104128	snx2	sorting nexin 2	protein_coding	57.41	95.58	77.57	76.85	0.82	1.09	0.93
2	2	ENSG00000114850	SSR3	signal sequence receptor subunit 3 [Source:HGNC Symbol;Acc:HGNC:11325]	protein_coding	168.84	140.75	81.91	130.5	1.42	1.15	0.89	ENSDARG00000014165	ssr3	signal sequence receptor, gamma	protein_coding	67.87	100.01	94.41	87.43	0.94	1.12	1.07
2	2	ENSG00000014641	MDH1	malate dehydrogenase 1 [Source:HGNC Symbol;Acc:HGNC:6970]	protein_coding	97.7	230.09	33.27	120.35	1.1	1.46	0.36	ENSDARG00000017772	mdh1aa	malate dehydrogenase 1Aa, NAD (soluble)	protein_coding	67.35	67.99	80.43	71.92	0.94	0.86	0.96
2	2	ENSG00000171320	ESCO2	establishment of sister chromatid cohesion N-acetyltransferase 2 [Source:HGNC Symbol;Acc:HGNC:27230]	protein_coding	66.51	100.6	187.04	118.05	0.88	0.94	1.39	ENSDARG00000014685	esco2	establishment of sister chromatid cohesion N-acetyltransferase 2	protein_coding	72.58	68.91	60.28	67.26	0.99	0.87	0.76
2	2	ENSG00000167088	SNRPD1	small nuclear ribonucleoprotein D1 polypeptide [Source:HGNC Symbol;Acc:HGNC:11158]	protein_coding	172.43	73.78	106.35	117.52	1.43	0.75	1.05	ENSDARG00000011648	snrpd1	small nuclear ribonucleoprotein D1 polypeptide	protein_coding	66.41	73.61	79.74	73.25	0.93	0.92	0.95
2	2	ENSG00000122299	ZC3H7A	zinc finger CCCH-type containing 7A [Source:HGNC Symbol;Acc:HGNC:30959]	protein_coding	146.54	63.87	138.62	116.34	1.33	0.66	1.21	ENSDARG00000102195	zc3h7a	zinc finger CCCH-type containing 7A	protein_coding	48.68	76.7	86.19	70.52	0.71	0.94	1
2	2	ENSG00000171862	PTEN	phosphatase and tensin homolog [Source:HGNC Symbol;Acc:HGNC:9588]	protein_coding	51.77	152.4	138.82	114.33	0.73	1.2	1.21	ENSDARG00000056623	ptenb	phosphatase and tensin homolog B	protein_coding	74.91	79.67	82.79	79.12	1.01	0.97	0.98
2	2	ENSG00000151239	TWF1	twinfilin actin binding protein 1 [Source:HGNC Symbol;Acc:HGNC:9620]	protein_coding	69.82	87.59	184.68	114.03	0.91	0.85	1.38	ENSDARG00000115712	twf1a	twinfilin actin-binding protein 1a	protein_coding	82.84	122.23	114.14	106.4	1.08	1.26	1.2
2	2	ENSG00000126067	PSMB2	proteasome subunit beta 2 [Source:HGNC Symbol;Acc:HGNC:9539]	protein_coding	96.58	107.78	98.09	100.82	1.09	0.99	1	ENSDARG00000031511	psmb2	proteasome subunit beta 2	protein_coding	55.12	78.6	76.6	70.1	0.79	0.96	0.92
2	2	ENSG00000117859	OSBPL9	oxysterol binding protein like 9 [Source:HGNC Symbol;Acc:HGNC:16386]	protein_coding	126.84	90.05	83.61	100.17	1.25	0.87	0.91	ENSDARG00000069298	osbpl9	oxysterol binding protein-like 9	protein_coding	57.65	59.93	80.59	66.05	0.83	0.78	0.96
2	2	ENSG00000068912	ERLEC1	endoplasmic reticulum lectin 1 [Source:HGNC Symbol;Acc:HGNC:25222]	protein_coding	69.02	84.64	135.21	96.29	0.9	0.83	1.19	ENSDARG00000086309	erlec1	endoplasmic reticulum lectin 1	protein_coding	73.27	103.25	141.07	105.86	0.99	1.14	1.34
2	2	ENSG00000101084	RAB5IF	RAB5 interacting factor [Source:HGNC Symbol;Acc:HGNC:15870]	protein_coding	130.54	73.3	76.78	93.54	1.27	0.74	0.86	ENSDARG00000074790	rab5if	RAB5 interacting factor	protein_coding	50.68	74.4	73.38	66.16	0.74	0.92	0.89
2	2	ENSG00000100711	ZFYVE21	zinc finger FYVE-type containing 21 [Source:HGNC Symbol;Acc:HGNC:20760]	protein_coding	68.98	108.94	101.69	93.2	0.9	0.99	1.02	ENSDARG00000027887	zfyve21	zinc finger, FYVE domain containing 21	protein_coding	84.88	122.17	112.71	106.59	1.1	1.26	1.19
2	2	ENSG00000276043	UHRF1	ubiquitin like with PHD and ring finger domains 1 [Source:HGNC Symbol;Acc:HGNC:12556]	protein_coding	58.1	84.46	131.01	91.19	0.8	0.83	1.17	ENSDARG00000103409	uhrf1	ubiquitin-like with PHD and ring finger domains 1	protein_coding	119.55	119.5	137.44	125.5	1.34	1.24	1.32
2	2	ENSG00000093009	CDC45	cell division cycle 45 [Source:HGNC Symbol;Acc:HGNC:1739]	protein_coding	101.74	58.91	111.31	90.65	1.12	0.61	1.08	ENSDARG00000043720	cdc45	CDC45 cell division cycle 45 homolog (S. cerevisiae)	protein_coding	78.9	74.92	82.65	78.82	1.05	0.93	0.98
2	2	ENSG00000164329	TENT2	terminal nucleotidyltransferase 2 [Source:HGNC Symbol;Acc:HGNC:26776]	protein_coding	76.07	73.89	119.16	89.71	0.96	0.75	1.12	ENSDARG00000099679	tent2	terminal nucleotidyltransferase 2	protein_coding	72.68	89.56	86.51	82.92	0.99	1.05	1.01
2	2	ENSG00000120647	CCDC77	coiled-coil domain containing 77 [Source:HGNC Symbol;Acc:HGNC:28203]	protein_coding	58.52	113.76	84.07	85.45	0.81	1.02	0.91	ENSDARG00000102145	ccdc77	coiled-coil domain containing 77	protein_coding	57.79	88.08	84.76	76.87	0.83	1.04	0.99
2	2	ENSG00000162607	USP1	ubiquitin specific peptidase 1 [Source:HGNC Symbol;Acc:HGNC:12607]	protein_coding	30.18	93.62	116.83	80.21	0.42	0.9	1.11	ENSDARG00000056414	usp1	ubiquitin specific peptidase 1	protein_coding	115.15	90.63	112.54	106.11	1.31	1.06	1.19
2	2	ENSG00000133884	DPF2	double PHD fingers 2 [Source:HGNC Symbol;Acc:HGNC:9964]	protein_coding	42.75	136.49	60.63	79.96	0.62	1.13	0.72	ENSDARG00000012219	dpf2	D4, zinc and double PHD fingers family 2	protein_coding	100.73	64.24	71.94	78.97	1.22	0.83	0.88
2	2	ENSG00000177889	UBE2N	ubiquitin conjugating enzyme E2 N [Source:HGNC Symbol;Acc:HGNC:12492]	protein_coding	40.15	108.43	90.45	79.68	0.59	0.99	0.95	ENSDARG00000008748	ube2na	ubiquitin-conjugating enzyme E2Na	protein_coding	101.29	114.09	100.53	105.3	1.22	1.21	1.11
2	2	ENSG00000177889	UBE2N	ubiquitin conjugating enzyme E2 N [Source:HGNC Symbol;Acc:HGNC:12492]	protein_coding	40.15	108.43	90.45	79.68	0.59	0.99	0.95	ENSDARG00000045877	ube2nb	ubiquitin-conjugating enzyme E2Nb	protein_coding	129.78	120.45	132.61	127.61	1.39	1.25	1.3
2	2	ENSG00000135387	CAPRIN1	cell cycle associated protein 1 [Source:HGNC Symbol;Acc:HGNC:6743]	protein_coding	68.46	78.22	83.47	76.72	0.9	0.78	0.91	ENSDARG00000054272	caprin1b	cell cycle associated protein 1b	protein_coding	71.96	92.59	98.87	87.81	0.98	1.07	1.1
2	2	ENSG00000146457	WTAP	WT1 associated protein [Source:HGNC Symbol;Acc:HGNC:16846]	protein_coding	38.21	69.45	118.98	75.55	0.56	0.71	1.12	ENSDARG00000042642	wtap	WT1 associated protein	protein_coding	93.11	101.64	103.32	99.36	1.16	1.13	1.13
2	2	ENSG00000090263	MRPS33	mitochondrial ribosomal protein S33 [Source:HGNC Symbol;Acc:HGNC:16634]	protein_coding	98.42	67.95	58.73	75.03	1.11	0.7	0.7	ENSDARG00000020015	mrps33	mitochondrial ribosomal protein S33	protein_coding	125.66	140.49	112.98	126.38	1.37	1.35	1.19
2	2	ENSG00000097033	SH3GLB1	SH3 domain containing GRB2 like, endophilin B1 [Source:HGNC Symbol;Acc:HGNC:10833]	protein_coding	30.93	129.89	63.91	74.91	0.44	1.1	0.75	ENSDARG00000045294	sh3glb1a	SH3-domain GRB2-like endophilin B1a	protein_coding	79.71	84.82	92.34	85.63	1.05	1.01	1.05
2	2	ENSG00000102572	STK24	serine/threonine kinase 24 [Source:HGNC Symbol;Acc:HGNC:11403]	protein_coding	81.86	61.52	76.11	73.16	1	0.63	0.85	ENSDARG00000023878	stk24b	serine/threonine kinase 24b (STE20 homolog, yeast)	protein_coding	73.03	64.85	76.87	71.58	0.99	0.83	0.93
2	2	ENSG00000183431	SF3A3	splicing factor 3a subunit 3 [Source:HGNC Symbol;Acc:HGNC:10767]	protein_coding	39.67	122.91	51.51	71.36	0.58	1.07	0.62	ENSDARG00000100114	sf3a3	splicing factor 3a, subunit 3	protein_coding	47.6	83.24	108.33	79.73	0.69	1	1.16
2	2	ENSG00000162604	TM2D1	TM2 domain containing 1 [Source:HGNC Symbol;Acc:HGNC:24142]	protein_coding	58.67	56.18	96.96	70.6	0.81	0.58	1	ENSDARG00000057042	tm2d1	TM2 domain containing 1	protein_coding	59.22	93.97	101.49	84.89	0.85	1.08	1.12
2	2	ENSG00000115368	WDR75	WD repeat domain 75 [Source:HGNC Symbol;Acc:HGNC:25725]	protein_coding	25.92	118.96	63.9	69.59	0.34	1.05	0.75	ENSDARG00000040730	wdr75	WD repeat domain 75	protein_coding	63.77	109.19	68.76	80.57	0.9	1.18	0.85
2	2	ENSG00000152670	DDX4	DEAD-box helicase 4 [Source:HGNC Symbol;Acc:HGNC:18700]	protein_coding	45.94	74.01	80.93	66.96	0.67	0.75	0.89	ENSDARG00000014373	ddx4	DEAD (Asp-Glu-Ala-Asp) box polypeptide 4	protein_coding	85.72	123.5	135.04	114.75	1.1	1.27	1.31
2	2	ENSG00000100575	TIMM9	translocase of inner mitochondrial membrane 9 [Source:HGNC Symbol;Acc:HGNC:11819]	protein_coding	23.88	117.01	57.39	66.1	0.29	1.04	0.68	ENSDARG00000043865	timm9	translocase of inner mitochondrial membrane 9 homolog	protein_coding	107.66	113.1	124.64	115.13	1.26	1.21	1.26
2	2	ENSG00000132964	CDK8	cyclin dependent kinase 8 [Source:HGNC Symbol;Acc:HGNC:1779]	protein_coding	33.54	70.88	93.04	65.82	0.48	0.72	0.97	ENSDARG00000016496	cdk8	cyclin-dependent kinase 8	protein_coding	91.3	123.72	91.21	102.08	1.15	1.27	1.04
2	2	ENSG00000186010	NDUFA13	NADH:ubiquinone oxidoreductase subunit A13 [Source:HGNC Symbol;Acc:HGNC:17194]	protein_coding	54.05	55.78	85.17	65	0.76	0.57	0.92	ENSDARG00000098584	NDUFA13	NADH:ubiquinone oxidoreductase subunit A13	protein_coding	142.18	115.48	63.93	107.2	1.46	1.22	0.8
2	3	ENSG00000144401	METTL21A	methyltransferase like 21A [Source:HGNC Symbol;Acc:HGNC:30476]	protein_coding	114.7	168.3	212.08	165.03	1.19	1.26	1.46	ENSDARG00000012051	mettl21a	methyltransferase like 21A	protein_coding	71.2	70.49	50.12	63.94	0.97	0.89	0.63
2	3	ENSG00000103121	CMC2	C-X9-C motif containing 2 [Source:HGNC Symbol;Acc:HGNC:24447]	protein_coding	68.13	291.96	121.18	160.42	0.89	1.61	1.13	ENSDARG00000043635	cmc2	C-x(9)-C motif containing 2	protein_coding	36.23	45.02	53.49	44.91	0.5	0.59	0.68
2	3	ENSG00000183726	TMEM50A	transmembrane protein 50A [Source:HGNC Symbol;Acc:HGNC:30590]	protein_coding	66.67	223.08	108.1	132.62	0.88	1.44	1.06	ENSDARG00000015757	tmem50a	transmembrane protein 50A	protein_coding	17.39	50.27	63.12	43.59	-0.01	0.66	0.79
2	3	ENSG00000108384	RAD51C	RAD51 paralog C [Source:HGNC Symbol;Acc:HGNC:9820]	protein_coding	78.05	220.34	89.72	129.37	0.97	1.43	0.95	ENSDARG00000068919	rad51c	RAD51 paralog C	protein_coding	51.08	66.93	53.41	57.14	0.74	0.85	0.68
2	3	ENSG00000197323	TRIM33	tripartite motif containing 33 [Source:HGNC Symbol;Acc:HGNC:16290]	protein_coding	154.12	111.86	122.03	129.33	1.36	1.01	1.13	ENSDARG00000016181	trim33	tripartite motif containing 33	protein_coding	58.25	52.38	42.2	50.94	0.83	0.69	0.52
2	3	ENSG00000070770	CSNK2A2	casein kinase 2 alpha 2 [Source:HGNC Symbol;Acc:HGNC:2459]	protein_coding	125.82	111.48	146.31	127.87	1.25	1.01	1.24	ENSDARG00000012818	csnk2a2a	casein kinase 2, alpha prime polypeptide a	protein_coding	46.56	80.99	62.64	63.4	0.68	0.98	0.79
2	3	ENSG00000051108	HERPUD1	homocysteine inducible ER protein with ubiquitin like domain 1 [Source:HGNC Symbol;Acc:HGNC:13744]	protein_coding	175.11	66.96	138.91	127	1.44	0.69	1.21	ENSDARG00000024314	herpud1	homocysteine-inducible, endoplasmic reticulum stress-inducible, ubiquitin-like domain member 1	protein_coding	52.43	42.65	68.11	54.4	0.76	0.55	0.84
2	3	ENSG00000157168	NRG1	neuregulin 1 [Source:HGNC Symbol;Acc:HGNC:7997]	protein_coding	43.07	148.16	160.89	117.37	0.63	1.18	1.3	ENSDARG00000104314	nrg1	neuregulin 1	protein_coding	45.74	38.67	35.25	39.89	0.66	0.48	0.39
2	3	ENSG00000183648	NDUFB1	NADH:ubiquinone oxidoreductase subunit B1 [Source:HGNC Symbol;Acc:HGNC:7695]	protein_coding	127.06	136.58	79.92	114.52	1.25	1.13	0.88	ENSDARG00000087456	NDUFB1	NADH:ubiquinone oxidoreductase subunit B1	protein_coding	34.05	23.07	66.1	41.07	0.46	0.14	0.82
2	3	ENSG00000258315	C17orf49	chromosome 17 open reading frame 49 [Source:HGNC Symbol;Acc:HGNC:28737]	protein_coding	101.84	87.65	148.96	112.82	1.12	0.86	1.25	ENSDARG00000099273	zgc:103508	zgc:103508	protein_coding	64.15	47.41	51.44	54.34	0.9	0.62	0.65
2	3	ENSG00000164934	DCAF13	DDB1 and CUL4 associated factor 13 [Source:HGNC Symbol;Acc:HGNC:24535]	protein_coding	116.66	107.88	102.4	108.98	1.2	0.99	1.03	ENSDARG00000002267	dcaf13	ddb1 and cul4 associated factor 13	protein_coding	60.26	53.47	58.67	57.47	0.86	0.7	0.74
2	3	ENSG00000138795	LEF1	lymphoid enhancer binding factor 1 [Source:HGNC Symbol;Acc:HGNC:6551]	protein_coding	37	179.52	101.28	105.94	0.54	1.31	1.02	ENSDARG00000031894	lef1	lymphoid enhancer-binding factor 1	protein_coding	36.05	47.49	80.26	54.6	0.5	0.62	0.96
2	3	ENSG00000198856	OSTC	oligosaccharyltransferase complex non-catalytic subunit [Source:HGNC Symbol;Acc:HGNC:24448]	protein_coding	123.04	84.63	91.8	99.82	1.23	0.83	0.96	ENSDARG00000104901	ostc	oligosaccharyltransferase complex subunit	protein_coding	56.42	48.44	68.75	57.87	0.81	0.63	0.85
2	3	ENSG00000157224	CLDN12	claudin 12 [Source:HGNC Symbol;Acc:HGNC:2034]	protein_coding	53.62	107.15	111.13	90.64	0.76	0.98	1.08	ENSDARG00000003927	cldn12	claudin 12	protein_coding	55.96	46.66	56.05	52.89	0.81	0.61	0.71
2	3	ENSG00000128585	MKLN1	muskelin 1 [Source:HGNC Symbol;Acc:HGNC:7109]	protein_coding	71.18	121.52	77.37	90.02	0.92	1.06	0.86	ENSDARG00000025576	mkln1	muskelin 1, intracellular mediator containing kelch motifs	protein_coding	47.52	64.32	43.8	51.88	0.69	0.83	0.54
2	3	ENSG00000151611	MMAA	methylmalonic aciduria (cobalamin deficiency) cblA type [Source:HGNC Symbol;Acc:HGNC:18871]	protein_coding	127.24	51.43	86.63	88.43	1.25	0.52	0.93	ENSDARG00000060383	mmaa	methylmalonic aciduria (cobalamin deficiency) cblA type	protein_coding	24.57	43.24	49.88	39.23	0.23	0.56	0.63
2	3	ENSG00000198924	DCLRE1A	DNA cross-link repair 1A [Source:HGNC Symbol;Acc:HGNC:17660]	protein_coding	107.75	66.76	83.47	85.99	1.16	0.68	0.91	ENSDARG00000091768	dclre1a	DNA cross-link repair 1A (PSO2 homolog, S. cerevisiae)	protein_coding	31.42	50.27	48.55	43.41	0.4	0.66	0.61
2	3	ENSG00000073712	FERMT2	fermitin family member 2 [Source:HGNC Symbol;Acc:HGNC:15767]	protein_coding	90.49	64.01	103.02	85.84	1.06	0.66	1.03	ENSDARG00000020242	fermt2	fermitin family member 2	protein_coding	40.23	89.72	26.71	52.22	0.57	1.05	0.2
2	3	ENSG00000041357	PSMA4	proteasome subunit alpha 4 [Source:HGNC Symbol;Acc:HGNC:9533]	protein_coding	36.75	185.52	27.8	83.36	0.54	1.33	0.25	ENSDARG00000045928	psma4	proteasome subunit alpha 4	protein_coding	35.58	71.14	45.84	50.85	0.49	0.89	0.57
2	3	ENSG00000185043	CIB1	calcium and integrin binding 1 [Source:HGNC Symbol;Acc:HGNC:16920]	protein_coding	69.92	75.46	93.12	79.5	0.91	0.76	0.97	ENSDARG00000103118	cib1	calcium and integrin binding 1 (calmyrin)	protein_coding	50.96	51.44	52.35	51.58	0.74	0.68	0.66
2	3	ENSG00000196470	SIAH1	siah E3 ubiquitin protein ligase 1 [Source:HGNC Symbol;Acc:HGNC:10857]	protein_coding	26.32	177.44	27.73	77.17	0.34	1.3	0.25	ENSDARG00000030871	siah1	siah E3 ubiquitin protein ligase 1	protein_coding	27.92	66.37	53.33	49.21	0.32	0.85	0.68
2	3	ENSG00000137804	NUSAP1	nucleolar and spindle associated protein 1 [Source:HGNC Symbol;Acc:HGNC:18538]	protein_coding	83.39	77.68	68.43	76.5	1.01	0.78	0.79	ENSDARG00000002403	nusap1	nucleolar and spindle associated protein 1	protein_coding	53.98	73.4	65.28	64.22	0.78	0.91	0.81
2	3	ENSG00000102900	NUP93	nucleoporin 93 [Source:HGNC Symbol;Acc:HGNC:28958]	protein_coding	10.22	188.78	27.52	75.51	-0.2	1.34	0.25	ENSDARG00000003487	nup93	nucleoporin 93	protein_coding	40.38	43.3	47.94	43.88	0.58	0.56	0.6
2	3	ENSG00000083750	RRAGB	Ras related GTP binding B [Source:HGNC Symbol;Acc:HGNC:19901]	protein_coding	33.89	94.92	92.05	73.62	0.49	0.91	0.96	ENSDARG00000104149	rraga	Ras-related GTP binding A	protein_coding	48.01	77.48	64.67	63.38	0.7	0.95	0.81
2	3	ENSG00000169223	LMAN2	lectin, mannose binding 2 [Source:HGNC Symbol;Acc:HGNC:16986]	protein_coding	37.39	118.61	63.83	73.28	0.55	1.05	0.75	ENSDARG00000061854	lman2	lectin, mannose-binding 2	protein_coding	35.46	46.34	49.7	43.83	0.49	0.6	0.63
2	3	ENSG00000285480	AC021097.3	novel histone H2B-like protein	protein_coding	45.19	122.26	36.62	68.03	0.66	1.06	0.42	ENSDARG00000088276	si:ch211-190p8.2	si:ch211-190p8.2	protein_coding	38.94	48.47	52.81	46.74	0.55	0.64	0.67
2	3	ENSG00000122547	EEPD1	endonuclease/exonuclease/phosphatase family domain containing 1 [Source:HGNC Symbol;Acc:HGNC:22223]	protein_coding	36.82	86.81	75.9	66.51	0.54	0.85	0.85	ENSDARG00000071116	eepd1	endonuclease/exonuclease/phosphatase family domain containing 1	protein_coding	53.28	56.19	55.55	55.01	0.77	0.73	0.7
2	3	ENSG00000075336	TIMM21	translocase of inner mitochondrial membrane 21 [Source:HGNC Symbol;Acc:HGNC:25010]	protein_coding	71.79	57.81	69.49	66.37	0.92	0.59	0.8	ENSDARG00000071594	TIMM21	translocase of inner mitochondrial membrane 21	protein_coding	42.26	59.63	71.23	57.71	0.61	0.77	0.87
2	3	ENSG00000120437	ACAT2	acetyl-CoA acetyltransferase 2 [Source:HGNC Symbol;Acc:HGNC:94]	protein_coding	103.03	37.45	57.72	66.06	1.13	0.32	0.69	ENSDARG00000007127	acat2	acetyl-CoA acetyltransferase 2	protein_coding	30.2	58.86	48.46	45.84	0.37	0.77	0.61
2	3	ENSG00000140395	WDR61	WD repeat domain 61 [Source:HGNC Symbol;Acc:HGNC:30300]	protein_coding	58.9	100.39	35.67	64.99	0.81	0.94	0.4	ENSDARG00000007755	wdr61	WD repeat domain 61	protein_coding	32.16	46.1	44.73	41	0.42	0.6	0.56
2	4	ENSG00000049656	CLPTM1L	CLPTM1 like [Source:HGNC Symbol;Acc:HGNC:24308]	protein_coding	139.58	132.83	138.85	137.09	1.31	1.12	1.21	ENSDARG00000021048	clptm1l	CLPTM1-like	protein_coding	37.02	29.07	22.48	29.52	0.52	0.29	0.08
2	4	ENSG00000121741	ZMYM2	zinc finger MYM-type containing 2 [Source:HGNC Symbol;Acc:HGNC:12989]	protein_coding	146.29	161.94	89.51	132.58	1.33	1.24	0.95	ENSDARG00000027353	zmym2	zinc finger, MYM-type 2	protein_coding	30.37	32.54	32.2	31.7	0.38	0.37	0.33
2	4	ENSG00000164258	NDUFS4	NADH:ubiquinone oxidoreductase subunit S4 [Source:HGNC Symbol;Acc:HGNC:7711]	protein_coding	118.27	158.1	102.26	126.21	1.21	1.23	1.03	ENSDARG00000052840	ndufs4	NADH:ubiquinone oxidoreductase subunit S4	protein_coding	35.91	37.48	31.05	34.81	0.49	0.46	0.31
2	4	ENSG00000151500	THYN1	thymocyte nuclear protein 1 [Source:HGNC Symbol;Acc:HGNC:29560]	protein_coding	101.55	116.73	146.95	121.74	1.12	1.04	1.24	ENSDARG00000042659	thyn1	thymocyte nuclear protein 1	protein_coding	39.87	34.38	28.15	34.13	0.57	0.4	0.24
2	4	ENSG00000090266	NDUFB2	NADH:ubiquinone oxidoreductase subunit B2 [Source:HGNC Symbol;Acc:HGNC:7697]	protein_coding	135.33	135.84	92.27	121.15	1.29	1.13	0.97	ENSDARG00000045490	ndufb2	NADH:ubiquinone oxidoreductase subunit B2	protein_coding	23.64	28.79	30.48	27.64	0.2	0.28	0.29
2	4	ENSG00000137955	RABGGTB	Rab geranylgeranyltransferase subunit beta [Source:HGNC Symbol;Acc:HGNC:9796]	protein_coding	205.27	59.72	97.07	120.68	1.53	0.61	1	ENSDARG00000068587	rabggtb	Rab geranylgeranyltransferase subunit beta	protein_coding	33.73	21.92	25.28	26.98	0.45	0.1	0.16
2	4	ENSG00000014641	MDH1	malate dehydrogenase 1 [Source:HGNC Symbol;Acc:HGNC:6970]	protein_coding	97.7	230.09	33.27	120.35	1.1	1.46	0.36	ENSDARG00000103849	mdh1ab	malate dehydrogenase 1Ab, NAD (soluble)	polymorphic_pseudogene	26.09	36.89	34.52	32.5	0.27	0.45	0.38
2	4	ENSG00000151239	TWF1	twinfilin actin binding protein 1 [Source:HGNC Symbol;Acc:HGNC:9620]	protein_coding	69.82	87.59	184.68	114.03	0.91	0.85	1.38	ENSDARG00000011661	twf1b	twinfilin actin-binding protein 1b	protein_coding	19.08	25.86	40.17	28.37	0.05	0.21	0.48
2	4	ENSG00000168894	RNF181	ring finger protein 181 [Source:HGNC Symbol;Acc:HGNC:28037]	protein_coding	72.02	136.76	105.21	104.66	0.93	1.13	1.04	ENSDARG00000023958	rnf181	ring finger protein 181	protein_coding	18.49	60.33	19.54	32.79	0.03	0.78	-0.01
2	4	ENSG00000064102	INTS13	integrator complex subunit 13 [Source:HGNC Symbol;Acc:HGNC:20174]	protein_coding	106.18	85.14	121.77	104.37	1.15	0.84	1.13	ENSDARG00000011764	ints13	integrator complex subunit 13	protein_coding	27.52	22.5	28.91	26.31	0.31	0.12	0.26
2	4	ENSG00000153774	CFDP1	craniofacial development protein 1 [Source:HGNC Symbol;Acc:HGNC:1873]	protein_coding	114.93	136.13	55.45	102.17	1.19	1.13	0.66	ENSDARG00000095086	cfdp1	craniofacial development protein 1	protein_coding	34.5	37.59	44.01	38.7	0.47	0.46	0.54
2	4	ENSG00000005194	CIAPIN1	cytokine induced apoptosis inhibitor 1 [Source:HGNC Symbol;Acc:HGNC:28050]	protein_coding	86	102.49	109.8	99.43	1.03	0.95	1.07	ENSDARG00000045733	ciapin1	cytokine induced apoptosis inhibitor 1	protein_coding	21.61	29.88	30.34	27.28	0.14	0.31	0.29
2	4	ENSG00000135090	TAOK3	TAO kinase 3 [Source:HGNC Symbol;Acc:HGNC:18133]	protein_coding	64.99	103.48	112.12	93.53	0.87	0.96	1.08	ENSDARG00000060751	taok3a	TAO kinase 3a	protein_coding	31.07	35.44	45.17	37.23	0.39	0.42	0.56
2	4	ENSG00000157212	PAXIP1	PAX interacting protein 1 [Source:HGNC Symbol;Acc:HGNC:8624]	protein_coding	109.27	62.59	99.71	90.52	1.17	0.64	1.01	ENSDARG00000005606	paxip1	PAX interacting (with transcription-activation domain) protein 1	protein_coding	25.29	26.36	31.21	27.62	0.25	0.22	0.31
2	4	ENSG00000141627	DYM	dymeclin [Source:HGNC Symbol;Acc:HGNC:21317]	protein_coding	60.24	117.6	85.3	87.71	0.82	1.04	0.92	ENSDARG00000042555	dym	dymeclin	protein_coding	31.87	22.51	29.35	27.91	0.41	0.12	0.27
2	4	ENSG00000153130	SCOC	short coiled-coil protein [Source:HGNC Symbol;Acc:HGNC:20335]	protein_coding	9.61	96.86	136.18	80.88	-0.24	0.92	1.2	ENSDARG00000087333	scoca	short coiled-coil protein a	protein_coding	54.88	22.72	28.72	35.44	0.79	0.12	0.25
2	4	ENSG00000134108	ARL8B	ADP ribosylation factor like GTPase 8B [Source:HGNC Symbol;Acc:HGNC:25564]	protein_coding	83.13	65.35	90.56	79.68	1.01	0.67	0.95	ENSDARG00000070318	arl8bb	ADP-ribosylation factor-like 8Bb	protein_coding	38.61	22.41	26.09	29.04	0.55	0.12	0.19
2	4	ENSG00000155275	TRMT44	tRNA methyltransferase 44 homolog [Source:HGNC Symbol;Acc:HGNC:26653]	protein_coding	62.86	79.29	91.72	77.96	0.85	0.79	0.96	ENSDARG00000033957	trmt44	tRNA methyltransferase 44 homolog	protein_coding	19.59	41.12	37.77	32.83	0.07	0.52	0.44
2	4	ENSG00000009844	VTA1	vesicle trafficking 1 [Source:HGNC Symbol;Acc:HGNC:20954]	protein_coding	71.27	54.23	88.86	71.46	0.92	0.55	0.94	ENSDARG00000013732	vta1	vesicle (multivesicular body) trafficking 1	protein_coding	24.92	37.95	22.86	28.58	0.24	0.47	0.1
2	4	ENSG00000148498	PARD3	par-3 family cell polarity regulator [Source:HGNC Symbol;Acc:HGNC:16051]	protein_coding	17.74	135.13	60.35	71.07	0.12	1.13	0.71	ENSDARG00000010583	pard3ab	par-3 family cell polarity regulator alpha, b	protein_coding	42.51	25.03	32.41	33.32	0.61	0.19	0.33
2	4	ENSG00000153179	RASSF3	Ras association domain family member 3 [Source:HGNC Symbol;Acc:HGNC:14271]	protein_coding	5.93	155.3	51.32	70.85	-0.51	1.21	0.62	ENSDARG00000059064	rassf3	Ras association (RalGDS/AF-6) domain family member 3	protein_coding	39.13	30.67	44.32	38.04	0.56	0.33	0.55
2	4	ENSG00000183283	DAZAP2	DAZ associated protein 2 [Source:HGNC Symbol;Acc:HGNC:2684]	protein_coding	80.77	54.94	76.21	70.64	0.99	0.56	0.85	ENSDARG00000007867	dazap2	DAZ associated protein 2	protein_coding	15.62	31.91	43.07	30.2	-0.09	0.35	0.53
2	4	ENSG00000105583	WDR83OS	WD repeat domain 83 opposite strand [Source:HGNC Symbol;Acc:HGNC:30203]	protein_coding	46.9	72.14	91.13	70.06	0.68	0.73	0.96	ENSDARG00000025554	wdr83os	WD repeat domain 83 opposite strand	protein_coding	27.06	39.42	46.35	37.61	0.3	0.5	0.58
2	4	ENSG00000102144	PGK1	phosphoglycerate kinase 1 [Source:HGNC Symbol;Acc:HGNC:8896]	protein_coding	79.65	52.87	77.16	69.89	0.98	0.54	0.86	ENSDARG00000054191	pgk1	phosphoglycerate kinase 1	protein_coding	26.25	38.63	31.44	32.11	0.28	0.48	0.31
2	4	ENSG00000076554	TPD52	tumor protein D52 [Source:HGNC Symbol;Acc:HGNC:12005]	protein_coding	20.74	98.75	88.1	69.2	0.21	0.93	0.94	ENSDARG00000061713	tpd52	tumor protein D52	protein_coding	19.46	38.62	45.5	34.53	0.07	0.48	0.57
2	4	ENSG00000176386	CDC26	cell division cycle 26 [Source:HGNC Symbol;Acc:HGNC:17839]	protein_coding	55.02	63.42	79.7	66.05	0.77	0.65	0.88	ENSDARG00000077815	cdc26	cell division cycle 26 homolog	protein_coding	24.62	33.5	30.51	29.54	0.23	0.39	0.29
2	5	ENSG00000114098	ARMC8	armadillo repeat containing 8 [Source:HGNC Symbol;Acc:HGNC:24999]	protein_coding	179.17	166.79	130.84	158.93	1.45	1.26	1.17	ENSDARG00000062258	armc8	armadillo repeat containing 8	protein_coding	15.5	21.44	17.83	18.26	-0.09	0.09	-0.07
2	5	ENSG00000175866	BAIAP2	BAI1 associated protein 2 [Source:HGNC Symbol;Acc:HGNC:947]	protein_coding	87.47	166.69	164.81	139.66	1.04	1.26	1.31	ENSDARG00000062799	baiap2a	BAI1-associated protein 2a	protein_coding	24.26	16.76	16.84	19.28	0.22	-0.08	-0.11
2	5	ENSG00000139343	SNRPF	small nuclear ribonucleoprotein polypeptide F [Source:HGNC Symbol;Acc:HGNC:11162]	protein_coding	200.19	76.67	125.22	134.03	1.51	0.77	1.15	ENSDARG00000105037	snrpf	small nuclear ribonucleoprotein polypeptide F	protein_coding	32.91	13.89	16.78	21.19	0.43	-0.21	-0.12
2	5	ENSG00000158411	MITD1	microtubule interacting and trafficking domain containing 1 [Source:HGNC Symbol;Acc:HGNC:25207]	protein_coding	149.1	115.22	124.69	129.67	1.34	1.03	1.14	ENSDARG00000044766	mitd1	MIT, microtubule interacting and transport, domain containing 1	protein_coding	18.46	21.5	30.27	23.41	0.03	0.09	0.29
2	5	ENSG00000175183	CSRP2	cysteine and glycine rich protein 2 [Source:HGNC Symbol;Acc:HGNC:2470]	protein_coding	138.16	106.96	139.49	128.2	1.3	0.98	1.21	ENSDARG00000011961	csrp2	cysteine and glycine-rich protein 2	protein_coding	12.13	20.12	21.81	18.02	-0.27	0.04	0.06
2	5	ENSG00000103769	RAB11A	RAB11A, member RAS oncogene family [Source:HGNC Symbol;Acc:HGNC:9760]	protein_coding	18.47	304.99	28.14	117.2	0.14	1.64	0.26	ENSDARG00000041450	rab11a	RAB11a, member RAS oncogene family	protein_coding	19.66	20.23	24.94	21.61	0.07	0.05	0.16
2	5	ENSG00000092108	SCFD1	sec1 family domain containing 1 [Source:HGNC Symbol;Acc:HGNC:20726]	protein_coding	103.51	196.77	48.56	116.28	1.13	1.36	0.58	ENSDARG00000000779	scfd1	sec1 family domain containing 1	protein_coding	27.52	23.55	22.04	24.37	0.31	0.15	0.07
2	5	ENSG00000171862	PTEN	phosphatase and tensin homolog [Source:HGNC Symbol;Acc:HGNC:9588]	protein_coding	51.77	152.4	138.82	114.33	0.73	1.2	1.21	ENSDARG00000071018	ptena	phosphatase and tensin homolog A	protein_coding	30.06	28.95	11.95	23.65	0.37	0.29	-0.35
2	5	ENSG00000158435	CNOT11	CCR4-NOT transcription complex subunit 11 [Source:HGNC Symbol;Acc:HGNC:25217]	protein_coding	134.98	75.68	124.58	111.75	1.29	0.76	1.14	ENSDARG00000068596	cnot11	CCR4-NOT transcription complex, subunit 11	protein_coding	23.23	16.05	17.84	19.04	0.19	-0.11	-0.07
2	5	ENSG00000124802	EEF1E1	eukaryotic translation elongation factor 1 epsilon 1 [Source:HGNC Symbol;Acc:HGNC:3212]	protein_coding	28.63	172.75	119.84	107.07	0.39	1.28	1.12	ENSDARG00000071774	eef1e1	eukaryotic translation elongation factor 1 epsilon 1	protein_coding	8.99	21.13	25.22	18.45	-0.48	0.08	0.16
2	5	ENSG00000115561	CHMP3	charged multivesicular body protein 3 [Source:HGNC Symbol;Acc:HGNC:29865]	protein_coding	85.08	122.72	98.7	102.17	1.02	1.07	1.01	ENSDARG00000038064	chmp3	charged multivesicular body protein 3	protein_coding	21.39	25.56	19.43	22.13	0.13	0.2	-0.02
2	5	ENSG00000104412	EMC2	ER membrane protein complex subunit 2 [Source:HGNC Symbol;Acc:HGNC:28963]	protein_coding	75.18	161.26	65.48	100.64	0.95	1.24	0.76	ENSDARG00000003308	emc2	ER membrane protein complex subunit 2	protein_coding	20.75	25.72	30.32	25.6	0.11	0.21	0.29
2	5	ENSG00000090487	SPG21	SPG21, maspardin [Source:HGNC Symbol;Acc:HGNC:20373]	protein_coding	102.16	103.41	95.67	100.41	1.13	0.96	0.99	ENSDARG00000007760	spg21	spastic paraplegia 21 (autosomal recessive, Mast syndrome)	protein_coding	21.32	25.17	28.83	25.11	0.13	0.19	0.25
2	5	ENSG00000213123	TCTEX1D2	Tctex1 domain containing 2 [Source:HGNC Symbol;Acc:HGNC:28482]	protein_coding	108.33	75.23	113.03	98.87	1.16	0.76	1.09	ENSDARG00000054255	tctex1d2	Tctex1 domain containing 2	protein_coding	8.12	21.02	34.92	21.35	-0.55	0.07	0.39
2	5	ENSG00000116212	LRRC42	leucine rich repeat containing 42 [Source:HGNC Symbol;Acc:HGNC:28792]	protein_coding	79.14	87.13	104.29	90.18	0.98	0.85	1.04	ENSDARG00000030591	lrrc42	leucine rich repeat containing 42	protein_coding	25.27	19.54	16.28	20.37	0.25	0.02	-0.14
2	5	ENSG00000117143	UAP1	UDP-N-acetylglucosamine pyrophosphorylase 1 [Source:HGNC Symbol;Acc:HGNC:12457]	protein_coding	105.25	70.48	88.2	87.98	1.14	0.72	0.94	ENSDARG00000052170	uap1	UDP-N-acetylglucosamine pyrophosphorylase 1	protein_coding	20.59	18.77	20.93	20.1	0.11	0	0.04
2	5	ENSG00000127337	YEATS4	YEATS domain containing 4 [Source:HGNC Symbol;Acc:HGNC:24859]	protein_coding	1.92	224.19	32.15	86.08	-1.17	1.44	0.34	ENSDARG00000045874	yeats4	YEATS domain containing 4	protein_coding	24.32	17.52	32.09	24.64	0.22	-0.05	0.33
2	5	ENSG00000008324	SS18L2	SS18 like 2 [Source:HGNC Symbol;Acc:HGNC:15593]	protein_coding	89.8	70.2	93.42	84.47	1.05	0.72	0.97	ENSDARG00000101085	ss18l2	synovial sarcoma translocation gene on chromosome 18-like 2	protein_coding	12.5	27.95	15.26	18.57	-0.24	0.26	-0.18
2	5	ENSG00000172053	QARS	glutaminyl-tRNA synthetase [Source:HGNC Symbol;Acc:HGNC:9751]	protein_coding	89.05	71.28	84.77	81.7	1.05	0.73	0.92	ENSDARG00000010316	qars	glutaminyl-tRNA synthetase	protein_coding	21.42	17.77	16.19	18.46	0.13	-0.04	-0.14
2	5	ENSG00000104763	ASAH1	N-acylsphingosine amidohydrolase 1 [Source:HGNC Symbol;Acc:HGNC:735]	protein_coding	47.51	99.3	97.67	81.49	0.69	0.93	1	ENSDARG00000037091	asah1a	N-acylsphingosine amidohydrolase (acid ceramidase) 1a	protein_coding	19.03	22.25	26.5	22.59	0.05	0.11	0.2
2	5	ENSG00000181915	ADO	2-aminoethanethiol dioxygenase [Source:HGNC Symbol;Acc:HGNC:23506]	protein_coding	81.9	67.26	90.71	79.96	1	0.69	0.96	ENSDARG00000042827	adoa	2-aminoethanethiol (cysteamine) dioxygenase a	protein_coding	23.04	20.42	21.81	21.76	0.18	0.05	0.06
2	5	ENSG00000181915	ADO	2-aminoethanethiol dioxygenase [Source:HGNC Symbol;Acc:HGNC:23506]	protein_coding	81.9	67.26	90.71	79.96	1	0.69	0.96	ENSDARG00000053571	adob	2-aminoethanethiol (cysteamine) dioxygenase b	protein_coding	16.56	20.68	21.77	19.67	-0.05	0.06	0.06
2	5	ENSG00000175390	EIF3F	eukaryotic translation initiation factor 3 subunit F [Source:HGNC Symbol;Acc:HGNC:3275]	protein_coding	68.71	85.04	75.96	76.57	0.9	0.84	0.85	ENSDARG00000077533	eif3f	eukaryotic translation initiation factor 3, subunit F	protein_coding	6.88	30.55	26.28	21.23	-0.66	0.32	0.19
2	5	ENSG00000108055	SMC3	structural maintenance of chromosomes 3 [Source:HGNC Symbol;Acc:HGNC:2468]	protein_coding	40.66	121.52	65.65	75.94	0.6	1.06	0.76	ENSDARG00000019000	smc3	structural maintenance of chromosomes 3	protein_coding	22.37	24.9	24.48	23.92	0.16	0.19	0.14
2	5	ENSG00000099968	BCL2L13	BCL2 like 13 [Source:HGNC Symbol;Acc:HGNC:17164]	protein_coding	87.92	61.6	77.69	75.74	1.04	0.63	0.86	ENSDARG00000062370	bcl2l13	BCL2 like 13	protein_coding	25.24	21.82	17.51	21.52	0.25	0.1	-0.09
2	5	ENSG00000205544	TMEM256	transmembrane protein 256 [Source:HGNC Symbol;Acc:HGNC:28618]	protein_coding	74.99	85.56	63.19	74.58	0.95	0.84	0.74	ENSDARG00000038901	tmem256	transmembrane protein 256	protein_coding	26.19	21.86	12.26	20.1	0.27	0.1	-0.33
2	5	ENSG00000118564	FBXL5	F-box and leucine rich repeat protein 5 [Source:HGNC Symbol;Acc:HGNC:13602]	protein_coding	25.47	83.97	101.08	70.17	0.33	0.83	1.02	ENSDARG00000043046	fbxl5	F-box and leucine-rich repeat protein 5	protein_coding	12.76	16.7	29.58	19.68	-0.23	-0.08	0.27
2	5	ENSG00000049759	NEDD4L	neural precursor cell expressed, developmentally down-regulated 4-like, E3 ubiquitin protein ligase [Source:HGNC Symbol;Acc:HGNC:7728]	protein_coding	81.01	62.25	53.97	65.74	0.99	0.64	0.65	ENSDARG00000060006	nedd4l	neural precursor cell expressed, developmentally down-regulated 4-like	protein_coding	24.88	22.48	26.85	24.74	0.24	0.12	0.21
2	6	ENSG00000180113	TDRD6	tudor domain containing 6 [Source:HGNC Symbol;Acc:HGNC:21339]	protein_coding	210.51	144.99	139.81	165.11	1.54	1.17	1.21	ENSDARG00000070052	tdrd6	tudor domain containing 6	protein_coding	16.96	15.91	16.41	16.43	-0.03	-0.12	-0.13
2	6	ENSG00000157020	SEC13	SEC13 homolog, nuclear pore and COPII coat complex component [Source:HGNC Symbol;Acc:HGNC:10697]	protein_coding	117.8	140.21	210.74	156.25	1.21	1.15	1.46	ENSDARG00000054807	sec13	SEC13 homolog, nuclear pore and COPII coat complex component	protein_coding	11.6	17.3	14.73	14.54	-0.3	-0.06	-0.21
2	6	ENSG00000118816	CCNI	cyclin I [Source:HGNC Symbol;Acc:HGNC:1595]	protein_coding	64.18	194.56	171.69	143.48	0.86	1.36	1.33	ENSDARG00000068214	ccni	cyclin I	protein_coding	14.69	16.23	10.05	13.66	-0.13	-0.1	-0.47
2	6	ENSG00000140941	MAP1LC3B	microtubule associated protein 1 light chain 3 beta [Source:HGNC Symbol;Acc:HGNC:13352]	protein_coding	144.11	130.14	138.57	137.61	1.33	1.1	1.21	ENSDARG00000101127	map1lc3b	microtubule-associated protein 1 light chain 3 beta	protein_coding	14.61	17.77	11.8	14.73	-0.14	-0.04	-0.36
2	6	ENSG00000128524	ATP6V1F	ATPase H+ transporting V1 subunit F [Source:HGNC Symbol;Acc:HGNC:16832]	protein_coding	99.52	140.75	143.1	127.79	1.11	1.15	1.23	ENSDARG00000045543	atp6v1f	ATPase H+ transporting V1 subunit F	protein_coding	15.19	11.32	16.98	14.5	-0.11	-0.34	-0.11
2	6	ENSG00000175166	PSMD2	proteasome 26S subunit, non-ATPase 2 [Source:HGNC Symbol;Acc:HGNC:9559]	protein_coding	76.31	128.62	135.11	113.35	0.96	1.1	1.19	ENSDARG00000099653	PSMD2	proteasome 26S subunit, non-ATPase 2	protein_coding	15.93	11.75	13.91	13.86	-0.07	-0.32	-0.24
2	6	ENSG00000115866	DARS	aspartyl-tRNA synthetase [Source:HGNC Symbol;Acc:HGNC:2678]	protein_coding	130.51	96.6	102.6	109.9	1.27	0.92	1.03	ENSDARG00000070043	dars	aspartyl-tRNA synthetase	protein_coding	8.24	14.96	18	13.74	-0.54	-0.16	-0.07
2	6	ENSG00000147669	POLR2K	RNA polymerase II subunit K [Source:HGNC Symbol;Acc:HGNC:9198]	protein_coding	116.26	88.33	112.08	105.56	1.2	0.86	1.08	ENSDARG00000075616	polr2k	polymerase (RNA) II (DNA directed) polypeptide K	protein_coding	22.46	8.2	5.7	12.12	0.17	-0.56	-0.86
2	6	ENSG00000148835	TAF5	TATA-box binding protein associated factor 5 [Source:HGNC Symbol;Acc:HGNC:11539]	protein_coding	124.15	64.83	103.39	97.46	1.24	0.67	1.03	ENSDARG00000018325	taf5	TAF5 RNA polymerase II, TATA box binding protein (TBP)-associated factor	protein_coding	8.91	17.96	18.79	15.22	-0.48	-0.03	-0.04
2	6	ENSG00000153107	ANAPC1	anaphase promoting complex subunit 1 [Source:HGNC Symbol;Acc:HGNC:19988]	protein_coding	107.87	83.75	100.01	97.21	1.16	0.83	1.01	ENSDARG00000075687	anapc1	anaphase promoting complex subunit 1	protein_coding	18.75	8.65	15.79	14.4	0.04	-0.53	-0.16
2	6	ENSG00000125450	NUP85	nucleoporin 85 [Source:HGNC Symbol;Acc:HGNC:8734]	protein_coding	25.75	180.61	64.32	90.23	0.33	1.31	0.75	ENSDARG00000112002	NUP85	nucleoporin 85	protein_coding	10.64	14.46	11.06	12.05	-0.36	-0.18	-0.4
2	6	ENSG00000115944	COX7A2L	cytochrome c oxidase subunit 7A2 like [Source:HGNC Symbol;Acc:HGNC:2289]	protein_coding	68.56	88.11	111.71	89.46	0.9	0.86	1.08	ENSDARG00000054907	cox7a2l	cytochrome c oxidase subunit 7A2 like	protein_coding	9.45	9.6	19.48	12.84	-0.44	-0.46	-0.01
2	6	ENSG00000162976	PQLC3	PQ loop repeat containing 3 [Source:HGNC Symbol;Acc:HGNC:28503]	protein_coding	32.87	120.81	89.83	81.17	0.47	1.06	0.95	ENSDARG00000054251	pqlc3	PQ loop repeat containing 3	protein_coding	16.46	13.41	15.4	15.09	-0.05	-0.23	-0.18
2	6	ENSG00000134108	ARL8B	ADP ribosylation factor like GTPase 8B [Source:HGNC Symbol;Acc:HGNC:25564]	protein_coding	83.13	65.35	90.56	79.68	1.01	0.67	0.95	ENSDARG00000006915	arl8ba	ADP-ribosylation factor-like 8Ba	protein_coding	11.45	18.79	22.02	17.42	-0.31	0	0.07
2	6	ENSG00000156298	TSPAN7	tetraspanin 7 [Source:HGNC Symbol;Acc:HGNC:11854]	protein_coding	66.77	87.08	82.68	78.84	0.88	0.85	0.9	ENSDARG00000008407	tspan7b	tetraspanin 7b	protein_coding	10.74	16.39	17.51	14.88	-0.35	-0.1	-0.09
2	6	ENSG00000095002	MSH2	mutS homolog 2 [Source:HGNC Symbol;Acc:HGNC:7325]	protein_coding	66.15	97.72	70.47	78.11	0.88	0.92	0.81	ENSDARG00000018022	msh2	mutS homolog 2 (E. coli)	protein_coding	18.71	10.15	10.59	13.15	0.04	-0.42	-0.43
2	6	ENSG00000104341	LAPTM4B	lysosomal protein transmembrane 4 beta [Source:HGNC Symbol;Acc:HGNC:13646]	protein_coding	54.69	112.3	62.87	76.62	0.77	1.01	0.74	ENSDARG00000035870	laptm4b	lysosomal protein transmembrane 4 beta	protein_coding	17.38	17.91	16.98	17.43	-0.01	-0.04	-0.11
2	6	ENSG00000135040	NAA35	N(alpha)-acetyltransferase 35, NatC auxiliary subunit [Source:HGNC Symbol;Acc:HGNC:24340]	protein_coding	83.91	51.28	90.76	75.32	1.01	0.52	0.96	ENSDARG00000012378	naa35	N(alpha)-acetyltransferase 35, NatC auxiliary subunit	protein_coding	21.89	12.13	15.21	16.41	0.15	-0.3	-0.18
2	6	ENSG00000120265	PCMT1	protein-L-isoaspartate (D-aspartate) O-methyltransferase [Source:HGNC Symbol;Acc:HGNC:8728]	protein_coding	19.86	97.06	108.26	75.06	0.18	0.92	1.06	ENSDARG00000015201	pcmt	protein-L-isoaspartate (D-aspartate) O-methyltransferase	protein_coding	14.09	19.76	11.06	14.97	-0.16	0.03	-0.4
2	6	ENSG00000205629	LCMT1	leucine carboxyl methyltransferase 1 [Source:HGNC Symbol;Acc:HGNC:17557]	protein_coding	26.33	126.68	61.07	71.36	0.35	1.09	0.72	ENSDARG00000045140	lcmt1	leucine carboxyl methyltransferase 1	protein_coding	10.57	12.8	14.93	12.77	-0.36	-0.26	-0.2
2	6	ENSG00000164306	PRIMPOL	primase and DNA directed polymerase [Source:HGNC Symbol;Acc:HGNC:26575]	protein_coding	24.42	119.71	64.58	69.57	0.3	1.05	0.75	ENSDARG00000033273	primpol	primase and polymerase (DNA-directed)	protein_coding	12.31	14.67	12.4	13.12	-0.26	-0.17	-0.32
2	6	ENSG00000115484	CCT4	chaperonin containing TCP1 subunit 4 [Source:HGNC Symbol;Acc:HGNC:1617]	protein_coding	65.6	89.75	44.99	66.78	0.87	0.87	0.54	ENSDARG00000013475	cct4	chaperonin containing TCP1, subunit 4 (delta)	protein_coding	17.4	12.93	6.49	12.27	-0.01	-0.25	-0.77
2	6	ENSG00000069509	FUNDC1	FUN14 domain containing 1 [Source:HGNC Symbol;Acc:HGNC:28746]	protein_coding	59.67	80.88	55.64	65.39	0.82	0.8	0.67	ENSDARG00000040822	fundc1	FUN14 domain containing 1	protein_coding	12.04	15.24	17.11	14.8	-0.27	-0.14	-0.1
2	7	ENSG00000107949	BCCIP	BRCA2 and CDKN1A interacting protein [Source:HGNC Symbol;Acc:HGNC:978]	protein_coding	197.18	121.33	150.84	156.45	1.51	1.06	1.26	ENSDARG00000004948	bccip	BRCA2 and CDKN1A interacting protein	protein_coding	10.81	7.8	6.48	8.36	-0.35	-0.6	-0.77
2	7	ENSG00000139131	YARS2	tyrosyl-tRNA synthetase 2 [Source:HGNC Symbol;Acc:HGNC:24249]	protein_coding	108.29	174.72	109.11	130.7	1.16	1.29	1.07	ENSDARG00000077299	yars2	tyrosyl-tRNA synthetase 2, mitochondrial	protein_coding	7.38	7.21	11.12	8.57	-0.61	-0.65	-0.4
2	7	ENSG00000151552	QDPR	quinoid dihydropteridine reductase [Source:HGNC Symbol;Acc:HGNC:9752]	protein_coding	166.14	99.48	104.66	123.43	1.41	0.93	1.04	ENSDARG00000040190	qdpra	quinoid dihydropteridine reductase a	protein_coding	7.92	10.34	9.7	9.32	-0.56	-0.41	-0.49
2	7	ENSG00000139835	GRTP1	growth hormone regulated TBC protein 1 [Source:HGNC Symbol;Acc:HGNC:20310]	protein_coding	138.74	81.43	143.21	121.13	1.3	0.81	1.23	ENSDARG00000029936	grtp1a	growth hormone regulated TBC protein 1a	protein_coding	10.5	13.35	5.87	9.91	-0.37	-0.23	-0.84
2	7	ENSG00000182606	TRAK1	trafficking kinesin protein 1 [Source:HGNC Symbol;Acc:HGNC:29947]	protein_coding	120.03	99.1	118.95	112.69	1.22	0.93	1.12	ENSDARG00000041304	trak1a	trafficking protein, kinesin binding 1a	protein_coding	6.56	10.03	11.31	9.3	-0.7	-0.43	-0.39
2	7	ENSG00000126016	AMOT	angiomotin [Source:HGNC Symbol;Acc:HGNC:17810]	protein_coding	98.4	96.02	119.92	104.78	1.11	0.91	1.12	ENSDARG00000078335	amot	angiomotin	protein_coding	11.21	7.06	9.03	9.1	-0.32	-0.66	-0.54
2	7	ENSG00000160145	KALRN	kalirin RhoGEF kinase [Source:HGNC Symbol;Acc:HGNC:4814]	protein_coding	114.47	85.97	112.93	104.46	1.19	0.84	1.09	ENSDARG00000104119	kalrna	kalirin RhoGEF kinase a	protein_coding	17.6	6.96	6.05	10.2	0	-0.67	-0.82
2	7	ENSG00000187231	SESTD1	SEC14 and spectrin domain containing 1 [Source:HGNC Symbol;Acc:HGNC:18379]	protein_coding	110.83	117.73	79.19	102.58	1.17	1.04	0.87	ENSDARG00000040614	sestd1	SEC14 and spectrin domains 1	protein_coding	9.77	4.09	15.26	9.7	-0.42	-1.03	-0.18
2	7	ENSG00000138801	PAPSS1	3'-phosphoadenosine 5'-phosphosulfate synthase 1 [Source:HGNC Symbol;Acc:HGNC:8603]	protein_coding	121.77	69.31	114.14	101.74	1.23	0.71	1.09	ENSDARG00000057099	papss1	3'-phosphoadenosine 5'-phosphosulfate synthase 1	protein_coding	14.37	10.64	7.11	10.71	-0.15	-0.39	-0.7
2	7	ENSG00000156374	PCGF6	polycomb group ring finger 6 [Source:HGNC Symbol;Acc:HGNC:21156]	protein_coding	73.43	81.84	137.53	97.6	0.94	0.81	1.2	ENSDARG00000069681	pcgf6	polycomb group ring finger 6	protein_coding	18.21	9.67	7.27	11.72	0.02	-0.45	-0.69
2	7	ENSG00000133961	NUMB	NUMB, endocytic adaptor protein [Source:HGNC Symbol;Acc:HGNC:8060]	protein_coding	94.67	83.07	102.99	93.58	1.08	0.82	1.03	ENSDARG00000027279	numb	numb homolog (Drosophila)	protein_coding	10.42	7.41	8.42	8.75	-0.37	-0.63	-0.59
2	7	ENSG00000176225	RTTN	rotatin [Source:HGNC Symbol;Acc:HGNC:18654]	protein_coding	121.99	86.45	69.8	92.74	1.23	0.85	0.8	ENSDARG00000004131	rttn	rotatin	protein_coding	12.17	9.48	7.22	9.62	-0.26	-0.46	-0.69
2	7	ENSG00000164828	SUN1	Sad1 and UNC84 domain containing 1 [Source:HGNC Symbol;Acc:HGNC:18587]	protein_coding	53.87	78.11	131.53	87.84	0.76	0.78	1.18	ENSDARG00000055350	sun1	Sad1 and UNC84 domain containing 1	protein_coding	7.11	6.18	11.82	8.37	-0.64	-0.75	-0.36
2	7	ENSG00000138640	FAM13A	family with sequence similarity 13 member A [Source:HGNC Symbol;Acc:HGNC:19367]	protein_coding	45.8	116.98	93.84	85.54	0.66	1.04	0.98	ENSDARG00000075564	fam13a	family with sequence similarity 13, member A	protein_coding	8.19	7.74	9.12	8.35	-0.54	-0.6	-0.53
2	7	ENSG00000166478	ZNF143	zinc finger protein 143 [Source:HGNC Symbol;Acc:HGNC:12928]	protein_coding	82	102.11	65.84	83.32	1	0.95	0.77	ENSDARG00000012887	znf143a	zinc finger protein 143a	protein_coding	5.31	9.88	13.1	9.43	-0.84	-0.44	-0.29
2	7	ENSG00000119013	NDUFB3	NADH:ubiquinone oxidoreductase subunit B3 [Source:HGNC Symbol;Acc:HGNC:7698]	protein_coding	39.42	180.39	16.3	78.71	0.58	1.31	-0.06	ENSDARG00000075709	ndufb3	NADH:ubiquinone oxidoreductase subunit B3	protein_coding	10.91	11.01	7.59	9.84	-0.34	-0.36	-0.66
2	7	ENSG00000132849	PATJ	PATJ, crumbs cell polarity complex component [Source:HGNC Symbol;Acc:HGNC:28881]	protein_coding	132.42	64	33.74	76.72	1.28	0.66	0.37	ENSDARG00000024964	patj	PATJ, crumbs cell polarity complex component	protein_coding	9.75	11.35	7.88	9.66	-0.42	-0.34	-0.63
2	7	ENSG00000130560	UBAC1	UBA domain containing 1 [Source:HGNC Symbol;Acc:HGNC:30221]	protein_coding	49.1	82.13	96.24	75.82	0.7	0.81	0.99	ENSDARG00000059722	ubac1	UBA domain containing 1	protein_coding	10.28	8.39	14.4	11.02	-0.38	-0.55	-0.22
2	7	ENSG00000135972	MRPS9	mitochondrial ribosomal protein S9 [Source:HGNC Symbol;Acc:HGNC:14501]	protein_coding	71.21	96.44	38.13	68.59	0.92	0.92	0.44	ENSDARG00000061505	mrps9	mitochondrial ribosomal protein S9	protein_coding	5.53	11.52	8.81	8.62	-0.82	-0.33	-0.56
2	7	ENSG00000128513	POT1	protection of telomeres 1 [Source:HGNC Symbol;Acc:HGNC:17284]	protein_coding	45.82	70.04	78.83	64.9	0.66	0.71	0.87	ENSDARG00000079915	pot1	protection of telomeres 1 homolog	protein_coding	8.13	11.52	6.48	8.71	-0.55	-0.33	-0.77
2	8	ENSG00000166347	CYB5A	cytochrome b5 type A [Source:HGNC Symbol;Acc:HGNC:2570]	protein_coding	89.7	245.13	103.95	146.26	1.05	1.5	1.04	ENSDARG00000098589	cyb5a	cytochrome b5 type A (microsomal)	protein_coding	4.73	4.04	9.36	6.05	-0.92	-1.04	-0.52
2	8	ENSG00000121211	MND1	meiotic nuclear divisions 1 [Source:HGNC Symbol;Acc:HGNC:24839]	protein_coding	61.71	275.79	92.95	143.48	0.84	1.57	0.97	ENSDARG00000074451	mnd1	meiotic nuclear divisions 1 homolog (S. cerevisiae)	protein_coding	2.78	9.84	11.73	8.12	-1.3	-0.44	-0.36
2	8	ENSG00000143156	NME7	NME/NM23 family member 7 [Source:HGNC Symbol;Acc:HGNC:20461]	protein_coding	122.88	145.87	157.3	142.02	1.23	1.18	1.28	ENSDARG00000056193	nme7	NME/NM23 family member 7	protein_coding	7.23	4.67	6.29	6.06	-0.63	-0.94	-0.79
2	8	ENSG00000164815	ORC5	origin recognition complex subunit 5 [Source:HGNC Symbol;Acc:HGNC:8491]	protein_coding	123.69	134.21	132.88	130.26	1.24	1.12	1.18	ENSDARG00000021579	orc5	origin recognition complex, subunit 5	protein_coding	4.76	5.08	12.03	7.29	-0.92	-0.88	-0.34
2	8	ENSG00000130349	C6orf203	chromosome 6 open reading frame 203 [Source:HGNC Symbol;Acc:HGNC:17971]	protein_coding	77.86	208.25	94.2	126.77	0.97	1.4	0.98	ENSDARG00000077614	si:ch211-206k20.5	si:ch211-206k20.5	protein_coding	6.71	5.33	8.6	6.88	-0.68	-0.85	-0.57
2	8	ENSG00000106609	TMEM248	transmembrane protein 248 [Source:HGNC Symbol;Acc:HGNC:25476]	protein_coding	88.68	168.59	106.58	121.28	1.05	1.27	1.05	ENSDARG00000018825	tmem248	transmembrane protein 248	protein_coding	6.24	5.52	11.13	7.63	-0.73	-0.83	-0.4
2	8	ENSG00000120798	NR2C1	nuclear receptor subfamily 2 group C member 1 [Source:HGNC Symbol;Acc:HGNC:7971]	protein_coding	65.2	158.29	107.22	110.24	0.87	1.23	1.05	ENSDARG00000045527	nr2c1	nuclear receptor subfamily 2, group C, member 1	protein_coding	9.69	4.54	5.53	6.58	-0.42	-0.96	-0.88
2	8	ENSG00000106591	MRPL32	mitochondrial ribosomal protein L32 [Source:HGNC Symbol;Acc:HGNC:14035]	protein_coding	77.44	141.88	92.85	104.06	0.97	1.16	0.97	ENSDARG00000060489	mrpl32	mitochondrial ribosomal protein L32	protein_coding	7.33	7.02	7.34	7.23	-0.62	-0.67	-0.68
2	8	ENSG00000153574	RPIA	ribose 5-phosphate isomerase A [Source:HGNC Symbol;Acc:HGNC:10297]	protein_coding	99.7	93.47	99.38	97.52	1.11	0.9	1.01	ENSDARG00000056640	rpia	ribose 5-phosphate isomerase A (ribose 5-phosphate epimerase)	protein_coding	7.59	5.97	7.08	6.88	-0.59	-0.78	-0.71
2	8	ENSG00000125450	NUP85	nucleoporin 85 [Source:HGNC Symbol;Acc:HGNC:8734]	protein_coding	25.75	180.61	64.32	90.23	0.33	1.31	0.75	ENSDARG00000098679	nup85	nucleoporin 85	protein_coding	4.73	7.94	6.27	6.32	-0.93	-0.58	-0.79
2	8	ENSG00000152193	RNF219	ring finger protein 219 [Source:HGNC Symbol;Acc:HGNC:20308]	protein_coding	65.92	96.27	106.86	89.68	0.87	0.91	1.05	ENSDARG00000090904	RNF219	ring finger protein 219	protein_coding	4.79	4.77	8.38	5.98	-0.92	-0.93	-0.59
2	8	ENSG00000113734	BNIP1	BCL2 interacting protein 1 [Source:HGNC Symbol;Acc:HGNC:1082]	protein_coding	67.94	63.89	118.39	83.41	0.89	0.66	1.11	ENSDARG00000104280	bnip1b	BCL2 interacting protein 1b	protein_coding	6.65	8.21	7.34	7.4	-0.69	-0.56	-0.68
2	8	ENSG00000143553	SNAPIN	SNAP associated protein [Source:HGNC Symbol;Acc:HGNC:17145]	protein_coding	101.3	50.01	86.5	79.27	1.12	0.5	0.93	ENSDARG00000062382	snapin	SNAP-associated protein	protein_coding	7.81	6.2	9.36	7.79	-0.57	-0.75	-0.52
2	8	ENSG00000197601	FAR1	fatty acyl-CoA reductase 1 [Source:HGNC Symbol;Acc:HGNC:26222]	protein_coding	66.38	66.22	97.27	76.63	0.88	0.68	1	ENSDARG00000006899	far1	fatty acyl CoA reductase 1	protein_coding	1.05	8.53	10.51	6.7	-1.98	-0.54	-0.44
2	8	ENSG00000153786	ZDHHC7	zinc finger DHHC-type containing 7 [Source:HGNC Symbol;Acc:HGNC:18459]	protein_coding	89.14	67.93	68.42	75.17	1.05	0.7	0.79	ENSDARG00000019484	zdhhc7	zinc finger, DHHC-type containing 7	protein_coding	3.84	7.62	8.71	6.72	-1.07	-0.61	-0.57
2	8	ENSG00000106105	GARS	glycyl-tRNA synthetase [Source:HGNC Symbol;Acc:HGNC:4162]	protein_coding	44.19	135.1	45.9	75.07	0.64	1.13	0.55	ENSDARG00000059070	gars	glycyl-tRNA synthetase	protein_coding	10.16	4.91	7.78	7.62	-0.39	-0.91	-0.64
2	8	ENSG00000111666	CHPT1	choline phosphotransferase 1 [Source:HGNC Symbol;Acc:HGNC:17852]	protein_coding	84.84	53.32	81.62	73.26	1.02	0.54	0.89	ENSDARG00000021177	cept1b	choline/ethanolamine phosphotransferase 1b	protein_coding	6.85	3.89	6.31	5.69	-0.67	-1.06	-0.79
2	8	ENSG00000075651	PLD1	phospholipase D1 [Source:HGNC Symbol;Acc:HGNC:9067]	protein_coding	95.64	48.16	71.01	71.61	1.09	0.48	0.81	ENSDARG00000056228	pld1a	phospholipase D1a	protein_coding	6.9	6.21	6.64	6.58	-0.66	-0.75	-0.75
2	9	ENSG00000090060	PAPOLA	poly(A) polymerase alpha [Source:HGNC Symbol;Acc:HGNC:14981]	protein_coding	76.77	233.41	186.8	165.66	0.96	1.47	1.38	ENSDARG00000009585	papola	poly(A) polymerase alpha	protein_coding	1.02	4.42	6.48	3.97	-2	-0.98	-0.77
2	9	ENSG00000155368	DBI	diazepam binding inhibitor, acyl-CoA binding protein [Source:HGNC Symbol;Acc:HGNC:2690]	protein_coding	130.66	150.04	120.22	133.64	1.27	1.19	1.12	ENSDARG00000026369	dbi	diazepam binding inhibitor (GABA receptor modulator, acyl-CoA binding protein)	protein_coding	5.67	4.47	5.06	5.07	-0.8	-0.97	-0.94
2	9	ENSG00000185808	PIGP	phosphatidylinositol glycan anchor biosynthesis class P [Source:HGNC Symbol;Acc:HGNC:3046]	protein_coding	37.84	235.29	87.46	120.2	0.55	1.48	0.93	ENSDARG00000038805	pigp	phosphatidylinositol glycan anchor biosynthesis, class P	protein_coding	4.27	6.93	4.64	5.28	-1	-0.68	-1
2	9	ENSG00000121578	B4GALT4	beta-1,4-galactosyltransferase 4 [Source:HGNC Symbol;Acc:HGNC:927]	protein_coding	50.36	175.58	134.56	120.17	0.72	1.29	1.19	ENSDARG00000104042	b4galt4	UDP-Gal:betaGlcNAc beta 1,4- galactosyltransferase, polypeptide 4	protein_coding	7.85	1.28	5.45	4.86	-0.57	-1.82	-0.89
2	9	ENSG00000180628	PCGF5	polycomb group ring finger 5 [Source:HGNC Symbol;Acc:HGNC:28264]	protein_coding	90.65	112.54	114.4	105.86	1.06	1.01	1.09	ENSDARG00000052388	pcgf5b	polycomb group ring finger 5b	protein_coding	4.26	4.89	4.19	4.44	-1	-0.91	-1.07
2	9	ENSG00000104064	GABPB1	GA binding protein transcription factor subunit beta 1 [Source:HGNC Symbol;Acc:HGNC:4074]	protein_coding	93.77	81.23	109.03	94.68	1.08	0.81	1.06	ENSDARG00000023659	gabpb1	GA binding protein transcription factor subunit beta 1	protein_coding	4.66	1.61	5.06	3.77	-0.94	-1.66	-0.94
2	9	ENSG00000115875	SRSF7	serine and arginine rich splicing factor 7 [Source:HGNC Symbol;Acc:HGNC:10789]	protein_coding	91.87	70.19	111.89	91.32	1.07	0.72	1.08	ENSDARG00000101057	srsf7b	serine/arginine-rich splicing factor 7b	protein_coding	2.34	7.33	6.28	5.32	-1.42	-0.64	-0.79
2	9	ENSG00000002586	CD99	CD99 molecule (Xg blood group) [Source:HGNC Symbol;Acc:HGNC:7082]	protein_coding	56.97	103.27	113.59	91.28	0.79	0.96	1.09	ENSDARG00000051975	cd99	CD99 molecule	protein_coding	5.11	7.87	3.23	5.4	-0.87	-0.59	-1.25
2	9	ENSG00000162923	WDR26	WD repeat domain 26 [Source:HGNC Symbol;Acc:HGNC:21208]	protein_coding	53.27	144.01	75.15	90.81	0.75	1.17	0.84	ENSDARG00000062310	wdr26a	WD repeat domain 26a	protein_coding	1.6	3.93	10.35	5.29	-1.68	-1.06	-0.45
2	9	ENSG00000010270	STARD3NL	STARD3 N-terminal like [Source:HGNC Symbol;Acc:HGNC:19169]	protein_coding	98.02	62.1	107.53	89.22	1.1	0.64	1.06	ENSDARG00000045421	stard3nl	STARD3 N-terminal like	protein_coding	6.41	2.6	5.48	4.83	-0.71	-1.33	-0.88
2	9	ENSG00000082213	C5orf22	chromosome 5 open reading frame 22 [Source:HGNC Symbol;Acc:HGNC:25639]	protein_coding	113.1	48.6	93.11	84.94	1.19	0.49	0.97	ENSDARG00000011723	zgc:56556	zgc:56556	protein_coding	2.77	4.87	7.02	4.88	-1.3	-0.91	-0.71
2	9	ENSG00000114686	MRPL3	mitochondrial ribosomal protein L3 [Source:HGNC Symbol;Acc:HGNC:10379]	protein_coding	69.52	77.22	91.68	79.47	0.9	0.78	0.96	ENSDARG00000103318	mrpl3	mitochondrial ribosomal protein L3	protein_coding	2.02	7.73	5.47	5.07	-1.52	-0.6	-0.88
2	9	ENSG00000148498	PARD3	par-3 family cell polarity regulator [Source:HGNC Symbol;Acc:HGNC:16051]	protein_coding	17.74	135.13	60.35	71.07	0.12	1.13	0.71	ENSDARG00000110804	PARD3	par-3 family cell polarity regulator	protein_coding	2.28	3.88	4.91	3.69	-1.44	-1.07	-0.96
2	9	ENSG00000016864	GLT8D1	glycosyltransferase 8 domain containing 1 [Source:HGNC Symbol;Acc:HGNC:24870]	protein_coding	55.95	69.71	74.62	66.76	0.78	0.71	0.84	ENSDARG00000040157	glt8d1	glycosyltransferase 8 domain containing 1	protein_coding	3.73	3.14	8.08	4.98	-1.09	-1.21	-0.62
2	10	ENSG00000151090	THRB	thyroid hormone receptor beta [Source:HGNC Symbol;Acc:HGNC:11799]	protein_coding	115.79	235.11	127.13	159.34	1.2	1.47	1.16	ENSDARG00000021163	thrb	thyroid hormone receptor beta	protein_coding	1.58	2.73	3.09	2.47	-1.7	-1.3	-1.27
2	10	ENSG00000164414	SLC35A1	solute carrier family 35 member A1 [Source:HGNC Symbol;Acc:HGNC:11021]	protein_coding	182.73	137.32	97.76	139.27	1.46	1.14	1	ENSDARG00000040180	slc35a1	solute carrier family 35 (CMP-sialic acid transporter), member A1	protein_coding	1.55	2.17	5.01	2.91	-1.71	-1.46	-0.94
2	10	ENSG00000147155	EBP	EBP, cholestenol delta-isomerase [Source:HGNC Symbol;Acc:HGNC:3133]	protein_coding	76.92	108.68	143.71	109.77	0.96	0.99	1.23	ENSDARG00000046098	ebp	EBP, cholestenol delta-isomerase	protein_coding	1.72	3.29	3.82	2.94	-1.63	-1.18	-1.13
2	10	ENSG00000122507	BBS9	Bardet-Biedl syndrome 9 [Source:HGNC Symbol;Acc:HGNC:30000]	protein_coding	86.02	77.97	122.09	95.36	1.03	0.78	1.13	ENSDARG00000079217	bbs9	Bardet-Biedl syndrome 9	protein_coding	2.76	2.8	3.37	2.97	-1.3	-1.29	-1.22
2	10	ENSG00000205981	DNAJC19	DnaJ heat shock protein family (Hsp40) member C19 [Source:HGNC Symbol;Acc:HGNC:30528]	protein_coding	80.62	122.54	72.22	91.79	0.99	1.07	0.82	ENSDARG00000044420	dnajc19	DnaJ (Hsp40) homolog, subfamily C, member 19	protein_coding	1.4	1.43	1.75	1.53	-1.78	-1.74	-1.67
2	10	ENSG00000013561	RNF14	ring finger protein 14 [Source:HGNC Symbol;Acc:HGNC:10058]	protein_coding	16.7	160.25	92.71	89.89	0.08	1.23	0.97	ENSDARG00000078683	RNF14	ring finger protein 14	protein_coding	1.23	1.52	1.36	1.37	-1.87	-1.7	-1.84
2	10	ENSG00000130347	RTN4IP1	reticulon 4 interacting protein 1 [Source:HGNC Symbol;Acc:HGNC:18647]	protein_coding	70.15	101.12	97.84	89.71	0.91	0.95	1	ENSDARG00000031366	rtn4ip1	reticulon 4 interacting protein 1	protein_coding	3.14	3.68	2.61	3.14	-1.21	-1.1	-1.39
2	10	ENSG00000149089	APIP	APAF1 interacting protein [Source:HGNC Symbol;Acc:HGNC:17581]	protein_coding	125.3	53.14	77.67	85.37	1.24	0.54	0.86	ENSDARG00000003132	apip	APAF1 interacting protein	polymorphic_pseudogene	2.36	3.42	1.81	2.53	-1.41	-1.15	-1.64
2	10	ENSG00000166478	ZNF143	zinc finger protein 143 [Source:HGNC Symbol;Acc:HGNC:12928]	protein_coding	82	102.11	65.84	83.32	1	0.95	0.77	ENSDARG00000041581	znf143b	zinc finger protein 143b	protein_coding	2.46	4.04	2.98	3.16	-1.38	-1.04	-1.3
2	10	ENSG00000104763	ASAH1	N-acylsphingosine amidohydrolase 1 [Source:HGNC Symbol;Acc:HGNC:735]	protein_coding	47.51	99.3	97.67	81.49	0.69	0.93	1	ENSDARG00000034817	asah1b	N-acylsphingosine amidohydrolase (acid ceramidase) 1b	protein_coding	3.22	2.39	2.37	2.66	-1.19	-1.39	-1.46
2	10	ENSG00000144645	OSBPL10	oxysterol binding protein like 10 [Source:HGNC Symbol;Acc:HGNC:16395]	protein_coding	51.94	112.98	70.03	78.31	0.74	1.01	0.8	ENSDARG00000040027	osbpl10b	oxysterol binding protein-like 10b	protein_coding	1.83	1.21	1.94	1.66	-1.59	-1.85	-1.59
2	10	ENSG00000126581	BECN1	beclin 1 [Source:HGNC Symbol;Acc:HGNC:1034]	protein_coding	96.84	36.99	79.67	71.17	1.1	0.31	0.88	ENSDARG00000079128	becn1	beclin 1, autophagy related	protein_coding	1.16	1.64	2.93	1.91	-1.91	-1.65	-1.31
2	11	ENSG00000153956	CACNA2D1	calcium voltage-gated channel auxiliary subunit alpha2delta 1 [Source:HGNC Symbol;Acc:HGNC:1399]	protein_coding	204.04	109.11	173.35	162.16	1.53	0.99	1.34	ENSDARG00000073752	CACNA2D1	calcium voltage-gated channel auxiliary subunit alpha2delta 1	protein_coding	N\A	N\A	N\A	N\A	N\A	N\A	N\A
2	11	ENSG00000240204	SMKR1	small lysine rich protein 1 [Source:HGNC Symbol;Acc:HGNC:43561]	protein_coding	176.52	133.44	165.61	158.52	1.44	1.12	1.31	ENSDARG00000107526	smkr1	small lysine rich protein 1	protein_coding	N\A	N\A	N\A	N\A	N\A	N\A	N\A
2	11	ENSG00000067560	RHOA	ras homolog family member A [Source:HGNC Symbol;Acc:HGNC:667]	protein_coding	89.5	276.16	103.07	156.24	1.05	1.58	1.03	ENSDARG00000094673	rhoab	ras homolog family member A	protein_coding	N\A	N\A	N\A	N\A	N\A	N\A	N\A
2	11	ENSG00000101405	OXT	oxytocin/neurophysin I prepropeptide [Source:HGNC Symbol;Acc:HGNC:8528]	protein_coding	51.85	342.3	68.13	154.09	0.74	1.71	0.79	ENSDARG00000042845	oxt	oxytocin/neurophysin I prepropeptide	protein_coding	N\A	N\A	N\A	N\A	N\A	N\A	N\A
2	11	ENSG00000120051	CFAP58	cilia and flagella associated protein 58 [Source:HGNC Symbol;Acc:HGNC:26676]	protein_coding	140.16	178.23	132.97	150.45	1.31	1.3	1.18	ENSDARG00000069435	cfap58	cilia and flagella associated protein 58	protein_coding	N\A	N\A	N\A	N\A	N\A	N\A	N\A
2	11	ENSG00000106025	TSPAN12	tetraspanin 12 [Source:HGNC Symbol;Acc:HGNC:21641]	protein_coding	147.83	109.95	182.45	146.74	1.34	1	1.37	ENSDARG00000032389	tspan12	tetraspanin 12	protein_coding	N\A	N\A	N\A	N\A	N\A	N\A	N\A
2	11	ENSG00000155465	SLC7A7	solute carrier family 7 member 7 [Source:HGNC Symbol;Acc:HGNC:11065]	protein_coding	101.61	199.59	136.76	145.99	1.12	1.37	1.2	ENSDARG00000055226	slc7a7	solute carrier family 7 member 7	protein_coding	N\A	N\A	N\A	N\A	N\A	N\A	N\A
2	11	ENSG00000156299	TIAM1	T cell lymphoma invasion and metastasis 1 [Source:HGNC Symbol;Acc:HGNC:11805]	protein_coding	30.4	334.4	72.28	145.7	0.43	1.7	0.82	ENSDARG00000078430	tiam1a	T cell lymphoma invasion and metastasis 1	protein_coding	N\A	N\A	N\A	N\A	N\A	N\A	N\A
2	11	ENSG00000168672	FAM84B	family with sequence similarity 84 member B [Source:HGNC Symbol;Acc:HGNC:24166]	protein_coding	140.73	109.1	184.53	144.79	1.31	0.99	1.38	ENSDARG00000032859	fam84b	family with sequence similarity 84 member B	protein_coding	N\A	N\A	N\A	N\A	N\A	N\A	N\A
2	11	ENSG00000163754	GYG1	glycogenin 1 [Source:HGNC Symbol;Acc:HGNC:4699]	protein_coding	69.9	263.61	90.44	141.32	0.91	1.55	0.95	ENSDARG00000059391	gyg1b	glycogenin 1	protein_coding	N\A	N\A	N\A	N\A	N\A	N\A	N\A
2	11	ENSG00000171109	MFN1	mitofusin 1 [Source:HGNC Symbol;Acc:HGNC:18262]	protein_coding	217.57	78.53	127.24	141.11	1.56	0.79	1.16	ENSDARG00000011884	MFN1	mitofusin 1	protein_coding	N\A	N\A	N\A	N\A	N\A	N\A	N\A
2	11	ENSG00000175866	BAIAP2	BAI1 associated protein 2 [Source:HGNC Symbol;Acc:HGNC:947]	protein_coding	87.47	166.69	164.81	139.66	1.04	1.26	1.31	ENSDARG00000103333	baiap2b	BAI1 associated protein 2	protein_coding	N\A	N\A	N\A	N\A	N\A	N\A	N\A
2	11	ENSG00000110330	BIRC2	baculoviral IAP repeat containing 2 [Source:HGNC Symbol;Acc:HGNC:590]	protein_coding	101.76	176.54	129.03	135.78	1.12	1.29	1.16	ENSDARG00000044619	birc2	baculoviral IAP repeat containing 2	protein_coding	N\A	N\A	N\A	N\A	N\A	N\A	N\A
2	11	ENSG00000006625	GGCT	gamma-glutamylcyclotransferase [Source:HGNC Symbol;Acc:HGNC:21705]	protein_coding	138.49	131.79	129.52	133.26	1.3	1.11	1.17	ENSDARG00000005085	ggctb	gamma-glutamylcyclotransferase	protein_coding	N\A	N\A	N\A	N\A	N\A	N\A	N\A
2	11	ENSG00000137513	NARS2	asparaginyl-tRNA synthetase 2, mitochondrial [Source:HGNC Symbol;Acc:HGNC:26274]	protein_coding	151.54	104.92	123.25	126.57	1.35	0.97	1.14	ENSDARG00000098441	nars2	asparaginyl-tRNA synthetase 2, mitochondrial	protein_coding	N\A	N\A	N\A	N\A	N\A	N\A	N\A
2	11	ENSG00000104413	ESRP1	epithelial splicing regulatory protein 1 [Source:HGNC Symbol;Acc:HGNC:25966]	protein_coding	40.36	287.95	47.55	125.29	0.59	1.6	0.57	ENSDARG00000011245	esrp1	epithelial splicing regulatory protein 1	protein_coding	N\A	N\A	N\A	N\A	N\A	N\A	N\A
2	11	ENSG00000151552	QDPR	quinoid dihydropteridine reductase [Source:HGNC Symbol;Acc:HGNC:9752]	protein_coding	166.14	99.48	104.66	123.43	1.41	0.93	1.04	ENSDARG00000090118	qdprb2	quinoid dihydropteridine reductase	protein_coding	N\A	N\A	N\A	N\A	N\A	N\A	N\A
2	11	ENSG00000151552	QDPR	quinoid dihydropteridine reductase [Source:HGNC Symbol;Acc:HGNC:9752]	protein_coding	166.14	99.48	104.66	123.43	1.41	0.93	1.04	ENSDARG00000037378	qdprb1	quinoid dihydropteridine reductase	protein_coding	N\A	N\A	N\A	N\A	N\A	N\A	N\A
2	11	ENSG00000176273	SLC35G1	solute carrier family 35 member G1 [Source:HGNC Symbol;Acc:HGNC:26607]	protein_coding	105.38	113.82	148.48	122.56	1.14	1.02	1.25	ENSDARG00000063268	SLC35G1	solute carrier family 35 member G1	protein_coding	N\A	N\A	N\A	N\A	N\A	N\A	N\A
2	11	ENSG00000153814	JAZF1	JAZF zinc finger 1 [Source:HGNC Symbol;Acc:HGNC:28917]	protein_coding	120.57	91.48	150.41	120.82	1.22	0.88	1.26	ENSDARG00000102551	jazf1a	JAZF zinc finger 1	protein_coding	N\A	N\A	N\A	N\A	N\A	N\A	N\A
2	11	ENSG00000153814	JAZF1	JAZF zinc finger 1 [Source:HGNC Symbol;Acc:HGNC:28917]	protein_coding	120.57	91.48	150.41	120.82	1.22	0.88	1.26	ENSDARG00000056793	jazf1b	JAZF zinc finger 1	protein_coding	N\A	N\A	N\A	N\A	N\A	N\A	N\A
2	11	ENSG00000008282	SYPL1	synaptophysin like 1 [Source:HGNC Symbol;Acc:HGNC:11507]	protein_coding	44.25	90.29	196.08	110.2	0.64	0.87	1.41	ENSDARG00000077356	sypl1	synaptophysin like 1	protein_coding	N\A	N\A	N\A	N\A	N\A	N\A	N\A
2	11	ENSG00000104381	GDAP1	ganglioside induced differentiation associated protein 1 [Source:HGNC Symbol;Acc:HGNC:15968]	protein_coding	44.45	129.89	154.3	109.55	0.65	1.1	1.27	ENSDARG00000058601	gdap1	ganglioside induced differentiation associated protein 1	protein_coding	N\A	N\A	N\A	N\A	N\A	N\A	N\A
2	11	ENSG00000118690	ARMC2	armadillo repeat containing 2 [Source:HGNC Symbol;Acc:HGNC:23045]	protein_coding	92.6	127.8	108.1	109.5	1.07	1.09	1.06	ENSDARG00000022660	armc2	armadillo repeat containing 2	protein_coding	N\A	N\A	N\A	N\A	N\A	N\A	N\A
2	11	ENSG00000164758	MED30	mediator complex subunit 30 [Source:HGNC Symbol;Acc:HGNC:23032]	protein_coding	152.1	59.95	114.78	108.94	1.36	0.62	1.1	ENSDARG00000101115	med30	mediator complex subunit 30	protein_coding	N\A	N\A	N\A	N\A	N\A	N\A	N\A
2	11	ENSG00000136842	TMOD1	tropomodulin 1 [Source:HGNC Symbol;Acc:HGNC:11871]	protein_coding	115.06	99.3	103.37	105.91	1.2	0.93	1.03	ENSDARG00000078318	tmod1	tropomodulin 1	protein_coding	N\A	N\A	N\A	N\A	N\A	N\A	N\A
2	11	ENSG00000151422	FER	FER tyrosine kinase [Source:HGNC Symbol;Acc:HGNC:3655]	protein_coding	130.33	77.08	98.64	102.02	1.27	0.77	1.01	ENSDARG00000012196	fer	FER tyrosine kinase	protein_coding	N\A	N\A	N\A	N\A	N\A	N\A	N\A
2	11	ENSG00000128918	ALDH1A2	aldehyde dehydrogenase 1 family member A2 [Source:HGNC Symbol;Acc:HGNC:15472]	protein_coding	104.78	108.47	79.9	97.72	1.14	0.99	0.88	ENSDARG00000053493	aldh1a2	aldehyde dehydrogenase 1 family member A2	protein_coding	N\A	N\A	N\A	N\A	N\A	N\A	N\A
2	11	ENSG00000162999	DUSP19	dual specificity phosphatase 19 [Source:HGNC Symbol;Acc:HGNC:18894]	protein_coding	99.73	104.81	85.46	96.66	1.11	0.97	0.92	ENSDARG00000040490	dusp19a	dual specificity phosphatase 19	protein_coding	N\A	N\A	N\A	N\A	N\A	N\A	N\A
2	11	ENSG00000170854	RIOX2	ribosomal oxygenase 2 [Source:HGNC Symbol;Acc:HGNC:19441]	protein_coding	39.01	140.26	106.04	95.11	0.57	1.15	1.05	ENSDARG00000036359	riox2	ribosomal oxygenase 2	protein_coding	N\A	N\A	N\A	N\A	N\A	N\A	N\A
2	11	ENSG00000006757	PNPLA4	patatin like phospholipase domain containing 4 [Source:HGNC Symbol;Acc:HGNC:24887]	protein_coding	120.49	69.87	86.82	92.39	1.22	0.71	0.93	ENSDARG00000069834	pnpla4	patatin like phospholipase domain containing 4	protein_coding	N\A	N\A	N\A	N\A	N\A	N\A	N\A
2	11	ENSG00000146425	DYNLT1	dynein light chain Tctex-type 1 [Source:HGNC Symbol;Acc:HGNC:11697]	protein_coding	71.35	147.94	51.83	90.37	0.92	1.18	0.62	ENSDARG00000045909	dynlt1	dynein light chain Tctex-type 1	protein_coding	N\A	N\A	N\A	N\A	N\A	N\A	N\A
2	11	ENSG00000013561	RNF14	ring finger protein 14 [Source:HGNC Symbol;Acc:HGNC:10058]	protein_coding	16.7	160.25	92.71	89.89	0.08	1.23	0.97	ENSDARG00000091727	RNF14 (1 of many)	ring finger protein 14	protein_coding	N\A	N\A	N\A	N\A	N\A	N\A	N\A
2	11	ENSG00000013561	RNF14	ring finger protein 14 [Source:HGNC Symbol;Acc:HGNC:10058]	protein_coding	16.7	160.25	92.71	89.89	0.08	1.23	0.97	ENSDARG00000104631	RNF14 (1 of many)	ring finger protein 14	protein_coding	N\A	N\A	N\A	N\A	N\A	N\A	N\A
2	11	ENSG00000080709	KCNN2	potassium calcium-activated channel subfamily N member 2 [Source:HGNC Symbol;Acc:HGNC:6291]	protein_coding	54.84	135.4	72.89	87.71	0.77	1.13	0.83	ENSDARG00000014939	KCNN2	potassium calcium-activated channel subfamily N member 2	protein_coding	N\A	N\A	N\A	N\A	N\A	N\A	N\A
2	11	ENSG00000113593	PPWD1	peptidylprolyl isomerase domain and WD repeat containing 1 [Source:HGNC Symbol;Acc:HGNC:28954]	protein_coding	123.24	63.29	76.56	87.69	1.23	0.65	0.85	ENSDARG00000063161	ppwd1	peptidylprolyl isomerase domain and WD repeat containing 1	protein_coding	N\A	N\A	N\A	N\A	N\A	N\A	N\A
2	11	ENSG00000184368	MAP7D2	MAP7 domain containing 2 [Source:HGNC Symbol;Acc:HGNC:25899]	protein_coding	9.84	211.37	41.68	87.63	-0.22	1.41	0.49	ENSDARG00000045316	map7d2b	MAP7 domain containing 2	protein_coding	N\A	N\A	N\A	N\A	N\A	N\A	N\A
2	11	ENSG00000066583	ISOC1	isochorismatase domain containing 1 [Source:HGNC Symbol;Acc:HGNC:24254]	protein_coding	52.87	80.88	128.29	87.35	0.75	0.8	1.16	ENSDARG00000060069	isoc1	isochorismatase domain containing 1	protein_coding	N\A	N\A	N\A	N\A	N\A	N\A	N\A
2	11	ENSG00000134247	PTGFRN	prostaglandin F2 receptor inhibitor [Source:HGNC Symbol;Acc:HGNC:9601]	protein_coding	92.19	101.49	68.23	87.3	1.07	0.95	0.79	ENSDARG00000075505	PTGFRN	prostaglandin F2 receptor inhibitor	protein_coding	N\A	N\A	N\A	N\A	N\A	N\A	N\A
2	11	ENSG00000115464	USP34	ubiquitin specific peptidase 34 [Source:HGNC Symbol;Acc:HGNC:20066]	protein_coding	59.36	114.7	87.65	87.23	0.81	1.02	0.94	ENSDARG00000102252	USP34	ubiquitin specific peptidase 34	protein_coding	N\A	N\A	N\A	N\A	N\A	N\A	N\A
2	11	ENSG00000125257	ABCC4	ATP binding cassette subfamily C member 4 [Source:HGNC Symbol;Acc:HGNC:55]	protein_coding	77.18	79.61	96.57	84.45	0.97	0.8	0.99	ENSDARG00000058953	abcc4	ATP binding cassette subfamily C member 4	protein_coding	N\A	N\A	N\A	N\A	N\A	N\A	N\A
2	11	ENSG00000113734	BNIP1	BCL2 interacting protein 1 [Source:HGNC Symbol;Acc:HGNC:1082]	protein_coding	67.94	63.89	118.39	83.41	0.89	0.66	1.11	ENSDARG00000078259	bnip1a	BCL2 interacting protein 1	protein_coding	N\A	N\A	N\A	N\A	N\A	N\A	N\A
2	11	ENSG00000133731	IMPA1	inositol monophosphatase 1 [Source:HGNC Symbol;Acc:HGNC:6050]	protein_coding	59.78	78.86	110.34	82.99	0.82	0.79	1.07	ENSDARG00000003517	impa1	inositol monophosphatase 1	protein_coding	N\A	N\A	N\A	N\A	N\A	N\A	N\A
2	11	ENSG00000156273	BACH1	BTB domain and CNC homolog 1 [Source:HGNC Symbol;Acc:HGNC:935]	protein_coding	23.82	136.34	85.73	81.96	0.29	1.13	0.92	ENSDARG00000002196	bach1b	BTB domain and CNC homolog 1	protein_coding	N\A	N\A	N\A	N\A	N\A	N\A	N\A
2	11	ENSG00000153162	BMP6	bone morphogenetic protein 6 [Source:HGNC Symbol;Acc:HGNC:1073]	protein_coding	38.07	138.96	61.62	79.55	0.56	1.14	0.73	ENSDARG00000015686	bmp6	bone morphogenetic protein 6	protein_coding	N\A	N\A	N\A	N\A	N\A	N\A	N\A
2	11	ENSG00000144362	PHOSPHO2	phosphatase, orphan 2 [Source:HGNC Symbol;Acc:HGNC:28316]	protein_coding	34.86	68.77	130.86	78.16	0.51	0.7	1.17	ENSDARG00000102202	phospho2	phosphatase, orphan 2	protein_coding	N\A	N\A	N\A	N\A	N\A	N\A	N\A
2	11	ENSG00000021488	SLC7A9	solute carrier family 7 member 9 [Source:HGNC Symbol;Acc:HGNC:11067]	protein_coding	65.06	87.38	78.3	76.91	0.87	0.85	0.87	ENSDARG00000005894	slc7a9	solute carrier family 7 member 9	protein_coding	N\A	N\A	N\A	N\A	N\A	N\A	N\A
2	11	ENSG00000183723	CMTM4	CKLF like MARVEL transmembrane domain containing 4 [Source:HGNC Symbol;Acc:HGNC:19175]	protein_coding	27.15	133.15	63.57	74.63	0.36	1.12	0.74	ENSDARG00000052020	cmtm4	CKLF like MARVEL transmembrane domain containing 4	protein_coding	N\A	N\A	N\A	N\A	N\A	N\A	N\A
2	11	ENSG00000138036	DYNC2LI1	dynein cytoplasmic 2 light intermediate chain 1 [Source:HGNC Symbol;Acc:HGNC:24595]	protein_coding	44.45	140.79	36.94	74.06	0.65	1.15	0.42	ENSDARG00000039770	dync2li1	dynein cytoplasmic 2 light intermediate chain 1	protein_coding	N\A	N\A	N\A	N\A	N\A	N\A	N\A
2	11	ENSG00000156171	DRAM2	DNA damage regulated autophagy modulator 2 [Source:HGNC Symbol;Acc:HGNC:28769]	protein_coding	71.78	44.7	104.78	73.75	0.92	0.43	1.04	ENSDARG00000044241	dram2b	DNA damage regulated autophagy modulator 2	protein_coding	N\A	N\A	N\A	N\A	N\A	N\A	N\A
2	11	ENSG00000102572	STK24	serine/threonine kinase 24 [Source:HGNC Symbol;Acc:HGNC:11403]	protein_coding	81.86	61.52	76.11	73.16	1	0.63	0.85	ENSDARG00000100955	stk24a	serine/threonine kinase 24	protein_coding	N\A	N\A	N\A	N\A	N\A	N\A	N\A
2	11	ENSG00000112304	ACOT13	acyl-CoA thioesterase 13 [Source:HGNC Symbol;Acc:HGNC:20999]	protein_coding	29.33	144.99	44.63	72.98	0.41	1.17	0.53	ENSDARG00000061728	acot13	acyl-CoA thioesterase 13	protein_coding	N\A	N\A	N\A	N\A	N\A	N\A	N\A
2	11	ENSG00000145703	IQGAP2	IQ motif containing GTPase activating protein 2 [Source:HGNC Symbol;Acc:HGNC:6111]	protein_coding	65.62	60.48	91.4	72.5	0.87	0.62	0.96	ENSDARG00000060010	iqgap2	IQ motif containing GTPase activating protein 2	protein_coding	N\A	N\A	N\A	N\A	N\A	N\A	N\A
2	11	ENSG00000157927	RADIL	Rap associating with DIL domain [Source:HGNC Symbol;Acc:HGNC:22226]	protein_coding	54.38	81.57	78.45	71.47	0.76	0.81	0.87	ENSDARG00000079779	radil	Rap associating with DIL domain	protein_coding	N\A	N\A	N\A	N\A	N\A	N\A	N\A
2	11	ENSG00000146678	IGFBP1	insulin like growth factor binding protein 1 [Source:HGNC Symbol;Acc:HGNC:5469]	protein_coding	20.57	67.26	123.7	70.51	0.2	0.69	1.14	ENSDARG00000099351	igfbp1a	insulin like growth factor binding protein 1	protein_coding	N\A	N\A	N\A	N\A	N\A	N\A	N\A
2	11	ENSG00000140968	IRF8	interferon regulatory factor 8 [Source:HGNC Symbol;Acc:HGNC:5358]	protein_coding	106.6	40.71	63.74	70.35	1.15	0.37	0.75	ENSDARG00000056407	irf8	interferon regulatory factor 8	protein_coding	N\A	N\A	N\A	N\A	N\A	N\A	N\A
2	11	ENSG00000171735	CAMTA1	calmodulin binding transcription activator 1 [Source:HGNC Symbol;Acc:HGNC:18806]	protein_coding	85.28	49.47	73.25	69.33	1.02	0.5	0.83	ENSDARG00000077428	camta1a	calmodulin binding transcription activator 1	protein_coding	N\A	N\A	N\A	N\A	N\A	N\A	N\A
2	11	ENSG00000171735	CAMTA1	calmodulin binding transcription activator 1 [Source:HGNC Symbol;Acc:HGNC:18806]	protein_coding	85.28	49.47	73.25	69.33	1.02	0.5	0.83	ENSDARG00000007824	camta1b	calmodulin binding transcription activator 1	protein_coding	N\A	N\A	N\A	N\A	N\A	N\A	N\A
2	11	ENSG00000177570	SAMD12	sterile alpha motif domain containing 12 [Source:HGNC Symbol;Acc:HGNC:31750]	protein_coding	65.33	82.05	58.24	68.54	0.87	0.81	0.69	ENSDARG00000115661	SAMD12	sterile alpha motif domain containing 12	protein_coding	N\A	N\A	N\A	N\A	N\A	N\A	N\A
2	11	ENSG00000124702	KLHDC3	kelch domain containing 3 [Source:HGNC Symbol;Acc:HGNC:20704]	protein_coding	35.72	105.19	61.79	67.56	0.52	0.97	0.73	ENSDARG00000102772	klhdc3	kelch domain containing 3	protein_coding	N\A	N\A	N\A	N\A	N\A	N\A	N\A
2	11	ENSG00000235162	C12orf75	chromosome 12 open reading frame 75 [Source:HGNC Symbol;Acc:HGNC:35164]	protein_coding	7.27	173.39	21.23	67.3	-0.4	1.28	0.09	ENSDARG00000100152		chromosome 12 open reading frame 75	protein_coding	N\A	N\A	N\A	N\A	N\A	N\A	N\A
2	11	ENSG00000067955	CBFB	core-binding factor subunit beta [Source:HGNC Symbol;Acc:HGNC:1539]	protein_coding	48.91	66.69	85.3	66.97	0.7	0.68	0.92	ENSDARG00000040917	cbfb	core-binding factor subunit beta	protein_coding	N\A	N\A	N\A	N\A	N\A	N\A	N\A
2	12	ENSG00000101347	SAMHD1	SAM and HD domain containing deoxynucleoside triphosphate triphosphohydrolase 1 [Source:HGNC Symbol;Acc:HGNC:15925]	protein_coding	205.59	131.01	170.44	169.01	1.53	1.11	1.33	N\A	N\A	N\A	N\A	N\A	N\A	N\A	N\A	N\A	N\A	N\A
2	12	ENSG00000244018	RPL35P6	ribosomal protein L35 pseudogene 6 [Source:HGNC Symbol;Acc:HGNC:35520]	processed_pseudogene	61.73	285.83	158.73	168.76	0.84	1.6	1.29	N\A	N\A	N\A	N\A	N\A	N\A	N\A	N\A	N\A	N\A	N\A
2	12	ENSG00000185792	NLRP9	NLR family pyrin domain containing 9 [Source:HGNC Symbol;Acc:HGNC:22941]	protein_coding	77.42	303.18	125.35	168.65	0.97	1.63	1.15	N\A	N\A	N\A	N\A	N\A	N\A	N\A	N\A	N\A	N\A	N\A
2	12	ENSG00000146038	DCDC2	doublecortin domain containing 2 [Source:HGNC Symbol;Acc:HGNC:18141]	protein_coding	130.1	204.87	170.09	168.35	1.27	1.39	1.33	N\A	N\A	N\A	N\A	N\A	N\A	N\A	N\A	N\A	N\A	N\A
2	12	ENSG00000058668	ATP2B4	ATPase plasma membrane Ca2+ transporting 4 [Source:HGNC Symbol;Acc:HGNC:817]	protein_coding	70.64	294.54	139.1	168.09	0.91	1.62	1.21	N\A	N\A	N\A	N\A	N\A	N\A	N\A	N\A	N\A	N\A	N\A
2	12	ENSG00000156467	UQCRB	ubiquinol-cytochrome c reductase binding protein [Source:HGNC Symbol;Acc:HGNC:12582]	protein_coding	94.39	228.69	170.57	164.55	1.08	1.46	1.33	N\A	N\A	N\A	N\A	N\A	N\A	N\A	N\A	N\A	N\A	N\A
2	12	ENSG00000126756	UXT	ubiquitously expressed prefoldin like chaperone [Source:HGNC Symbol;Acc:HGNC:12641]	protein_coding	128.99	193.65	167.09	163.24	1.26	1.35	1.32	N\A	N\A	N\A	N\A	N\A	N\A	N\A	N\A	N\A	N\A	N\A
2	12	ENSG00000184277	TM2D3	TM2 domain containing 3 [Source:HGNC Symbol;Acc:HGNC:24128]	protein_coding	98.35	205.7	183.33	162.46	1.1	1.39	1.37	N\A	N\A	N\A	N\A	N\A	N\A	N\A	N\A	N\A	N\A	N\A
2	12	ENSG00000144161	ZC3H8	zinc finger CCCH-type containing 8 [Source:HGNC Symbol;Acc:HGNC:30941]	protein_coding	182.48	110.56	192.94	161.99	1.46	1	1.4	N\A	N\A	N\A	N\A	N\A	N\A	N\A	N\A	N\A	N\A	N\A
2	12	ENSG00000173163	COMMD1	copper metabolism domain containing 1 [Source:HGNC Symbol;Acc:HGNC:23024]	protein_coding	147.5	211.2	127.06	161.92	1.34	1.41	1.16	N\A	N\A	N\A	N\A	N\A	N\A	N\A	N\A	N\A	N\A	N\A
2	12	ENSG00000272886	DCP1A	decapping mRNA 1A [Source:HGNC Symbol;Acc:HGNC:18714]	protein_coding	156.79	185.37	141.77	161.31	1.37	1.33	1.22	N\A	N\A	N\A	N\A	N\A	N\A	N\A	N\A	N\A	N\A	N\A
2	12	ENSG00000278574	ZNHIT3	zinc finger HIT-type containing 3 [Source:HGNC Symbol;Acc:HGNC:12309]	protein_coding	169.17	135.95	178.15	161.09	1.42	1.13	1.36	N\A	N\A	N\A	N\A	N\A	N\A	N\A	N\A	N\A	N\A	N\A
2	12	ENSG00000266472	MRPS21	mitochondrial ribosomal protein S21 [Source:HGNC Symbol;Acc:HGNC:14046]	protein_coding	159.18	178.74	141.19	159.7	1.38	1.3	1.22	N\A	N\A	N\A	N\A	N\A	N\A	N\A	N\A	N\A	N\A	N\A
2	12	ENSG00000164265	SCGB3A2	secretoglobin family 3A member 2 [Source:HGNC Symbol;Acc:HGNC:18391]	protein_coding	62.48	265.99	146.55	158.34	0.84	1.55	1.24	N\A	N\A	N\A	N\A	N\A	N\A	N\A	N\A	N\A	N\A	N\A
2	12	ENSG00000125743	SNRPD2	small nuclear ribonucleoprotein D2 polypeptide [Source:HGNC Symbol;Acc:HGNC:11159]	protein_coding	192.59	154.51	124.06	157.05	1.49	1.21	1.14	N\A	N\A	N\A	N\A	N\A	N\A	N\A	N\A	N\A	N\A	N\A
2	12	ENSG00000135211	TMEM60	transmembrane protein 60 [Source:HGNC Symbol;Acc:HGNC:21754]	protein_coding	166.13	189.78	113.19	156.37	1.41	1.34	1.09	N\A	N\A	N\A	N\A	N\A	N\A	N\A	N\A	N\A	N\A	N\A
2	12	ENSG00000254266	PKIA-AS1	PKIA antisense RNA 1 [Source:HGNC Symbol;Acc:HGNC:51659]	lincRNA	214.54	128.03	126.14	156.24	1.55	1.09	1.15	N\A	N\A	N\A	N\A	N\A	N\A	N\A	N\A	N\A	N\A	N\A
2	12	ENSG00000224774	CSNK2B	casein kinase 2 beta [Source:HGNC Symbol;Acc:HGNC:2460]	protein_coding	142.8	165.97	155.05	154.61	1.32	1.26	1.27	N\A	N\A	N\A	N\A	N\A	N\A	N\A	N\A	N\A	N\A	N\A
2	12	ENSG00000206406	CSNK2B	casein kinase 2 beta [Source:HGNC Symbol;Acc:HGNC:2460]	protein_coding	142.07	165.77	155.25	154.36	1.32	1.26	1.27	N\A	N\A	N\A	N\A	N\A	N\A	N\A	N\A	N\A	N\A	N\A
2	12	ENSG00000100129	EIF3L	eukaryotic translation initiation factor 3 subunit L [Source:HGNC Symbol;Acc:HGNC:18138]	protein_coding	167.69	160.23	134.98	154.3	1.41	1.23	1.19	N\A	N\A	N\A	N\A	N\A	N\A	N\A	N\A	N\A	N\A	N\A
2	12	ENSG00000215237	AL592293.1	chromosome 4 open reading frame 27 (C4orf27) pseudogene	unprocessed_pseudogene	159.72	196.31	106.06	154.03	1.38	1.36	1.05	N\A	N\A	N\A	N\A	N\A	N\A	N\A	N\A	N\A	N\A	N\A
2	12	ENSG00000181061	HIGD1A	HIG1 hypoxia inducible domain family member 1A [Source:HGNC Symbol;Acc:HGNC:29527]	protein_coding	117.5	153.64	190.56	153.9	1.21	1.21	1.4	N\A	N\A	N\A	N\A	N\A	N\A	N\A	N\A	N\A	N\A	N\A
2	12	ENSG00000228412	AL022068.1	uncharacterized LOC100506885 [Source:NCBI gene;Acc:100506885]	antisense	258.8	59.32	142.27	153.46	1.66	0.61	1.22	N\A	N\A	N\A	N\A	N\A	N\A	N\A	N\A	N\A	N\A	N\A
2	12	ENSG00000259132	AL132780.3	novel protein	protein_coding	155.08	157.62	145.26	152.65	1.37	1.22	1.24	N\A	N\A	N\A	N\A	N\A	N\A	N\A	N\A	N\A	N\A	N\A
2	12	ENSG00000106615	RHEB	Ras homolog, mTORC1 binding [Source:HGNC Symbol;Acc:HGNC:10011]	protein_coding	57.97	237.48	159.6	151.68	0.8	1.48	1.29	N\A	N\A	N\A	N\A	N\A	N\A	N\A	N\A	N\A	N\A	N\A
2	12	ENSG00000104626	ERI1	exoribonuclease 1 [Source:HGNC Symbol;Acc:HGNC:23994]	protein_coding	145.15	146.52	160.83	150.83	1.33	1.18	1.3	N\A	N\A	N\A	N\A	N\A	N\A	N\A	N\A	N\A	N\A	N\A
2	12	ENSG00000241837	ATP5PO	ATP synthase peripheral stalk subunit OSCP [Source:HGNC Symbol;Acc:HGNC:850]	protein_coding	192.78	157.32	102.02	150.71	1.49	1.22	1.03	N\A	N\A	N\A	N\A	N\A	N\A	N\A	N\A	N\A	N\A	N\A
2	12	ENSG00000269893	SNHG8	small nucleolar RNA host gene 8 [Source:HGNC Symbol;Acc:HGNC:33098]	lincRNA	218.59	119.34	113.13	150.35	1.57	1.05	1.09	N\A	N\A	N\A	N\A	N\A	N\A	N\A	N\A	N\A	N\A	N\A
2	12	ENSG00000115548	KDM3A	lysine demethylase 3A [Source:HGNC Symbol;Acc:HGNC:20815]	protein_coding	171.08	124.76	153.98	149.94	1.42	1.08	1.27	N\A	N\A	N\A	N\A	N\A	N\A	N\A	N\A	N\A	N\A	N\A
2	12	ENSG00000283655	TUBB7P	tubulin beta 7 pseudogene [Source:HGNC Symbol;Acc:HGNC:12413]	unprocessed_pseudogene	122.39	169.63	157.39	149.8	1.23	1.27	1.28	N\A	N\A	N\A	N\A	N\A	N\A	N\A	N\A	N\A	N\A	N\A
2	12	ENSG00000283593	TUBB7P	tubulin beta 7 pseudogene [Source:HGNC Symbol;Acc:HGNC:12413]	unprocessed_pseudogene	122.39	169.61	157.39	149.79	1.23	1.27	1.28	N\A	N\A	N\A	N\A	N\A	N\A	N\A	N\A	N\A	N\A	N\A
2	12	ENSG00000173876	TUBB7P	tubulin beta 7 pseudogene [Source:HGNC Symbol;Acc:HGNC:12413]	unprocessed_pseudogene	122.39	169.6	157.39	149.79	1.23	1.27	1.28	N\A	N\A	N\A	N\A	N\A	N\A	N\A	N\A	N\A	N\A	N\A
2	12	ENSG00000251297	TUBB7P	tubulin beta 7 pseudogene [Source:HGNC Symbol;Acc:HGNC:12413]	unprocessed_pseudogene	122.39	169.59	157.39	149.79	1.23	1.27	1.28	N\A	N\A	N\A	N\A	N\A	N\A	N\A	N\A	N\A	N\A	N\A
2	12	ENSG00000197124	ZNF682	zinc finger protein 682 [Source:HGNC Symbol;Acc:HGNC:28857]	protein_coding	246.93	54.1	147.25	149.43	1.64	0.55	1.24	N\A	N\A	N\A	N\A	N\A	N\A	N\A	N\A	N\A	N\A	N\A
2	12	ENSG00000251259	AC004069.1	novel transcript	lincRNA	249.96	86.87	110.65	149.16	1.64	0.85	1.07	N\A	N\A	N\A	N\A	N\A	N\A	N\A	N\A	N\A	N\A	N\A
2	12	ENSG00000241956	AC109466.1	uncharacterized LOC102546299 [Source:NCBI gene;Acc:102546299]	antisense	140.63	118.9	182.3	147.28	1.31	1.05	1.37	N\A	N\A	N\A	N\A	N\A	N\A	N\A	N\A	N\A	N\A	N\A
2	12	ENSG00000113520	IL4	interleukin 4 [Source:HGNC Symbol;Acc:HGNC:6014]	protein_coding	212.56	177.7	50.99	147.08	1.55	1.3	0.61	N\A	N\A	N\A	N\A	N\A	N\A	N\A	N\A	N\A	N\A	N\A
2	12	ENSG00000127743	IL17B	interleukin 17B [Source:HGNC Symbol;Acc:HGNC:5982]	protein_coding	73.05	205.08	152.76	143.63	0.93	1.39	1.27	N\A	N\A	N\A	N\A	N\A	N\A	N\A	N\A	N\A	N\A	N\A
2	12	ENSG00000284056	AC027455.2		pseudogene	151.67	91.11	185.12	142.64	1.35	0.88	1.38	N\A	N\A	N\A	N\A	N\A	N\A	N\A	N\A	N\A	N\A	N\A
2	12	ENSG00000273673	RPL9P9	ribosomal protein L9 pseudogene 9 [Source:HGNC Symbol;Acc:HGNC:17251]	transcribed_processed_pseudogene	129.94	94.54	203.05	142.51	1.27	0.9	1.43	N\A	N\A	N\A	N\A	N\A	N\A	N\A	N\A	N\A	N\A	N\A
2	12	ENSG00000166669	ATF7IP2	activating transcription factor 7 interacting protein 2 [Source:HGNC Symbol;Acc:HGNC:20397]	protein_coding	22.99	352.99	51.17	142.38	0.27	1.73	0.62	N\A	N\A	N\A	N\A	N\A	N\A	N\A	N\A	N\A	N\A	N\A
2	12	ENSG00000156970	BUB1B	BUB1 mitotic checkpoint serine/threonine kinase B [Source:HGNC Symbol;Acc:HGNC:1149]	protein_coding	81.84	212.03	132.93	142.27	1	1.41	1.18	N\A	N\A	N\A	N\A	N\A	N\A	N\A	N\A	N\A	N\A	N\A
2	12	ENSG00000109270	LAMTOR3	late endosomal/lysosomal adaptor, MAPK and MTOR activator 3 [Source:HGNC Symbol;Acc:HGNC:15606]	protein_coding	81.26	265.43	79.73	142.14	0.99	1.55	0.88	N\A	N\A	N\A	N\A	N\A	N\A	N\A	N\A	N\A	N\A	N\A
2	12	ENSG00000227517	LINC01483	long intergenic non-protein coding RNA 1483 [Source:HGNC Symbol;Acc:HGNC:51130]	lincRNA	123.69	186.81	113.38	141.3	1.24	1.33	1.09	N\A	N\A	N\A	N\A	N\A	N\A	N\A	N\A	N\A	N\A	N\A
2	12	ENSG00000089063	TMEM230	transmembrane protein 230 [Source:HGNC Symbol;Acc:HGNC:15876]	protein_coding	134.37	114.75	173.18	140.76	1.28	1.02	1.34	N\A	N\A	N\A	N\A	N\A	N\A	N\A	N\A	N\A	N\A	N\A
2	12	ENSG00000169813	HNRNPF	heterogeneous nuclear ribonucleoprotein F [Source:HGNC Symbol;Acc:HGNC:5039]	protein_coding	86.36	118.08	215.71	140.05	1.03	1.04	1.47	N\A	N\A	N\A	N\A	N\A	N\A	N\A	N\A	N\A	N\A	N\A
2	12	ENSG00000243678	NME2	NME/NM23 nucleoside diphosphate kinase 2 [Source:HGNC Symbol;Acc:HGNC:7850]	protein_coding	141.37	131.57	145.65	139.53	1.31	1.11	1.24	N\A	N\A	N\A	N\A	N\A	N\A	N\A	N\A	N\A	N\A	N\A
2	12	ENSG00000214413	BBIP1	BBSome interacting protein 1 [Source:HGNC Symbol;Acc:HGNC:28093]	protein_coding	141.99	130.5	145.35	139.28	1.32	1.11	1.24	N\A	N\A	N\A	N\A	N\A	N\A	N\A	N\A	N\A	N\A	N\A
2	12	ENSG00000183765	CHEK2	checkpoint kinase 2 [Source:HGNC Symbol;Acc:HGNC:16627]	protein_coding	85.36	239	90.94	138.43	1.02	1.48	0.96	N\A	N\A	N\A	N\A	N\A	N\A	N\A	N\A	N\A	N\A	N\A
2	12	ENSG00000204387	C6orf48	chromosome 6 open reading frame 48 [Source:HGNC Symbol;Acc:HGNC:19078]	protein_coding	205.94	68.12	139.21	137.76	1.53	0.7	1.21	N\A	N\A	N\A	N\A	N\A	N\A	N\A	N\A	N\A	N\A	N\A
2	12	ENSG00000227902	AC062032.1	novel transcript	lincRNA	130.36	162.4	118.29	137.02	1.27	1.24	1.11	N\A	N\A	N\A	N\A	N\A	N\A	N\A	N\A	N\A	N\A	N\A
2	12	ENSG00000121851	POLR3GL	RNA polymerase III subunit G like [Source:HGNC Symbol;Acc:HGNC:28466]	protein_coding	160.1	89.73	159.97	136.6	1.39	0.87	1.29	N\A	N\A	N\A	N\A	N\A	N\A	N\A	N\A	N\A	N\A	N\A
2	12	ENSG00000156831	NSMCE2	NSE2 (MMS21) homolog, SMC5-SMC6 complex SUMO ligase [Source:HGNC Symbol;Acc:HGNC:26513]	protein_coding	219.67	97.28	92.37	136.44	1.57	0.92	0.97	N\A	N\A	N\A	N\A	N\A	N\A	N\A	N\A	N\A	N\A	N\A
2	12	ENSG00000113845	TIMMDC1	translocase of inner mitochondrial membrane domain containing 1 [Source:HGNC Symbol;Acc:HGNC:1321]	protein_coding	159.64	117.43	130.63	135.9	1.38	1.04	1.17	N\A	N\A	N\A	N\A	N\A	N\A	N\A	N\A	N\A	N\A	N\A
2	12	ENSG00000198646	NCOA6	nuclear receptor coactivator 6 [Source:HGNC Symbol;Acc:HGNC:15936]	protein_coding	132.61	149.89	124.21	135.57	1.28	1.19	1.14	N\A	N\A	N\A	N\A	N\A	N\A	N\A	N\A	N\A	N\A	N\A
2	12	ENSG00000114346	ECT2	epithelial cell transforming 2 [Source:HGNC Symbol;Acc:HGNC:3155]	protein_coding	35.87	178.53	191.77	135.39	0.52	1.3	1.4	N\A	N\A	N\A	N\A	N\A	N\A	N\A	N\A	N\A	N\A	N\A
2	12	ENSG00000210140	MT-TC	mitochondrially encoded tRNA cysteine [Source:HGNC Symbol;Acc:HGNC:7477]	Mt_tRNA	138.42	151.52	115.42	135.12	1.3	1.2	1.1	N\A	N\A	N\A	N\A	N\A	N\A	N\A	N\A	N\A	N\A	N\A
2	12	ENSG00000111678	C12orf57	chromosome 12 open reading frame 57 [Source:HGNC Symbol;Acc:HGNC:29521]	protein_coding	116.86	119.89	166.7	134.48	1.2	1.05	1.32	N\A	N\A	N\A	N\A	N\A	N\A	N\A	N\A	N\A	N\A	N\A
2	12	ENSG00000256039	LINC02446	long intergenic non-protein coding RNA 2446 [Source:HGNC Symbol;Acc:HGNC:53378]	lincRNA	60.61	205.96	135	133.86	0.83	1.39	1.19	N\A	N\A	N\A	N\A	N\A	N\A	N\A	N\A	N\A	N\A	N\A
2	12	ENSG00000038274	MAT2B	methionine adenosyltransferase 2B [Source:HGNC Symbol;Acc:HGNC:6905]	protein_coding	34.74	189.82	174.63	133.06	0.5	1.34	1.34	N\A	N\A	N\A	N\A	N\A	N\A	N\A	N\A	N\A	N\A	N\A
2	12	ENSG00000250788	TUBB8P4	tubulin beta 8 class VIII pseudogene 4 [Source:HGNC Symbol;Acc:HGNC:42185]	unprocessed_pseudogene	116.76	170.42	108.66	131.95	1.2	1.27	1.06	N\A	N\A	N\A	N\A	N\A	N\A	N\A	N\A	N\A	N\A	N\A
2	12	ENSG00000282638	AC243742.3	novel transcript	lincRNA	94.34	190.71	108.14	131.06	1.08	1.34	1.06	N\A	N\A	N\A	N\A	N\A	N\A	N\A	N\A	N\A	N\A	N\A
2	12	ENSG00000280206	AC026401.3	novel transcript	lincRNA	94.27	190.71	108.14	131.04	1.08	1.34	1.06	N\A	N\A	N\A	N\A	N\A	N\A	N\A	N\A	N\A	N\A	N\A
2	12	ENSG00000279247	AK6	adenylate kinase 6 [Source:HGNC Symbol;Acc:HGNC:49151]	protein_coding	111.6	95.89	183.51	130.33	1.18	0.91	1.37	N\A	N\A	N\A	N\A	N\A	N\A	N\A	N\A	N\A	N\A	N\A
2	12	ENSG00000085231	AK6	adenylate kinase 6 [Source:HGNC Symbol;Acc:HGNC:49151]	protein_coding	111.6	95.89	183.51	130.33	1.18	0.91	1.37	N\A	N\A	N\A	N\A	N\A	N\A	N\A	N\A	N\A	N\A	N\A
2	12	ENSG00000227954	TARID	TCF21 antisense RNA inducing promoter demethylation [Source:HGNC Symbol;Acc:HGNC:50506]	antisense	28.26	100.44	261.9	130.2	0.39	0.94	1.59	N\A	N\A	N\A	N\A	N\A	N\A	N\A	N\A	N\A	N\A	N\A
2	12	ENSG00000125868	DSTN	destrin, actin depolymerizing factor [Source:HGNC Symbol;Acc:HGNC:15750]	protein_coding	36.89	272.01	80.67	129.86	0.54	1.57	0.89	N\A	N\A	N\A	N\A	N\A	N\A	N\A	N\A	N\A	N\A	N\A
2	12	ENSG00000211456	SACM1L	SAC1 like phosphatidylinositide phosphatase [Source:HGNC Symbol;Acc:HGNC:17059]	protein_coding	64.78	113.86	210.59	129.74	0.86	1.02	1.46	N\A	N\A	N\A	N\A	N\A	N\A	N\A	N\A	N\A	N\A	N\A
2	12	ENSG00000147677	EIF3H	eukaryotic translation initiation factor 3 subunit H [Source:HGNC Symbol;Acc:HGNC:3273]	protein_coding	114.22	149.14	120.95	128.1	1.19	1.19	1.13	N\A	N\A	N\A	N\A	N\A	N\A	N\A	N\A	N\A	N\A	N\A
2	12	ENSG00000135900	MRPL44	mitochondrial ribosomal protein L44 [Source:HGNC Symbol;Acc:HGNC:16650]	protein_coding	145.18	91.61	146.91	127.9	1.33	0.88	1.24	N\A	N\A	N\A	N\A	N\A	N\A	N\A	N\A	N\A	N\A	N\A
2	12	ENSG00000239927	RPP21	ribonuclease P/MRP subunit p21 [Source:HGNC Symbol;Acc:HGNC:21300]	protein_coding	79.09	187.33	114.19	126.87	0.98	1.33	1.09	N\A	N\A	N\A	N\A	N\A	N\A	N\A	N\A	N\A	N\A	N\A
2	12	ENSG00000104611	SH2D4A	SH2 domain containing 4A [Source:HGNC Symbol;Acc:HGNC:26102]	protein_coding	48.55	235.89	94.8	126.41	0.7	1.48	0.98	N\A	N\A	N\A	N\A	N\A	N\A	N\A	N\A	N\A	N\A	N\A
2	12	ENSG00000090581	GNPTG	N-acetylglucosamine-1-phosphate transferase subunit gamma [Source:HGNC Symbol;Acc:HGNC:23026]	protein_coding	134.41	110.09	129.4	124.63	1.28	1	1.17	N\A	N\A	N\A	N\A	N\A	N\A	N\A	N\A	N\A	N\A	N\A
2	12	ENSG00000145386	CCNA2	cyclin A2 [Source:HGNC Symbol;Acc:HGNC:1578]	protein_coding	154.53	73.49	145.17	124.4	1.37	0.74	1.23	N\A	N\A	N\A	N\A	N\A	N\A	N\A	N\A	N\A	N\A	N\A
2	12	ENSG00000256340	ABCC6P1	ATP binding cassette subfamily C member 6 pseudogene 1 [Source:HGNC Symbol;Acc:HGNC:33352]	transcribed_unprocessed_pseudogene	90.7	162.62	117.63	123.65	1.06	1.24	1.11	N\A	N\A	N\A	N\A	N\A	N\A	N\A	N\A	N\A	N\A	N\A
2	12	ENSG00000254919	AC090692.1	novel transcript	antisense	131.31	148.96	89.09	123.12	1.27	1.19	0.94	N\A	N\A	N\A	N\A	N\A	N\A	N\A	N\A	N\A	N\A	N\A
2	12	ENSG00000227835	CARM1P1	coactivator associated arginine methyltransferase 1 pseudogene 1 [Source:HGNC Symbol;Acc:HGNC:23392]	transcribed_unprocessed_pseudogene	176.03	86.84	106.08	122.99	1.44	0.85	1.05	N\A	N\A	N\A	N\A	N\A	N\A	N\A	N\A	N\A	N\A	N\A
2	12	ENSG00000104973	MED25	mediator complex subunit 25 [Source:HGNC Symbol;Acc:HGNC:28845]	protein_coding	78.45	167.66	122.29	122.8	0.97	1.26	1.13	N\A	N\A	N\A	N\A	N\A	N\A	N\A	N\A	N\A	N\A	N\A
2	12	ENSG00000135451	TROAP	trophinin associated protein [Source:HGNC Symbol;Acc:HGNC:12327]	protein_coding	83.99	163.77	119.21	122.32	1.01	1.25	1.12	N\A	N\A	N\A	N\A	N\A	N\A	N\A	N\A	N\A	N\A	N\A
2	12	ENSG00000170627	GTSF1	gametocyte specific factor 1 [Source:HGNC Symbol;Acc:HGNC:26565]	protein_coding	114.2	170.5	79.91	121.54	1.19	1.27	0.88	N\A	N\A	N\A	N\A	N\A	N\A	N\A	N\A	N\A	N\A	N\A
2	12	ENSG00000128944	KNSTRN	kinetochore localized astrin (SPAG5) binding protein [Source:HGNC Symbol;Acc:HGNC:30767]	protein_coding	74.68	151.11	137.08	120.96	0.95	1.2	1.2	N\A	N\A	N\A	N\A	N\A	N\A	N\A	N\A	N\A	N\A	N\A
2	12	ENSG00000133193	FAM104A	family with sequence similarity 104 member A [Source:HGNC Symbol;Acc:HGNC:25918]	protein_coding	133.17	103.56	123.8	120.18	1.28	0.96	1.14	N\A	N\A	N\A	N\A	N\A	N\A	N\A	N\A	N\A	N\A	N\A
2	12	ENSG00000111581	NUP107	nucleoporin 107 [Source:HGNC Symbol;Acc:HGNC:29914]	protein_coding	126.69	97.93	135.91	120.18	1.25	0.93	1.2	N\A	N\A	N\A	N\A	N\A	N\A	N\A	N\A	N\A	N\A	N\A
2	12	ENSG00000140743	CDR2	cerebellar degeneration related protein 2 [Source:HGNC Symbol;Acc:HGNC:1799]	protein_coding	136.6	82.8	140.44	119.95	1.29	0.82	1.22	N\A	N\A	N\A	N\A	N\A	N\A	N\A	N\A	N\A	N\A	N\A
2	12	ENSG00000048052	HDAC9	histone deacetylase 9 [Source:HGNC Symbol;Acc:HGNC:14065]	protein_coding	108.28	111.54	139.8	119.87	1.16	1.01	1.21	N\A	N\A	N\A	N\A	N\A	N\A	N\A	N\A	N\A	N\A	N\A
2	12	ENSG00000115310	RTN4	reticulon 4 [Source:HGNC Symbol;Acc:HGNC:14085]	protein_coding	53.94	155.54	149.85	119.78	0.76	1.22	1.25	N\A	N\A	N\A	N\A	N\A	N\A	N\A	N\A	N\A	N\A	N\A
2	12	ENSG00000204822	MRPL53	mitochondrial ribosomal protein L53 [Source:HGNC Symbol;Acc:HGNC:16684]	protein_coding	96.18	103.64	154.44	118.09	1.09	0.96	1.27	N\A	N\A	N\A	N\A	N\A	N\A	N\A	N\A	N\A	N\A	N\A
2	12	ENSG00000109736	MFSD10	major facilitator superfamily domain containing 10 [Source:HGNC Symbol;Acc:HGNC:16894]	protein_coding	69.51	176.84	107.13	117.82	0.9	1.3	1.05	N\A	N\A	N\A	N\A	N\A	N\A	N\A	N\A	N\A	N\A	N\A
2	12	ENSG00000256971	LINC00508	long intergenic non-protein coding RNA 508 [Source:HGNC Symbol;Acc:HGNC:43559]	lincRNA	29.13	283.73	39.86	117.57	0.4	1.59	0.47	N\A	N\A	N\A	N\A	N\A	N\A	N\A	N\A	N\A	N\A	N\A
2	12	ENSG00000163041	H3F3A	H3 histone family member 3A [Source:HGNC Symbol;Acc:HGNC:4764]	protein_coding	64.07	217.82	70.11	117.33	0.86	1.43	0.8	N\A	N\A	N\A	N\A	N\A	N\A	N\A	N\A	N\A	N\A	N\A
2	12	ENSG00000024862	CCDC28A	coiled-coil domain containing 28A [Source:HGNC Symbol;Acc:HGNC:21098]	protein_coding	199.35	54.63	97.96	117.31	1.51	0.56	1	N\A	N\A	N\A	N\A	N\A	N\A	N\A	N\A	N\A	N\A	N\A
2	12	ENSG00000011426	ANLN	anillin actin binding protein [Source:HGNC Symbol;Acc:HGNC:14082]	protein_coding	125.66	141.91	84.09	117.22	1.25	1.16	0.91	N\A	N\A	N\A	N\A	N\A	N\A	N\A	N\A	N\A	N\A	N\A
2	12	ENSG00000145365	TIFA	TRAF interacting protein with forkhead associated domain [Source:HGNC Symbol;Acc:HGNC:19075]	protein_coding	132.77	80.34	136.96	116.69	1.28	0.8	1.2	N\A	N\A	N\A	N\A	N\A	N\A	N\A	N\A	N\A	N\A	N\A
2	12	ENSG00000236404	VLDLR-AS1	VLDLR antisense RNA 1 [Source:HGNC Symbol;Acc:HGNC:49621]	antisense	107.16	102.46	139.42	116.34	1.15	0.95	1.21	N\A	N\A	N\A	N\A	N\A	N\A	N\A	N\A	N\A	N\A	N\A
2	12	ENSG00000157110	RBPMS	RNA binding protein, mRNA processing factor [Source:HGNC Symbol;Acc:HGNC:19097]	protein_coding	117.05	123.56	107.54	116.05	1.21	1.07	1.06	N\A	N\A	N\A	N\A	N\A	N\A	N\A	N\A	N\A	N\A	N\A
2	12	ENSG00000149658	YTHDF1	YTH N6-methyladenosine RNA binding protein 1 [Source:HGNC Symbol;Acc:HGNC:15867]	protein_coding	81.79	175.81	88.53	115.38	1	1.29	0.94	N\A	N\A	N\A	N\A	N\A	N\A	N\A	N\A	N\A	N\A	N\A
2	12	ENSG00000037042	TUBG2	tubulin gamma 2 [Source:HGNC Symbol;Acc:HGNC:12419]	protein_coding	86.66	145.73	113.24	115.21	1.03	1.17	1.09	N\A	N\A	N\A	N\A	N\A	N\A	N\A	N\A	N\A	N\A	N\A
2	12	ENSG00000135678	CPM	carboxypeptidase M [Source:HGNC Symbol;Acc:HGNC:2311]	protein_coding	86	131.46	127.65	115.04	1.03	1.11	1.16	N\A	N\A	N\A	N\A	N\A	N\A	N\A	N\A	N\A	N\A	N\A
2	12	ENSG00000144619	CNTN4	contactin 4 [Source:HGNC Symbol;Acc:HGNC:2174]	protein_coding	55.08	150.74	139.09	114.97	0.77	1.2	1.21	N\A	N\A	N\A	N\A	N\A	N\A	N\A	N\A	N\A	N\A	N\A
2	12	ENSG00000236377	AC084809.2	novel transcript	lincRNA	160.31	99.65	84.71	114.89	1.39	0.94	0.91	N\A	N\A	N\A	N\A	N\A	N\A	N\A	N\A	N\A	N\A	N\A
2	12	ENSG00000164049	FBXW12	F-box and WD repeat domain containing 12 [Source:HGNC Symbol;Acc:HGNC:20729]	protein_coding	32.32	251.87	59.72	114.63	0.46	1.52	0.71	N\A	N\A	N\A	N\A	N\A	N\A	N\A	N\A	N\A	N\A	N\A
2	12	ENSG00000246228	CASC8	cancer susceptibility 8 [Source:HGNC Symbol;Acc:HGNC:45129]	antisense	155.75	69.51	116.73	114	1.37	0.71	1.11	N\A	N\A	N\A	N\A	N\A	N\A	N\A	N\A	N\A	N\A	N\A
2	12	ENSG00000111142	METAP2	methionyl aminopeptidase 2 [Source:HGNC Symbol;Acc:HGNC:16672]	protein_coding	49.67	201.11	90	113.59	0.71	1.38	0.95	N\A	N\A	N\A	N\A	N\A	N\A	N\A	N\A	N\A	N\A	N\A
2	12	ENSG00000119888	EPCAM	epithelial cell adhesion molecule [Source:HGNC Symbol;Acc:HGNC:11529]	protein_coding	91.99	100.66	147.39	113.35	1.07	0.94	1.24	N\A	N\A	N\A	N\A	N\A	N\A	N\A	N\A	N\A	N\A	N\A
2	12	ENSG00000059588	TARBP1	TAR (HIV-1) RNA binding protein 1 [Source:HGNC Symbol;Acc:HGNC:11568]	protein_coding	107.91	116.24	115.72	113.29	1.16	1.03	1.1	N\A	N\A	N\A	N\A	N\A	N\A	N\A	N\A	N\A	N\A	N\A
2	12	ENSG00000260192	LINC02240	long intergenic non-protein coding RNA 2240 [Source:HGNC Symbol;Acc:HGNC:53118]	lincRNA	73.79	116.1	148.01	112.64	0.94	1.03	1.25	N\A	N\A	N\A	N\A	N\A	N\A	N\A	N\A	N\A	N\A	N\A
2	12	ENSG00000137392	CLPS	colipase [Source:HGNC Symbol;Acc:HGNC:2085]	protein_coding	58.37	165.68	113.56	112.53	0.8	1.26	1.09	N\A	N\A	N\A	N\A	N\A	N\A	N\A	N\A	N\A	N\A	N\A
2	12	ENSG00000281763	DHX36	DEAH-box helicase 36 [Source:HGNC Symbol;Acc:HGNC:14410]	protein_coding	139.48	82.34	113.92	111.91	1.31	0.82	1.09	N\A	N\A	N\A	N\A	N\A	N\A	N\A	N\A	N\A	N\A	N\A
2	12	ENSG00000149506	ZP1	zona pellucida glycoprotein 1 [Source:HGNC Symbol;Acc:HGNC:13187]	protein_coding	28.45	204.15	102.56	111.72	0.39	1.39	1.03	N\A	N\A	N\A	N\A	N\A	N\A	N\A	N\A	N\A	N\A	N\A
2	12	ENSG00000235655	H3F3AP4	H3 histone, family 3A, pseudogene 4 [Source:HGNC Symbol;Acc:HGNC:42980]	processed_pseudogene	110.13	66.08	158.35	111.52	1.17	0.68	1.29	N\A	N\A	N\A	N\A	N\A	N\A	N\A	N\A	N\A	N\A	N\A
2	12	ENSG00000177414	UBE2U	ubiquitin conjugating enzyme E2 U [Source:HGNC Symbol;Acc:HGNC:28559]	protein_coding	153.94	73.46	106.39	111.27	1.36	0.74	1.05	N\A	N\A	N\A	N\A	N\A	N\A	N\A	N\A	N\A	N\A	N\A
2	12	ENSG00000240344	PPIL3	peptidylprolyl isomerase like 3 [Source:HGNC Symbol;Acc:HGNC:9262]	protein_coding	133.88	97.5	102.35	111.25	1.28	0.92	1.03	N\A	N\A	N\A	N\A	N\A	N\A	N\A	N\A	N\A	N\A	N\A
2	12	ENSG00000156265	MAP3K7CL	MAP3K7 C-terminal like [Source:HGNC Symbol;Acc:HGNC:16457]	protein_coding	102.8	149.65	80.34	110.93	1.13	1.19	0.88	N\A	N\A	N\A	N\A	N\A	N\A	N\A	N\A	N\A	N\A	N\A
2	12	ENSG00000164985	PSIP1	PC4 and SFRS1 interacting protein 1 [Source:HGNC Symbol;Acc:HGNC:9527]	protein_coding	34.99	128.32	169.17	110.83	0.51	1.09	1.33	N\A	N\A	N\A	N\A	N\A	N\A	N\A	N\A	N\A	N\A	N\A
2	12	ENSG00000120306	CYSTM1	cysteine rich transmembrane module containing 1 [Source:HGNC Symbol;Acc:HGNC:30239]	protein_coding	53.05	153.36	125.23	110.55	0.75	1.21	1.15	N\A	N\A	N\A	N\A	N\A	N\A	N\A	N\A	N\A	N\A	N\A
2	12	ENSG00000135148	TRAFD1	TRAF-type zinc finger domain containing 1 [Source:HGNC Symbol;Acc:HGNC:24808]	protein_coding	121.81	83.71	123.18	109.57	1.23	0.83	1.14	N\A	N\A	N\A	N\A	N\A	N\A	N\A	N\A	N\A	N\A	N\A
2	12	ENSG00000171984	SHLD1	shieldin complex subunit 1 [Source:HGNC Symbol;Acc:HGNC:26318]	protein_coding	62.46	188.04	77.61	109.37	0.84	1.33	0.86	N\A	N\A	N\A	N\A	N\A	N\A	N\A	N\A	N\A	N\A	N\A
2	12	ENSG00000143429	LSP1P4	LSP1 pseudogene 4 [Source:HGNC Symbol;Acc:HGNC:53915]	transcribed_unprocessed_pseudogene	187.98	79.3	59.31	108.86	1.48	0.79	0.7	N\A	N\A	N\A	N\A	N\A	N\A	N\A	N\A	N\A	N\A	N\A
2	12	ENSG00000125148	MT2A	metallothionein 2A [Source:HGNC Symbol;Acc:HGNC:7406]	protein_coding	73.11	148.46	104.98	108.85	0.93	1.19	1.04	N\A	N\A	N\A	N\A	N\A	N\A	N\A	N\A	N\A	N\A	N\A
2	12	ENSG00000178381	ZFAND2A	zinc finger AN1-type containing 2A [Source:HGNC Symbol;Acc:HGNC:28073]	protein_coding	116.69	97.72	110.84	108.42	1.2	0.92	1.07	N\A	N\A	N\A	N\A	N\A	N\A	N\A	N\A	N\A	N\A	N\A
2	12	ENSG00000105854	PON2	paraoxonase 2 [Source:HGNC Symbol;Acc:HGNC:9205]	protein_coding	93.82	121.92	105.94	107.23	1.08	1.06	1.05	N\A	N\A	N\A	N\A	N\A	N\A	N\A	N\A	N\A	N\A	N\A
2	12	ENSG00000163374	YY1AP1	YY1 associated protein 1 [Source:HGNC Symbol;Acc:HGNC:30935]	protein_coding	73.89	129.76	116.47	106.71	0.94	1.1	1.1	N\A	N\A	N\A	N\A	N\A	N\A	N\A	N\A	N\A	N\A	N\A
2	12	ENSG00000229664	AL137186.1	novel transcript	antisense	138.89	66.82	109.3	105	1.3	0.69	1.07	N\A	N\A	N\A	N\A	N\A	N\A	N\A	N\A	N\A	N\A	N\A
2	12	ENSG00000005302	MSL3	MSL complex subunit 3 [Source:HGNC Symbol;Acc:HGNC:7370]	protein_coding	63.97	90.56	157.31	103.95	0.86	0.88	1.28	N\A	N\A	N\A	N\A	N\A	N\A	N\A	N\A	N\A	N\A	N\A
2	12	ENSG00000188321	ZNF559	zinc finger protein 559 [Source:HGNC Symbol;Acc:HGNC:28197]	protein_coding	81.44	130.66	97.59	103.23	1	1.11	1	N\A	N\A	N\A	N\A	N\A	N\A	N\A	N\A	N\A	N\A	N\A
2	12	ENSG00000134758	RNF138	ring finger protein 138 [Source:HGNC Symbol;Acc:HGNC:17765]	protein_coding	42.58	95.34	169.95	102.62	0.62	0.91	1.33	N\A	N\A	N\A	N\A	N\A	N\A	N\A	N\A	N\A	N\A	N\A
2	12	ENSG00000203760	CENPW	centromere protein W [Source:HGNC Symbol;Acc:HGNC:21488]	protein_coding	86.57	164.45	56	102.34	1.03	1.25	0.67	N\A	N\A	N\A	N\A	N\A	N\A	N\A	N\A	N\A	N\A	N\A
2	12	ENSG00000115271	GCA	grancalcin [Source:HGNC Symbol;Acc:HGNC:15990]	protein_coding	71.09	77.18	153.2	100.49	0.92	0.78	1.27	N\A	N\A	N\A	N\A	N\A	N\A	N\A	N\A	N\A	N\A	N\A
2	12	ENSG00000176340	COX8A	cytochrome c oxidase subunit 8A [Source:HGNC Symbol;Acc:HGNC:2294]	protein_coding	92.84	133.6	74.55	100.33	1.07	1.12	0.84	N\A	N\A	N\A	N\A	N\A	N\A	N\A	N\A	N\A	N\A	N\A
2	12	ENSG00000129084	PSMA1	proteasome subunit alpha 1 [Source:HGNC Symbol;Acc:HGNC:9530]	protein_coding	106.77	67.54	123.88	99.4	1.15	0.69	1.14	N\A	N\A	N\A	N\A	N\A	N\A	N\A	N\A	N\A	N\A	N\A
2	12	ENSG00000104147	OIP5	Opa interacting protein 5 [Source:HGNC Symbol;Acc:HGNC:20300]	protein_coding	107.92	133.92	55.88	99.24	1.16	1.12	0.67	N\A	N\A	N\A	N\A	N\A	N\A	N\A	N\A	N\A	N\A	N\A
2	12	ENSG00000277791	PSMB3	proteasome subunit beta 3 [Source:HGNC Symbol;Acc:HGNC:9540]	protein_coding	95.62	120.63	81.07	99.11	1.09	1.06	0.89	N\A	N\A	N\A	N\A	N\A	N\A	N\A	N\A	N\A	N\A	N\A
2	12	ENSG00000275903	PSMB3	proteasome subunit beta 3 [Source:HGNC Symbol;Acc:HGNC:9540]	protein_coding	95.62	120.64	81.07	99.11	1.09	1.06	0.89	N\A	N\A	N\A	N\A	N\A	N\A	N\A	N\A	N\A	N\A	N\A
2	12	ENSG00000136243	NUPL2	nucleoporin like 2 [Source:HGNC Symbol;Acc:HGNC:17010]	protein_coding	133.52	69.75	93.98	99.09	1.28	0.71	0.98	N\A	N\A	N\A	N\A	N\A	N\A	N\A	N\A	N\A	N\A	N\A
2	12	ENSG00000114455	HHLA2	HERV-H LTR-associating 2 [Source:HGNC Symbol;Acc:HGNC:4905]	protein_coding	75.41	131.04	90.34	98.93	0.95	1.11	0.95	N\A	N\A	N\A	N\A	N\A	N\A	N\A	N\A	N\A	N\A	N\A
2	12	ENSG00000168928	CTRB2	chymotrypsinogen B2 [Source:HGNC Symbol;Acc:HGNC:2522]	protein_coding	82.68	102.17	111.15	98.67	1	0.95	1.08	N\A	N\A	N\A	N\A	N\A	N\A	N\A	N\A	N\A	N\A	N\A
2	12	ENSG00000176105	YES1	YES proto-oncogene 1, Src family tyrosine kinase [Source:HGNC Symbol;Acc:HGNC:12841]	protein_coding	28.34	87.91	177.59	97.95	0.39	0.86	1.35	N\A	N\A	N\A	N\A	N\A	N\A	N\A	N\A	N\A	N\A	N\A
2	12	ENSG00000179335	CLK3	CDC like kinase 3 [Source:HGNC Symbol;Acc:HGNC:2071]	protein_coding	75.49	104.92	113.16	97.86	0.95	0.97	1.09	N\A	N\A	N\A	N\A	N\A	N\A	N\A	N\A	N\A	N\A	N\A
2	12	ENSG00000171055	FEZ2	fasciculation and elongation protein zeta 2 [Source:HGNC Symbol;Acc:HGNC:3660]	protein_coding	50.89	135.4	106.75	97.68	0.73	1.13	1.05	N\A	N\A	N\A	N\A	N\A	N\A	N\A	N\A	N\A	N\A	N\A
2	12	ENSG00000171720	HDAC3	histone deacetylase 3 [Source:HGNC Symbol;Acc:HGNC:4854]	protein_coding	84.57	81.26	126.74	97.52	1.02	0.81	1.15	N\A	N\A	N\A	N\A	N\A	N\A	N\A	N\A	N\A	N\A	N\A
2	12	ENSG00000203910	C1orf146	chromosome 1 open reading frame 146 [Source:HGNC Symbol;Acc:HGNC:24032]	protein_coding	101.56	115.41	72.03	96.33	1.12	1.03	0.82	N\A	N\A	N\A	N\A	N\A	N\A	N\A	N\A	N\A	N\A	N\A
2	12	ENSG00000108559	NUP88	nucleoporin 88 [Source:HGNC Symbol;Acc:HGNC:8067]	protein_coding	144.81	31.75	111.68	96.08	1.33	0.22	1.08	N\A	N\A	N\A	N\A	N\A	N\A	N\A	N\A	N\A	N\A	N\A
2	12	ENSG00000162493	PDPN	podoplanin [Source:HGNC Symbol;Acc:HGNC:29602]	protein_coding	40.66	198.87	48.22	95.91	0.6	1.37	0.58	N\A	N\A	N\A	N\A	N\A	N\A	N\A	N\A	N\A	N\A	N\A
2	12	ENSG00000218561	AL353133.1	ribosomal protein L29 (RPL29) pseudogene	processed_pseudogene	33.68	131.95	119.51	95.05	0.49	1.11	1.12	N\A	N\A	N\A	N\A	N\A	N\A	N\A	N\A	N\A	N\A	N\A
2	12	ENSG00000203875	SNHG5	small nucleolar RNA host gene 5 [Source:HGNC Symbol;Acc:HGNC:21026]	processed_transcript	109.83	54.69	120.47	95	1.17	0.56	1.12	N\A	N\A	N\A	N\A	N\A	N\A	N\A	N\A	N\A	N\A	N\A
2	12	ENSG00000198130	HIBCH	3-hydroxyisobutyryl-CoA hydrolase [Source:HGNC Symbol;Acc:HGNC:4908]	protein_coding	141.95	60.81	81.86	94.87	1.32	0.63	0.89	N\A	N\A	N\A	N\A	N\A	N\A	N\A	N\A	N\A	N\A	N\A
2	12	ENSG00000050393	MCUR1	mitochondrial calcium uniporter regulator 1 [Source:HGNC Symbol;Acc:HGNC:21097]	protein_coding	83.25	89.59	108.35	93.73	1.01	0.87	1.06	N\A	N\A	N\A	N\A	N\A	N\A	N\A	N\A	N\A	N\A	N\A
2	12	ENSG00000243927	MRPS6	mitochondrial ribosomal protein S6 [Source:HGNC Symbol;Acc:HGNC:14051]	protein_coding	104.14	90.52	85.85	93.51	1.14	0.88	0.92	N\A	N\A	N\A	N\A	N\A	N\A	N\A	N\A	N\A	N\A	N\A
2	12	ENSG00000230863	AL137803.1	histidine acid phosphatase domain containing 1 (HISPPD1) pseudogene	transcribed_processed_pseudogene	70.88	92.08	116.85	93.27	0.92	0.89	1.11	N\A	N\A	N\A	N\A	N\A	N\A	N\A	N\A	N\A	N\A	N\A
2	12	ENSG00000218052	ADAMTS7P4	ADAMTS7 pseudogene 4 [Source:HGNC Symbol;Acc:HGNC:49410]	transcribed_unprocessed_pseudogene	72	160.8	43.72	92.18	0.93	1.24	0.52	N\A	N\A	N\A	N\A	N\A	N\A	N\A	N\A	N\A	N\A	N\A
2	12	ENSG00000185379	RAD51D	RAD51 paralog D [Source:HGNC Symbol;Acc:HGNC:9823]	protein_coding	127.43	62.57	82.68	90.9	1.25	0.64	0.9	N\A	N\A	N\A	N\A	N\A	N\A	N\A	N\A	N\A	N\A	N\A
2	12	ENSG00000078369	GNB1	G protein subunit beta 1 [Source:HGNC Symbol;Acc:HGNC:4396]	protein_coding	86.08	88.43	98.03	90.85	1.03	0.86	1	N\A	N\A	N\A	N\A	N\A	N\A	N\A	N\A	N\A	N\A	N\A
2	12	ENSG00000143621	ILF2	interleukin enhancer binding factor 2 [Source:HGNC Symbol;Acc:HGNC:6037]	protein_coding	72.1	158.97	40.95	90.67	0.93	1.23	0.48	N\A	N\A	N\A	N\A	N\A	N\A	N\A	N\A	N\A	N\A	N\A
2	12	ENSG00000233461	AL445524.1	novel transcript	antisense	43.29	178.01	50.33	90.54	0.63	1.3	0.61	N\A	N\A	N\A	N\A	N\A	N\A	N\A	N\A	N\A	N\A	N\A
2	12	ENSG00000166004	CEP295	centrosomal protein 295 [Source:HGNC Symbol;Acc:HGNC:29366]	protein_coding	85.08	106.29	79.74	90.37	1.02	0.98	0.88	N\A	N\A	N\A	N\A	N\A	N\A	N\A	N\A	N\A	N\A	N\A
2	12	ENSG00000210049	MT-TF	mitochondrially encoded tRNA phenylalanine [Source:HGNC Symbol;Acc:HGNC:7481]	Mt_tRNA	153.51	78.03	38.68	90.07	1.36	0.78	0.45	N\A	N\A	N\A	N\A	N\A	N\A	N\A	N\A	N\A	N\A	N\A
2	12	ENSG00000135390	ATP5MC2	ATP synthase membrane subunit c locus 2 [Source:HGNC Symbol;Acc:HGNC:842]	protein_coding	53.84	113.33	101.46	89.54	0.76	1.02	1.02	N\A	N\A	N\A	N\A	N\A	N\A	N\A	N\A	N\A	N\A	N\A
2	12	ENSG00000150527	MIA2	MIA SH3 domain ER export factor 2 [Source:HGNC Symbol;Acc:HGNC:18432]	protein_coding	66.24	99.78	100.88	88.97	0.88	0.94	1.02	N\A	N\A	N\A	N\A	N\A	N\A	N\A	N\A	N\A	N\A	N\A
2	12	ENSG00000197894	ADH5	alcohol dehydrogenase 5 (class III), chi polypeptide [Source:HGNC Symbol;Acc:HGNC:253]	protein_coding	65.13	93.84	107.07	88.68	0.87	0.9	1.05	N\A	N\A	N\A	N\A	N\A	N\A	N\A	N\A	N\A	N\A	N\A
2	12	ENSG00000165283	STOML2	stomatin like 2 [Source:HGNC Symbol;Acc:HGNC:14559]	protein_coding	86.85	87.54	91.14	88.51	1.03	0.85	0.96	N\A	N\A	N\A	N\A	N\A	N\A	N\A	N\A	N\A	N\A	N\A
2	12	ENSG00000177879	AP3S1	adaptor related protein complex 3 subunit sigma 1 [Source:HGNC Symbol;Acc:HGNC:2013]	protein_coding	72.4	88.58	104.17	88.39	0.93	0.86	1.04	N\A	N\A	N\A	N\A	N\A	N\A	N\A	N\A	N\A	N\A	N\A
2	12	ENSG00000227042	AC003666.1	novel transcript	lincRNA	92.14	83.5	88.75	88.13	1.07	0.82	0.94	N\A	N\A	N\A	N\A	N\A	N\A	N\A	N\A	N\A	N\A	N\A
2	12	ENSG00000169715	MT1E	metallothionein 1E [Source:HGNC Symbol;Acc:HGNC:7397]	protein_coding	40.51	86.06	134.63	87.07	0.59	0.84	1.19	N\A	N\A	N\A	N\A	N\A	N\A	N\A	N\A	N\A	N\A	N\A
2	12	ENSG00000111450	STX2	syntaxin 2 [Source:HGNC Symbol;Acc:HGNC:3403]	protein_coding	80.29	95	84.42	86.57	0.99	0.91	0.91	N\A	N\A	N\A	N\A	N\A	N\A	N\A	N\A	N\A	N\A	N\A
2	12	ENSG00000234851	RPL23AP42	ribosomal protein L23a pseudogene 42 [Source:HGNC Symbol;Acc:HGNC:35942]	processed_pseudogene	110.82	57.56	91.21	86.53	1.17	0.59	0.96	N\A	N\A	N\A	N\A	N\A	N\A	N\A	N\A	N\A	N\A	N\A
2	12	ENSG00000127314	RAP1B	RAP1B, member of RAS oncogene family [Source:HGNC Symbol;Acc:HGNC:9857]	protein_coding	39.42	89.31	130.3	86.34	0.58	0.87	1.17	N\A	N\A	N\A	N\A	N\A	N\A	N\A	N\A	N\A	N\A	N\A
2	12	ENSG00000023330	ALAS1	5'-aminolevulinate synthase 1 [Source:HGNC Symbol;Acc:HGNC:396]	protein_coding	43.76	128.08	86.93	86.26	0.64	1.09	0.93	N\A	N\A	N\A	N\A	N\A	N\A	N\A	N\A	N\A	N\A	N\A
2	12	ENSG00000243749	TMEM35B	transmembrane protein 35B [Source:HGNC Symbol;Acc:HGNC:40021]	protein_coding	124.15	40.98	93.55	86.23	1.24	0.38	0.97	N\A	N\A	N\A	N\A	N\A	N\A	N\A	N\A	N\A	N\A	N\A
2	12	ENSG00000196139	AKR1C3	aldo-keto reductase family 1 member C3 [Source:HGNC Symbol;Acc:HGNC:386]	protein_coding	71.14	91.33	91.88	84.79	0.92	0.88	0.96	N\A	N\A	N\A	N\A	N\A	N\A	N\A	N\A	N\A	N\A	N\A
2	12	ENSG00000236618	PITPNA-AS1	PITPNA antisense RNA 1 [Source:HGNC Symbol;Acc:HGNC:44116]	antisense	63.54	81.21	109.21	84.65	0.85	0.81	1.07	N\A	N\A	N\A	N\A	N\A	N\A	N\A	N\A	N\A	N\A	N\A
2	12	ENSG00000131626	PPFIA1	PTPRF interacting protein alpha 1 [Source:HGNC Symbol;Acc:HGNC:9245]	protein_coding	88.08	68.7	96.78	84.52	1.04	0.7	0.99	N\A	N\A	N\A	N\A	N\A	N\A	N\A	N\A	N\A	N\A	N\A
2	12	ENSG00000166037	CEP57	centrosomal protein 57 [Source:HGNC Symbol;Acc:HGNC:30794]	protein_coding	67.42	70.69	114.47	84.2	0.89	0.72	1.09	N\A	N\A	N\A	N\A	N\A	N\A	N\A	N\A	N\A	N\A	N\A
2	12	ENSG00000229251	HNRNPA1P8	heterogeneous nuclear ribonucleoprotein A1 pseudogene 8 [Source:HGNC Symbol;Acc:HGNC:39126]	processed_pseudogene	119.92	43.4	88.89	84.07	1.22	0.41	0.94	N\A	N\A	N\A	N\A	N\A	N\A	N\A	N\A	N\A	N\A	N\A
2	12	ENSG00000159200	RCAN1	regulator of calcineurin 1 [Source:HGNC Symbol;Acc:HGNC:3040]	protein_coding	112.77	63.66	74.75	83.73	1.18	0.65	0.84	N\A	N\A	N\A	N\A	N\A	N\A	N\A	N\A	N\A	N\A	N\A
2	12	ENSG00000102078	SLC25A14	solute carrier family 25 member 14 [Source:HGNC Symbol;Acc:HGNC:10984]	protein_coding	74.85	99.39	76.89	83.71	0.95	0.93	0.86	N\A	N\A	N\A	N\A	N\A	N\A	N\A	N\A	N\A	N\A	N\A
2	12	ENSG00000107959	PITRM1	pitrilysin metallopeptidase 1 [Source:HGNC Symbol;Acc:HGNC:17663]	protein_coding	49.9	159.17	41.91	83.66	0.71	1.23	0.5	N\A	N\A	N\A	N\A	N\A	N\A	N\A	N\A	N\A	N\A	N\A
2	12	ENSG00000138778	CENPE	centromere protein E [Source:HGNC Symbol;Acc:HGNC:1856]	protein_coding	125.97	45.6	79.35	83.64	1.25	0.45	0.88	N\A	N\A	N\A	N\A	N\A	N\A	N\A	N\A	N\A	N\A	N\A
2	12	ENSG00000114956	DGUOK	deoxyguanosine kinase [Source:HGNC Symbol;Acc:HGNC:2858]	protein_coding	120.4	60.69	68.42	83.17	1.22	0.62	0.79	N\A	N\A	N\A	N\A	N\A	N\A	N\A	N\A	N\A	N\A	N\A
2	12	ENSG00000186314	PRELID2	PRELI domain containing 2 [Source:HGNC Symbol;Acc:HGNC:28306]	protein_coding	124.13	55.53	69.19	82.95	1.24	0.57	0.79	N\A	N\A	N\A	N\A	N\A	N\A	N\A	N\A	N\A	N\A	N\A
2	12	ENSG00000165490	DDIAS	DNA damage induced apoptosis suppressor [Source:HGNC Symbol;Acc:HGNC:26351]	protein_coding	107.65	68.99	72.16	82.93	1.16	0.71	0.82	N\A	N\A	N\A	N\A	N\A	N\A	N\A	N\A	N\A	N\A	N\A
2	12	ENSG00000137075	RNF38	ring finger protein 38 [Source:HGNC Symbol;Acc:HGNC:18052]	protein_coding	50.58	105.09	91.75	82.47	0.72	0.97	0.96	N\A	N\A	N\A	N\A	N\A	N\A	N\A	N\A	N\A	N\A	N\A
2	12	ENSG00000163249	CCNYL1	cyclin Y like 1 [Source:HGNC Symbol;Acc:HGNC:26868]	protein_coding	81.7	77.28	88.35	82.44	1	0.78	0.94	N\A	N\A	N\A	N\A	N\A	N\A	N\A	N\A	N\A	N\A	N\A
2	12	ENSG00000101911	PRPS2	phosphoribosyl pyrophosphate synthetase 2 [Source:HGNC Symbol;Acc:HGNC:9465]	protein_coding	68.63	82.42	93.48	81.51	0.9	0.82	0.97	N\A	N\A	N\A	N\A	N\A	N\A	N\A	N\A	N\A	N\A	N\A
2	12	ENSG00000275612	AC104237.2	novel transcript, sense intronic to OVCH2	sense_intronic	128.43	77.77	36.24	80.81	1.26	0.78	0.41	N\A	N\A	N\A	N\A	N\A	N\A	N\A	N\A	N\A	N\A	N\A
2	12	ENSG00000171960	PPIH	peptidylprolyl isomerase H [Source:HGNC Symbol;Acc:HGNC:14651]	protein_coding	120.04	41.75	80.57	80.78	1.22	0.39	0.89	N\A	N\A	N\A	N\A	N\A	N\A	N\A	N\A	N\A	N\A	N\A
2	12	ENSG00000111361	EIF2B1	eukaryotic translation initiation factor 2B subunit alpha [Source:HGNC Symbol;Acc:HGNC:3257]	protein_coding	86.16	66.81	88.99	80.65	1.03	0.68	0.94	N\A	N\A	N\A	N\A	N\A	N\A	N\A	N\A	N\A	N\A	N\A
2	12	ENSG00000224374	AL023693.1	novel transcript	antisense	103.2	19.56	117.5	80.09	1.13	-0.09	1.11	N\A	N\A	N\A	N\A	N\A	N\A	N\A	N\A	N\A	N\A	N\A
2	12	ENSG00000136928	GABBR2	gamma-aminobutyric acid type B receptor subunit 2 [Source:HGNC Symbol;Acc:HGNC:4507]	protein_coding	97.97	62.87	79.38	80.07	1.1	0.65	0.88	N\A	N\A	N\A	N\A	N\A	N\A	N\A	N\A	N\A	N\A	N\A
2	12	ENSG00000121236	TRIM6	tripartite motif containing 6 [Source:HGNC Symbol;Acc:HGNC:16277]	protein_coding	50.66	105.01	84.24	79.97	0.72	0.97	0.91	N\A	N\A	N\A	N\A	N\A	N\A	N\A	N\A	N\A	N\A	N\A
2	12	ENSG00000197111	PCBP2	poly(rC) binding protein 2 [Source:HGNC Symbol;Acc:HGNC:8648]	protein_coding	56.78	75.42	106.9	79.7	0.79	0.76	1.05	N\A	N\A	N\A	N\A	N\A	N\A	N\A	N\A	N\A	N\A	N\A
2	12	ENSG00000076248	UNG	uracil DNA glycosylase [Source:HGNC Symbol;Acc:HGNC:12572]	protein_coding	92.33	48.48	96.98	79.26	1.07	0.48	1	N\A	N\A	N\A	N\A	N\A	N\A	N\A	N\A	N\A	N\A	N\A
2	12	ENSG00000165097	KDM1B	lysine demethylase 1B [Source:HGNC Symbol;Acc:HGNC:21577]	protein_coding	51.41	70.63	115.7	79.25	0.73	0.72	1.1	N\A	N\A	N\A	N\A	N\A	N\A	N\A	N\A	N\A	N\A	N\A
2	12	ENSG00000138032	PPM1B	protein phosphatase, Mg2+/Mn2+ dependent 1B [Source:HGNC Symbol;Acc:HGNC:9276]	protein_coding	33.88	76.86	125.8	78.85	0.49	0.77	1.15	N\A	N\A	N\A	N\A	N\A	N\A	N\A	N\A	N\A	N\A	N\A
2	12	ENSG00000280639	LINC02204	long intergenic non-protein coding RNA 2204 [Source:HGNC Symbol;Acc:HGNC:53070]	lincRNA	13.9	100.2	120.73	78.27	-0.02	0.94	1.13	N\A	N\A	N\A	N\A	N\A	N\A	N\A	N\A	N\A	N\A	N\A
2	12	ENSG00000022556	NLRP2	NLR family pyrin domain containing 2 [Source:HGNC Symbol;Acc:HGNC:22948]	protein_coding	20.13	149.94	63.15	77.74	0.19	1.19	0.74	N\A	N\A	N\A	N\A	N\A	N\A	N\A	N\A	N\A	N\A	N\A
2	12	ENSG00000273992	NLRP2	NLR family pyrin domain containing 2 [Source:HGNC Symbol;Acc:HGNC:22948]	protein_coding	20.13	149.91	63.15	77.73	0.19	1.19	0.74	N\A	N\A	N\A	N\A	N\A	N\A	N\A	N\A	N\A	N\A	N\A
2	12	ENSG00000169564	PCBP1	poly(rC) binding protein 1 [Source:HGNC Symbol;Acc:HGNC:8647]	protein_coding	69.75	79.04	83.57	77.46	0.91	0.79	0.91	N\A	N\A	N\A	N\A	N\A	N\A	N\A	N\A	N\A	N\A	N\A
2	12	ENSG00000164105	SAP30	Sin3A associated protein 30 [Source:HGNC Symbol;Acc:HGNC:10532]	protein_coding	46.19	76.48	109.48	77.39	0.67	0.77	1.07	N\A	N\A	N\A	N\A	N\A	N\A	N\A	N\A	N\A	N\A	N\A
2	12	ENSG00000213185	FAM24B	family with sequence similarity 24 member B [Source:HGNC Symbol;Acc:HGNC:23475]	protein_coding	91.82	30.85	109.4	77.36	1.07	0.2	1.07	N\A	N\A	N\A	N\A	N\A	N\A	N\A	N\A	N\A	N\A	N\A
2	12	ENSG00000166796	LDHC	lactate dehydrogenase C [Source:HGNC Symbol;Acc:HGNC:6544]	protein_coding	91.46	71.78	67.65	76.96	1.06	0.73	0.78	N\A	N\A	N\A	N\A	N\A	N\A	N\A	N\A	N\A	N\A	N\A
2	12	ENSG00000284770	TBCE	tubulin folding cofactor E [Source:HGNC Symbol;Acc:HGNC:11582]	protein_coding	72.48	62.99	95.41	76.96	0.93	0.65	0.99	N\A	N\A	N\A	N\A	N\A	N\A	N\A	N\A	N\A	N\A	N\A
2	12	ENSG00000280606	EIF3F	eukaryotic translation initiation factor 3 subunit F [Source:HGNC Symbol;Acc:HGNC:3275]	protein_coding	68.71	85.02	75.97	76.57	0.9	0.84	0.85	N\A	N\A	N\A	N\A	N\A	N\A	N\A	N\A	N\A	N\A	N\A
2	12	ENSG00000210195	MT-TT	mitochondrially encoded tRNA threonine [Source:HGNC Symbol;Acc:HGNC:7499]	Mt_tRNA	65.75	86.58	76.95	76.43	0.87	0.85	0.86	N\A	N\A	N\A	N\A	N\A	N\A	N\A	N\A	N\A	N\A	N\A
2	12	ENSG00000150551	LYPD1	LY6/PLAUR domain containing 1 [Source:HGNC Symbol;Acc:HGNC:28431]	protein_coding	61.19	76.09	91.69	76.33	0.83	0.77	0.96	N\A	N\A	N\A	N\A	N\A	N\A	N\A	N\A	N\A	N\A	N\A
2	12	ENSG00000223654	FLOT1	flotillin 1 [Source:HGNC Symbol;Acc:HGNC:3757]	protein_coding	30.78	151.93	45.28	76	0.44	1.2	0.54	N\A	N\A	N\A	N\A	N\A	N\A	N\A	N\A	N\A	N\A	N\A
2	12	ENSG00000223290	RNA5SP107	RNA, 5S ribosomal pseudogene 107 [Source:HGNC Symbol;Acc:HGNC:42905]	rRNA_pseudogene	56.23	52.5	119.05	75.93	0.78	0.53	1.12	N\A	N\A	N\A	N\A	N\A	N\A	N\A	N\A	N\A	N\A	N\A
2	12	ENSG00000138760	SCARB2	scavenger receptor class B member 2 [Source:HGNC Symbol;Acc:HGNC:1665]	protein_coding	31.05	122.79	73.13	75.66	0.44	1.07	0.83	N\A	N\A	N\A	N\A	N\A	N\A	N\A	N\A	N\A	N\A	N\A
2	12	ENSG00000047634	SCML1	Scm polycomb group protein like 1 [Source:HGNC Symbol;Acc:HGNC:10580]	protein_coding	36.78	56.59	133.44	75.6	0.54	0.58	1.18	N\A	N\A	N\A	N\A	N\A	N\A	N\A	N\A	N\A	N\A	N\A
2	12	ENSG00000108021	FAM208B	family with sequence similarity 208 member B [Source:HGNC Symbol;Acc:HGNC:23484]	protein_coding	35.36	78.77	111.96	75.36	0.52	0.79	1.08	N\A	N\A	N\A	N\A	N\A	N\A	N\A	N\A	N\A	N\A	N\A
2	12	ENSG00000140575	IQGAP1	IQ motif containing GTPase activating protein 1 [Source:HGNC Symbol;Acc:HGNC:6110]	protein_coding	44.61	74.23	106.81	75.22	0.65	0.75	1.05	N\A	N\A	N\A	N\A	N\A	N\A	N\A	N\A	N\A	N\A	N\A
2	12	ENSG00000211450	SELENOH	selenoprotein H [Source:HGNC Symbol;Acc:HGNC:18251]	protein_coding	39.92	117.38	68.18	75.16	0.59	1.04	0.79	N\A	N\A	N\A	N\A	N\A	N\A	N\A	N\A	N\A	N\A	N\A
2	12	ENSG00000159055	MIS18A	MIS18 kinetochore protein A [Source:HGNC Symbol;Acc:HGNC:1286]	protein_coding	31.92	92.74	99.47	74.71	0.46	0.89	1.01	N\A	N\A	N\A	N\A	N\A	N\A	N\A	N\A	N\A	N\A	N\A
2	12	ENSG00000283771	TMEM256	transmembrane protein 256 [Source:HGNC Symbol;Acc:HGNC:28618]	protein_coding	74.99	85.56	63.19	74.58	0.95	0.84	0.74	N\A	N\A	N\A	N\A	N\A	N\A	N\A	N\A	N\A	N\A	N\A
2	12	ENSG00000248636	AC002070.1	uncharacterized LOC105370027 [Source:NCBI gene;Acc:105370027]	lincRNA	89.44	49.76	83.92	74.37	1.05	0.5	0.91	N\A	N\A	N\A	N\A	N\A	N\A	N\A	N\A	N\A	N\A	N\A
2	12	ENSG00000160813	PPP1R35	protein phosphatase 1 regulatory subunit 35 [Source:HGNC Symbol;Acc:HGNC:28320]	protein_coding	70.57	82.12	70.04	74.25	0.91	0.81	0.8	N\A	N\A	N\A	N\A	N\A	N\A	N\A	N\A	N\A	N\A	N\A
2	12	ENSG00000214078	CPNE1	copine 1 [Source:HGNC Symbol;Acc:HGNC:2314]	protein_coding	86.35	77.56	58.73	74.22	1.03	0.78	0.7	N\A	N\A	N\A	N\A	N\A	N\A	N\A	N\A	N\A	N\A	N\A
2	12	ENSG00000253877	LINC01608	long intergenic non-protein coding RNA 1608 [Source:HGNC Symbol;Acc:HGNC:51662]	lincRNA	123.3	74.82	23.8	73.97	1.24	0.76	0.16	N\A	N\A	N\A	N\A	N\A	N\A	N\A	N\A	N\A	N\A	N\A
2	12	ENSG00000168824	NSG1	neuronal vesicle trafficking associated 1 [Source:HGNC Symbol;Acc:HGNC:18790]	protein_coding	61.1	107.46	52.51	73.69	0.83	0.98	0.63	N\A	N\A	N\A	N\A	N\A	N\A	N\A	N\A	N\A	N\A	N\A
2	12	ENSG00000086666	ZFAND6	zinc finger AN1-type containing 6 [Source:HGNC Symbol;Acc:HGNC:30164]	protein_coding	7.7	186.75	26.39	73.61	-0.36	1.33	0.22	N\A	N\A	N\A	N\A	N\A	N\A	N\A	N\A	N\A	N\A	N\A
2	12	ENSG00000249971	AC104116.1	novel transcript	antisense	16.25	181.41	22.95	73.54	0.07	1.31	0.14	N\A	N\A	N\A	N\A	N\A	N\A	N\A	N\A	N\A	N\A	N\A
2	12	ENSG00000173681	BCLAF3	BCLAF1 and THRAP3 family member 3 [Source:HGNC Symbol;Acc:HGNC:27413]	protein_coding	61.33	60.98	98.25	73.52	0.83	0.63	1	N\A	N\A	N\A	N\A	N\A	N\A	N\A	N\A	N\A	N\A	N\A
2	12	ENSG00000040275	SPDL1	spindle apparatus coiled-coil protein 1 [Source:HGNC Symbol;Acc:HGNC:26010]	protein_coding	23.45	157.91	37.5	72.95	0.28	1.22	0.43	N\A	N\A	N\A	N\A	N\A	N\A	N\A	N\A	N\A	N\A	N\A
2	12	ENSG00000156011	PSD3	pleckstrin and Sec7 domain containing 3 [Source:HGNC Symbol;Acc:HGNC:19093]	protein_coding	80.95	73.75	63.72	72.81	0.99	0.75	0.75	N\A	N\A	N\A	N\A	N\A	N\A	N\A	N\A	N\A	N\A	N\A
2	12	ENSG00000263041	AL513324.1	novel transcript	lincRNA	27.15	102.33	87.87	72.45	0.36	0.95	0.94	N\A	N\A	N\A	N\A	N\A	N\A	N\A	N\A	N\A	N\A	N\A
2	12	ENSG00000168958	MFF	mitochondrial fission factor [Source:HGNC Symbol;Acc:HGNC:24858]	protein_coding	31.94	129.84	55.5	72.43	0.46	1.1	0.66	N\A	N\A	N\A	N\A	N\A	N\A	N\A	N\A	N\A	N\A	N\A
2	12	ENSG00000120656	TAF12	TATA-box binding protein associated factor 12 [Source:HGNC Symbol;Acc:HGNC:11545]	protein_coding	99.93	39.1	78.14	72.39	1.11	0.35	0.87	N\A	N\A	N\A	N\A	N\A	N\A	N\A	N\A	N\A	N\A	N\A
2	12	ENSG00000189043	NDUFA4	NDUFA4, mitochondrial complex associated [Source:HGNC Symbol;Acc:HGNC:7687]	protein_coding	94.73	83.95	38.4	72.36	1.08	0.83	0.44	N\A	N\A	N\A	N\A	N\A	N\A	N\A	N\A	N\A	N\A	N\A
2	12	ENSG00000214114	MYCBP	MYC binding protein [Source:HGNC Symbol;Acc:HGNC:7554]	protein_coding	25.43	122.52	68.82	72.26	0.33	1.07	0.79	N\A	N\A	N\A	N\A	N\A	N\A	N\A	N\A	N\A	N\A	N\A
2	12	ENSG00000153561	RMND5A	required for meiotic nuclear division 5 homolog A [Source:HGNC Symbol;Acc:HGNC:25850]	protein_coding	84.6	61.41	70.26	72.09	1.02	0.63	0.8	N\A	N\A	N\A	N\A	N\A	N\A	N\A	N\A	N\A	N\A	N\A
2	12	ENSG00000179889	PDXDC1	pyridoxal dependent decarboxylase domain containing 1 [Source:HGNC Symbol;Acc:HGNC:28995]	protein_coding	66.34	72.91	76.63	71.96	0.88	0.74	0.86	N\A	N\A	N\A	N\A	N\A	N\A	N\A	N\A	N\A	N\A	N\A
2	12	ENSG00000144451	SPAG16	sperm associated antigen 16 [Source:HGNC Symbol;Acc:HGNC:23225]	protein_coding	33.99	100.17	81.7	71.95	0.49	0.94	0.89	N\A	N\A	N\A	N\A	N\A	N\A	N\A	N\A	N\A	N\A	N\A
2	12	ENSG00000198604	BAZ1A	bromodomain adjacent to zinc finger domain 1A [Source:HGNC Symbol;Acc:HGNC:960]	protein_coding	10.67	95.41	109.3	71.8	-0.18	0.91	1.07	N\A	N\A	N\A	N\A	N\A	N\A	N\A	N\A	N\A	N\A	N\A
2	12	ENSG00000177556	ATOX1	antioxidant 1 copper chaperone [Source:HGNC Symbol;Acc:HGNC:798]	protein_coding	72.57	90.46	51.84	71.62	0.93	0.88	0.62	N\A	N\A	N\A	N\A	N\A	N\A	N\A	N\A	N\A	N\A	N\A
2	12	ENSG00000285600	AC023593.1		antisense	88.18	52.17	74.27	71.54	1.04	0.53	0.84	N\A	N\A	N\A	N\A	N\A	N\A	N\A	N\A	N\A	N\A	N\A
2	12	ENSG00000123064	DDX54	DEAD-box helicase 54 [Source:HGNC Symbol;Acc:HGNC:20084]	protein_coding	65.84	64.18	84.38	71.47	0.87	0.66	0.91	N\A	N\A	N\A	N\A	N\A	N\A	N\A	N\A	N\A	N\A	N\A
2	12	ENSG00000136943	CTSV	cathepsin V [Source:HGNC Symbol;Acc:HGNC:2538]	protein_coding	84.63	62.91	66.2	71.25	1.02	0.65	0.77	N\A	N\A	N\A	N\A	N\A	N\A	N\A	N\A	N\A	N\A	N\A
2	12	ENSG00000187778	MCRS1	microspherule protein 1 [Source:HGNC Symbol;Acc:HGNC:6960]	protein_coding	63.17	83.98	66.38	71.17	0.85	0.83	0.77	N\A	N\A	N\A	N\A	N\A	N\A	N\A	N\A	N\A	N\A	N\A
2	12	ENSG00000108666	C17orf75	chromosome 17 open reading frame 75 [Source:HGNC Symbol;Acc:HGNC:30173]	protein_coding	98.92	40.16	72.98	70.69	1.11	0.37	0.83	N\A	N\A	N\A	N\A	N\A	N\A	N\A	N\A	N\A	N\A	N\A
2	12	ENSG00000272333	KMT2B	lysine methyltransferase 2B [Source:HGNC Symbol;Acc:HGNC:15840]	protein_coding	49.59	85.19	77.3	70.69	0.71	0.84	0.86	N\A	N\A	N\A	N\A	N\A	N\A	N\A	N\A	N\A	N\A	N\A
2	12	ENSG00000034693	PEX3	peroxisomal biogenesis factor 3 [Source:HGNC Symbol;Acc:HGNC:8858]	protein_coding	99.8	55.7	55.55	70.35	1.11	0.57	0.66	N\A	N\A	N\A	N\A	N\A	N\A	N\A	N\A	N\A	N\A	N\A
2	12	ENSG00000185947	ZNF267	zinc finger protein 267 [Source:HGNC Symbol;Acc:HGNC:13060]	protein_coding	54.75	85.18	70.05	69.99	0.77	0.84	0.8	N\A	N\A	N\A	N\A	N\A	N\A	N\A	N\A	N\A	N\A	N\A
2	12	ENSG00000108518	PFN1	profilin 1 [Source:HGNC Symbol;Acc:HGNC:8881]	protein_coding	47.13	107.53	54.93	69.86	0.68	0.98	0.66	N\A	N\A	N\A	N\A	N\A	N\A	N\A	N\A	N\A	N\A	N\A
2	12	ENSG00000132549	VPS13B	vacuolar protein sorting 13 homolog B [Source:HGNC Symbol;Acc:HGNC:2183]	protein_coding	84.6	38.82	85.28	69.57	1.02	0.34	0.92	N\A	N\A	N\A	N\A	N\A	N\A	N\A	N\A	N\A	N\A	N\A
2	12	ENSG00000256525	POLG2	DNA polymerase gamma 2, accessory subunit [Source:HGNC Symbol;Acc:HGNC:9180]	protein_coding	60.11	100.21	48.31	69.54	0.82	0.94	0.58	N\A	N\A	N\A	N\A	N\A	N\A	N\A	N\A	N\A	N\A	N\A
2	12	ENSG00000168785	TSPAN5	tetraspanin 5 [Source:HGNC Symbol;Acc:HGNC:17753]	protein_coding	60.7	96.7	51.02	69.47	0.83	0.92	0.61	N\A	N\A	N\A	N\A	N\A	N\A	N\A	N\A	N\A	N\A	N\A
2	12	ENSG00000164483	SAMD3	sterile alpha motif domain containing 3 [Source:HGNC Symbol;Acc:HGNC:21574]	protein_coding	78.97	67.23	61.88	69.36	0.98	0.69	0.73	N\A	N\A	N\A	N\A	N\A	N\A	N\A	N\A	N\A	N\A	N\A
2	12	ENSG00000061794	MRPS35	mitochondrial ribosomal protein S35 [Source:HGNC Symbol;Acc:HGNC:16635]	protein_coding	69.14	72.5	65	68.88	0.9	0.74	0.76	N\A	N\A	N\A	N\A	N\A	N\A	N\A	N\A	N\A	N\A	N\A
2	12	ENSG00000274840	AC132807.2	novel transcript	lincRNA	51.44	98.77	56.04	68.75	0.73	0.93	0.67	N\A	N\A	N\A	N\A	N\A	N\A	N\A	N\A	N\A	N\A	N\A
2	12	ENSG00000184445	KNTC1	kinetochore associated 1 [Source:HGNC Symbol;Acc:HGNC:17255]	protein_coding	46.19	80.23	78.89	68.44	0.67	0.8	0.87	N\A	N\A	N\A	N\A	N\A	N\A	N\A	N\A	N\A	N\A	N\A
2	12	ENSG00000159658	EFCAB14	EF-hand calcium binding domain 14 [Source:HGNC Symbol;Acc:HGNC:29051]	protein_coding	51.97	94.2	58.93	68.36	0.74	0.9	0.7	N\A	N\A	N\A	N\A	N\A	N\A	N\A	N\A	N\A	N\A	N\A
2	12	ENSG00000143761	ARF1	ADP ribosylation factor 1 [Source:HGNC Symbol;Acc:HGNC:652]	protein_coding	37.99	109.31	55.85	67.72	0.56	0.99	0.67	N\A	N\A	N\A	N\A	N\A	N\A	N\A	N\A	N\A	N\A	N\A
2	12	ENSG00000107020	PLGRKT	plasminogen receptor with a C-terminal lysine [Source:HGNC Symbol;Acc:HGNC:23633]	protein_coding	74.13	56.35	72.43	67.64	0.94	0.58	0.82	N\A	N\A	N\A	N\A	N\A	N\A	N\A	N\A	N\A	N\A	N\A
2	12	ENSG00000137221	TJAP1	tight junction associated protein 1 [Source:HGNC Symbol;Acc:HGNC:17949]	protein_coding	64.34	70.39	68.17	67.63	0.86	0.72	0.79	N\A	N\A	N\A	N\A	N\A	N\A	N\A	N\A	N\A	N\A	N\A
2	12	ENSG00000244270	RPL32P29	ribosomal protein L32 pseudogene 29 [Source:HGNC Symbol;Acc:HGNC:35771]	processed_pseudogene	59.49	65.3	77.97	67.59	0.82	0.67	0.87	N\A	N\A	N\A	N\A	N\A	N\A	N\A	N\A	N\A	N\A	N\A
2	12	ENSG00000246214	AC022113.1	uncharacterized LOC101929524 [Source:NCBI gene;Acc:101929524]	antisense	56.41	60.41	85.86	67.56	0.78	0.62	0.92	N\A	N\A	N\A	N\A	N\A	N\A	N\A	N\A	N\A	N\A	N\A
2	12	ENSG00000183230	CTNNA3	catenin alpha 3 [Source:HGNC Symbol;Acc:HGNC:2511]	protein_coding	43.23	46.97	112.37	67.52	0.63	0.46	1.08	N\A	N\A	N\A	N\A	N\A	N\A	N\A	N\A	N\A	N\A	N\A
2	12	ENSG00000124596	OARD1	O-acyl-ADP-ribose deacylase 1 [Source:HGNC Symbol;Acc:HGNC:21257]	protein_coding	45.12	102.38	54.79	67.43	0.66	0.95	0.66	N\A	N\A	N\A	N\A	N\A	N\A	N\A	N\A	N\A	N\A	N\A
2	12	ENSG00000122952	ZWINT	ZW10 interacting kinetochore protein [Source:HGNC Symbol;Acc:HGNC:13195]	protein_coding	33.99	75.08	92.82	67.3	0.49	0.76	0.97	N\A	N\A	N\A	N\A	N\A	N\A	N\A	N\A	N\A	N\A	N\A
2	12	ENSG00000137575	SDCBP	syndecan binding protein [Source:HGNC Symbol;Acc:HGNC:10662]	protein_coding	26.2	60.36	114.86	67.14	0.34	0.62	1.1	N\A	N\A	N\A	N\A	N\A	N\A	N\A	N\A	N\A	N\A	N\A
2	12	ENSG00000138162	TACC2	transforming acidic coiled-coil containing protein 2 [Source:HGNC Symbol;Acc:HGNC:11523]	protein_coding	112.77	42.47	45.81	67.02	1.18	0.4	0.55	N\A	N\A	N\A	N\A	N\A	N\A	N\A	N\A	N\A	N\A	N\A
2	12	ENSG00000119640	ACYP1	acylphosphatase 1 [Source:HGNC Symbol;Acc:HGNC:179]	protein_coding	93.97	40.64	65.16	66.59	1.08	0.37	0.76	N\A	N\A	N\A	N\A	N\A	N\A	N\A	N\A	N\A	N\A	N\A
2	12	ENSG00000176371	ZSCAN2	zinc finger and SCAN domain containing 2 [Source:HGNC Symbol;Acc:HGNC:20994]	protein_coding	64.49	48.24	86.38	66.37	0.86	0.48	0.93	N\A	N\A	N\A	N\A	N\A	N\A	N\A	N\A	N\A	N\A	N\A
2	12	ENSG00000231873	AC099560.1	novel transcript	lincRNA	71.01	64.27	62.85	66.04	0.92	0.66	0.74	N\A	N\A	N\A	N\A	N\A	N\A	N\A	N\A	N\A	N\A	N\A
2	12	ENSG00000213231	TCL1B	T cell leukemia/lymphoma 1B [Source:HGNC Symbol;Acc:HGNC:11649]	protein_coding	36.49	101.25	59.77	65.84	0.53	0.95	0.71	N\A	N\A	N\A	N\A	N\A	N\A	N\A	N\A	N\A	N\A	N\A
2	12	ENSG00000183291	SELENOF	selenoprotein F [Source:HGNC Symbol;Acc:HGNC:17705]	protein_coding	23.2	104.05	70.15	65.8	0.27	0.96	0.8	N\A	N\A	N\A	N\A	N\A	N\A	N\A	N\A	N\A	N\A	N\A
2	12	ENSG00000237550	RPL9P9	ribosomal protein L9 pseudogene 9 [Source:HGNC Symbol;Acc:HGNC:17251]	transcribed_processed_pseudogene	64.44	49.25	83.66	65.78	0.86	0.49	0.91	N\A	N\A	N\A	N\A	N\A	N\A	N\A	N\A	N\A	N\A	N\A
2	12	ENSG00000112149	CD83	CD83 molecule [Source:HGNC Symbol;Acc:HGNC:1703]	protein_coding	13.32	120.76	61.31	65.13	-0.05	1.06	0.72	N\A	N\A	N\A	N\A	N\A	N\A	N\A	N\A	N\A	N\A	N\A
3	1	ENSG00000167005	NUDT21	nudix hydrolase 21 [Source:HGNC Symbol;Acc:HGNC:13870]	protein_coding	68.73	51.38	73.6	64.57	0.9	0.52	0.83	ENSDARG00000003153	nudt21	nudix hydrolase 21	protein_coding	143.91	177.07	169.81	163.59	1.47	1.51	1.47
3	1	ENSG00000165609	NUDT5	nudix hydrolase 5 [Source:HGNC Symbol;Acc:HGNC:8052]	protein_coding	43.15	97.92	51.02	64.03	0.63	0.92	0.61	ENSDARG00000078073	nudt5	nudix (nucleoside diphosphate linked moiety X)-type motif 5	protein_coding	96.9	146.46	160.99	134.78	1.19	1.38	1.43
3	1	ENSG00000108468	CBX1	chromobox 1 [Source:HGNC Symbol;Acc:HGNC:1551]	protein_coding	13.59	152.25	24.15	63.33	-0.04	1.2	0.17	ENSDARG00000004189	cbx1a	chromobox homolog 1a (HP1 beta homolog Drosophila)	protein_coding	302.72	326.35	348.62	325.9	1.99	1.92	1.96
3	1	ENSG00000084733	RAB10	RAB10, member RAS oncogene family [Source:HGNC Symbol;Acc:HGNC:9759]	protein_coding	32.8	104.55	52.29	63.21	0.47	0.97	0.63	ENSDARG00000046106	rab10	RAB10, member RAS oncogene family	protein_coding	128.74	155.75	146.47	143.65	1.39	1.42	1.37
3	1	ENSG00000163399	ATP1A1	ATPase Na+/K+ transporting subunit alpha 1 [Source:HGNC Symbol;Acc:HGNC:799]	protein_coding	43.32	82.86	63.14	63.1	0.63	0.82	0.74	ENSDARG00000002791	atp1a1a.1	ATPase Na+/K+ transporting subunit alpha 1a, tandem duplicate 1	protein_coding	197.73	281.94	281.78	253.81	1.69	1.82	1.82
3	1	ENSG00000119414	PPP6C	protein phosphatase 6 catalytic subunit [Source:HGNC Symbol;Acc:HGNC:9323]	protein_coding	58.2	53.78	72.95	61.64	0.8	0.55	0.83	ENSDARG00000002949	ppp6c	protein phosphatase 6, catalytic subunit	protein_coding	176.88	199.6	199.84	192.11	1.61	1.59	1.58
3	1	ENSG00000183508	TENT5C	terminal nucleotidyltransferase 5C [Source:HGNC Symbol;Acc:HGNC:24712]	protein_coding	41.39	93.05	47.68	60.71	0.61	0.89	0.57	ENSDARG00000010437	tent5c	terminal nucleotidyltransferase 5C	protein_coding	559.74	560.04	605.91	575.23	2.42	2.28	2.34
3	1	ENSG00000175387	SMAD2	SMAD family member 2 [Source:HGNC Symbol;Acc:HGNC:6768]	protein_coding	14.76	106.36	60.76	60.63	0.01	0.98	0.72	ENSDARG00000006389	smad2	SMAD family member 2	protein_coding	209.55	248.2	218.48	225.41	1.73	1.74	1.64
3	1	ENSG00000100664	EIF5	eukaryotic translation initiation factor 5 [Source:HGNC Symbol;Acc:HGNC:3299]	protein_coding	44.03	41.38	95.21	60.21	0.64	0.38	0.98	ENSDARG00000003681	eif5	eukaryotic translation initiation factor 5	protein_coding	120.87	174.26	159.06	151.4	1.34	1.5	1.42
3	1	ENSG00000166337	TAF10	TATA-box binding protein associated factor 10 [Source:HGNC Symbol;Acc:HGNC:11543]	protein_coding	44.6	88.91	45.59	59.7	0.65	0.86	0.55	ENSDARG00000068641	taf10	TAF10 RNA polymerase II, TATA box binding protein (TBP)-associated factor	protein_coding	166.07	203.44	199	189.5	1.57	1.6	1.58
3	1	ENSG00000165264	NDUFB6	NADH:ubiquinone oxidoreductase subunit B6 [Source:HGNC Symbol;Acc:HGNC:7701]	protein_coding	90.49	41.38	38.93	56.93	1.06	0.38	0.45	ENSDARG00000037259	ndufb6	NADH:ubiquinone oxidoreductase subunit B	protein_coding	118.49	181.9	186.08	162.16	1.33	1.53	1.53
3	1	ENSG00000142230	SAE1	SUMO1 activating enzyme subunit 1 [Source:HGNC Symbol;Acc:HGNC:30660]	protein_coding	70.41	38.93	59.26	56.2	0.91	0.35	0.7	ENSDARG00000010487	sae1	SUMO1 activating enzyme subunit 1	protein_coding	142.93	187	166.02	165.32	1.46	1.54	1.45
3	1	ENSG00000091651	ORC6	origin recognition complex subunit 6 [Source:HGNC Symbol;Acc:HGNC:17151]	protein_coding	45.2	42.27	72.67	53.38	0.66	0.4	0.82	ENSDARG00000075682	orc6	origin recognition complex, subunit 6	protein_coding	435.04	743.87	748.75	642.55	2.24	2.48	2.49
3	1	ENSG00000186132	C2orf76	chromosome 2 open reading frame 76 [Source:HGNC Symbol;Acc:HGNC:27017]	protein_coding	4.53	150.45	4.15	53.05	-0.67	1.19	-0.88	ENSDARG00000037199	zgc:101851	zgc:101851	protein_coding	148.78	189.25	202.79	180.28	1.49	1.55	1.59
3	1	ENSG00000101811	CSTF2	cleavage stimulation factor subunit 2 [Source:HGNC Symbol;Acc:HGNC:2484]	protein_coding	65.4	35.2	53.77	51.46	0.87	0.28	0.64	ENSDARG00000090788	cstf2	cleavage stimulation factor, 3' pre-RNA, subunit 2	protein_coding	142.87	235.08	207.1	195.02	1.46	1.7	1.61
3	1	ENSG00000009307	CSDE1	cold shock domain containing E1 [Source:HGNC Symbol;Acc:HGNC:29905]	protein_coding	24.19	89.63	36.25	50.03	0.3	0.87	0.41	ENSDARG00000074758	csde1	cold shock domain containing E1, RNA-binding	protein_coding	225.19	213.08	295.85	244.71	1.78	1.63	1.85
3	1	ENSG00000100387	RBX1	ring-box 1 [Source:HGNC Symbol;Acc:HGNC:9928]	protein_coding	31.87	74.71	37.76	48.11	0.46	0.76	0.43	ENSDARG00000038030	rbx1	ring-box 1, E3 ubiquitin protein ligase	protein_coding	347.78	448.59	355.14	383.84	2.09	2.13	1.97
3	1	ENSG00000111711	GOLT1B	golgi transport 1B [Source:HGNC Symbol;Acc:HGNC:20175]	protein_coding	24.44	63.06	56.14	47.88	0.3	0.65	0.67	ENSDARG00000059308	golt1bb	golgi transport 1Bb	protein_coding	336.12	441.73	417.53	398.46	2.06	2.12	2.09
3	1	ENSG00000088325	TPX2	TPX2, microtubule nucleation factor [Source:HGNC Symbol;Acc:HGNC:1249]	protein_coding	48.51	49.44	42.77	46.91	0.7	0.5	0.51	ENSDARG00000078654	tpx2	TPX2, microtubule-associated, homolog (Xenopus laevis)	protein_coding	730.47	762.71	791.67	761.62	2.6	2.49	2.52
3	1	ENSG00000005893	LAMP2	lysosomal associated membrane protein 2 [Source:HGNC Symbol;Acc:HGNC:6501]	protein_coding	52.44	40.82	32.84	42.03	0.74	0.38	0.35	ENSDARG00000014914	lamp2	lysosomal-associated membrane protein 2	protein_coding	485.8	429.76	533.41	482.99	2.32	2.11	2.25
3	1	ENSG00000134597	RBMX2	RNA binding motif protein X-linked 2 [Source:HGNC Symbol;Acc:HGNC:24282]	protein_coding	34.6	49.55	41.36	41.84	0.5	0.5	0.49	ENSDARG00000044380	rbmx2	RNA binding motif protein X-linked 2	protein_coding	148.73	131.79	107.04	129.19	1.49	1.31	1.15
3	1	ENSG00000101104	PABPC1L	poly(A) binding protein cytoplasmic 1 like [Source:HGNC Symbol;Acc:HGNC:15797]	protein_coding	1.98	108.6	13.6	41.39	-1.15	0.99	-0.17	ENSDARG00000002597	pabpc1l	poly(A) binding protein, cytoplasmic 1-like	protein_coding	361.81	439.82	416.61	406.08	2.11	2.12	2.08
3	1	ENSG00000224531	SMIM13	small integral membrane protein 13 [Source:HGNC Symbol;Acc:HGNC:27356]	protein_coding	23.63	80.45	18.96	41.01	0.28	0.8	0.03	ENSDARG00000089204	smim13	small integral membrane protein 13	protein_coding	102.64	170.27	166.14	146.35	1.23	1.48	1.45
3	1	ENSG00000059573	ALDH18A1	aldehyde dehydrogenase 18 family member A1 [Source:HGNC Symbol;Acc:HGNC:9722]	protein_coding	58.29	39.09	25.3	40.89	0.8	0.35	0.2	ENSDARG00000099579	aldh18a1	aldehyde dehydrogenase 18 family, member A1	protein_coding	192.26	197.18	208.96	199.46	1.67	1.58	1.61
3	1	ENSG00000228474	OST4	oligosaccharyltransferase complex subunit 4, non-catalytic [Source:HGNC Symbol;Acc:HGNC:32483]	protein_coding	32.15	58.2	29.19	39.85	0.46	0.6	0.28	ENSDARG00000096118	ost4	oligosaccharyltransferase complex subunit 4 (non-catalytic)	protein_coding	184.72	195.28	204.01	194.67	1.64	1.57	1.59
3	1	ENSG00000109861	CTSC	cathepsin C [Source:HGNC Symbol;Acc:HGNC:2528]	protein_coding	35.84	39.75	42.24	39.28	0.52	0.36	0.5	ENSDARG00000101334	ctsc	cathepsin C	protein_coding	151.94	168.84	192.79	171.19	1.51	1.48	1.56
3	1	ENSG00000125952	MAX	MYC associated factor X [Source:HGNC Symbol;Acc:HGNC:6913]	protein_coding	25.97	61.03	30.52	39.18	0.34	0.63	0.31	ENSDARG00000024844	max	myc associated factor X	protein_coding	274.91	406.26	363.14	348.1	1.92	2.07	1.99
3	1	ENSG00000110200	ANAPC15	anaphase promoting complex subunit 15 [Source:HGNC Symbol;Acc:HGNC:24531]	protein_coding	55.62	27.36	32.9	38.62	0.78	0.12	0.35	ENSDARG00000101285	anapc15	anaphase promoting complex subunit 15	protein_coding	112.71	163.96	129.64	135.44	1.3	1.46	1.28
3	1	ENSG00000105171	POP4	POP4 homolog, ribonuclease P/MRP subunit [Source:HGNC Symbol;Acc:HGNC:30081]	protein_coding	19.22	65.29	28.02	37.51	0.16	0.67	0.26	ENSDARG00000101472	pop4	POP4 homolog, ribonuclease P/MRP subunit	protein_coding	211.85	280.13	275.69	255.89	1.74	1.82	1.8
3	1	ENSG00000104388	RAB2A	RAB2A, member RAS oncogene family [Source:HGNC Symbol;Acc:HGNC:9763]	protein_coding	21.84	55	35.23	37.36	0.24	0.56	0.39	ENSDARG00000020261	rab2a	RAB2A, member RAS oncogene family	protein_coding	350.83	329.91	308.24	329.66	2.09	1.93	1.88
3	1	ENSG00000140612	SEC11A	SEC11 homolog A, signal peptidase complex subunit [Source:HGNC Symbol;Acc:HGNC:17718]	protein_coding	27.68	40.71	39.6	36	0.37	0.37	0.46	ENSDARG00000008936	sec11a	SEC11 homolog A, signal peptidase complex subunit	protein_coding	135.08	201.89	224.4	187.12	1.42	1.6	1.66
3	1	ENSG00000172680	MOS	MOS proto-oncogene, serine/threonine kinase [Source:HGNC Symbol;Acc:HGNC:7199]	protein_coding	9.34	70.18	27.81	35.78	-0.25	0.72	0.25	ENSDARG00000069744	mos	v-mos Moloney murine sarcoma viral oncogene homolog	protein_coding	323.64	426.09	380.53	376.75	2.03	2.1	2.02
3	1	ENSG00000131238	PPT1	palmitoyl-protein thioesterase 1 [Source:HGNC Symbol;Acc:HGNC:9325]	protein_coding	44.95	39.04	22.76	35.58	0.65	0.35	0.13	ENSDARG00000039980	ppt1	palmitoyl-protein thioesterase 1 (ceroid-lipofuscinosis, neuronal 1, infantile)	protein_coding	185.62	269.34	351.11	268.69	1.65	1.79	1.97
3	2	ENSG00000134453	RBM17	RNA binding motif protein 17 [Source:HGNC Symbol;Acc:HGNC:16944]	protein_coding	73.42	65	52.56	63.66	0.94	0.67	0.63	ENSDARG00000031346	rbm17	RNA binding motif protein 17	protein_coding	67.11	85.6	89.46	80.72	0.93	1.02	1.03
3	2	ENSG00000213639	PPP1CB	protein phosphatase 1 catalytic subunit beta [Source:HGNC Symbol;Acc:HGNC:9282]	protein_coding	31.74	74.14	80.82	62.23	0.45	0.75	0.89	ENSDARG00000044153	ppp1cb	protein phosphatase 1, catalytic subunit, beta isozyme	protein_coding	65.69	97.87	96.45	86.67	0.92	1.11	1.08
3	2	ENSG00000119969	HELLS	helicase, lymphoid specific [Source:HGNC Symbol;Acc:HGNC:4861]	protein_coding	34.34	53.38	94.43	60.72	0.5	0.54	0.98	ENSDARG00000057738	hells	helicase, lymphoid specific	protein_coding	104.61	127.37	126.68	119.55	1.24	1.29	1.27
3	2	ENSG00000128534	LSM8	LSM8 homolog, U6 small nuclear RNA associated [Source:HGNC Symbol;Acc:HGNC:20471]	protein_coding	49.55	68.66	48.31	55.5	0.71	0.7	0.58	ENSDARG00000091656	lsm8	LSM8 homolog, U6 small nuclear RNA associated	protein_coding	56.66	92.09	102.46	83.73	0.81	1.07	1.12
3	2	ENSG00000198561	CTNND1	catenin delta 1 [Source:HGNC Symbol;Acc:HGNC:2515]	protein_coding	43.42	59.34	63	55.25	0.63	0.61	0.74	ENSDARG00000078233	ctnnd1	catenin (cadherin-associated protein), delta 1	protein_coding	120.66	109.23	129.44	119.78	1.34	1.18	1.28
3	2	ENSG00000145050	MANF	mesencephalic astrocyte derived neurotrophic factor [Source:HGNC Symbol;Acc:HGNC:15461]	protein_coding	38.52	63.33	63.47	55.1	0.56	0.65	0.74	ENSDARG00000063177	manf	mesencephalic astrocyte-derived neurotrophic factor	protein_coding	78.41	85.25	96.74	86.8	1.04	1.02	1.08
3	2	ENSG00000100462	PRMT5	protein arginine methyltransferase 5 [Source:HGNC Symbol;Acc:HGNC:10894]	protein_coding	62.11	57.95	44.36	54.8	0.84	0.6	0.53	ENSDARG00000079605	prmt5	protein arginine methyltransferase 5	protein_coding	51.94	72.82	93.75	72.84	0.75	0.91	1.06
3	2	ENSG00000010017	RANBP9	RAN binding protein 9 [Source:HGNC Symbol;Acc:HGNC:13727]	protein_coding	35.43	52.71	75.72	54.62	0.52	0.54	0.85	ENSDARG00000061048	ranbp9	RAN binding protein 9	protein_coding	104.96	105.22	84.68	98.29	1.25	1.16	0.99
3	2	ENSG00000122026	RPL21	ribosomal protein L21 [Source:HGNC Symbol;Acc:HGNC:10313]	protein_coding	49.7	66.47	47.33	54.5	0.71	0.68	0.57	ENSDARG00000010516	rpl21	ribosomal protein L21	protein_coding	74.62	82.8	54.64	70.69	1.01	1	0.69
3	2	ENSG00000149547	EI24	EI24, autophagy associated transmembrane protein [Source:HGNC Symbol;Acc:HGNC:13276]	protein_coding	42.01	72.22	42.81	52.34	0.61	0.73	0.51	ENSDARG00000053840	ei24	etoposide induced 2.4	protein_coding	70.94	58.5	79.82	69.75	0.97	0.76	0.95
3	2	ENSG00000047579	DTNBP1	dystrobrevin binding protein 1 [Source:HGNC Symbol;Acc:HGNC:17328]	protein_coding	58.1	62.77	34.37	51.75	0.8	0.65	0.38	ENSDARG00000055115	dtnbp1a	dystrobrevin binding protein 1a	protein_coding	60.35	78.76	82.44	73.85	0.86	0.96	0.97
3	2	ENSG00000104442	ARMC1	armadillo repeat containing 1 [Source:HGNC Symbol;Acc:HGNC:17684]	protein_coding	22.23	88.92	34.22	48.46	0.25	0.86	0.38	ENSDARG00000013861	armc1	armadillo repeat containing 1	protein_coding	54.06	66.92	79.16	66.71	0.78	0.85	0.95
3	2	ENSG00000100823	APEX1	apurinic/apyrimidinic endodeoxyribonuclease 1 [Source:HGNC Symbol;Acc:HGNC:587]	protein_coding	26.63	72.98	42.5	47.37	0.35	0.74	0.51	ENSDARG00000045843	apex1	APEX nuclease (multifunctional DNA repair enzyme) 1	protein_coding	77.25	81.68	99.9	86.28	1.03	0.99	1.11
3	2	ENSG00000156876	SASS6	SAS-6 centriolar assembly protein [Source:HGNC Symbol;Acc:HGNC:25403]	protein_coding	8.8	48.1	84.07	46.99	-0.29	0.48	0.91	ENSDARG00000058346	sass6	SAS-6 centriolar assembly protein	protein_coding	58.91	65.9	74.65	66.48	0.84	0.84	0.91
3	2	ENSG00000047249	ATP6V1H	ATPase H+ transporting V1 subunit H [Source:HGNC Symbol;Acc:HGNC:18303]	protein_coding	51.82	48.64	33.36	44.61	0.74	0.49	0.36	ENSDARG00000006370	atp6v1h	ATPase H+ transporting V1 subunit H	protein_coding	65.62	84.11	70.8	73.51	0.92	1.01	0.87
3	2	ENSG00000136003	ISCU	iron-sulfur cluster assembly enzyme [Source:HGNC Symbol;Acc:HGNC:29882]	protein_coding	29.72	99.61	3.11	44.15	0.42	0.94	-1.05	ENSDARG00000035596	ISCU	iron-sulfur cluster assembly enzyme	protein_coding	66.58	68.1	69.28	67.99	0.93	0.86	0.86
3	2	ENSG00000113810	SMC4	structural maintenance of chromosomes 4 [Source:HGNC Symbol;Acc:HGNC:14013]	protein_coding	27.34	51.91	51.66	43.64	0.37	0.53	0.62	ENSDARG00000038882	smc4	structural maintenance of chromosomes 4	protein_coding	101.02	95.76	104.12	100.3	1.22	1.09	1.13
3	2	ENSG00000118939	UCHL3	ubiquitin C-terminal hydrolase L3 [Source:HGNC Symbol;Acc:HGNC:12515]	protein_coding	12.2	73.34	45.27	43.6	-0.1	0.74	0.54	ENSDARG00000030177	uchl3	ubiquitin carboxyl-terminal esterase L3 (ubiquitin thiolesterase)	protein_coding	62.74	77.67	91.54	77.32	0.89	0.95	1.05
3	2	ENSG00000086475	SEPHS1	selenophosphate synthetase 1 [Source:HGNC Symbol;Acc:HGNC:19685]	protein_coding	41.78	31.68	51.34	41.6	0.61	0.22	0.62	ENSDARG00000058292	sephs1	selenophosphate synthetase 1	protein_coding	59.34	80.83	95.85	78.67	0.85	0.98	1.08
3	2	ENSG00000167986	DDB1	damage specific DNA binding protein 1 [Source:HGNC Symbol;Acc:HGNC:2717]	protein_coding	35.35	31.44	55.07	40.62	0.51	0.21	0.66	ENSDARG00000074431	ddb1	damage-specific DNA binding protein 1	protein_coding	78.84	69.79	72.47	73.7	1.05	0.88	0.89
3	2	ENSG00000116586	LAMTOR2	late endosomal/lysosomal adaptor, MAPK and MTOR activator 2 [Source:HGNC Symbol;Acc:HGNC:29796]	protein_coding	28.3	60.7	32.03	40.34	0.39	0.62	0.34	ENSDARG00000039872	lamtor2	late endosomal/lysosomal adaptor, MAPK and MTOR activator 2	protein_coding	59.84	72.54	67.87	66.75	0.85	0.91	0.84
3	2	ENSG00000157703	SVOPL	SVOP like [Source:HGNC Symbol;Acc:HGNC:27034]	protein_coding	53.2	32.1	35.34	40.21	0.75	0.22	0.4	ENSDARG00000057983	svopl	SVOP-like	protein_coding	72.42	80.94	72.1	75.15	0.99	0.98	0.88
3	2	ENSG00000100744	GSKIP	GSK3B interacting protein [Source:HGNC Symbol;Acc:HGNC:20343]	protein_coding	18.65	58.32	41.89	39.62	0.15	0.6	0.5	ENSDARG00000038099	gskip	gsk3b interacting protein	protein_coding	110.83	91.02	91.02	97.62	1.28	1.06	1.04
3	2	ENSG00000152503	TRIM36	tripartite motif containing 36 [Source:HGNC Symbol;Acc:HGNC:16280]	protein_coding	10.26	51.1	56.58	39.31	-0.2	0.52	0.68	ENSDARG00000062794	trim36	tripartite motif containing 36	protein_coding	32.91	87.53	108.11	76.18	0.43	1.03	1.16
3	2	ENSG00000185651	UBE2L3	ubiquitin conjugating enzyme E2 L3 [Source:HGNC Symbol;Acc:HGNC:12488]	protein_coding	30.73	48.65	37.7	39.02	0.43	0.49	0.43	ENSDARG00000027141	ube2l3b	ubiquitin-conjugating enzyme E2L 3b	protein_coding	87.81	72.47	96.76	85.68	1.12	0.91	1.08
3	2	ENSG00000168496	FEN1	flap structure-specific endonuclease 1 [Source:HGNC Symbol;Acc:HGNC:3650]	protein_coding	33.03	46.4	37.56	39	0.48	0.46	0.43	ENSDARG00000011404	fen1	flap structure-specific endonuclease 1	protein_coding	69.19	71.19	81.97	74.12	0.95	0.89	0.97
3	2	ENSG00000160563	MED27	mediator complex subunit 27 [Source:HGNC Symbol;Acc:HGNC:2377]	protein_coding	37.46	44.16	34.28	38.64	0.55	0.43	0.38	ENSDARG00000009681	med27	mediator complex subunit 27	protein_coding	86.2	107.15	99.39	97.58	1.11	1.17	1.1
3	2	ENSG00000144744	UBA3	ubiquitin like modifier activating enzyme 3 [Source:HGNC Symbol;Acc:HGNC:12470]	protein_coding	14.63	58.95	41.35	38.31	0.01	0.61	0.49	ENSDARG00000057987	uba3	ubiquitin-like modifier activating enzyme 3	protein_coding	58.44	88.16	63.52	70.04	0.84	1.04	0.8
3	2	ENSG00000136930	PSMB7	proteasome subunit beta 7 [Source:HGNC Symbol;Acc:HGNC:9544]	protein_coding	20.68	69.26	24.24	38.06	0.21	0.71	0.17	ENSDARG00000037962	psmb7	proteasome subunit beta 7	protein_coding	93.72	87.55	77.26	86.18	1.17	1.03	0.93
3	2	ENSG00000157450	RNF111	ring finger protein 111 [Source:HGNC Symbol;Acc:HGNC:17384]	protein_coding	13.99	54.75	42.4	37.05	-0.02	0.56	0.5	ENSDARG00000078802	rnf111	ring finger protein 111	protein_coding	73.03	66.83	80.11	73.32	0.99	0.85	0.95
3	2	ENSG00000140157	NIPA2	NIPA magnesium transporter 2 [Source:HGNC Symbol;Acc:HGNC:17044]	protein_coding	37.1	41.44	32.45	37	0.54	0.39	0.34	ENSDARG00000055912	nipa2	NIPA magnesium transporter 2	protein_coding	108.49	141.58	103.07	117.72	1.27	1.36	1.13
3	2	ENSG00000010244	ZNF207	zinc finger protein 207 [Source:HGNC Symbol;Acc:HGNC:12998]	protein_coding	23.75	47.64	39.44	36.94	0.29	0.47	0.46	ENSDARG00000015538	znf207a	zinc finger protein 207, a	protein_coding	98	108.79	124.59	110.46	1.2	1.18	1.26
3	2	ENSG00000185624	P4HB	prolyl 4-hydroxylase subunit beta [Source:HGNC Symbol;Acc:HGNC:8548]	protein_coding	26.9	47.17	32.79	35.62	0.36	0.47	0.35	ENSDARG00000105116	p4hb	prolyl 4-hydroxylase, beta polypeptide	protein_coding	111.23	94.89	93.51	99.88	1.29	1.09	1.06
3	2	ENSG00000121039	RDH10	retinol dehydrogenase 10 [Source:HGNC Symbol;Acc:HGNC:19975]	protein_coding	19.6	37.71	48.7	35.34	0.18	0.33	0.59	ENSDARG00000012369	rdh10b	retinol dehydrogenase 10b	protein_coding	92.45	84.54	87.17	88.05	1.16	1.01	1.01
3	2	ENSG00000104408	EIF3E	eukaryotic translation initiation factor 3 subunit E [Source:HGNC Symbol;Acc:HGNC:3277]	protein_coding	24.51	47.8	32.61	34.97	0.3	0.47	0.35	ENSDARG00000090697	eif3ea	eukaryotic translation initiation factor 3, subunit E, a	protein_coding	56.34	72.18	78.8	69.11	0.81	0.9	0.94
3	2	ENSG00000163636	PSMD6	proteasome 26S subunit, non-ATPase 6 [Source:HGNC Symbol;Acc:HGNC:9564]	protein_coding	3.07	67.35	33.82	34.74	-0.89	0.69	0.37	ENSDARG00000070674	psmd6	proteasome 26S subunit, non-ATPase 6	protein_coding	87.1	116.77	118.32	107.4	1.12	1.23	1.22
3	3	ENSG00000140153	WDR20	WD repeat domain 20 [Source:HGNC Symbol;Acc:HGNC:19667]	protein_coding	39.07	57.55	96.08	64.23	0.57	0.59	0.99	ENSDARG00000079220	wdr20a	WD repeat domain 20a	protein_coding	67.11	55.55	71.18	64.61	0.93	0.73	0.87
3	3	ENSG00000139620	KANSL2	KAT8 regulatory NSL complex subunit 2 [Source:HGNC Symbol;Acc:HGNC:26024]	protein_coding	71.3	75.95	41.45	62.9	0.92	0.77	0.49	ENSDARG00000056318	kansl2	KAT8 regulatory NSL complex subunit 2	protein_coding	51.89	38.68	36.51	42.36	0.75	0.48	0.42
3	3	ENSG00000155876	RRAGA	Ras related GTP binding A [Source:HGNC Symbol;Acc:HGNC:16963]	protein_coding	64.3	45.36	77.6	62.42	0.86	0.44	0.86	ENSDARG00000104149	rraga	Ras-related GTP binding A	protein_coding	48.01	77.48	64.67	63.38	0.7	0.95	0.81
3	3	ENSG00000155313	USP25	ubiquitin specific peptidase 25 [Source:HGNC Symbol;Acc:HGNC:12624]	protein_coding	67.96	60.64	58	62.2	0.89	0.62	0.69	ENSDARG00000012314	usp25	ubiquitin specific peptidase 25	protein_coding	32.38	42.06	51.54	42	0.42	0.54	0.65
3	3	ENSG00000153823	PID1	phosphotyrosine interaction domain containing 1 [Source:HGNC Symbol;Acc:HGNC:26084]	protein_coding	32.1	49.23	99.64	60.32	0.46	0.49	1.01	ENSDARG00000098984	pid1	phosphotyrosine interaction domain containing 1	protein_coding	57.15	55.13	42.25	51.51	0.82	0.72	0.52
3	3	ENSG00000136536	2019-03-07	membrane associated ring-CH-type finger 7 [Source:HGNC Symbol;Acc:HGNC:17393]	protein_coding	40.14	70.72	63.75	58.2	0.59	0.72	0.75	ENSDARG00000057772	2019-03-07	membrane-associated ring finger (C3HC4) 7	protein_coding	26.63	50.48	57.97	45.03	0.29	0.66	0.73
3	3	ENSG00000051596	THOC3	THO complex 3 [Source:HGNC Symbol;Acc:HGNC:19072]	protein_coding	72.61	65.71	34.13	57.48	0.93	0.67	0.37	ENSDARG00000056517	thoc3	THO complex 3	protein_coding	29.43	40.4	50.11	39.98	0.36	0.51	0.63
3	3	ENSG00000197045	GMFB	glia maturation factor beta [Source:HGNC Symbol;Acc:HGNC:4373]	protein_coding	45.67	49.02	73.79	56.16	0.66	0.49	0.83	ENSDARG00000028327	gmfb	glia maturation factor, beta	protein_coding	56.4	53.55	80.52	63.49	0.81	0.7	0.96
3	3	ENSG00000099942	CRKL	CRK like proto-oncogene, adaptor protein [Source:HGNC Symbol;Acc:HGNC:2363]	protein_coding	63.48	59.97	42.97	55.47	0.85	0.62	0.51	ENSDARG00000028699	crkl	v-crk avian sarcoma virus CT10 oncogene homolog-like	protein_coding	31.72	39.44	47.08	39.41	0.41	0.5	0.59
3	3	ENSG00000180448	ARHGAP45	Rho GTPase activating protein 45 [Source:HGNC Symbol;Acc:HGNC:17102]	protein_coding	43.62	66.98	55.4	55.33	0.64	0.69	0.66	ENSDARG00000062049	hmha1b	histocompatibility (minor) HA-1 b	protein_coding	33.03	43.82	50.59	42.48	0.44	0.57	0.64
3	3	ENSG00000239264	TXNDC5	thioredoxin domain containing 5 [Source:HGNC Symbol;Acc:HGNC:21073]	protein_coding	21.05	94.01	48.6	54.55	0.22	0.9	0.58	ENSDARG00000009342	txndc5	thioredoxin domain containing 5	protein_coding	55.66	53.43	63.46	57.52	0.8	0.7	0.79
3	3	ENSG00000169375	SIN3A	SIN3 transcription regulator family member A [Source:HGNC Symbol;Acc:HGNC:19353]	protein_coding	45.82	54.1	50.7	50.21	0.66	0.55	0.61	ENSDARG00000079716	sin3aa	SIN3 transcription regulator family member Aa	protein_coding	70.73	50.06	75.49	65.43	0.97	0.66	0.91
3	3	ENSG00000109445	ZNF330	zinc finger protein 330 [Source:HGNC Symbol;Acc:HGNC:15462]	protein_coding	32.19	69.43	48.19	49.94	0.46	0.71	0.58	ENSDARG00000020494	znf330	zinc finger protein 330	protein_coding	56.77	41.08	41.66	46.5	0.82	0.52	0.51
3	3	ENSG00000148950	IMMP1L	inner mitochondrial membrane peptidase subunit 1 [Source:HGNC Symbol;Acc:HGNC:26317]	protein_coding	74.45	42.22	30.95	49.21	0.94	0.4	0.32	ENSDARG00000045935	immp1l	inner mitochondrial membrane peptidase subunit 1	protein_coding	46.73	33.18	46.22	42.04	0.68	0.38	0.58
3	3	ENSG00000105011	ASF1B	anti-silencing function 1B histone chaperone [Source:HGNC Symbol;Acc:HGNC:20996]	protein_coding	61.01	50.13	34.99	48.71	0.83	0.5	0.39	ENSDARG00000043713	asf1bb	anti-silencing function 1Bb histone chaperone	protein_coding	48.2	57.87	66.02	57.36	0.7	0.75	0.82
3	3	ENSG00000111711	GOLT1B	golgi transport 1B [Source:HGNC Symbol;Acc:HGNC:20175]	protein_coding	24.44	63.06	56.14	47.88	0.3	0.65	0.67	ENSDARG00000022795	golt1ba	golgi transport 1Ba	protein_coding	36.98	74.77	48.58	53.44	0.52	0.93	0.61
3	3	ENSG00000211460	TSN	translin [Source:HGNC Symbol;Acc:HGNC:12379]	protein_coding	27.55	77.68	34.39	46.54	0.37	0.78	0.38	ENSDARG00000041830	tsn	translin	protein_coding	45.08	69.33	68.4	60.93	0.65	0.88	0.85
3	3	ENSG00000008405	CRY1	cryptochrome circadian regulator 1 [Source:HGNC Symbol;Acc:HGNC:2384]	protein_coding	36.48	40.81	60.48	45.92	0.53	0.38	0.71	ENSDARG00000011583	cry1ab	cryptochrome circadian clock 1ab	protein_coding	46.65	74.14	71.75	64.18	0.68	0.92	0.88
3	3	ENSG00000170043	TRAPPC1	trafficking protein particle complex 1 [Source:HGNC Symbol;Acc:HGNC:19894]	protein_coding	28.32	44.68	59.77	44.26	0.39	0.43	0.71	ENSDARG00000039005	trappc1	trafficking protein particle complex 1	protein_coding	26.92	59.12	52.12	46.05	0.29	0.77	0.66
3	3	ENSG00000186591	UBE2H	ubiquitin conjugating enzyme E2 H [Source:HGNC Symbol;Acc:HGNC:12484]	protein_coding	32.35	65.23	33	43.53	0.46	0.67	0.35	ENSDARG00000000019	ube2h	ubiquitin-conjugating enzyme E2H (UBC8 homolog, yeast)	protein_coding	42.46	39.75	57.86	46.69	0.61	0.5	0.73
3	3	ENSG00000171566	PLRG1	pleiotropic regulator 1 [Source:HGNC Symbol;Acc:HGNC:9089]	protein_coding	31.09	66.41	29.19	42.23	0.44	0.68	0.28	ENSDARG00000037283	plrg1	pleiotropic regulator 1	protein_coding	56.82	66.44	73.33	65.53	0.82	0.85	0.89
3	3	ENSG00000159079	CFAP298	cilia and flagella associated protein 298 [Source:HGNC Symbol;Acc:HGNC:1301]	protein_coding	15.68	93.42	15.93	41.68	0.05	0.9	-0.08	ENSDARG00000035332	cfap298	cilia and flagella associated protein 298	protein_coding	40.16	54.13	53.83	49.38	0.57	0.71	0.68
3	3	ENSG00000101464	PIGU	phosphatidylinositol glycan anchor biosynthesis class U [Source:HGNC Symbol;Acc:HGNC:15791]	protein_coding	11.55	70.29	37.39	39.75	-0.13	0.72	0.43	ENSDARG00000075530	pigu	phosphatidylinositol glycan anchor biosynthesis, class U	protein_coding	36.75	42.6	51.09	43.48	0.51	0.55	0.65
3	3	ENSG00000151748	SAV1	salvador family WW domain containing protein 1 [Source:HGNC Symbol;Acc:HGNC:17795]	protein_coding	28.7	48.93	35.85	37.83	0.39	0.49	0.4	ENSDARG00000006196	sav1	salvador family WW domain containing protein 1	protein_coding	29.42	49.48	62.02	46.97	0.36	0.65	0.78
3	3	ENSG00000169021	UQCRFS1	ubiquinol-cytochrome c reductase, Rieske iron-sulfur polypeptide 1 [Source:HGNC Symbol;Acc:HGNC:12587]	protein_coding	42.54	33.91	36.17	37.54	0.62	0.26	0.41	ENSDARG00000007745	uqcrfs1	ubiquinol-cytochrome c reductase, Rieske iron-sulfur polypeptide 1	protein_coding	50.68	64.05	67.08	60.6	0.74	0.82	0.83
3	3	ENSG00000134375	TIMM17A	translocase of inner mitochondrial membrane 17A [Source:HGNC Symbol;Acc:HGNC:17315]	protein_coding	5.87	63.76	42.5	37.38	-0.52	0.66	0.51	ENSDARG00000029510	timm17a	translocase of inner mitochondrial membrane 17 homolog A (yeast)	protein_coding	56.32	30.36	45.05	43.91	0.81	0.32	0.56
3	3	ENSG00000169504	CLIC4	chloride intracellular channel 4 [Source:HGNC Symbol;Acc:HGNC:13518]	protein_coding	13.51	47	48.51	36.34	-0.04	0.46	0.58	ENSDARG00000022995	clic4	chloride intracellular channel 4	protein_coding	48.87	62.23	85.67	65.59	0.71	0.8	1
3	3	ENSG00000138434	ITPRID2	ITPR interacting domain containing 2 [Source:HGNC Symbol;Acc:HGNC:11319]	protein_coding	17.93	30.7	60.07	36.23	0.12	0.2	0.71	ENSDARG00000038938	itprid2	ITPR interacting domain containing 2	protein_coding	64.43	38.38	39.42	47.41	0.9	0.48	0.47
3	3	ENSG00000197771	MCMBP	minichromosome maintenance complex binding protein [Source:HGNC Symbol;Acc:HGNC:25782]	protein_coding	27.04	58.64	22.65	36.11	0.36	0.6	0.13	ENSDARG00000055314	mcmbp	minichromosome maintenance complex binding protein	protein_coding	49.08	54.14	76.48	59.9	0.71	0.71	0.92
3	3	ENSG00000172765	TMCC1	transmembrane and coiled-coil domain family 1 [Source:HGNC Symbol;Acc:HGNC:29116]	protein_coding	40.81	31.49	34.2	35.5	0.6	0.21	0.38	ENSDARG00000060954	tmcc1b	transmembrane and coiled-coil domain family 1b	protein_coding	48.75	58.63	56.87	54.75	0.71	0.76	0.72
3	4	ENSG00000128245	YWHAH	tyrosine 3-monooxygenase/tryptophan 5-monooxygenase activation protein eta [Source:HGNC Symbol;Acc:HGNC:12853]	protein_coding	45.96	102.99	42.59	63.85	0.67	0.96	0.51	ENSDARG00000005560	ywhah	tyrosine 3-monooxygenase/tryptophan 5-monooxygenase activation protein, eta polypeptide	protein_coding	37.83	20.8	23.64	27.42	0.53	0.07	0.12
3	4	ENSG00000108468	CBX1	chromobox 1 [Source:HGNC Symbol;Acc:HGNC:1551]	protein_coding	13.59	152.25	24.15	63.33	-0.04	1.2	0.17	ENSDARG00000054442	cbx1b	chromobox homolog 1b (HP1 beta homolog Drosophila)	protein_coding	53.73	32.95	22.77	36.48	0.78	0.38	0.09
3	4	ENSG00000153989	NUS1	NUS1, dehydrodolichyl diphosphate synthase subunit [Source:HGNC Symbol;Acc:HGNC:21042]	protein_coding	53.97	50.22	82.51	62.23	0.76	0.51	0.9	ENSDARG00000027813	nus1	NUS1, dehydrodolichyl diphosphate synthase subunit	protein_coding	34.41	27.48	42.42	34.77	0.46	0.25	0.52
3	4	ENSG00000175895	PLEKHF2	pleckstrin homology and FYVE domain containing 2 [Source:HGNC Symbol;Acc:HGNC:20757]	protein_coding	21.88	70.19	78.98	57.02	0.24	0.72	0.87	ENSDARG00000021141	plekhf2	pleckstrin homology domain containing, family F (with FYVE domain) member 2	protein_coding	32.03	34.02	22.64	29.56	0.41	0.4	0.09
3	4	ENSG00000125304	TM9SF2	transmembrane 9 superfamily member 2 [Source:HGNC Symbol;Acc:HGNC:11865]	protein_coding	10.94	78.17	80.31	56.47	-0.16	0.78	0.88	ENSDARG00000003866	tm9sf2	transmembrane 9 superfamily member 2	protein_coding	35.58	24.87	24.3	28.25	0.49	0.19	0.14
3	4	ENSG00000168952	STXBP6	syntaxin binding protein 6 [Source:HGNC Symbol;Acc:HGNC:19666]	protein_coding	36.72	68.19	62.25	55.72	0.54	0.7	0.73	ENSDARG00000088862	stxbp6	syntaxin binding protein 6 (amisyn)	protein_coding	36.42	31.05	42.21	36.56	0.5	0.34	0.52
3	4	ENSG00000087460	GNAS	GNAS complex locus [Source:HGNC Symbol;Acc:HGNC:4392]	protein_coding	31.26	108.7	18.07	52.68	0.44	0.99	0	ENSDARG00000043094	gnas	GNAS complex locus	protein_coding	36.73	21.82	29.21	29.25	0.51	0.1	0.26
3	4	ENSG00000000419	DPM1	dolichyl-phosphate mannosyltransferase subunit 1, catalytic [Source:HGNC Symbol;Acc:HGNC:3005]	protein_coding	49.59	42.5	65.57	52.55	0.71	0.4	0.76	ENSDARG00000057011	dpm1	dolichyl-phosphate mannosyltransferase polypeptide 1, catalytic subunit	protein_coding	37.15	40.71	29.23	35.7	0.52	0.52	0.26
3	4	ENSG00000215301	DDX3X	DEAD-box helicase 3 X-linked [Source:HGNC Symbol;Acc:HGNC:2745]	protein_coding	25.74	64.59	62.62	50.98	0.33	0.66	0.74	ENSDARG00000020573	ddx3xa	DEAD-box helicase 3 X-linked a	protein_coding	35.66	28.72	32.5	32.29	0.49	0.28	0.34
3	4	ENSG00000132313	MRPL35	mitochondrial ribosomal protein L35 [Source:HGNC Symbol;Acc:HGNC:14489]	protein_coding	67.27	38.28	43.19	49.58	0.89	0.34	0.51	ENSDARG00000070589	mrpl35	mitochondrial ribosomal protein L35	protein_coding	18.1	32.62	26.91	25.87	0.02	0.37	0.21
3	4	ENSG00000026297	RNASET2	ribonuclease T2 [Source:HGNC Symbol;Acc:HGNC:21686]	protein_coding	23.52	80.7	41.82	48.68	0.28	0.8	0.5	ENSDARG00000036282	rnaset2	ribonuclease T2	protein_coding	28.5	27.42	28.36	28.09	0.33	0.25	0.24
3	4	ENSG00000164253	WDR41	WD repeat domain 41 [Source:HGNC Symbol;Acc:HGNC:25601]	protein_coding	25.52	74.85	45.52	48.63	0.33	0.76	0.55	ENSDARG00000009851	wdr41	WD repeat domain 41	protein_coding	18.97	36.86	52.36	36.06	0.05	0.45	0.66
3	4	ENSG00000121542	SEC22A	SEC22 homolog A, vesicle trafficking protein [Source:HGNC Symbol;Acc:HGNC:20260]	protein_coding	56.13	40.32	47.71	48.05	0.78	0.37	0.57	ENSDARG00000078328	sec22a	SEC22 homolog A, vesicle trafficking protein	protein_coding	30.41	32.65	20.91	27.99	0.38	0.37	0.03
3	4	ENSG00000168300	PCMTD1	protein-L-isoaspartate (D-aspartate) O-methyltransferase domain containing 1 [Source:HGNC Symbol;Acc:HGNC:30483]	protein_coding	48.07	39.01	56.89	47.99	0.69	0.35	0.68	ENSDARG00000053152	pcmtd1	protein-L-isoaspartate (D-aspartate) O-methyltransferase domain containing 1	protein_coding	38.24	36.05	35.8	36.7	0.54	0.44	0.4
3	4	ENSG00000083799	CYLD	CYLD lysine 63 deubiquitinase [Source:HGNC Symbol;Acc:HGNC:2584]	protein_coding	57.65	45.51	36.8	46.65	0.8	0.44	0.42	ENSDARG00000060058	cylda	cylindromatosis (turban tumor syndrome), a	protein_coding	34.61	21.85	21.74	26.07	0.47	0.1	0.06
3	4	ENSG00000156504	FAM122B	family with sequence similarity 122B [Source:HGNC Symbol;Acc:HGNC:30490]	protein_coding	29.34	42.45	67.17	46.32	0.41	0.4	0.78	ENSDARG00000036500	fam122b	family with sequence similarity 122B	protein_coding	33.97	37.14	38.2	36.43	0.46	0.46	0.45
3	4	ENSG00000134480	CCNH	cyclin H [Source:HGNC Symbol;Acc:HGNC:1594]	protein_coding	4.25	124.99	8.54	45.93	-0.71	1.08	-0.45	ENSDARG00000007657	ccnh	cyclin H	protein_coding	23.35	28.42	29.59	27.12	0.19	0.28	0.27
3	4	ENSG00000111237	VPS29	VPS29, retromer complex component [Source:HGNC Symbol;Acc:HGNC:14340]	protein_coding	17.24	90.4	29.81	45.82	0.1	0.87	0.29	ENSDARG00000069521	vps29	vacuolar protein sorting 29 homolog (S. cerevisiae)	protein_coding	23.53	39.56	28.29	30.46	0.2	0.5	0.24
3	4	ENSG00000183011	NAA38	N(alpha)-acetyltransferase 38, NatC auxiliary subunit [Source:HGNC Symbol;Acc:HGNC:28212]	protein_coding	26.71	78.05	27.93	44.23	0.35	0.78	0.26	ENSDARG00000099122	naa38	N(alpha)-acetyltransferase 38, NatC auxiliary subunit	protein_coding	38.9	24.78	27.1	30.26	0.55	0.18	0.21
3	4	ENSG00000119446	RBM18	RNA binding motif protein 18 [Source:HGNC Symbol;Acc:HGNC:28413]	protein_coding	22.14	56.03	52.45	43.54	0.25	0.57	0.63	ENSDARG00000044255	rbm18	RNA binding motif protein 18	protein_coding	24.05	29.04	24.73	25.94	0.21	0.29	0.15
3	4	ENSG00000112679	DUSP22	dual specificity phosphatase 22 [Source:HGNC Symbol;Acc:HGNC:16077]	protein_coding	17.45	77.5	30.84	41.93	0.11	0.78	0.31	ENSDARG00000039850	dusp22b	dual specificity phosphatase 22b	protein_coding	19.78	30.66	37.1	29.18	0.08	0.33	0.43
3	4	ENSG00000132842	AP3B1	adaptor related protein complex 3 subunit beta 1 [Source:HGNC Symbol;Acc:HGNC:566]	protein_coding	42.3	51.33	31.13	41.59	0.62	0.52	0.32	ENSDARG00000100082	ap3b1a	adaptor related protein complex 3 subunit beta 1a	protein_coding	34.01	33.1	29.3	32.14	0.46	0.38	0.27
3	4	ENSG00000108946	PRKAR1A	protein kinase cAMP-dependent type I regulatory subunit alpha [Source:HGNC Symbol;Acc:HGNC:9388]	protein_coding	28.89	53.67	38.88	40.48	0.4	0.55	0.45	ENSDARG00000076128	prkar1aa	protein kinase, cAMP-dependent, regulatory, type I, alpha (tissue specific extinguisher 1) a	protein_coding	18.83	26.73	33.05	26.2	0.04	0.23	0.35
3	4	ENSG00000111802	TDP2	tyrosyl-DNA phosphodiesterase 2 [Source:HGNC Symbol;Acc:HGNC:17768]	protein_coding	48.14	28.83	44.32	40.43	0.69	0.16	0.53	ENSDARG00000035954	tdp2b	tyrosyl-DNA phosphodiesterase 2b	protein_coding	31.51	26.79	39.6	32.64	0.4	0.24	0.47
3	4	ENSG00000138756	BMP2K	BMP2 inducible kinase [Source:HGNC Symbol;Acc:HGNC:18041]	protein_coding	17.77	59.5	43.27	40.18	0.12	0.61	0.52	ENSDARG00000020009	bmp2k	BMP2 inducible kinase	protein_coding	28.45	23.65	36.28	29.46	0.33	0.15	0.41
3	4	ENSG00000090054	SPTLC1	serine palmitoyltransferase long chain base subunit 1 [Source:HGNC Symbol;Acc:HGNC:11277]	protein_coding	33.36	41.29	45.4	40.02	0.48	0.38	0.54	ENSDARG00000042995	sptlc1	serine palmitoyltransferase, long chain base subunit 1	protein_coding	33.81	37.72	40.59	37.37	0.45	0.47	0.49
3	4	ENSG00000062650	WAPL	WAPL cohesin release factor [Source:HGNC Symbol;Acc:HGNC:23293]	protein_coding	37.39	32.14	50.04	39.86	0.55	0.23	0.6	ENSDARG00000029768	waplb	WAPL cohesin release factor b	protein_coding	40.94	42.82	31.25	38.34	0.59	0.55	0.31
3	4	ENSG00000123130	ACOT9	acyl-CoA thioesterase 9 [Source:HGNC Symbol;Acc:HGNC:17152]	protein_coding	21.92	51.39	40.35	37.89	0.24	0.52	0.47	ENSDARG00000058352	acot9.1	acyl-CoA thioesterase 9, tandem duplicate 1	protein_coding	20.32	32.55	27.25	26.71	0.1	0.37	0.22
3	4	ENSG00000134901	KDELC1	KDEL motif containing 1 [Source:HGNC Symbol;Acc:HGNC:19350]	protein_coding	70.53	15.14	27.62	37.76	0.91	-0.25	0.25	ENSDARG00000031971	kdelc1	KDEL (Lys-Asp-Glu-Leu) containing 1	protein_coding	14.43	40.49	39.01	31.31	-0.14	0.51	0.46
3	4	ENSG00000164603	BMT2	base methyltransferase of 25S rRNA 2 homolog [Source:HGNC Symbol;Acc:HGNC:26475]	protein_coding	16.5	41.99	53.5	37.33	0.08	0.39	0.64	ENSDARG00000062181	bmt2	base methyltransferase of 25S rRNA 2 homolog	protein_coding	27.26	30.84	31.92	30.01	0.3	0.33	0.32
3	4	ENSG00000061676	NCKAP1	NCK associated protein 1 [Source:HGNC Symbol;Acc:HGNC:7666]	protein_coding	17.49	48.79	44.54	36.94	0.11	0.49	0.53	ENSDARG00000060853	nckap1	NCK-associated protein 1	protein_coding	35.08	41.11	21.12	32.44	0.48	0.52	0.04
3	4	ENSG00000130559	CAMSAP1	calmodulin regulated spectrin associated protein 1 [Source:HGNC Symbol;Acc:HGNC:19946]	protein_coding	36.15	34.86	36.59	35.87	0.53	0.28	0.42	ENSDARG00000035122	camsap1b	calmodulin regulated spectrin-associated protein 1b	protein_coding	28.68	29.68	32.67	30.34	0.34	0.3	0.34
3	4	ENSG00000198791	CNOT7	CCR4-NOT transcription complex subunit 7 [Source:HGNC Symbol;Acc:HGNC:14101]	protein_coding	27.91	34.72	44.38	35.67	0.38	0.27	0.53	ENSDARG00000032116	cnot7	CCR4-NOT transcription complex, subunit 7	protein_coding	18.37	36.14	45.24	33.25	0.03	0.44	0.56
3	4	ENSG00000130741	EIF2S3	eukaryotic translation initiation factor 2 subunit gamma [Source:HGNC Symbol;Acc:HGNC:3267]	protein_coding	37.69	28.38	40.38	35.48	0.55	0.15	0.47	ENSDARG00000008292	eif2s3	eukaryotic translation initiation factor 2, subunit 3 gamma	protein_coding	18.39	27.5	43.13	29.67	0.03	0.25	0.53
3	4	ENSG00000124207	CSE1L	chromosome segregation 1 like [Source:HGNC Symbol;Acc:HGNC:2431]	protein_coding	32.31	48.74	25.11	35.38	0.46	0.49	0.19	ENSDARG00000006963	cse1l	CSE1 chromosome segregation 1-like (yeast)	protein_coding	28.91	31.08	27.99	29.33	0.34	0.34	0.23
3	4	ENSG00000104408	EIF3E	eukaryotic translation initiation factor 3 subunit E [Source:HGNC Symbol;Acc:HGNC:3277]	protein_coding	24.51	47.8	32.61	34.97	0.3	0.47	0.35	ENSDARG00000002549	eif3eb	eukaryotic translation initiation factor 3, subunit E, b	protein_coding	28.08	22.72	32.32	27.71	0.32	0.12	0.33
3	4	ENSG00000143033	MTF2	metal response element binding transcription factor 2 [Source:HGNC Symbol;Acc:HGNC:29535]	protein_coding	14.28	30.28	59.62	34.73	-0.01	0.19	0.71	ENSDARG00000005590	mtf2	metal response element binding transcription factor 2	protein_coding	35.07	30.16	41.94	35.72	0.48	0.32	0.51
3	5	ENSG00000131462	TUBG1	tubulin gamma 1 [Source:HGNC Symbol;Acc:HGNC:12417]	protein_coding	50.82	74.78	57.71	61.1	0.72	0.76	0.69	ENSDARG00000015610	tubg1	tubulin, gamma 1	protein_coding	15.85	22.89	36.95	25.23	-0.08	0.13	0.42
3	5	ENSG00000143612	C1orf43	chromosome 1 open reading frame 43 [Source:HGNC Symbol;Acc:HGNC:29876]	protein_coding	57.36	76.66	48.94	60.99	0.79	0.77	0.59	ENSDARG00000055613	zgc:123238	zgc:123238	protein_coding	21.61	24.38	26.31	24.1	0.14	0.17	0.19
3	5	ENSG00000164169	PRMT9	protein arginine methyltransferase 9 [Source:HGNC Symbol;Acc:HGNC:25099]	protein_coding	89.19	47.31	46.35	60.95	1.05	0.47	0.56	ENSDARG00000036755	prmt9	protein arginine methyltransferase 9	protein_coding	13.9	28	19.05	20.32	-0.17	0.27	-0.03
3	5	ENSG00000178982	EIF3K	eukaryotic translation initiation factor 3 subunit K [Source:HGNC Symbol;Acc:HGNC:24656]	protein_coding	48.71	46.67	83.78	59.72	0.7	0.46	0.91	ENSDARG00000068289	eif3k	eukaryotic translation initiation factor 3, subunit K	protein_coding	13.85	31.84	23.14	22.95	-0.17	0.35	0.1
3	5	ENSG00000008083	JARID2	jumonji and AT-rich interaction domain containing 2 [Source:HGNC Symbol;Acc:HGNC:6196]	protein_coding	41.75	97.93	38.15	59.27	0.61	0.92	0.44	ENSDARG00000062268	jarid2b	jumonji, AT rich interactive domain 2b	protein_coding	19.11	14.97	24.44	19.51	0.05	-0.16	0.14
3	5	ENSG00000175606	TMEM70	transmembrane protein 70 [Source:HGNC Symbol;Acc:HGNC:26050]	protein_coding	47.01	56.64	64.71	56.12	0.68	0.58	0.75	ENSDARG00000078773	tmem70	transmembrane protein 70	protein_coding	30.23	26.61	12.58	23.14	0.37	0.23	-0.31
3	5	ENSG00000081154	PCNP	PEST proteolytic signal containing nuclear protein [Source:HGNC Symbol;Acc:HGNC:30023]	protein_coding	9.95	57.03	98.41	55.13	-0.22	0.59	1	ENSDARG00000037713	pcnp	PEST proteolytic signal containing nuclear protein	protein_coding	17.68	20.66	19.68	19.34	0	0.06	-0.01
3	5	ENSG00000100592	DAAM1	dishevelled associated activator of morphogenesis 1 [Source:HGNC Symbol;Acc:HGNC:18142]	protein_coding	13.7	67.59	83.22	54.84	-0.03	0.69	0.9	ENSDARG00000015059	daam1a	dishevelled associated activator of morphogenesis 1a	protein_coding	21.59	22.76	26.89	23.75	0.14	0.13	0.21
3	5	ENSG00000123545	NDUFAF4	NADH:ubiquinone oxidoreductase complex assembly factor 4 [Source:HGNC Symbol;Acc:HGNC:21034]	protein_coding	54.85	76.85	32.73	54.81	0.77	0.77	0.35	ENSDARG00000077859	ndufaf4	NADH:ubiquinone oxidoreductase complex assembly factor 4	protein_coding	11.27	20.15	21.38	17.6	-0.32	0.04	0.05
3	5	ENSG00000100601	ALKBH1	alkB homolog 1, histone H2A dioxygenase [Source:HGNC Symbol;Acc:HGNC:17911]	protein_coding	52.9	43.22	60.88	52.33	0.75	0.41	0.72	ENSDARG00000071164	alkbh1	alkB homolog 1, histone H2A dioxygenase	protein_coding	35.79	21.96	10.83	22.86	0.49	0.1	-0.42
3	5	ENSG00000124784	RIOK1	RIO kinase 1 [Source:HGNC Symbol;Acc:HGNC:18656]	protein_coding	44.68	58.48	51.85	51.67	0.65	0.6	0.62	ENSDARG00000016399	riok1	RIO kinase 1 (yeast)	protein_coding	15.41	25.85	30.2	23.82	-0.1	0.21	0.29
3	5	ENSG00000114209	PDCD10	programmed cell death 10 [Source:HGNC Symbol;Acc:HGNC:8761]	protein_coding	33.93	76.01	35.95	48.63	0.49	0.77	0.41	ENSDARG00000035054	pdcd10a	programmed cell death 10a	protein_coding	27.23	20.51	15.94	21.23	0.3	0.06	-0.15
3	5	ENSG00000145293	ENOPH1	enolase-phosphatase 1 [Source:HGNC Symbol;Acc:HGNC:24599]	protein_coding	31.18	37.42	73.33	47.31	0.44	0.32	0.83	ENSDARG00000026198	enoph1	enolase-phosphatase 1	protein_coding	24.51	22.47	24.41	23.8	0.23	0.12	0.14
3	5	ENSG00000106723	SPIN1	spindlin 1 [Source:HGNC Symbol;Acc:HGNC:11243]	protein_coding	14.13	77.73	46.57	46.15	-0.01	0.78	0.56	ENSDARG00000058949	spina	spindlin a	protein_coding	22.25	18.18	25.6	22.01	0.16	-0.03	0.17
3	5	ENSG00000078674	PCM1	pericentriolar material 1 [Source:HGNC Symbol;Acc:HGNC:8727]	protein_coding	55.21	51.84	21.67	42.91	0.77	0.53	0.1	ENSDARG00000062198	pcm1	pericentriolar material 1	protein_coding	21.48	20.6	19.46	20.51	0.13	0.06	-0.01
3	5	ENSG00000219200	RNASEK	ribonuclease K [Source:HGNC Symbol;Acc:HGNC:33911]	protein_coding	38.8	54.06	35.75	42.87	0.57	0.55	0.4	ENSDARG00000104458	rnasekb	ribonuclease, RNase K b	protein_coding	12.95	17.42	24.55	18.31	-0.22	-0.05	0.14
3	5	ENSG00000075151	EIF4G3	eukaryotic translation initiation factor 4 gamma 3 [Source:HGNC Symbol;Acc:HGNC:3298]	protein_coding	33.39	55.35	34.97	41.24	0.48	0.57	0.39	ENSDARG00000077215	eif4g3a	eukaryotic translation initiation factor 4 gamma, 3a	protein_coding	18.65	23.85	25.15	22.55	0.04	0.16	0.16
3	5	ENSG00000164113	ADAD1	adenosine deaminase domain containing 1 [Source:HGNC Symbol;Acc:HGNC:30713]	protein_coding	26.16	65.26	31.44	40.96	0.34	0.67	0.33	ENSDARG00000089181	adad1	adenosine deaminase domain containing 1 (testis-specific)	protein_coding	22.79	17	16.92	18.9	0.18	-0.07	-0.11
3	5	ENSG00000128789	PSMG2	proteasome assembly chaperone 2 [Source:HGNC Symbol;Acc:HGNC:24929]	protein_coding	18.25	78.87	25.26	40.8	0.13	0.79	0.2	ENSDARG00000035987	psmg2	proteasome (prosome, macropain) assembly chaperone 2	protein_coding	17.24	20.71	17.25	18.4	-0.02	0.06	-0.1
3	5	ENSG00000203965	EFCAB7	EF-hand calcium binding domain 7 [Source:HGNC Symbol;Acc:HGNC:29379]	protein_coding	51.36	33.82	35.78	40.32	0.73	0.26	0.4	ENSDARG00000020279	efcab7	EF-hand calcium binding domain 7	protein_coding	24.92	25.94	25.96	25.61	0.24	0.21	0.18
3	5	ENSG00000062650	WAPL	WAPL cohesin release factor [Source:HGNC Symbol;Acc:HGNC:23293]	protein_coding	37.39	32.14	50.04	39.86	0.55	0.23	0.6	ENSDARG00000044144	wapla	WAPL cohesin release factor a	protein_coding	26.27	22.17	25.65	24.7	0.28	0.11	0.17
3	5	ENSG00000039560	RAI14	retinoic acid induced 14 [Source:HGNC Symbol;Acc:HGNC:14873]	protein_coding	38.38	43.09	32.99	38.15	0.56	0.41	0.35	ENSDARG00000039974	rai14	retinoic acid induced 14	protein_coding	29	18.54	16.59	21.38	0.34	-0.01	-0.12
3	5	ENSG00000164944	VIRMA	vir like m6A methyltransferase associated [Source:HGNC Symbol;Acc:HGNC:24500]	protein_coding	16.66	55.35	41.61	37.87	0.08	0.57	0.49	ENSDARG00000075824	virma	vir like m6A methyltransferase associated	protein_coding	26.13	20.39	20.52	22.35	0.27	0.05	0.02
3	5	ENSG00000165209	STRBP	spermatid perinuclear RNA binding protein [Source:HGNC Symbol;Acc:HGNC:16462]	protein_coding	27.84	40.65	43.76	37.42	0.38	0.37	0.52	ENSDARG00000021455	strbp	spermatid perinuclear RNA binding protein	protein_coding	19.33	25.35	27.8	24.16	0.06	0.2	0.23
3	5	ENSG00000106415	GLCCI1	glucocorticoid induced 1 [Source:HGNC Symbol;Acc:HGNC:18713]	protein_coding	10.7	53.44	46.75	36.97	-0.17	0.54	0.56	ENSDARG00000008503	glcci1a	glucocorticoid induced 1a	protein_coding	22.43	20.12	15.22	19.26	0.17	0.04	-0.18
3	5	ENSG00000198954	KIF1BP	KIF1 binding protein [Source:HGNC Symbol;Acc:HGNC:23419]	protein_coding	19.02	72.89	18.77	36.89	0.16	0.74	0.02	ENSDARG00000062053	kif1bp	kif1 binding protein	protein_coding	14.55	22.07	18.47	18.36	-0.14	0.11	-0.05
3	5	ENSG00000170325	PRDM10	PR/SET domain 10 [Source:HGNC Symbol;Acc:HGNC:13995]	protein_coding	53.02	25.45	31.47	36.65	0.75	0.08	0.33	ENSDARG00000104251	prdm10	PR domain containing 10	protein_coding	20.59	24.99	25.49	23.69	0.11	0.19	0.17
3	5	ENSG00000114446	IFT57	intraflagellar transport 57 [Source:HGNC Symbol;Acc:HGNC:17367]	protein_coding	35.92	32.97	40.5	36.46	0.52	0.24	0.48	ENSDARG00000021022	ift57	intraflagellar transport 57 homolog (Chlamydomonas)	protein_coding	19.73	22.79	14.31	18.94	0.08	0.13	-0.23
3	5	ENSG00000104047	DTWD1	DTW domain containing 1 [Source:HGNC Symbol;Acc:HGNC:30926]	protein_coding	20.54	31.21	52.82	34.86	0.2	0.21	0.63	ENSDARG00000111509	dtwd1	DTW domain containing 1	protein_coding	14.47	20.6	18.85	17.98	-0.14	0.06	-0.04
3	6	ENSG00000137601	NEK1	NIMA related kinase 1 [Source:HGNC Symbol;Acc:HGNC:7744]	protein_coding	55.92	50.38	86.11	64.14	0.78	0.51	0.92	ENSDARG00000022350	nek1	NIMA-related kinase 1	protein_coding	10.29	9.64	18.17	12.7	-0.38	-0.45	-0.06
3	6	ENSG00000065882	TBC1D1	TBC1 domain family member 1 [Source:HGNC Symbol;Acc:HGNC:11578]	protein_coding	27.92	95.58	63.21	62.23	0.38	0.91	0.74	ENSDARG00000062081	tbc1d1	TBC1 (tre-2/USP6, BUB2, cdc16) domain family, member 1	protein_coding	13.66	9.74	13.75	12.38	-0.18	-0.45	-0.25
3	6	ENSG00000180228	PRKRA	protein activator of interferon induced protein kinase EIF2AK2 [Source:HGNC Symbol;Acc:HGNC:9438]	protein_coding	10.98	92.89	79.03	60.96	-0.16	0.89	0.87	ENSDARG00000076718	prkra	protein kinase, interferon-inducible double stranded RNA dependent activator	protein_coding	9.98	11.96	20.59	14.18	-0.4	-0.31	0.02
3	6	ENSG00000117153	KLHL12	kelch like family member 12 [Source:HGNC Symbol;Acc:HGNC:19360]	protein_coding	33.06	91.06	57.24	60.45	0.48	0.88	0.68	ENSDARG00000112728	KLHL12	kelch like family member 12	protein_coding	9.53	16.74	13.28	13.18	-0.43	-0.08	-0.28
3	6	ENSG00000087502	ERGIC2	ERGIC and golgi 2 [Source:HGNC Symbol;Acc:HGNC:30208]	protein_coding	37.33	74.13	67.85	59.77	0.55	0.75	0.78	ENSDARG00000051936	ergic2	ERGIC and golgi 2	protein_coding	19.72	14.5	17.56	17.26	0.07	-0.18	-0.09
3	6	ENSG00000159596	TMEM69	transmembrane protein 69 [Source:HGNC Symbol;Acc:HGNC:28035]	protein_coding	73.58	45.94	59.74	59.75	0.94	0.45	0.71	ENSDARG00000076017	tmem69	transmembrane protein 69	protein_coding	17.92	17.62	14.27	16.6	0.01	-0.05	-0.23
3	6	ENSG00000129083	COPB1	coatomer protein complex subunit beta 1 [Source:HGNC Symbol;Acc:HGNC:2231]	protein_coding	76.48	42.6	42.73	53.94	0.96	0.4	0.51	ENSDARG00000056557	copb1	coatomer protein complex, subunit beta 1	protein_coding	17.17	10.6	14.17	13.98	-0.02	-0.39	-0.23
3	6	ENSG00000075975	MKRN2	makorin ring finger protein 2 [Source:HGNC Symbol;Acc:HGNC:7113]	protein_coding	51.78	48.73	56.03	52.18	0.74	0.49	0.67	ENSDARG00000007630	mkrn2	makorin, ring finger protein, 2	protein_coding	9.83	14.28	16.05	13.39	-0.41	-0.19	-0.15
3	6	ENSG00000066279	ASPM	abnormal spindle microtubule assembly [Source:HGNC Symbol;Acc:HGNC:19048]	protein_coding	27.77	65.65	62.9	52.1	0.38	0.67	0.74	ENSDARG00000103754	aspm	abnormal spindle microtubule assembly	protein_coding	12.99	18.33	18.82	16.71	-0.22	-0.02	-0.04
3	6	ENSG00000086065	CHMP5	charged multivesicular body protein 5 [Source:HGNC Symbol;Acc:HGNC:26942]	protein_coding	33.91	50.87	55.72	46.83	0.49	0.51	0.67	ENSDARG00000038855	chmp5a	charged multivesicular body protein 5a	protein_coding	16.44	9.82	13.31	13.19	-0.05	-0.44	-0.28
3	6	ENSG00000128708	HAT1	histone acetyltransferase 1 [Source:HGNC Symbol;Acc:HGNC:4821]	protein_coding	40.61	61.04	37.58	46.41	0.59	0.63	0.43	ENSDARG00000034916	hat1	histone acetyltransferase 1	protein_coding	13.17	14.65	21.23	16.35	-0.21	-0.17	0.04
3	6	ENSG00000109458	GAB1	GRB2 associated binding protein 1 [Source:HGNC Symbol;Acc:HGNC:4066]	protein_coding	24.31	52.59	59.91	45.6	0.3	0.53	0.71	ENSDARG00000037018	gab1	GRB2-associated binding protein 1	protein_coding	8.25	14.69	15.7	12.88	-0.54	-0.17	-0.16
3	6	ENSG00000172795	DCP2	decapping mRNA 2 [Source:HGNC Symbol;Acc:HGNC:24452]	protein_coding	15.73	49.08	66.31	43.71	0.05	0.49	0.77	ENSDARG00000104242	dcp2	decapping mRNA 2	protein_coding	9.75	16.77	21.32	15.95	-0.42	-0.08	0.05
3	6	ENSG00000182168	UNC5C	unc-5 netrin receptor C [Source:HGNC Symbol;Acc:HGNC:12569]	protein_coding	47.64	47.28	36.08	43.67	0.69	0.47	0.41	ENSDARG00000087341	unc5c	unc-5 netrin receptor C	protein_coding	19.78	15.97	10.89	15.55	0.08	-0.11	-0.41
3	6	ENSG00000004059	ARF5	ADP ribosylation factor 5 [Source:HGNC Symbol;Acc:HGNC:658]	protein_coding	31.57	56.23	39.76	42.52	0.45	0.58	0.47	ENSDARG00000073876	ARF5	ADP ribosylation factor 5	protein_coding	23.04	12.1	16.32	17.15	0.18	-0.3	-0.14
3	6	ENSG00000151327	FAM177A1	family with sequence similarity 177 member A1 [Source:HGNC Symbol;Acc:HGNC:19829]	protein_coding	30.43	48.03	47.36	41.94	0.43	0.48	0.57	ENSDARG00000079636	fam177a1	family with sequence similarity 177, member A1	protein_coding	14.82	16.16	7.97	12.98	-0.13	-0.1	-0.63
3	6	ENSG00000132305	IMMT	inner membrane mitochondrial protein [Source:HGNC Symbol;Acc:HGNC:6047]	protein_coding	16.41	85.92	21.46	41.26	0.07	0.84	0.1	ENSDARG00000102874	immt	inner membrane protein, mitochondrial (mitofilin)	protein_coding	16.33	14.03	19.05	16.47	-0.06	-0.2	-0.03
3	6	ENSG00000133704	IPO8	importin 8 [Source:HGNC Symbol;Acc:HGNC:9853]	protein_coding	48.41	33.8	41.43	41.21	0.7	0.26	0.49	ENSDARG00000058159	ipo8	importin 8	protein_coding	14.45	13.85	16.59	14.96	-0.14	-0.21	-0.12
3	6	ENSG00000116044	NFE2L2	nuclear factor, erythroid 2 like 2 [Source:HGNC Symbol;Acc:HGNC:7782]	protein_coding	13.38	85.22	23.59	40.73	-0.05	0.84	0.16	ENSDARG00000042824	nfe2l2a	nuclear factor, erythroid 2-like 2a	protein_coding	14.9	12.64	10.75	12.76	-0.12	-0.27	-0.42
3	6	ENSG00000185049	NELFA	negative elongation factor complex member A [Source:HGNC Symbol;Acc:HGNC:12768]	protein_coding	48.37	31.98	37.08	39.14	0.7	0.22	0.42	ENSDARG00000061411	nelfa	negative elongation factor complex member A	protein_coding	15	17.46	7.03	13.16	-0.12	-0.05	-0.71
3	6	ENSG00000047932	GOPC	golgi associated PDZ and coiled-coil motif containing [Source:HGNC Symbol;Acc:HGNC:17643]	protein_coding	49.32	29.81	35.78	38.3	0.71	0.18	0.4	ENSDARG00000023117	gopc	golgi-associated PDZ and coiled-coil motif containing	protein_coding	10.76	12.43	22.82	15.33	-0.35	-0.28	0.09
3	6	ENSG00000135597	REPS1	RALBP1 associated Eps domain containing 1 [Source:HGNC Symbol;Acc:HGNC:15578]	protein_coding	48.86	37.91	25.2	37.32	0.7	0.33	0.19	ENSDARG00000002877	reps1	RALBP1 associated Eps domain containing 1	protein_coding	10.42	14.72	13.2	12.78	-0.37	-0.17	-0.28
3	6	ENSG00000158480	SPATA2	spermatogenesis associated 2 [Source:HGNC Symbol;Acc:HGNC:14681]	protein_coding	31.02	41.77	32.78	35.19	0.44	0.39	0.35	ENSDARG00000063250	spata2	spermatogenesis associated 2	protein_coding	13.6	14.83	19.07	15.83	-0.19	-0.16	-0.03
3	7	ENSG00000213585	VDAC1	voltage dependent anion channel 1 [Source:HGNC Symbol;Acc:HGNC:12669]	protein_coding	13.4	120.42	59.28	64.37	-0.04	1.05	0.7	ENSDARG00000045132	vdac1	voltage-dependent anion channel 1	protein_coding	12.12	9.04	11.4	10.85	-0.27	-0.5	-0.38
3	7	ENSG00000064933	PMS1	PMS1 homolog 1, mismatch repair system component [Source:HGNC Symbol;Acc:HGNC:9121]	protein_coding	26.46	91.01	75.42	64.3	0.35	0.88	0.85	ENSDARG00000000476	pms1	PMS1 homolog 1, mismatch repair system component	protein_coding	13.92	8.83	7.75	10.16	-0.17	-0.51	-0.65
3	7	ENSG00000075420	FNDC3B	fibronectin type III domain containing 3B [Source:HGNC Symbol;Acc:HGNC:24670]	protein_coding	31.48	97.57	62.08	63.71	0.45	0.92	0.73	ENSDARG00000078179	fndc3ba	fibronectin type III domain containing 3Ba	protein_coding	10.03	9.12	7.27	8.81	-0.4	-0.49	-0.69
3	7	ENSG00000128915	ICE2	interactor of little elongation complex ELL subunit 2 [Source:HGNC Symbol;Acc:HGNC:29885]	protein_coding	70.21	53.36	65.55	63.04	0.91	0.54	0.76	ENSDARG00000086670	ice2	interactor of little elongator complex ELL subunit 2	protein_coding	9.38	12.09	9.22	10.23	-0.45	-0.3	-0.53
3	7	ENSG00000119487	MAPKAP1	mitogen-activated protein kinase associated protein 1 [Source:HGNC Symbol;Acc:HGNC:18752]	protein_coding	36.65	59.74	77.47	57.95	0.54	0.61	0.86	ENSDARG00000091777	mapkap1	mitogen-activated protein kinase associated protein 1	protein_coding	14.04	5.55	7.28	8.96	-0.16	-0.82	-0.69
3	7	ENSG00000159322	ADPGK	ADP dependent glucokinase [Source:HGNC Symbol;Acc:HGNC:25250]	protein_coding	25.89	102.84	42.33	57.02	0.34	0.96	0.5	ENSDARG00000063525	adpgk	ADP-dependent glucokinase	protein_coding	3.05	6.45	15.05	8.18	-1.23	-0.72	-0.19
3	7	ENSG00000006652	IFRD1	interferon related developmental regulator 1 [Source:HGNC Symbol;Acc:HGNC:5456]	protein_coding	41.01	35.24	65.99	47.41	0.6	0.28	0.77	ENSDARG00000068708	ifrd1	interferon-related developmental regulator 1	protein_coding	7.65	8.56	10.69	8.97	-0.59	-0.53	-0.43
3	7	ENSG00000067704	IARS2	isoleucyl-tRNA synthetase 2, mitochondrial [Source:HGNC Symbol;Acc:HGNC:29685]	protein_coding	68.14	23.23	50.13	47.16	0.89	0.02	0.6	ENSDARG00000044134	iars2	isoleucyl-tRNA synthetase 2, mitochondrial	protein_coding	7.14	7.36	10.96	8.49	-0.64	-0.63	-0.41
3	7	ENSG00000175198	PCCA	propionyl-CoA carboxylase subunit alpha [Source:HGNC Symbol;Acc:HGNC:8653]	protein_coding	79.78	26.4	29.33	45.17	0.98	0.1	0.28	ENSDARG00000028982	pcca	propionyl-CoA carboxylase subunit alpha	protein_coding	7.68	11.13	17.01	11.94	-0.59	-0.36	-0.11
3	7	ENSG00000176571	CNBD1	cyclic nucleotide binding domain containing 1 [Source:HGNC Symbol;Acc:HGNC:26663]	protein_coding	33.09	51.6	42.04	42.24	0.48	0.52	0.5	ENSDARG00000091489	cnbd1	cyclic nucleotide binding domain containing 1	protein_coding	10.38	8.35	6.24	8.32	-0.37	-0.55	-0.79
3	7	ENSG00000141367	CLTC	clathrin heavy chain [Source:HGNC Symbol;Acc:HGNC:2092]	protein_coding	42.98	34.13	43.31	40.14	0.63	0.26	0.52	ENSDARG00000090716	cltcb	clathrin, heavy chain b (Hc)	protein_coding	6.82	11.22	6.95	8.33	-0.67	-0.35	-0.72
3	7	ENSG00000132405	TBC1D14	TBC1 domain family member 14 [Source:HGNC Symbol;Acc:HGNC:29246]	protein_coding	26.93	37.39	56.03	40.12	0.36	0.32	0.67	ENSDARG00000003520	tbc1d14	TBC1 domain family, member 14	protein_coding	9.59	5.63	12.26	9.16	-0.43	-0.82	-0.33
3	7	ENSG00000082516	GEMIN5	gem nuclear organelle associated protein 5 [Source:HGNC Symbol;Acc:HGNC:20043]	protein_coding	45.46	28.92	45	39.79	0.66	0.16	0.54	ENSDARG00000079257	gemin5	gem (nuclear organelle) associated protein 5	protein_coding	5.48	13.55	12.82	10.62	-0.82	-0.22	-0.3
3	7	ENSG00000196950	SLC39A10	solute carrier family 39 member 10 [Source:HGNC Symbol;Acc:HGNC:20861]	protein_coding	7.66	65.04	43.78	38.83	-0.37	0.67	0.52	ENSDARG00000005823	slc39a10	solute carrier family 39 (zinc transporter), member 10	protein_coding	5.84	11.25	15.23	10.77	-0.78	-0.35	-0.18
3	7	ENSG00000130706	ADRM1	adhesion regulating molecule 1 [Source:HGNC Symbol;Acc:HGNC:15759]	protein_coding	25.71	37.13	50.01	37.62	0.33	0.32	0.6	ENSDARG00000058560	adrm1	adhesion regulating molecule 1	protein_coding	11.4	7.39	9.73	9.51	-0.31	-0.63	-0.49
3	7	ENSG00000118496	FBXO30	F-box protein 30 [Source:HGNC Symbol;Acc:HGNC:15600]	protein_coding	33.34	21.56	52.13	35.68	0.48	-0.02	0.63	ENSDARG00000058561	fbxo30a	F-box protein 30a	protein_coding	2.98	12.36	10.93	8.76	-1.25	-0.29	-0.41
3	8	ENSG00000128654	MTX2	metaxin 2 [Source:HGNC Symbol;Acc:HGNC:7506]	protein_coding	62.19	54.51	68.96	61.89	0.84	0.56	0.79	ENSDARG00000029415	mtx2	metaxin 2	protein_coding	5.94	10.72	5.53	7.4	-0.77	-0.38	-0.88
3	8	ENSG00000145979	TBC1D7	TBC1 domain family member 7 [Source:HGNC Symbol;Acc:HGNC:21066]	protein_coding	57.17	66.17	59.31	60.89	0.79	0.68	0.7	ENSDARG00000029581	tbc1d7	TBC1 domain family, member 7	protein_coding	1.57	8.67	6	5.41	-1.7	-0.52	-0.82
3	8	ENSG00000136240	KDELR2	KDEL endoplasmic reticulum protein retention receptor 2 [Source:HGNC Symbol;Acc:HGNC:6305]	protein_coding	46.16	66.68	69.19	60.68	0.67	0.68	0.79	ENSDARG00000037361	kdelr2b	KDEL (Lys-Asp-Glu-Leu) endoplasmic reticulum protein retention receptor 2b	protein_coding	10.3	6.07	6.06	7.48	-0.38	-0.76	-0.81
3	8	ENSG00000255529	POLR2M	RNA polymerase II subunit M [Source:HGNC Symbol;Acc:HGNC:14862]	protein_coding	39.79	89.24	44.18	57.74	0.58	0.87	0.53	ENSDARG00000074968	polr2m	RNA polymerase II subunit M	protein_coding	2.29	5.86	10.34	6.16	-1.43	-0.79	-0.45
3	8	ENSG00000169087	HSPBAP1	HSPB1 associated protein 1 [Source:HGNC Symbol;Acc:HGNC:16389]	protein_coding	68	52.32	47.9	56.07	0.89	0.53	0.58	ENSDARG00000033771	hspbap1	hspb associated protein 1	protein_coding	8.05	5.61	8.07	7.24	-0.55	-0.82	-0.62
3	8	ENSG00000107951	MTPAP	mitochondrial poly(A) polymerase [Source:HGNC Symbol;Acc:HGNC:25532]	protein_coding	46.67	38.01	78.58	54.42	0.68	0.33	0.87	ENSDARG00000076155	mtpap	mitochondrial poly(A) polymerase	protein_coding	10.31	6.86	3.83	7	-0.38	-0.68	-1.13
3	8	ENSG00000134775	FHOD3	formin homology 2 domain containing 3 [Source:HGNC Symbol;Acc:HGNC:26178]	protein_coding	20	89.77	37.97	49.25	0.19	0.87	0.44	ENSDARG00000061904	fhod3b	formin homology 2 domain containing 3b	protein_coding	16.26	1.86	3.21	7.11	-0.06	-1.56	-1.25
3	8	ENSG00000119523	ALG2	ALG2, alpha-1,3/1,6-mannosyltransferase [Source:HGNC Symbol;Acc:HGNC:23159]	protein_coding	71.95	18.83	48.24	46.34	0.92	-0.11	0.58	ENSDARG00000070399	alg2	asparagine-linked glycosylation 2 (alpha-1,3-mannosyltransferase)	protein_coding	4.98	4.2	8.6	5.92	-0.89	-1.01	-0.57
3	8	ENSG00000071994	PDCD2	programmed cell death 2 [Source:HGNC Symbol;Acc:HGNC:8762]	protein_coding	56.24	38.46	40.85	45.18	0.78	0.34	0.48	ENSDARG00000007892	pdcd2	programmed cell death 2	protein_coding	2.91	8.81	7.84	6.52	-1.27	-0.51	-0.64
3	8	ENSG00000115539	PDCL3	phosducin like 3 [Source:HGNC Symbol;Acc:HGNC:28860]	protein_coding	33.18	86.34	11.08	43.53	0.48	0.85	-0.29	ENSDARG00000100651	PDCL3	phosducin like 3	protein_coding	6.81	8.83	2.55	6.06	-0.67	-0.51	-1.41
3	8	ENSG00000012660	ELOVL5	ELOVL fatty acid elongase 5 [Source:HGNC Symbol;Acc:HGNC:21308]	protein_coding	19.27	54.31	54.21	42.6	0.17	0.56	0.65	ENSDARG00000004979	elovl5	ELOVL fatty acid elongase 5	protein_coding	7.77	6.94	5.82	6.84	-0.58	-0.67	-0.84
3	8	ENSG00000121104	FAM117A	family with sequence similarity 117 member A [Source:HGNC Symbol;Acc:HGNC:24179]	protein_coding	28.16	39.55	44.08	37.26	0.38	0.36	0.53	ENSDARG00000078640	fam117aa	family with sequence similarity 117, member Aa	protein_coding	6.68	8.37	8.07	7.71	-0.68	-0.55	-0.62
3	8	ENSG00000005812	FBXL3	F-box and leucine rich repeat protein 3 [Source:HGNC Symbol;Acc:HGNC:13599]	protein_coding	11.28	37.65	61.19	36.71	-0.14	0.33	0.72	ENSDARG00000103505	fbxl3a	F-box and leucine-rich repeat protein 3a	protein_coding	8.77	5.53	5.69	6.67	-0.49	-0.83	-0.86
3	8	ENSG00000124279	FASTKD3	FAST kinase domains 3 [Source:HGNC Symbol;Acc:HGNC:28758]	protein_coding	30.07	54.82	24.15	36.34	0.42	0.56	0.17	ENSDARG00000100440	fastkd3	FAST kinase domains 3	protein_coding	4.52	11.14	8.34	8	-0.96	-0.36	-0.6
3	8	ENSG00000104321	TRPA1	transient receptor potential cation channel subfamily A member 1 [Source:HGNC Symbol;Acc:HGNC:497]	protein_coding	29.18	33.56	41.62	34.79	0.4	0.25	0.49	ENSDARG00000031875	trpa1b	transient receptor potential cation channel, subfamily A, member 1b	protein_coding	6.75	5.53	5.01	5.76	-0.68	-0.83	-0.94
3	9	ENSG00000180448	ARHGAP45	Rho GTPase activating protein 45 [Source:HGNC Symbol;Acc:HGNC:17102]	protein_coding	43.62	66.98	55.4	55.33	0.64	0.69	0.66	ENSDARG00000052496	hmha1a	histocompatibility (minor) HA-1 a	protein_coding	1.07	2.77	6.11	3.32	-1.97	-1.29	-0.81
3	9	ENSG00000131375	CAPN7	calpain 7 [Source:HGNC Symbol;Acc:HGNC:1484]	protein_coding	25.92	66.44	70.51	54.29	0.34	0.68	0.81	ENSDARG00000102987	capn7	calpain 7	protein_coding	9.68	2.85	3.27	5.27	-0.42	-1.27	-1.24
3	9	ENSG00000135931	ARMC9	armadillo repeat containing 9 [Source:HGNC Symbol;Acc:HGNC:20730]	protein_coding	28.14	60.18	70.38	52.9	0.38	0.62	0.8	ENSDARG00000087299	armc9	armadillo repeat containing 9	protein_coding	4.68	1.78	5.54	4	-0.93	-1.59	-0.88
3	9	ENSG00000115295	CLIP4	CAP-Gly domain containing linker protein family member 4 [Source:HGNC Symbol;Acc:HGNC:26108]	protein_coding	25.26	60.73	70.81	52.27	0.32	0.63	0.81	ENSDARG00000096961	CLIP4	CAP-Gly domain containing linker protein family member 4	protein_coding	4.16	3.51	3.37	3.68	-1.02	-1.13	-1.22
3	9	ENSG00000198818	SFT2D1	SFT2 domain containing 1 [Source:HGNC Symbol;Acc:HGNC:21102]	protein_coding	47.07	41.17	58.32	48.86	0.68	0.38	0.69	ENSDARG00000007362	sft2d1	SFT2 domain containing 1	protein_coding	6.98	3.24	5.12	5.11	-0.65	-1.19	-0.93
3	9	ENSG00000083937	CHMP2B	charged multivesicular body protein 2B [Source:HGNC Symbol;Acc:HGNC:24537]	protein_coding	17.55	47.6	73.33	46.16	0.11	0.47	0.83	ENSDARG00000068683	chmp2ba	charged multivesicular body protein 2Ba	protein_coding	7.88	1.28	3.59	4.25	-0.57	-1.81	-1.17
3	9	ENSG00000078070	MCCC1	methylcrotonoyl-CoA carboxylase 1 [Source:HGNC Symbol;Acc:HGNC:6936]	protein_coding	28.09	65.26	45.08	46.15	0.38	0.67	0.54	ENSDARG00000102538	mccc1	methylcrotonoyl-CoA carboxylase 1 (alpha)	protein_coding	5.07	4.53	1.76	3.79	-0.88	-0.96	-1.66
3	9	ENSG00000119929	CUTC	cutC copper transporter [Source:HGNC Symbol;Acc:HGNC:24271]	protein_coding	50.61	47.91	38	45.51	0.72	0.48	0.44	ENSDARG00000077306	cutc	cutC copper transporter homolog (E. coli)	protein_coding	4.72	6.38	3.39	4.83	-0.93	-0.73	-1.21
3	9	ENSG00000136003	ISCU	iron-sulfur cluster assembly enzyme [Source:HGNC Symbol;Acc:HGNC:29882]	protein_coding	29.72	99.61	3.11	44.15	0.42	0.94	-1.05	ENSDARG00000026582	iscub	iron-sulfur cluster assembly enzyme b	protein_coding	2.72	2.98	5.21	3.64	-1.31	-1.24	-0.92
3	9	ENSG00000104635	SLC39A14	solute carrier family 39 member 14 [Source:HGNC Symbol;Acc:HGNC:20858]	protein_coding	51.19	47.9	32.94	44.01	0.73	0.48	0.35	ENSDARG00000102387	slc39a14	solute carrier family 39 (zinc transporter), member 14	protein_coding	5.22	4.42	3.33	4.32	-0.86	-0.98	-1.22
3	9	ENSG00000095203	EPB41L4B	erythrocyte membrane protein band 4.1 like 4B [Source:HGNC Symbol;Acc:HGNC:19818]	protein_coding	29.38	41.59	55.03	42	0.41	0.39	0.66	ENSDARG00000061398	epb41l4b	erythrocyte membrane protein band 4.1 like 4B	protein_coding	6.45	2.02	3.68	4.05	-0.71	-1.51	-1.16
3	9	ENSG00000128731	HERC2	HECT and RLD domain containing E3 ubiquitin protein ligase 2 [Source:HGNC Symbol;Acc:HGNC:4868]	protein_coding	73.45	33.61	18.01	41.69	0.94	0.25	-0.01	ENSDARG00000073841	herc2	HECT and RLD domain containing E3 ubiquitin protein ligase 2	protein_coding	3.23	5.96	2.98	4.06	-1.19	-0.78	-1.3
3	9	ENSG00000080824	HSP90AA1	heat shock protein 90 alpha family class A member 1 [Source:HGNC Symbol;Acc:HGNC:5253]	protein_coding	31.18	33.14	51.31	38.54	0.44	0.24	0.62	ENSDARG00000024746	hsp90aa1.2	heat shock protein 90, alpha (cytosolic), class A member 1, tandem duplicate 2	protein_coding	5.38	3.9	4.68	4.65	-0.84	-1.06	-0.99
3	9	ENSG00000004766	VPS50	VPS50, EARP/GARPII complex subunit [Source:HGNC Symbol;Acc:HGNC:25956]	protein_coding	46.84	36.81	31.55	38.4	0.68	0.31	0.33	ENSDARG00000002880	vps50	VPS50 EARP/GARPII complex subunit	protein_coding	7.83	2.9	5.24	5.32	-0.57	-1.26	-0.91
3	9	ENSG00000121039	RDH10	retinol dehydrogenase 10 [Source:HGNC Symbol;Acc:HGNC:19975]	protein_coding	19.6	37.71	48.7	35.34	0.18	0.33	0.59	ENSDARG00000058730	rdh10a	retinol dehydrogenase 10a	protein_coding	4.85	8.39	1.51	4.92	-0.91	-0.55	-1.77
3	10	ENSG00000116273	PHF13	PHD finger protein 13 [Source:HGNC Symbol;Acc:HGNC:22983]	protein_coding	45.4	75.14	64.54	61.7	0.66	0.76	0.75	ENSDARG00000102023	phf13	PHD finger protein 13	protein_coding	1	3.66	2.53	2.39	-2.01	-1.11	-1.41
3	10	ENSG00000197930	ERO1A	endoplasmic reticulum oxidoreductase 1 alpha [Source:HGNC Symbol;Acc:HGNC:13280]	protein_coding	49.25	42	89.34	60.2	0.71	0.39	0.95	ENSDARG00000015228	ero1a	endoplasmic reticulum oxidoreductase alpha	protein_coding	1.17	2.97	1.04	1.73	-1.9	-1.25	-2.02
3	10	ENSG00000141447	OSBPL1A	oxysterol binding protein like 1A [Source:HGNC Symbol;Acc:HGNC:16398]	protein_coding	94.77	15.77	61	57.18	1.08	-0.22	0.72	ENSDARG00000105147	osbpl1a	oxysterol binding protein-like 1A	protein_coding	5.85	2.85	1.15	3.28	-0.78	-1.27	-1.95
3	10	ENSG00000177868	SVBP	small vasohibin binding protein [Source:HGNC Symbol;Acc:HGNC:29204]	protein_coding	54.54	74.69	39.56	56.26	0.77	0.75	0.46	ENSDARG00000102305	svbp	small vasohibin binding protein	protein_coding	2.21	3.53	2.08	2.61	-1.46	-1.13	-1.55
3	10	ENSG00000004059	ARF5	ADP ribosylation factor 5 [Source:HGNC Symbol;Acc:HGNC:658]	protein_coding	31.57	56.23	39.76	42.52	0.45	0.58	0.47	ENSDARG00000045989	arf4a	ADP-ribosylation factor 4a	protein_coding	2.65	3.85	2.46	2.99	-1.33	-1.07	-1.43
3	10	ENSG00000004766	VPS50	VPS50, EARP/GARPII complex subunit [Source:HGNC Symbol;Acc:HGNC:25956]	protein_coding	46.84	36.81	31.55	38.4	0.68	0.31	0.33	ENSDARG00000096912	vps50	VPS50 EARP/GARPII complex subunit	protein_coding	1.96	3.09	1.38	2.14	-1.54	-1.22	-1.83
3	10	ENSG00000138078	PREPL	prolyl endopeptidase like [Source:HGNC Symbol;Acc:HGNC:30228]	protein_coding	7.58	60.29	44.41	37.43	-0.37	0.62	0.53	ENSDARG00000017853	prepl	prolyl endopeptidase like	protein_coding	1.05	2.83	3.5	2.46	-1.98	-1.28	-1.19
3	10	ENSG00000146674	IGFBP3	insulin like growth factor binding protein 3 [Source:HGNC Symbol;Acc:HGNC:5472]	protein_coding	37.39	35.25	38.22	36.95	0.55	0.28	0.44	ENSDARG00000099144	igfbp3	insulin-like growth factor binding protein 3	protein_coding	3.09	2.6	4	3.23	-1.22	-1.33	-1.1
3	10	ENSG00000114423	CBLB	Cbl proto-oncogene B [Source:HGNC Symbol;Acc:HGNC:1542]	protein_coding	49.2	16.43	41.21	35.61	0.71	-0.2	0.49	ENSDARG00000015199	cblb	Cbl proto-oncogene B, E3 ubiquitin protein ligase	protein_coding	3.41	2.22	1.98	2.54	-1.15	-1.44	-1.58
3	10	ENSG00000172765	TMCC1	transmembrane and coiled-coil domain family 1 [Source:HGNC Symbol;Acc:HGNC:29116]	protein_coding	40.81	31.49	34.2	35.5	0.6	0.21	0.38	ENSDARG00000076747	TMCC1	transmembrane and coiled-coil domain family 1	protein_coding	1.74	1.56	1.75	1.68	-1.63	-1.68	-1.66
3	11	ENSG00000102471	NDFIP2	Nedd4 family interacting protein 2 [Source:HGNC Symbol;Acc:HGNC:18537]	protein_coding	29.92	54.89	108.93	64.58	0.42	0.56	1.06	ENSDARG00000033928	ndfip2	Nedd4 family interacting protein 2	protein_coding	N\A	N\A	N\A	N\A	N\A	N\A	N\A
3	11	ENSG00000140153	WDR20	WD repeat domain 20 [Source:HGNC Symbol;Acc:HGNC:19667]	protein_coding	39.07	57.55	96.08	64.23	0.57	0.59	0.99	ENSDARG00000041239	wdr20b	WD repeat domain 20	protein_coding	N\A	N\A	N\A	N\A	N\A	N\A	N\A
3	11	ENSG00000163399	ATP1A1	ATPase Na+/K+ transporting subunit alpha 1 [Source:HGNC Symbol;Acc:HGNC:799]	protein_coding	43.32	82.86	63.14	63.1	0.63	0.82	0.74	ENSDARG00000001870	atp1a1a.4	ATPase Na+/K+ transporting subunit alpha 1	protein_coding	N\A	N\A	N\A	N\A	N\A	N\A	N\A
3	11	ENSG00000163399	ATP1A1	ATPase Na+/K+ transporting subunit alpha 1 [Source:HGNC Symbol;Acc:HGNC:799]	protein_coding	43.32	82.86	63.14	63.1	0.63	0.82	0.74	ENSDARG00000007739	atp1a1a.2	ATPase Na+/K+ transporting subunit alpha 1	protein_coding	N\A	N\A	N\A	N\A	N\A	N\A	N\A
3	11	ENSG00000163399	ATP1A1	ATPase Na+/K+ transporting subunit alpha 1 [Source:HGNC Symbol;Acc:HGNC:799]	protein_coding	43.32	82.86	63.14	63.1	0.63	0.82	0.74	ENSDARG00000040252	atp1a1a.5	ATPase Na+/K+ transporting subunit alpha 1	protein_coding	N\A	N\A	N\A	N\A	N\A	N\A	N\A
3	11	ENSG00000005471	ABCB4	ATP binding cassette subfamily B member 4 [Source:HGNC Symbol;Acc:HGNC:45]	protein_coding	24.86	120.07	43.23	62.72	0.31	1.05	0.52	ENSDARG00000010936	abcb4	ATP binding cassette subfamily B member 4	protein_coding	N\A	N\A	N\A	N\A	N\A	N\A	N\A
3	11	ENSG00000170775	GPR37	G protein-coupled receptor 37 [Source:HGNC Symbol;Acc:HGNC:4494]	protein_coding	48.23	50.87	86.33	61.81	0.69	0.51	0.93	ENSDARG00000074563	gpr37a	G protein-coupled receptor 37	protein_coding	N\A	N\A	N\A	N\A	N\A	N\A	N\A
3	11	ENSG00000164331	ANKRA2	ankyrin repeat family A member 2 [Source:HGNC Symbol;Acc:HGNC:13208]	protein_coding	76.4	35.32	73.15	61.62	0.96	0.28	0.83	ENSDARG00000035399	ankra2	ankyrin repeat family A member 2	protein_coding	N\A	N\A	N\A	N\A	N\A	N\A	N\A
3	11	ENSG00000152128	TMEM163	transmembrane protein 163 [Source:HGNC Symbol;Acc:HGNC:25380]	protein_coding	39.03	67.34	73.92	60.1	0.57	0.69	0.83	ENSDARG00000079858	tmem163a	transmembrane protein 163	protein_coding	N\A	N\A	N\A	N\A	N\A	N\A	N\A
3	11	ENSG00000164484	TMEM200A	transmembrane protein 200A [Source:HGNC Symbol;Acc:HGNC:21075]	protein_coding	51.48	45.53	83.1	60.04	0.73	0.44	0.9	ENSDARG00000031540	tmem200a	transmembrane protein 200A	protein_coding	N\A	N\A	N\A	N\A	N\A	N\A	N\A
3	11	ENSG00000008083	JARID2	jumonji and AT-rich interaction domain containing 2 [Source:HGNC Symbol;Acc:HGNC:6196]	protein_coding	41.75	97.93	38.15	59.27	0.61	0.92	0.44	ENSDARG00000060925	jarid2a	jumonji and AT-rich interaction domain containing 2	protein_coding	N\A	N\A	N\A	N\A	N\A	N\A	N\A
3	11	ENSG00000132591	ERAL1	Era like 12S mitochondrial rRNA chaperone 1 [Source:HGNC Symbol;Acc:HGNC:3424]	protein_coding	38.69	97.35	41.48	59.17	0.57	0.92	0.49	ENSDARG00000059887	eral1	Era like 12S mitochondrial rRNA chaperone 1	protein_coding	N\A	N\A	N\A	N\A	N\A	N\A	N\A
3	11	ENSG00000155975	VPS37A	VPS37A, ESCRT-I subunit [Source:HGNC Symbol;Acc:HGNC:24928]	protein_coding	29.86	96.97	48.16	58.33	0.42	0.92	0.58	ENSDARG00000017119	vps37a	VPS37A, ESCRT-I subunit	protein_coding	N\A	N\A	N\A	N\A	N\A	N\A	N\A
3	11	ENSG00000183625	CCR3	C-C motif chemokine receptor 3 [Source:HGNC Symbol;Acc:HGNC:1604]	protein_coding	60.1	70.78	43.54	58.14	0.82	0.72	0.52	ENSDARG00000086616	cabz01093075.1	C-C motif chemokine receptor 3	protein_coding	N\A	N\A	N\A	N\A	N\A	N\A	N\A
3	11	ENSG00000158865	SLC5A11	solute carrier family 5 member 11 [Source:HGNC Symbol;Acc:HGNC:23091]	protein_coding	71.67	47.85	50.44	56.65	0.92	0.48	0.61	ENSDARG00000019932	slc5a11	solute carrier family 5 member 11	protein_coding	N\A	N\A	N\A	N\A	N\A	N\A	N\A
3	11	ENSG00000143882	ATP6V1C2	ATPase H+ transporting V1 subunit C2 [Source:HGNC Symbol;Acc:HGNC:18264]	protein_coding	61.06	48.56	60.02	56.54	0.83	0.48	0.71	ENSDARG00000070440	atp6v1c2	ATPase H+ transporting V1 subunit C2	protein_coding	N\A	N\A	N\A	N\A	N\A	N\A	N\A
3	11	ENSG00000103005	USB1	U6 snRNA biogenesis phosphodiesterase 1 [Source:HGNC Symbol;Acc:HGNC:25792]	protein_coding	63.71	56.17	44.33	54.74	0.85	0.58	0.53	ENSDARG00000003841	usb1	U6 snRNA biogenesis phosphodiesterase 1	protein_coding	N\A	N\A	N\A	N\A	N\A	N\A	N\A
3	11	ENSG00000164920	OSR2	odd-skipped related transciption factor 2 [Source:HGNC Symbol;Acc:HGNC:15830]	protein_coding	38.12	58.02	65.43	53.86	0.56	0.6	0.76	ENSDARG00000038006	osr2	odd-skipped related transciption factor 2	protein_coding	N\A	N\A	N\A	N\A	N\A	N\A	N\A
3	11	ENSG00000065457	ADAT1	adenosine deaminase, tRNA specific 1 [Source:HGNC Symbol;Acc:HGNC:228]	protein_coding	28.86	105.11	27.29	53.76	0.4	0.97	0.24	ENSDARG00000061348	adat1	adenosine deaminase, tRNA specific 1	protein_coding	N\A	N\A	N\A	N\A	N\A	N\A	N\A
3	11	ENSG00000166582	CENPV	centromere protein V [Source:HGNC Symbol;Acc:HGNC:29920]	protein_coding	47.03	73.27	38.19	52.83	0.68	0.74	0.44	ENSDARG00000092285	cenpv	centromere protein V	protein_coding	N\A	N\A	N\A	N\A	N\A	N\A	N\A
3	11	ENSG00000174928	C3orf33	chromosome 3 open reading frame 33 [Source:HGNC Symbol;Acc:HGNC:26434]	protein_coding	51.43	50.35	54.77	52.18	0.73	0.51	0.66	ENSDARG00000040582	c18h3orf33	chromosome 3 open reading frame 33	protein_coding	N\A	N\A	N\A	N\A	N\A	N\A	N\A
3	11	ENSG00000047579	DTNBP1	dystrobrevin binding protein 1 [Source:HGNC Symbol;Acc:HGNC:17328]	protein_coding	58.1	62.77	34.37	51.75	0.8	0.65	0.38	ENSDARG00000055206	dtnbp1b	dystrobrevin binding protein 1	protein_coding	N\A	N\A	N\A	N\A	N\A	N\A	N\A
3	11	ENSG00000072832	CRMP1	collapsin response mediator protein 1 [Source:HGNC Symbol;Acc:HGNC:2365]	protein_coding	27.84	94.91	30.86	51.2	0.38	0.91	0.31	ENSDARG00000056742	crmp1	collapsin response mediator protein 1	protein_coding	N\A	N\A	N\A	N\A	N\A	N\A	N\A
3	11	ENSG00000134802	SLC43A3	solute carrier family 43 member 3 [Source:HGNC Symbol;Acc:HGNC:17466]	protein_coding	14.8	114.55	20.55	49.97	0.01	1.02	0.07	ENSDARG00000057949	slc43a3b	solute carrier family 43 member 3	protein_coding	N\A	N\A	N\A	N\A	N\A	N\A	N\A
3	11	ENSG00000132406	TMEM128	transmembrane protein 128 [Source:HGNC Symbol;Acc:HGNC:28201]	protein_coding	45.37	40.77	62.12	49.42	0.66	0.37	0.73	ENSDARG00000110269	tmem107	transmembrane protein 128	protein_coding	N\A	N\A	N\A	N\A	N\A	N\A	N\A
3	11	ENSG00000166266	CUL5	cullin 5 [Source:HGNC Symbol;Acc:HGNC:2556]	protein_coding	8.47	66.19	72.72	49.12	-0.31	0.68	0.82	ENSDARG00000004260	cul5b	cullin 5	protein_coding	N\A	N\A	N\A	N\A	N\A	N\A	N\A
3	11	ENSG00000163710	PCOLCE2	procollagen C-endopeptidase enhancer 2 [Source:HGNC Symbol;Acc:HGNC:8739]	protein_coding	14.2	84.03	47.68	48.64	-0.01	0.83	0.57	ENSDARG00000055575	pcolce2b	procollagen C-endopeptidase enhancer 2	protein_coding	N\A	N\A	N\A	N\A	N\A	N\A	N\A
3	11	ENSG00000027001	MIPEP	mitochondrial intermediate peptidase [Source:HGNC Symbol;Acc:HGNC:7104]	protein_coding	74.31	26.04	44.63	48.33	0.94	0.09	0.53	ENSDARG00000055344	mipep	mitochondrial intermediate peptidase	protein_coding	N\A	N\A	N\A	N\A	N\A	N\A	N\A
3	11	ENSG00000171135	JAGN1	jagunal homolog 1 [Source:HGNC Symbol;Acc:HGNC:26926]	protein_coding	55.67	30.88	58.08	48.21	0.78	0.2	0.69	ENSDARG00000041071	jagn1a	jagunal homolog 1	protein_coding	N\A	N\A	N\A	N\A	N\A	N\A	N\A
3	11	ENSG00000166900	STX3	syntaxin 3 [Source:HGNC Symbol;Acc:HGNC:11438]	protein_coding	8.35	115.29	19.01	47.55	-0.32	1.03	0.03	ENSDARG00000051981	STX3	syntaxin 3	protein_coding	N\A	N\A	N\A	N\A	N\A	N\A	N\A
3	11	ENSG00000147655	RSPO2	R-spondin 2 [Source:HGNC Symbol;Acc:HGNC:28583]	protein_coding	19.55	76.23	46.27	47.35	0.17	0.77	0.56	ENSDARG00000079570	rspo2	R-spondin 2	protein_coding	N\A	N\A	N\A	N\A	N\A	N\A	N\A
3	11	ENSG00000077585	GPR137B	G protein-coupled receptor 137B [Source:HGNC Symbol;Acc:HGNC:11862]	protein_coding	44.65	51.77	43.58	46.67	0.65	0.52	0.52	ENSDARG00000077608	gpr137bb	G protein-coupled receptor 137B	protein_coding	N\A	N\A	N\A	N\A	N\A	N\A	N\A
3	11	ENSG00000077585	GPR137B	G protein-coupled receptor 137B [Source:HGNC Symbol;Acc:HGNC:11862]	protein_coding	44.65	51.77	43.58	46.67	0.65	0.52	0.52	ENSDARG00000078448	gpr137ba	G protein-coupled receptor 137B	protein_coding	N\A	N\A	N\A	N\A	N\A	N\A	N\A
3	11	ENSG00000163159	VPS72	vacuolar protein sorting 72 homolog [Source:HGNC Symbol;Acc:HGNC:11644]	protein_coding	4.01	109.51	24.23	45.92	-0.74	1	0.17	ENSDARG00000088567	vps72b	vacuolar protein sorting 72 homolog	protein_coding	N\A	N\A	N\A	N\A	N\A	N\A	N\A
3	11	ENSG00000008405	CRY1	cryptochrome circadian regulator 1 [Source:HGNC Symbol;Acc:HGNC:2384]	protein_coding	36.48	40.81	60.48	45.92	0.53	0.38	0.71	ENSDARG00000045768	cry1aa	cryptochrome circadian regulator 1	protein_coding	N\A	N\A	N\A	N\A	N\A	N\A	N\A
3	11	ENSG00000170791	CHCHD7	coiled-coil-helix-coiled-coil-helix domain containing 7 [Source:HGNC Symbol;Acc:HGNC:28314]	protein_coding	44.64	62.93	29.24	45.6	0.65	0.65	0.28	ENSDARG00000068156	chchd7	coiled-coil-helix-coiled-coil-helix domain containing 7	protein_coding	N\A	N\A	N\A	N\A	N\A	N\A	N\A
3	11	ENSG00000011566	MAP4K3	mitogen-activated protein kinase kinase kinase kinase 3 [Source:HGNC Symbol;Acc:HGNC:6865]	protein_coding	32.79	33.98	69.88	45.55	0.47	0.26	0.8	ENSDARG00000071357	map4k3b	mitogen-activated protein kinase kinase kinase kinase 3	protein_coding	N\A	N\A	N\A	N\A	N\A	N\A	N\A
3	11	ENSG00000081181	ARG2	arginase 2 [Source:HGNC Symbol;Acc:HGNC:664]	protein_coding	20.02	75.81	40.36	45.4	0.19	0.76	0.47	ENSDARG00000039269	arg2	arginase 2	protein_coding	N\A	N\A	N\A	N\A	N\A	N\A	N\A
3	11	ENSG00000102290	PCDH11X	protocadherin 11 X-linked [Source:HGNC Symbol;Acc:HGNC:8656]	protein_coding	54.6	38.08	42.91	45.2	0.77	0.33	0.51	ENSDARG00000098652	pcdh11	protocadherin 11 X-linked	protein_coding	N\A	N\A	N\A	N\A	N\A	N\A	N\A
3	11	ENSG00000103544	VPS35L	VPS35 endosomal protein sorting factor like [Source:HGNC Symbol;Acc:HGNC:24641]	protein_coding	56.6	51.92	25.64	44.72	0.79	0.53	0.2	ENSDARG00000020041	vps35l	VPS35 endosomal protein sorting factor like	protein_coding	N\A	N\A	N\A	N\A	N\A	N\A	N\A
3	11	ENSG00000221866	PLXNA4	plexin A4 [Source:HGNC Symbol;Acc:HGNC:9102]	protein_coding	50.12	34.97	48.7	44.6	0.72	0.28	0.59	ENSDARG00000019328	plxna4	plexin A4	protein_coding	N\A	N\A	N\A	N\A	N\A	N\A	N\A
3	11	ENSG00000112494	UNC93A	unc-93 homolog A [Source:HGNC Symbol;Acc:HGNC:12570]	protein_coding	58.02	29.2	45.51	44.24	0.8	0.17	0.55	ENSDARG00000041554	unc93a	unc-93 homolog A	protein_coding	N\A	N\A	N\A	N\A	N\A	N\A	N\A
3	11	ENSG00000111728	ST8SIA1	ST8 alpha-N-acetyl-neuraminide alpha-2,8-sialyltransferase 1 [Source:HGNC Symbol;Acc:HGNC:10869]	protein_coding	25.88	58.04	47.89	43.94	0.34	0.6	0.58	ENSDARG00000098221	st8sia1	ST8 alpha-N-acetyl-neuraminide alpha-2,8-sialyltransferase 1	protein_coding	N\A	N\A	N\A	N\A	N\A	N\A	N\A
3	11	ENSG00000170584	NUDCD2	NudC domain containing 2 [Source:HGNC Symbol;Acc:HGNC:30535]	protein_coding	39.51	34.95	56.5	43.65	0.58	0.28	0.67	ENSDARG00000078059	nudcd2	NudC domain containing 2	protein_coding	N\A	N\A	N\A	N\A	N\A	N\A	N\A
3	11	ENSG00000104723	TUSC3	tumor suppressor candidate 3 [Source:HGNC Symbol;Acc:HGNC:30242]	protein_coding	36.61	37.11	56.61	43.44	0.54	0.32	0.68	ENSDARG00000078854	tusc3	tumor suppressor candidate 3	protein_coding	N\A	N\A	N\A	N\A	N\A	N\A	N\A
3	11	ENSG00000112290	WASF1	WAS protein family member 1 [Source:HGNC Symbol;Acc:HGNC:12732]	protein_coding	17.31	39.04	73.75	43.37	0.1	0.35	0.83	ENSDARG00000060349	wasf1	WAS protein family member 1	protein_coding	N\A	N\A	N\A	N\A	N\A	N\A	N\A
3	11	ENSG00000151465	CDC123	cell division cycle 123 [Source:HGNC Symbol;Acc:HGNC:16827]	protein_coding	22.86	85.67	21.46	43.33	0.26	0.84	0.1	ENSDARG00000075025	cdc123	cell division cycle 123	protein_coding	N\A	N\A	N\A	N\A	N\A	N\A	N\A
3	11	ENSG00000163378	EOGT	EGF domain specific O-linked N-acetylglucosamine transferase [Source:HGNC Symbol;Acc:HGNC:28526]	protein_coding	6.4	54.16	68.82	43.13	-0.47	0.55	0.79	ENSDARG00000022853	eogt	EGF domain specific O-linked N-acetylglucosamine transferase	protein_coding	N\A	N\A	N\A	N\A	N\A	N\A	N\A
3	11	ENSG00000173432	SAA1	serum amyloid A1 [Source:HGNC Symbol;Acc:HGNC:10513]	protein_coding	48.48	45.15	35.15	42.92	0.7	0.44	0.39	ENSDARG00000045999	saa	serum amyloid A1	protein_coding	N\A	N\A	N\A	N\A	N\A	N\A	N\A
3	11	ENSG00000004059	ARF5	ADP ribosylation factor 5 [Source:HGNC Symbol;Acc:HGNC:658]	protein_coding	31.57	56.23	39.76	42.52	0.45	0.58	0.47	ENSDARG00000100339	arf4b	ADP ribosylation factor 5	protein_coding	N\A	N\A	N\A	N\A	N\A	N\A	N\A
3	11	ENSG00000004059	ARF5	ADP ribosylation factor 5 [Source:HGNC Symbol;Acc:HGNC:658]	protein_coding	31.57	56.23	39.76	42.52	0.45	0.58	0.47	ENSDARG00000103858	arf4a	ADP ribosylation factor 5	protein_coding	N\A	N\A	N\A	N\A	N\A	N\A	N\A
3	11	ENSG00000004059	ARF5	ADP ribosylation factor 5 [Source:HGNC Symbol;Acc:HGNC:658]	protein_coding	31.57	56.23	39.76	42.52	0.45	0.58	0.47	ENSDARG00000074210	ARF5 (1 of many)	ADP ribosylation factor 5	protein_coding	N\A	N\A	N\A	N\A	N\A	N\A	N\A
3	11	ENSG00000112333	NR2E1	nuclear receptor subfamily 2 group E member 1 [Source:HGNC Symbol;Acc:HGNC:7973]	protein_coding	6.83	105.36	14.78	42.32	-0.43	0.97	-0.12	ENSDARG00000017107	nr2e1	nuclear receptor subfamily 2 group E member 1	protein_coding	N\A	N\A	N\A	N\A	N\A	N\A	N\A
3	11	ENSG00000163864	NMNAT3	nicotinamide nucleotide adenylyltransferase 3 [Source:HGNC Symbol;Acc:HGNC:20989]	protein_coding	54.81	33.85	37.97	42.21	0.77	0.26	0.44	ENSDARG00000077034	NMNAT3	nicotinamide nucleotide adenylyltransferase 3	protein_coding	N\A	N\A	N\A	N\A	N\A	N\A	N\A
3	11	ENSG00000074935	TUBE1	tubulin epsilon 1 [Source:HGNC Symbol;Acc:HGNC:20775]	protein_coding	55.68	24.82	44.8	41.77	0.78	0.06	0.54	ENSDARG00000096620	tube1	tubulin epsilon 1	protein_coding	N\A	N\A	N\A	N\A	N\A	N\A	N\A
3	11	ENSG00000074935	TUBE1	tubulin epsilon 1 [Source:HGNC Symbol;Acc:HGNC:20775]	protein_coding	55.68	24.82	44.8	41.77	0.78	0.06	0.54	ENSDARG00000043982	tube1	tubulin epsilon 1	protein_coding	N\A	N\A	N\A	N\A	N\A	N\A	N\A
3	11	ENSG00000150672	DLG2	discs large MAGUK scaffold protein 2 [Source:HGNC Symbol;Acc:HGNC:2901]	protein_coding	19.79	50.76	53.2	41.25	0.18	0.51	0.64	ENSDARG00000099323	dlg2	discs large MAGUK scaffold protein 2	protein_coding	N\A	N\A	N\A	N\A	N\A	N\A	N\A
3	11	ENSG00000151148	UBE3B	ubiquitin protein ligase E3B [Source:HGNC Symbol;Acc:HGNC:13478]	protein_coding	62.01	28.01	33.57	41.2	0.84	0.14	0.36	ENSDARG00000061960	ube3b	ubiquitin protein ligase E3B	protein_coding	N\A	N\A	N\A	N\A	N\A	N\A	N\A
3	11	ENSG00000203805	PLPP4	phospholipid phosphatase 4 [Source:HGNC Symbol;Acc:HGNC:23531]	protein_coding	43.41	62.55	16.95	40.97	0.63	0.64	-0.04	ENSDARG00000098862	plpp4	phospholipid phosphatase 4	protein_coding	N\A	N\A	N\A	N\A	N\A	N\A	N\A
3	11	ENSG00000151474	FRMD4A	FERM domain containing 4A [Source:HGNC Symbol;Acc:HGNC:25491]	protein_coding	9.74	56.83	55.88	40.82	-0.23	0.58	0.67	ENSDARG00000042249	FRMD4A	FERM domain containing 4A	protein_coding	N\A	N\A	N\A	N\A	N\A	N\A	N\A
3	11	ENSG00000123575	FAM199X	family with sequence similarity 199, X-linked [Source:HGNC Symbol;Acc:HGNC:25195]	protein_coding	4.51	51.49	66.37	40.79	-0.67	0.52	0.77	ENSDARG00000009982	fam199x	family with sequence similarity 199, X-linked	protein_coding	N\A	N\A	N\A	N\A	N\A	N\A	N\A
3	11	ENSG00000147676	MAL2	mal, T cell differentiation protein 2 (gene/pseudogene) [Source:HGNC Symbol;Acc:HGNC:13634]	protein_coding	47.53	24.59	48.35	40.16	0.69	0.06	0.58	ENSDARG00000077637	mal2	mal, T cell differentiation protein 2 (gene/pseudogene)	protein_coding	N\A	N\A	N\A	N\A	N\A	N\A	N\A
3	11	ENSG00000156642	NPTN	neuroplastin [Source:HGNC Symbol;Acc:HGNC:17867]	protein_coding	3.85	61.72	52.58	39.38	-0.76	0.64	0.63	ENSDARG00000043864	nptnb	neuroplastin	protein_coding	N\A	N\A	N\A	N\A	N\A	N\A	N\A
3	11	ENSG00000158201	ABHD3	abhydrolase domain containing 3 [Source:HGNC Symbol;Acc:HGNC:18718]	protein_coding	37.88	25.22	54.28	39.12	0.55	0.07	0.65	ENSDARG00000018809	abhd3	abhydrolase domain containing 3	protein_coding	N\A	N\A	N\A	N\A	N\A	N\A	N\A
3	11	ENSG00000080824	HSP90AA1	heat shock protein 90 alpha family class A member 1 [Source:HGNC Symbol;Acc:HGNC:5253]	protein_coding	31.18	33.14	51.31	38.54	0.44	0.24	0.62	ENSDARG00000010478	hsp90aa1.1	heat shock protein 90 alpha family class A member 1	protein_coding	N\A	N\A	N\A	N\A	N\A	N\A	N\A
3	11	ENSG00000263155	MYZAP	myocardial zonula adherens protein [Source:HGNC Symbol;Acc:HGNC:43444]	protein_coding	14.58	57.89	41.65	38.04	0	0.6	0.49	ENSDARG00000075017	myzap	myocardial zonula adherens protein	protein_coding	N\A	N\A	N\A	N\A	N\A	N\A	N\A
3	11	ENSG00000123119	NECAB1	N-terminal EF-hand calcium binding protein 1 [Source:HGNC Symbol;Acc:HGNC:20983]	protein_coding	31.43	58.95	23.58	37.98	0.45	0.61	0.15	ENSDARG00000056566	necab1	N-terminal EF-hand calcium binding protein 1	protein_coding	N\A	N\A	N\A	N\A	N\A	N\A	N\A
3	11	ENSG00000123130	ACOT9	acyl-CoA thioesterase 9 [Source:HGNC Symbol;Acc:HGNC:17152]	protein_coding	21.92	51.39	40.35	37.89	0.24	0.52	0.47	ENSDARG00000058390	acot9.2	acyl-CoA thioesterase 9	protein_coding	N\A	N\A	N\A	N\A	N\A	N\A	N\A
3	11	ENSG00000187672	ERC2	ELKS/RAB6-interacting/CAST family member 2 [Source:HGNC Symbol;Acc:HGNC:31922]	protein_coding	16.64	67.77	28.96	37.79	0.08	0.69	0.28	ENSDARG00000105178	erc2	ELKS/RAB6-interacting/CAST family member 2	protein_coding	N\A	N\A	N\A	N\A	N\A	N\A	N\A
3	11	ENSG00000117155	SSX2IP	SSX family member 2 interacting protein [Source:HGNC Symbol;Acc:HGNC:16509]	protein_coding	33.14	31.53	47.83	37.5	0.48	0.21	0.58	ENSDARG00000061602	ssx2ipb	SSX family member 2 interacting protein	protein_coding	N\A	N\A	N\A	N\A	N\A	N\A	N\A
3	11	ENSG00000101850	GPR143	G protein-coupled receptor 143 [Source:HGNC Symbol;Acc:HGNC:20145]	protein_coding	28.09	47.01	36.14	37.08	0.38	0.46	0.41	ENSDARG00000034572	gpr143	G protein-coupled receptor 143	protein_coding	N\A	N\A	N\A	N\A	N\A	N\A	N\A
3	11	ENSG00000165623	UCMA	upper zone of growth plate and cartilage matrix associated [Source:HGNC Symbol;Acc:HGNC:25205]	protein_coding	15.2	70.22	25.75	37.06	0.03	0.72	0.21	ENSDARG00000027799	ucmaa	upper zone of growth plate and cartilage matrix associated	protein_coding	N\A	N\A	N\A	N\A	N\A	N\A	N\A
3	11	ENSG00000165623	UCMA	upper zone of growth plate and cartilage matrix associated [Source:HGNC Symbol;Acc:HGNC:25205]	protein_coding	15.2	70.22	25.75	37.06	0.03	0.72	0.21	ENSDARG00000005485	ucmab	upper zone of growth plate and cartilage matrix associated	protein_coding	N\A	N\A	N\A	N\A	N\A	N\A	N\A
3	11	ENSG00000197653	DNAH10	dynein axonemal heavy chain 10 [Source:HGNC Symbol;Acc:HGNC:2941]	protein_coding	47.89	22.28	39.79	36.65	0.69	0	0.47	ENSDARG00000061486	DNAH10	dynein axonemal heavy chain 10	protein_coding	N\A	N\A	N\A	N\A	N\A	N\A	N\A
3	11	ENSG00000111145	ELK3	ELK3, ETS transcription factor [Source:HGNC Symbol;Acc:HGNC:3325]	protein_coding	22.05	27.49	58.57	36.04	0.24	0.13	0.7	ENSDARG00000018688	elk3	ELK3, ETS transcription factor	protein_coding	N\A	N\A	N\A	N\A	N\A	N\A	N\A
3	11	ENSG00000128590	DNAJB9	DnaJ heat shock protein family (Hsp40) member B9 [Source:HGNC Symbol;Acc:HGNC:6968]	protein_coding	25.09	37.69	44.75	35.84	0.32	0.33	0.54	ENSDARG00000052072	dnajb9a	DnaJ heat shock protein family (Hsp40) member B9	protein_coding	N\A	N\A	N\A	N\A	N\A	N\A	N\A
3	11	ENSG00000021826	CPS1	carbamoyl-phosphate synthase 1 [Source:HGNC Symbol;Acc:HGNC:2323]	protein_coding	38.96	36.59	31.86	35.8	0.57	0.31	0.33	ENSDARG00000020028	cps1	carbamoyl-phosphate synthase 1	protein_coding	N\A	N\A	N\A	N\A	N\A	N\A	N\A
3	11	ENSG00000136636	KCTD3	potassium channel tetramerization domain containing 3 [Source:HGNC Symbol;Acc:HGNC:21305]	protein_coding	46.43	28.65	32.33	35.8	0.67	0.15	0.34	ENSDARG00000060854	kctd3	potassium channel tetramerization domain containing 3	protein_coding	N\A	N\A	N\A	N\A	N\A	N\A	N\A
3	11	ENSG00000131055	COX4I2	cytochrome c oxidase subunit 4I2 [Source:HGNC Symbol;Acc:HGNC:16232]	protein_coding	17.19	63.25	25.73	35.39	0.1	0.65	0.21	ENSDARG00000022509	cox4i2	cytochrome c oxidase subunit 4I2	protein_coding	N\A	N\A	N\A	N\A	N\A	N\A	N\A
3	11	ENSG00000136044	APPL2	adaptor protein, phosphotyrosine interacting with PH domain and leucine zipper 2 [Source:HGNC Symbol;Acc:HGNC:18242]	protein_coding	28.48	40.32	36.6	35.14	0.39	0.37	0.42	ENSDARG00000078139	appl2	adaptor protein, phosphotyrosine interacting with PH domain and leucine zipper 2	protein_coding	N\A	N\A	N\A	N\A	N\A	N\A	N\A
3	12	ENSG00000189238	LINC00943	long intergenic non-protein coding RNA 943 [Source:HGNC Symbol;Acc:HGNC:48639]	lincRNA	29	107.04	57.88	64.64	0.4	0.98	0.69	N\A	N\A	N\A	N\A	N\A	N\A	N\A	N\A	N\A	N\A	N\A
3	12	ENSG00000167642	SPINT2	serine peptidase inhibitor, Kunitz type 2 [Source:HGNC Symbol;Acc:HGNC:11247]	protein_coding	67.06	61.03	64.64	64.24	0.88	0.63	0.75	N\A	N\A	N\A	N\A	N\A	N\A	N\A	N\A	N\A	N\A	N\A
3	12	ENSG00000166840	GLYATL1	glycine-N-acyltransferase like 1 [Source:HGNC Symbol;Acc:HGNC:30519]	protein_coding	76.69	42.56	71.76	63.67	0.96	0.4	0.82	N\A	N\A	N\A	N\A	N\A	N\A	N\A	N\A	N\A	N\A	N\A
3	12	ENSG00000119787	ATL2	atlastin GTPase 2 [Source:HGNC Symbol;Acc:HGNC:24047]	protein_coding	89	33.93	68.01	63.65	1.05	0.26	0.78	N\A	N\A	N\A	N\A	N\A	N\A	N\A	N\A	N\A	N\A	N\A
3	12	ENSG00000183733	FIGLA	folliculogenesis specific bHLH transcription factor [Source:HGNC Symbol;Acc:HGNC:24669]	protein_coding	32.21	109.75	48.59	63.52	0.46	1	0.58	N\A	N\A	N\A	N\A	N\A	N\A	N\A	N\A	N\A	N\A	N\A
3	12	ENSG00000135838	NPL	N-acetylneuraminate pyruvate lyase [Source:HGNC Symbol;Acc:HGNC:16781]	protein_coding	88.69	77.52	24	63.4	1.05	0.78	0.17	N\A	N\A	N\A	N\A	N\A	N\A	N\A	N\A	N\A	N\A	N\A
3	12	ENSG00000269906	AL606834.1	novel transcript, sense intronic to SAV1	sense_intronic	4.72	98.94	86.23	63.3	-0.65	0.93	0.93	N\A	N\A	N\A	N\A	N\A	N\A	N\A	N\A	N\A	N\A	N\A
3	12	ENSG00000121210	TMEM131L	transmembrane 131 like [Source:HGNC Symbol;Acc:HGNC:29146]	protein_coding	51.56	79.19	58.16	62.97	0.73	0.79	0.69	N\A	N\A	N\A	N\A	N\A	N\A	N\A	N\A	N\A	N\A	N\A
3	12	ENSG00000161920	MED11	mediator complex subunit 11 [Source:HGNC Symbol;Acc:HGNC:32687]	protein_coding	45.64	65.63	77.04	62.77	0.66	0.67	0.86	N\A	N\A	N\A	N\A	N\A	N\A	N\A	N\A	N\A	N\A	N\A
3	12	ENSG00000139351	SYCP3	synaptonemal complex protein 3 [Source:HGNC Symbol;Acc:HGNC:18130]	protein_coding	2.03	159.12	27.06	62.74	-1.13	1.23	0.24	N\A	N\A	N\A	N\A	N\A	N\A	N\A	N\A	N\A	N\A	N\A
3	12	ENSG00000125870	SNRPB2	small nuclear ribonucleoprotein polypeptide B2 [Source:HGNC Symbol;Acc:HGNC:11155]	protein_coding	57.64	63.55	66.89	62.7	0.8	0.65	0.77	N\A	N\A	N\A	N\A	N\A	N\A	N\A	N\A	N\A	N\A	N\A
3	12	ENSG00000259473	LINC02205	long intergenic non-protein coding RNA 2205 [Source:HGNC Symbol;Acc:HGNC:53071]	lincRNA	67.3	41.19	79.43	62.64	0.89	0.38	0.88	N\A	N\A	N\A	N\A	N\A	N\A	N\A	N\A	N\A	N\A	N\A
3	12	ENSG00000183255	PTTG1IP	PTTG1 interacting protein [Source:HGNC Symbol;Acc:HGNC:13524]	protein_coding	42.9	91.23	53.39	62.51	0.63	0.88	0.64	N\A	N\A	N\A	N\A	N\A	N\A	N\A	N\A	N\A	N\A	N\A
3	12	ENSG00000135047	CTSL	cathepsin L [Source:HGNC Symbol;Acc:HGNC:2537]	protein_coding	94.12	47.33	45.5	62.31	1.08	0.47	0.55	N\A	N\A	N\A	N\A	N\A	N\A	N\A	N\A	N\A	N\A	N\A
3	12	ENSG00000113269	RNF130	ring finger protein 130 [Source:HGNC Symbol;Acc:HGNC:18280]	protein_coding	47.42	92.07	46.84	62.11	0.68	0.89	0.56	N\A	N\A	N\A	N\A	N\A	N\A	N\A	N\A	N\A	N\A	N\A
3	12	ENSG00000131844	MCCC2	methylcrotonoyl-CoA carboxylase 2 [Source:HGNC Symbol;Acc:HGNC:6937]	protein_coding	84.53	53.48	48.2	62.07	1.02	0.55	0.58	N\A	N\A	N\A	N\A	N\A	N\A	N\A	N\A	N\A	N\A	N\A
3	12	ENSG00000167553	TUBA1C	tubulin alpha 1c [Source:HGNC Symbol;Acc:HGNC:20768]	protein_coding	20	130.39	35.23	61.87	0.19	1.1	0.39	N\A	N\A	N\A	N\A	N\A	N\A	N\A	N\A	N\A	N\A	N\A
3	12	ENSG00000135018	UBQLN1	ubiquilin 1 [Source:HGNC Symbol;Acc:HGNC:12508]	protein_coding	65.3	47.96	72.33	61.86	0.87	0.48	0.82	N\A	N\A	N\A	N\A	N\A	N\A	N\A	N\A	N\A	N\A	N\A
3	12	ENSG00000036054	TBC1D23	TBC1 domain family member 23 [Source:HGNC Symbol;Acc:HGNC:25622]	protein_coding	2.64	156.9	25.04	61.53	-0.98	1.22	0.19	N\A	N\A	N\A	N\A	N\A	N\A	N\A	N\A	N\A	N\A	N\A
3	12	ENSG00000206102	KRTAP19-8	keratin associated protein 19-8 [Source:HGNC Symbol;Acc:HGNC:33898]	protein_coding	86.36	29.2	68.93	61.5	1.03	0.17	0.79	N\A	N\A	N\A	N\A	N\A	N\A	N\A	N\A	N\A	N\A	N\A
3	12	ENSG00000262795	IFNGR2	interferon gamma receptor 2 [Source:HGNC Symbol;Acc:HGNC:5440]	protein_coding	68.25	52.54	62.84	61.21	0.89	0.53	0.74	N\A	N\A	N\A	N\A	N\A	N\A	N\A	N\A	N\A	N\A	N\A
3	12	ENSG00000140563	MCTP2	multiple C2 and transmembrane domain containing 2 [Source:HGNC Symbol;Acc:HGNC:25636]	protein_coding	75.6	45.65	62.23	61.16	0.95	0.45	0.73	N\A	N\A	N\A	N\A	N\A	N\A	N\A	N\A	N\A	N\A	N\A
3	12	ENSG00000234456	MAGI2-AS3	MAGI2 antisense RNA 3 [Source:HGNC Symbol;Acc:HGNC:40862]	processed_transcript	56.98	41.46	84.51	60.98	0.79	0.39	0.91	N\A	N\A	N\A	N\A	N\A	N\A	N\A	N\A	N\A	N\A	N\A
3	12	ENSG00000161955	TNFSF13	TNF superfamily member 13 [Source:HGNC Symbol;Acc:HGNC:11928]	protein_coding	39.33	115.75	27.69	60.92	0.58	1.03	0.25	N\A	N\A	N\A	N\A	N\A	N\A	N\A	N\A	N\A	N\A	N\A
3	12	ENSG00000187514	PTMA	prothymosin alpha [Source:HGNC Symbol;Acc:HGNC:9623]	protein_coding	26.01	90.78	65.65	60.81	0.34	0.88	0.76	N\A	N\A	N\A	N\A	N\A	N\A	N\A	N\A	N\A	N\A	N\A
3	12	ENSG00000162949	CAPN13	calpain 13 [Source:HGNC Symbol;Acc:HGNC:16663]	protein_coding	36.72	87.63	57.76	60.7	0.54	0.86	0.69	N\A	N\A	N\A	N\A	N\A	N\A	N\A	N\A	N\A	N\A	N\A
3	12	ENSG00000179603	GRM8	glutamate metabotropic receptor 8 [Source:HGNC Symbol;Acc:HGNC:4600]	protein_coding	68.58	71.66	41.68	60.64	0.9	0.73	0.49	N\A	N\A	N\A	N\A	N\A	N\A	N\A	N\A	N\A	N\A	N\A
3	12	ENSG00000198729	PPP1R14C	protein phosphatase 1 regulatory inhibitor subunit 14C [Source:HGNC Symbol;Acc:HGNC:14952]	protein_coding	36.71	70.61	74.24	60.52	0.54	0.72	0.84	N\A	N\A	N\A	N\A	N\A	N\A	N\A	N\A	N\A	N\A	N\A
3	12	ENSG00000100558	PLEK2	pleckstrin 2 [Source:HGNC Symbol;Acc:HGNC:19238]	protein_coding	66.54	98.63	16.14	60.44	0.88	0.93	-0.07	N\A	N\A	N\A	N\A	N\A	N\A	N\A	N\A	N\A	N\A	N\A
3	12	ENSG00000167355	OR51B5	olfactory receptor family 51 subfamily B member 5 [Source:HGNC Symbol;Acc:HGNC:19599]	protein_coding	66.41	52.45	62.25	60.37	0.88	0.53	0.73	N\A	N\A	N\A	N\A	N\A	N\A	N\A	N\A	N\A	N\A	N\A
3	12	ENSG00000137100	DCTN3	dynactin subunit 3 [Source:HGNC Symbol;Acc:HGNC:2713]	protein_coding	60.51	82.2	38.01	60.24	0.82	0.82	0.44	N\A	N\A	N\A	N\A	N\A	N\A	N\A	N\A	N\A	N\A	N\A
3	12	ENSG00000038382	TRIO	trio Rho guanine nucleotide exchange factor [Source:HGNC Symbol;Acc:HGNC:12303]	protein_coding	26.55	71.48	82.3	60.11	0.35	0.73	0.9	N\A	N\A	N\A	N\A	N\A	N\A	N\A	N\A	N\A	N\A	N\A
3	12	ENSG00000255298	OR8G5	olfactory receptor family 8 subfamily G member 5 [Source:HGNC Symbol;Acc:HGNC:19622]	protein_coding	38.19	80.51	61.21	59.97	0.56	0.8	0.72	N\A	N\A	N\A	N\A	N\A	N\A	N\A	N\A	N\A	N\A	N\A
3	12	ENSG00000157191	NECAP2	NECAP endocytosis associated 2 [Source:HGNC Symbol;Acc:HGNC:25528]	protein_coding	41.01	88.37	50.18	59.85	0.6	0.86	0.6	N\A	N\A	N\A	N\A	N\A	N\A	N\A	N\A	N\A	N\A	N\A
3	12	ENSG00000066455	GOLGA5	golgin A5 [Source:HGNC Symbol;Acc:HGNC:4428]	protein_coding	48.1	74.03	57.17	59.77	0.69	0.75	0.68	N\A	N\A	N\A	N\A	N\A	N\A	N\A	N\A	N\A	N\A	N\A
3	12	ENSG00000282986	EIF3K	eukaryotic translation initiation factor 3 subunit K [Source:HGNC Symbol;Acc:HGNC:24656]	protein_coding	48.71	46.69	83.78	59.72	0.7	0.46	0.91	N\A	N\A	N\A	N\A	N\A	N\A	N\A	N\A	N\A	N\A	N\A
3	12	ENSG00000059378	PARP12	poly(ADP-ribose) polymerase family member 12 [Source:HGNC Symbol;Acc:HGNC:21919]	protein_coding	58.91	46.39	73.33	59.54	0.81	0.46	0.83	N\A	N\A	N\A	N\A	N\A	N\A	N\A	N\A	N\A	N\A	N\A
3	12	ENSG00000100330	MTMR3	myotubularin related protein 3 [Source:HGNC Symbol;Acc:HGNC:7451]	protein_coding	48.13	74.89	55.44	59.49	0.69	0.76	0.66	N\A	N\A	N\A	N\A	N\A	N\A	N\A	N\A	N\A	N\A	N\A
3	12	ENSG00000117322	CR2	complement C3d receptor 2 [Source:HGNC Symbol;Acc:HGNC:2336]	protein_coding	49.04	68.3	60.9	59.41	0.7	0.7	0.72	N\A	N\A	N\A	N\A	N\A	N\A	N\A	N\A	N\A	N\A	N\A
3	12	ENSG00000185033	SEMA4B	semaphorin 4B [Source:HGNC Symbol;Acc:HGNC:10730]	protein_coding	44.11	66.37	67.7	59.39	0.64	0.68	0.78	N\A	N\A	N\A	N\A	N\A	N\A	N\A	N\A	N\A	N\A	N\A
3	12	ENSG00000274849	AC023043.4	novel transcript, sense intronic to MOCOS	sense_intronic	32.38	102.54	42.65	59.19	0.46	0.95	0.51	N\A	N\A	N\A	N\A	N\A	N\A	N\A	N\A	N\A	N\A	N\A
3	12	ENSG00000123562	MORF4L2	mortality factor 4 like 2 [Source:HGNC Symbol;Acc:HGNC:16849]	protein_coding	24.45	104.82	47.36	58.88	0.3	0.97	0.57	N\A	N\A	N\A	N\A	N\A	N\A	N\A	N\A	N\A	N\A	N\A
3	12	ENSG00000122705	CLTA	clathrin light chain A [Source:HGNC Symbol;Acc:HGNC:2090]	protein_coding	47.57	75.74	51.94	58.42	0.69	0.76	0.62	N\A	N\A	N\A	N\A	N\A	N\A	N\A	N\A	N\A	N\A	N\A
3	12	ENSG00000210077	MT-TV	mitochondrially encoded tRNA valine [Source:HGNC Symbol;Acc:HGNC:7500]	Mt_tRNA	105.85	23.26	45.08	58.06	1.15	0.02	0.54	N\A	N\A	N\A	N\A	N\A	N\A	N\A	N\A	N\A	N\A	N\A
3	12	ENSG00000163743	RCHY1	ring finger and CHY zinc finger domain containing 1 [Source:HGNC Symbol;Acc:HGNC:17479]	protein_coding	49.39	44.18	80.18	57.92	0.71	0.43	0.88	N\A	N\A	N\A	N\A	N\A	N\A	N\A	N\A	N\A	N\A	N\A
3	12	ENSG00000236922	LINC01378	long intergenic non-protein coding RNA 1378 [Source:HGNC Symbol;Acc:HGNC:50645]	lincRNA	73.37	29.56	70.15	57.69	0.94	0.17	0.8	N\A	N\A	N\A	N\A	N\A	N\A	N\A	N\A	N\A	N\A	N\A
3	12	ENSG00000105499	PLA2G4C	phospholipase A2 group IVC [Source:HGNC Symbol;Acc:HGNC:9037]	protein_coding	34.48	72.61	65.12	57.4	0.5	0.74	0.76	N\A	N\A	N\A	N\A	N\A	N\A	N\A	N\A	N\A	N\A	N\A
3	12	ENSG00000106538	RARRES2	retinoic acid receptor responder 2 [Source:HGNC Symbol;Acc:HGNC:9868]	protein_coding	9.33	91.93	70.79	57.35	-0.25	0.89	0.81	N\A	N\A	N\A	N\A	N\A	N\A	N\A	N\A	N\A	N\A	N\A
3	12	ENSG00000237838	AC092422.1	novel transcript	lincRNA	35.73	101.97	34.31	57.34	0.52	0.95	0.38	N\A	N\A	N\A	N\A	N\A	N\A	N\A	N\A	N\A	N\A	N\A
3	12	ENSG00000088832	FKBP1A	FK506 binding protein 1A [Source:HGNC Symbol;Acc:HGNC:3711]	protein_coding	68.63	54.87	48.5	57.33	0.9	0.56	0.58	N\A	N\A	N\A	N\A	N\A	N\A	N\A	N\A	N\A	N\A	N\A
3	12	ENSG00000238150	AC008753.1	ribosomal protein, large, P1 (RPLP1) pseudogene	processed_pseudogene	28.67	111.32	31.59	57.19	0.39	1.01	0.33	N\A	N\A	N\A	N\A	N\A	N\A	N\A	N\A	N\A	N\A	N\A
3	12	ENSG00000085377	PREP	prolyl endopeptidase [Source:HGNC Symbol;Acc:HGNC:9358]	protein_coding	57.5	54.32	59.76	57.19	0.8	0.56	0.71	N\A	N\A	N\A	N\A	N\A	N\A	N\A	N\A	N\A	N\A	N\A
3	12	ENSG00000144847	IGSF11	immunoglobulin superfamily member 11 [Source:HGNC Symbol;Acc:HGNC:16669]	protein_coding	59.06	65.7	46.53	57.1	0.81	0.67	0.56	N\A	N\A	N\A	N\A	N\A	N\A	N\A	N\A	N\A	N\A	N\A
3	12	ENSG00000224184	MIR3681HG	MIR3681 host gene [Source:HGNC Symbol;Acc:HGNC:52001]	lincRNA	46.17	46.38	78.71	57.09	0.67	0.46	0.87	N\A	N\A	N\A	N\A	N\A	N\A	N\A	N\A	N\A	N\A	N\A
3	12	ENSG00000175348	TMEM9B	TMEM9 domain family member B [Source:HGNC Symbol;Acc:HGNC:1168]	protein_coding	44.33	57.12	69.2	56.88	0.65	0.59	0.79	N\A	N\A	N\A	N\A	N\A	N\A	N\A	N\A	N\A	N\A	N\A
3	12	ENSG00000177410	ZFAS1	ZNFX1 antisense RNA 1 [Source:HGNC Symbol;Acc:HGNC:33101]	antisense	79.21	39.18	51.79	56.73	0.98	0.35	0.62	N\A	N\A	N\A	N\A	N\A	N\A	N\A	N\A	N\A	N\A	N\A
3	12	ENSG00000104979	C19orf53	chromosome 19 open reading frame 53 [Source:HGNC Symbol;Acc:HGNC:24991]	protein_coding	56.43	59.4	54.26	56.7	0.78	0.61	0.65	N\A	N\A	N\A	N\A	N\A	N\A	N\A	N\A	N\A	N\A	N\A
3	12	ENSG00000258454	AC016526.2	novel transcript, sense overlapping GPATCH2L	sense_overlapping	78.39	43.32	48.11	56.61	0.97	0.41	0.58	N\A	N\A	N\A	N\A	N\A	N\A	N\A	N\A	N\A	N\A	N\A
3	12	ENSG00000139218	SCAF11	SR-related CTD associated factor 11 [Source:HGNC Symbol;Acc:HGNC:10784]	protein_coding	21.6	34.88	112.5	56.33	0.23	0.28	1.08	N\A	N\A	N\A	N\A	N\A	N\A	N\A	N\A	N\A	N\A	N\A
3	12	ENSG00000280993	MUC20-OT1	MUC20 overlapping transcript [Source:HGNC Symbol;Acc:HGNC:53807]	lincRNA	61.87	55.27	51.77	56.3	0.84	0.57	0.62	N\A	N\A	N\A	N\A	N\A	N\A	N\A	N\A	N\A	N\A	N\A
3	12	ENSG00000282343	KCNQ1-AS1	KCNQ1 antisense RNA 1 [Source:HGNC Symbol;Acc:HGNC:42790]	antisense	43.69	56.42	68.39	56.17	0.64	0.58	0.79	N\A	N\A	N\A	N\A	N\A	N\A	N\A	N\A	N\A	N\A	N\A
3	12	ENSG00000229414	KCNQ1-AS1	KCNQ1 antisense RNA 1 [Source:HGNC Symbol;Acc:HGNC:42790]	antisense	43.69	56.38	68.39	56.15	0.64	0.58	0.79	N\A	N\A	N\A	N\A	N\A	N\A	N\A	N\A	N\A	N\A	N\A
3	12	ENSG00000095139	ARCN1	archain 1 [Source:HGNC Symbol;Acc:HGNC:649]	protein_coding	37.89	62.89	67.43	56.07	0.55	0.65	0.78	N\A	N\A	N\A	N\A	N\A	N\A	N\A	N\A	N\A	N\A	N\A
3	12	ENSG00000103275	UBE2I	ubiquitin conjugating enzyme E2 I [Source:HGNC Symbol;Acc:HGNC:12485]	protein_coding	47.99	80.01	38.71	55.57	0.69	0.8	0.45	N\A	N\A	N\A	N\A	N\A	N\A	N\A	N\A	N\A	N\A	N\A
3	12	ENSG00000135503	ACVR1B	activin A receptor type 1B [Source:HGNC Symbol;Acc:HGNC:172]	protein_coding	63.23	40.87	61.93	55.34	0.85	0.38	0.73	N\A	N\A	N\A	N\A	N\A	N\A	N\A	N\A	N\A	N\A	N\A
3	12	ENSG00000228358	LINC02263	long intergenic non-protein coding RNA 2263 [Source:HGNC Symbol;Acc:HGNC:53175]	lincRNA	39.82	91.72	34.45	55.33	0.58	0.88	0.38	N\A	N\A	N\A	N\A	N\A	N\A	N\A	N\A	N\A	N\A	N\A
3	12	ENSG00000152804	HHEX	hematopoietically expressed homeobox [Source:HGNC Symbol;Acc:HGNC:4901]	protein_coding	49.44	71.19	45.3	55.31	0.71	0.72	0.54	N\A	N\A	N\A	N\A	N\A	N\A	N\A	N\A	N\A	N\A	N\A
3	12	ENSG00000168374	ARF4	ADP ribosylation factor 4 [Source:HGNC Symbol;Acc:HGNC:655]	protein_coding	35.13	74.83	55.09	55.02	0.51	0.76	0.66	N\A	N\A	N\A	N\A	N\A	N\A	N\A	N\A	N\A	N\A	N\A
3	12	ENSG00000143353	LYPLAL1	lysophospholipase like 1 [Source:HGNC Symbol;Acc:HGNC:20440]	protein_coding	18.87	125.45	20.67	55	0.15	1.08	0.08	N\A	N\A	N\A	N\A	N\A	N\A	N\A	N\A	N\A	N\A	N\A
3	12	ENSG00000258637	AC008056.1	novel transcript, antisense to NRXN3	antisense	13.66	111.57	38.59	54.61	-0.03	1.01	0.45	N\A	N\A	N\A	N\A	N\A	N\A	N\A	N\A	N\A	N\A	N\A
3	12	ENSG00000096746	HNRNPH3	heterogeneous nuclear ribonucleoprotein H3 [Source:HGNC Symbol;Acc:HGNC:5043]	protein_coding	41.32	42.65	79.8	54.59	0.6	0.4	0.88	N\A	N\A	N\A	N\A	N\A	N\A	N\A	N\A	N\A	N\A	N\A
3	12	ENSG00000234523	NDUFB1P2	NADH:ubiquinone oxidoreductase subunit B1 pseudogene 2 [Source:HGNC Symbol;Acc:HGNC:37815]	processed_pseudogene	131.08	22.09	10.13	54.44	1.27	-0.01	-0.35	N\A	N\A	N\A	N\A	N\A	N\A	N\A	N\A	N\A	N\A	N\A
3	12	ENSG00000259343	TMC3-AS1	TMC3 antisense RNA 1 [Source:HGNC Symbol;Acc:HGNC:51424]	antisense	25.59	72.96	63.2	53.92	0.33	0.74	0.74	N\A	N\A	N\A	N\A	N\A	N\A	N\A	N\A	N\A	N\A	N\A
3	12	ENSG00000099917	MED15	mediator complex subunit 15 [Source:HGNC Symbol;Acc:HGNC:14248]	protein_coding	29.17	81.62	50.84	53.88	0.4	0.81	0.61	N\A	N\A	N\A	N\A	N\A	N\A	N\A	N\A	N\A	N\A	N\A
3	12	ENSG00000030582	GRN	granulin precursor [Source:HGNC Symbol;Acc:HGNC:4601]	protein_coding	31.67	97.84	31.78	53.76	0.45	0.92	0.33	N\A	N\A	N\A	N\A	N\A	N\A	N\A	N\A	N\A	N\A	N\A
3	12	ENSG00000274204	AL138689.1	novel transcript, sense intronic to EFNB2	sense_intronic	46.31	51.98	62.82	53.7	0.67	0.53	0.74	N\A	N\A	N\A	N\A	N\A	N\A	N\A	N\A	N\A	N\A	N\A
3	12	ENSG00000197808	ZNF461	zinc finger protein 461 [Source:HGNC Symbol;Acc:HGNC:21629]	protein_coding	66.83	35.24	58.86	53.64	0.88	0.28	0.7	N\A	N\A	N\A	N\A	N\A	N\A	N\A	N\A	N\A	N\A	N\A
3	12	ENSG00000104953	TLE6	transducin like enhancer of split 6 [Source:HGNC Symbol;Acc:HGNC:30788]	protein_coding	19.47	83.33	58.03	53.61	0.17	0.82	0.69	N\A	N\A	N\A	N\A	N\A	N\A	N\A	N\A	N\A	N\A	N\A
3	12	ENSG00000233276	GPX1	glutathione peroxidase 1 [Source:HGNC Symbol;Acc:HGNC:4553]	polymorphic_pseudogene	14.78	106.38	39.4	53.52	0.01	0.98	0.46	N\A	N\A	N\A	N\A	N\A	N\A	N\A	N\A	N\A	N\A	N\A
3	12	ENSG00000151923	TIAL1	TIA1 cytotoxic granule associated RNA binding protein like 1 [Source:HGNC Symbol;Acc:HGNC:11804]	protein_coding	63.28	70.28	26.32	53.3	0.85	0.72	0.22	N\A	N\A	N\A	N\A	N\A	N\A	N\A	N\A	N\A	N\A	N\A
3	12	ENSG00000262860	LSM14A	LSM14A, mRNA processing body assembly factor [Source:HGNC Symbol;Acc:HGNC:24489]	protein_coding	39.12	50.37	70.26	53.25	0.57	0.51	0.8	N\A	N\A	N\A	N\A	N\A	N\A	N\A	N\A	N\A	N\A	N\A
3	12	ENSG00000232677	LINC00665	long intergenic non-protein coding RNA 665 [Source:HGNC Symbol;Acc:HGNC:44323]	lincRNA	63.44	38.59	57.39	53.14	0.85	0.34	0.68	N\A	N\A	N\A	N\A	N\A	N\A	N\A	N\A	N\A	N\A	N\A
3	12	ENSG00000140990	NDUFB10	NADH:ubiquinone oxidoreductase subunit B10 [Source:HGNC Symbol;Acc:HGNC:7696]	protein_coding	29.59	86.43	42.67	52.9	0.41	0.85	0.51	N\A	N\A	N\A	N\A	N\A	N\A	N\A	N\A	N\A	N\A	N\A
3	12	ENSG00000023318	ERP44	endoplasmic reticulum protein 44 [Source:HGNC Symbol;Acc:HGNC:18311]	protein_coding	59.2	47.81	51.65	52.89	0.81	0.47	0.62	N\A	N\A	N\A	N\A	N\A	N\A	N\A	N\A	N\A	N\A	N\A
3	12	ENSG00000196976	LAGE3	L antigen family member 3 [Source:HGNC Symbol;Acc:HGNC:26058]	protein_coding	65.5	50.75	42.34	52.86	0.87	0.51	0.5	N\A	N\A	N\A	N\A	N\A	N\A	N\A	N\A	N\A	N\A	N\A
3	12	ENSG00000231721	LINC-PINT	long intergenic non-protein coding RNA, p53 induced transcript [Source:HGNC Symbol;Acc:HGNC:26885]	processed_transcript	55.53	33.03	69.07	52.54	0.78	0.24	0.79	N\A	N\A	N\A	N\A	N\A	N\A	N\A	N\A	N\A	N\A	N\A
3	12	ENSG00000232388	SMIM26	small integral membrane protein 26 [Source:HGNC Symbol;Acc:HGNC:43430]	protein_coding	18.97	97.96	40.56	52.49	0.16	0.93	0.48	N\A	N\A	N\A	N\A	N\A	N\A	N\A	N\A	N\A	N\A	N\A
3	12	ENSG00000209082	MT-TL1	mitochondrially encoded tRNA leucine 1 (UUA/G) [Source:HGNC Symbol;Acc:HGNC:7490]	Mt_tRNA	39.68	69.45	47.3	52.14	0.58	0.71	0.57	N\A	N\A	N\A	N\A	N\A	N\A	N\A	N\A	N\A	N\A	N\A
3	12	ENSG00000248538	AC022784.1	uncharacterized LOC101929128 [Source:NCBI gene;Acc:101929128]	lincRNA	25.25	65.37	65.18	51.93	0.32	0.67	0.76	N\A	N\A	N\A	N\A	N\A	N\A	N\A	N\A	N\A	N\A	N\A
3	12	ENSG00000153157	SYCP2L	synaptonemal complex protein 2 like [Source:HGNC Symbol;Acc:HGNC:21537]	protein_coding	23.88	120.93	9.94	51.59	0.29	1.06	-0.36	N\A	N\A	N\A	N\A	N\A	N\A	N\A	N\A	N\A	N\A	N\A
3	12	ENSG00000170293	CMTM8	CKLF like MARVEL transmembrane domain containing 8 [Source:HGNC Symbol;Acc:HGNC:19179]	protein_coding	53.54	46.14	54.88	51.52	0.75	0.45	0.66	N\A	N\A	N\A	N\A	N\A	N\A	N\A	N\A	N\A	N\A	N\A
3	12	ENSG00000282228	PAM16	presequence translocase associated motor 16 [Source:HGNC Symbol;Acc:HGNC:29679]	protein_coding	21.88	76.52	55.68	51.36	0.24	0.77	0.67	N\A	N\A	N\A	N\A	N\A	N\A	N\A	N\A	N\A	N\A	N\A
3	12	ENSG00000166450	PRTG	protogenin [Source:HGNC Symbol;Acc:HGNC:26373]	protein_coding	48.55	41.38	64.09	51.34	0.7	0.38	0.75	N\A	N\A	N\A	N\A	N\A	N\A	N\A	N\A	N\A	N\A	N\A
3	12	ENSG00000210194	MT-TE	mitochondrially encoded tRNA glutamic acid [Source:HGNC Symbol;Acc:HGNC:7479]	Mt_tRNA	51.32	43.61	58.6	51.18	0.73	0.42	0.7	N\A	N\A	N\A	N\A	N\A	N\A	N\A	N\A	N\A	N\A	N\A
3	12	ENSG00000151376	ME3	malic enzyme 3 [Source:HGNC Symbol;Acc:HGNC:6985]	protein_coding	27.35	92.59	33.5	51.15	0.37	0.89	0.36	N\A	N\A	N\A	N\A	N\A	N\A	N\A	N\A	N\A	N\A	N\A
3	12	ENSG00000272888	LINC01578	long intergenic non-protein coding RNA 1578 [Source:HGNC Symbol;Acc:HGNC:48626]	processed_transcript	68.55	25.82	58.81	51.06	0.9	0.09	0.7	N\A	N\A	N\A	N\A	N\A	N\A	N\A	N\A	N\A	N\A	N\A
3	12	ENSG00000170266	GLB1	galactosidase beta 1 [Source:HGNC Symbol;Acc:HGNC:4298]	protein_coding	35.71	76.42	40.35	50.83	0.52	0.77	0.47	N\A	N\A	N\A	N\A	N\A	N\A	N\A	N\A	N\A	N\A	N\A
3	12	ENSG00000272027	AC073218.2	novel transcript	lincRNA	31.21	68.08	53.04	50.77	0.44	0.7	0.64	N\A	N\A	N\A	N\A	N\A	N\A	N\A	N\A	N\A	N\A	N\A
3	12	ENSG00000137656	BUD13	BUD13 homolog [Source:HGNC Symbol;Acc:HGNC:28199]	protein_coding	57.95	54.34	39.25	50.51	0.8	0.56	0.46	N\A	N\A	N\A	N\A	N\A	N\A	N\A	N\A	N\A	N\A	N\A
3	12	ENSG00000232023	LINC01807	long intergenic non-protein coding RNA 1807 [Source:HGNC Symbol;Acc:HGNC:52610]	lincRNA	93.49	34.64	23.01	50.38	1.08	0.27	0.14	N\A	N\A	N\A	N\A	N\A	N\A	N\A	N\A	N\A	N\A	N\A
3	12	ENSG00000210112	MT-TM	mitochondrially encoded tRNA methionine [Source:HGNC Symbol;Acc:HGNC:7492]	Mt_tRNA	82.31	17.83	50.7	50.28	1	-0.14	0.61	N\A	N\A	N\A	N\A	N\A	N\A	N\A	N\A	N\A	N\A	N\A
3	12	ENSG00000227154	AL022721.1	makorin, ring finger protein, pseudogene 2	unprocessed_pseudogene	24.85	56.17	69.8	50.27	0.31	0.58	0.8	N\A	N\A	N\A	N\A	N\A	N\A	N\A	N\A	N\A	N\A	N\A
3	12	ENSG00000257698	AC084033.3	uncharacterized LOC100506844 [Source:NCBI gene;Acc:100506844]	lincRNA	45.55	48.1	56.96	50.21	0.66	0.48	0.68	N\A	N\A	N\A	N\A	N\A	N\A	N\A	N\A	N\A	N\A	N\A
3	12	ENSG00000132801	ZSWIM3	zinc finger SWIM-type containing 3 [Source:HGNC Symbol;Acc:HGNC:16157]	protein_coding	54.65	51.92	43.77	50.11	0.77	0.53	0.52	N\A	N\A	N\A	N\A	N\A	N\A	N\A	N\A	N\A	N\A	N\A
3	12	ENSG00000113300	CNOT6	CCR4-NOT transcription complex subunit 6 [Source:HGNC Symbol;Acc:HGNC:14099]	protein_coding	32.32	79	38.17	49.83	0.46	0.79	0.44	N\A	N\A	N\A	N\A	N\A	N\A	N\A	N\A	N\A	N\A	N\A
3	12	ENSG00000129422	MTUS1	microtubule associated scaffold protein 1 [Source:HGNC Symbol;Acc:HGNC:29789]	protein_coding	25.35	89.99	33.88	49.74	0.32	0.87	0.37	N\A	N\A	N\A	N\A	N\A	N\A	N\A	N\A	N\A	N\A	N\A
3	12	ENSG00000129559	NEDD8	neural precursor cell expressed, developmentally down-regulated 8 [Source:HGNC Symbol;Acc:HGNC:7732]	protein_coding	45.25	72.07	31.81	49.71	0.66	0.73	0.33	N\A	N\A	N\A	N\A	N\A	N\A	N\A	N\A	N\A	N\A	N\A
3	12	ENSG00000285246	NEDD8	neural precursor cell expressed, developmentally down-regulated 8 [Source:HGNC Symbol;Acc:HGNC:7732]	protein_coding	45.25	72.07	31.81	49.71	0.66	0.73	0.33	N\A	N\A	N\A	N\A	N\A	N\A	N\A	N\A	N\A	N\A	N\A
3	12	ENSG00000105755	ETHE1	ETHE1, persulfide dioxygenase [Source:HGNC Symbol;Acc:HGNC:23287]	protein_coding	30.34	80.75	37.24	49.44	0.43	0.8	0.43	N\A	N\A	N\A	N\A	N\A	N\A	N\A	N\A	N\A	N\A	N\A
3	12	ENSG00000185155	MIXL1	Mix paired-like homeobox [Source:HGNC Symbol;Acc:HGNC:13363]	protein_coding	17.92	70.12	60.22	49.42	0.12	0.72	0.71	N\A	N\A	N\A	N\A	N\A	N\A	N\A	N\A	N\A	N\A	N\A
3	12	ENSG00000176624	MEX3C	mex-3 RNA binding family member C [Source:HGNC Symbol;Acc:HGNC:28040]	protein_coding	8.89	41.47	97.32	49.23	-0.28	0.39	1	N\A	N\A	N\A	N\A	N\A	N\A	N\A	N\A	N\A	N\A	N\A
3	12	ENSG00000141424	SLC39A6	solute carrier family 39 member 6 [Source:HGNC Symbol;Acc:HGNC:18607]	protein_coding	13.31	74.17	59.99	49.16	-0.05	0.75	0.71	N\A	N\A	N\A	N\A	N\A	N\A	N\A	N\A	N\A	N\A	N\A
3	12	ENSG00000170430	MGMT	O-6-methylguanine-DNA methyltransferase [Source:HGNC Symbol;Acc:HGNC:7059]	protein_coding	33.94	56.76	56.55	49.08	0.49	0.58	0.67	N\A	N\A	N\A	N\A	N\A	N\A	N\A	N\A	N\A	N\A	N\A
3	12	ENSG00000182180	MRPS16	mitochondrial ribosomal protein S16 [Source:HGNC Symbol;Acc:HGNC:14048]	protein_coding	63.62	37.65	45.78	49.02	0.85	0.33	0.55	N\A	N\A	N\A	N\A	N\A	N\A	N\A	N\A	N\A	N\A	N\A
3	12	ENSG00000152219	ARL14EP	ADP ribosylation factor like GTPase 14 effector protein [Source:HGNC Symbol;Acc:HGNC:26798]	protein_coding	53.71	41.18	51.1	48.66	0.76	0.38	0.61	N\A	N\A	N\A	N\A	N\A	N\A	N\A	N\A	N\A	N\A	N\A
3	12	ENSG00000162910	MRPL55	mitochondrial ribosomal protein L55 [Source:HGNC Symbol;Acc:HGNC:16686]	protein_coding	55.19	32.3	57.46	48.32	0.77	0.23	0.68	N\A	N\A	N\A	N\A	N\A	N\A	N\A	N\A	N\A	N\A	N\A
3	12	ENSG00000183185	GABRR3	gamma-aminobutyric acid type A receptor rho3 subunit (gene/pseudogene) [Source:HGNC Symbol;Acc:HGNC:17969]	protein_coding	32.98	71.76	40.1	48.28	0.48	0.73	0.47	N\A	N\A	N\A	N\A	N\A	N\A	N\A	N\A	N\A	N\A	N\A
3	12	ENSG00000197299	BLM	Bloom syndrome RecQ like helicase [Source:HGNC Symbol;Acc:HGNC:1058]	protein_coding	52.67	34.29	57.7	48.22	0.74	0.27	0.69	N\A	N\A	N\A	N\A	N\A	N\A	N\A	N\A	N\A	N\A	N\A
3	12	ENSG00000092199	HNRNPC	heterogeneous nuclear ribonucleoprotein C (C1/C2) [Source:HGNC Symbol;Acc:HGNC:5035]	protein_coding	58.9	35.86	49.69	48.15	0.81	0.29	0.6	N\A	N\A	N\A	N\A	N\A	N\A	N\A	N\A	N\A	N\A	N\A
3	12	ENSG00000100225	FBXO7	F-box protein 7 [Source:HGNC Symbol;Acc:HGNC:13586]	protein_coding	39.86	39.19	65.33	48.13	0.58	0.35	0.76	N\A	N\A	N\A	N\A	N\A	N\A	N\A	N\A	N\A	N\A	N\A
3	12	ENSG00000145819	ARHGAP26	Rho GTPase activating protein 26 [Source:HGNC Symbol;Acc:HGNC:17073]	protein_coding	73.71	52.43	18.16	48.1	0.94	0.53	0	N\A	N\A	N\A	N\A	N\A	N\A	N\A	N\A	N\A	N\A	N\A
3	12	ENSG00000135945	REV1	REV1, DNA directed polymerase [Source:HGNC Symbol;Acc:HGNC:14060]	protein_coding	54.93	33.23	55.96	48.04	0.77	0.25	0.67	N\A	N\A	N\A	N\A	N\A	N\A	N\A	N\A	N\A	N\A	N\A
3	12	ENSG00000136250	AOAH	acyloxyacyl hydrolase [Source:HGNC Symbol;Acc:HGNC:548]	protein_coding	50.66	66.05	27.14	47.95	0.72	0.68	0.24	N\A	N\A	N\A	N\A	N\A	N\A	N\A	N\A	N\A	N\A	N\A
3	12	ENSG00000259248	USP3-AS1	USP3 antisense RNA 1 [Source:HGNC Symbol;Acc:HGNC:44140]	antisense	38.12	64.13	41.6	47.95	0.56	0.66	0.49	N\A	N\A	N\A	N\A	N\A	N\A	N\A	N\A	N\A	N\A	N\A
3	12	ENSG00000070423	RNF126	ring finger protein 126 [Source:HGNC Symbol;Acc:HGNC:21151]	protein_coding	34.5	59.8	49.44	47.91	0.5	0.62	0.59	N\A	N\A	N\A	N\A	N\A	N\A	N\A	N\A	N\A	N\A	N\A
3	12	ENSG00000225697	SLC26A6	solute carrier family 26 member 6 [Source:HGNC Symbol;Acc:HGNC:14472]	protein_coding	30.59	66.16	45.93	47.56	0.43	0.68	0.55	N\A	N\A	N\A	N\A	N\A	N\A	N\A	N\A	N\A	N\A	N\A
3	12	ENSG00000183324	REC114	REC114 meiotic recombination protein [Source:HGNC Symbol;Acc:HGNC:25065]	protein_coding	10.33	98.14	33.98	47.48	-0.19	0.93	0.37	N\A	N\A	N\A	N\A	N\A	N\A	N\A	N\A	N\A	N\A	N\A
3	12	ENSG00000138069	RAB1A	RAB1A, member RAS oncogene family [Source:HGNC Symbol;Acc:HGNC:9758]	protein_coding	14.57	87.93	39.86	47.45	0	0.86	0.47	N\A	N\A	N\A	N\A	N\A	N\A	N\A	N\A	N\A	N\A	N\A
3	12	ENSG00000242850	RPL23AP68	ribosomal protein L23a pseudogene 68 [Source:HGNC Symbol;Acc:HGNC:35489]	processed_pseudogene	71.56	39.01	31.24	47.27	0.92	0.35	0.32	N\A	N\A	N\A	N\A	N\A	N\A	N\A	N\A	N\A	N\A	N\A
3	12	ENSG00000108849	PPY	pancreatic polypeptide [Source:HGNC Symbol;Acc:HGNC:9327]	protein_coding	23.61	88.25	29.58	47.15	0.28	0.86	0.29	N\A	N\A	N\A	N\A	N\A	N\A	N\A	N\A	N\A	N\A	N\A
3	12	ENSG00000282712	DEAF1	DEAF1, transcription factor [Source:HGNC Symbol;Acc:HGNC:14677]	protein_coding	9.47	79.56	52.27	47.1	-0.24	0.79	0.63	N\A	N\A	N\A	N\A	N\A	N\A	N\A	N\A	N\A	N\A	N\A
3	12	ENSG00000067334	DNTTIP2	deoxynucleotidyltransferase terminal interacting protein 2 [Source:HGNC Symbol;Acc:HGNC:24013]	protein_coding	6.05	106.45	28.51	47	-0.5	0.98	0.27	N\A	N\A	N\A	N\A	N\A	N\A	N\A	N\A	N\A	N\A	N\A
3	12	ENSG00000083093	PALB2	partner and localizer of BRCA2 [Source:HGNC Symbol;Acc:HGNC:26144]	protein_coding	14.9	70.91	55.04	46.95	0.02	0.72	0.66	N\A	N\A	N\A	N\A	N\A	N\A	N\A	N\A	N\A	N\A	N\A
3	12	ENSG00000163319	MRPS18C	mitochondrial ribosomal protein S18C [Source:HGNC Symbol;Acc:HGNC:16633]	protein_coding	30.55	64.55	45.72	46.94	0.43	0.66	0.55	N\A	N\A	N\A	N\A	N\A	N\A	N\A	N\A	N\A	N\A	N\A
3	12	ENSG00000180822	PSMG4	proteasome assembly chaperone 4 [Source:HGNC Symbol;Acc:HGNC:21108]	protein_coding	22.7	81.59	36.4	46.9	0.26	0.81	0.41	N\A	N\A	N\A	N\A	N\A	N\A	N\A	N\A	N\A	N\A	N\A
3	12	ENSG00000172687	ZNF738	zinc finger protein 738 [Source:HGNC Symbol;Acc:HGNC:32469]	protein_coding	54.7	43.9	41.57	46.72	0.77	0.42	0.49	N\A	N\A	N\A	N\A	N\A	N\A	N\A	N\A	N\A	N\A	N\A
3	12	ENSG00000138750	NUP54	nucleoporin 54 [Source:HGNC Symbol;Acc:HGNC:17359]	protein_coding	36.57	56.41	47.07	46.68	0.53	0.58	0.57	N\A	N\A	N\A	N\A	N\A	N\A	N\A	N\A	N\A	N\A	N\A
3	12	ENSG00000196428	TSC22D2	TSC22 domain family member 2 [Source:HGNC Symbol;Acc:HGNC:29095]	protein_coding	28.25	72.52	39.24	46.67	0.39	0.74	0.46	N\A	N\A	N\A	N\A	N\A	N\A	N\A	N\A	N\A	N\A	N\A
3	12	ENSG00000140876	NUDT7	nudix hydrolase 7 [Source:HGNC Symbol;Acc:HGNC:8054]	protein_coding	52.54	48.98	37.91	46.48	0.74	0.49	0.44	N\A	N\A	N\A	N\A	N\A	N\A	N\A	N\A	N\A	N\A	N\A
3	12	ENSG00000245910	SNHG6	small nucleolar RNA host gene 6 [Source:HGNC Symbol;Acc:HGNC:32965]	processed_transcript	63.68	23.45	52.03	46.39	0.85	0.03	0.63	N\A	N\A	N\A	N\A	N\A	N\A	N\A	N\A	N\A	N\A	N\A
3	12	ENSG00000169084	DHRSX	dehydrogenase/reductase X-linked [Source:HGNC Symbol;Acc:HGNC:18399]	protein_coding	45.73	59.91	33.32	46.32	0.66	0.62	0.36	N\A	N\A	N\A	N\A	N\A	N\A	N\A	N\A	N\A	N\A	N\A
3	12	ENSG00000261722	AC092376.1	novel transcript	lincRNA	17.23	82.13	39.57	46.31	0.1	0.81	0.46	N\A	N\A	N\A	N\A	N\A	N\A	N\A	N\A	N\A	N\A	N\A
3	12	ENSG00000118873	RAB3GAP2	RAB3 GTPase activating non-catalytic protein subunit 2 [Source:HGNC Symbol;Acc:HGNC:17168]	protein_coding	34.48	56.14	47.67	46.1	0.5	0.58	0.57	N\A	N\A	N\A	N\A	N\A	N\A	N\A	N\A	N\A	N\A	N\A
3	12	ENSG00000163808	KIF15	kinesin family member 15 [Source:HGNC Symbol;Acc:HGNC:17273]	protein_coding	51.11	49.73	37.4	46.08	0.73	0.5	0.43	N\A	N\A	N\A	N\A	N\A	N\A	N\A	N\A	N\A	N\A	N\A
3	12	ENSG00000280610	KIF15	kinesin family member 15 [Source:HGNC Symbol;Acc:HGNC:17273]	protein_coding	51.11	49.65	37.4	46.06	0.73	0.5	0.43	N\A	N\A	N\A	N\A	N\A	N\A	N\A	N\A	N\A	N\A	N\A
3	12	ENSG00000266872	AC015688.6	novel transcript, antisense to KSR1	antisense	21.19	76.57	40.16	45.97	0.22	0.77	0.47	N\A	N\A	N\A	N\A	N\A	N\A	N\A	N\A	N\A	N\A	N\A
3	12	ENSG00000196704	AMZ2	archaelysin family metallopeptidase 2 [Source:HGNC Symbol;Acc:HGNC:28041]	protein_coding	49.98	45.99	41.76	45.91	0.71	0.45	0.49	N\A	N\A	N\A	N\A	N\A	N\A	N\A	N\A	N\A	N\A	N\A
3	12	ENSG00000147586	MRPS28	mitochondrial ribosomal protein S28 [Source:HGNC Symbol;Acc:HGNC:14513]	protein_coding	17.89	73.65	45.98	45.84	0.12	0.75	0.55	N\A	N\A	N\A	N\A	N\A	N\A	N\A	N\A	N\A	N\A	N\A
3	12	ENSG00000230448	LINC00276	long intergenic non-protein coding RNA 276 [Source:HGNC Symbol;Acc:HGNC:38663]	lincRNA	49.99	41.35	45.95	45.76	0.71	0.38	0.55	N\A	N\A	N\A	N\A	N\A	N\A	N\A	N\A	N\A	N\A	N\A
3	12	ENSG00000138182	KIF20B	kinesin family member 20B [Source:HGNC Symbol;Acc:HGNC:7212]	protein_coding	54.53	29.67	52.02	45.41	0.76	0.18	0.63	N\A	N\A	N\A	N\A	N\A	N\A	N\A	N\A	N\A	N\A	N\A
3	12	ENSG00000198331	HYLS1	HYLS1, centriolar and ciliogenesis associated [Source:HGNC Symbol;Acc:HGNC:26558]	protein_coding	25.55	62.64	47.82	45.34	0.33	0.64	0.58	N\A	N\A	N\A	N\A	N\A	N\A	N\A	N\A	N\A	N\A	N\A
3	12	ENSG00000070756	PABPC1	poly(A) binding protein cytoplasmic 1 [Source:HGNC Symbol;Acc:HGNC:8554]	protein_coding	14.38	95.59	26.01	45.33	0	0.91	0.21	N\A	N\A	N\A	N\A	N\A	N\A	N\A	N\A	N\A	N\A	N\A
3	12	ENSG00000136045	PWP1	PWP1 homolog, endonuclein [Source:HGNC Symbol;Acc:HGNC:17015]	protein_coding	24.04	80.74	30.95	45.24	0.29	0.8	0.32	N\A	N\A	N\A	N\A	N\A	N\A	N\A	N\A	N\A	N\A	N\A
3	12	ENSG00000151725	CENPU	centromere protein U [Source:HGNC Symbol;Acc:HGNC:21348]	protein_coding	38.87	66.91	29.65	45.14	0.57	0.69	0.29	N\A	N\A	N\A	N\A	N\A	N\A	N\A	N\A	N\A	N\A	N\A
3	12	ENSG00000177042	TMEM80	transmembrane protein 80 [Source:HGNC Symbol;Acc:HGNC:27453]	protein_coding	30.07	55.19	50.08	45.11	0.42	0.57	0.6	N\A	N\A	N\A	N\A	N\A	N\A	N\A	N\A	N\A	N\A	N\A
3	12	ENSG00000097046	CDC7	cell division cycle 7 [Source:HGNC Symbol;Acc:HGNC:1745]	protein_coding	38.82	39.62	56.35	44.93	0.57	0.36	0.67	N\A	N\A	N\A	N\A	N\A	N\A	N\A	N\A	N\A	N\A	N\A
3	12	ENSG00000172785	CBWD1	COBW domain containing 1 [Source:HGNC Symbol;Acc:HGNC:17134]	protein_coding	23.28	68.71	42.55	44.85	0.27	0.7	0.51	N\A	N\A	N\A	N\A	N\A	N\A	N\A	N\A	N\A	N\A	N\A
3	12	ENSG00000070159	PTPN3	protein tyrosine phosphatase, non-receptor type 3 [Source:HGNC Symbol;Acc:HGNC:9655]	protein_coding	23.41	83.35	27.02	44.59	0.28	0.82	0.24	N\A	N\A	N\A	N\A	N\A	N\A	N\A	N\A	N\A	N\A	N\A
3	12	ENSG00000136810	TXN	thioredoxin [Source:HGNC Symbol;Acc:HGNC:12435]	protein_coding	52.88	47.98	31.88	44.25	0.75	0.48	0.33	N\A	N\A	N\A	N\A	N\A	N\A	N\A	N\A	N\A	N\A	N\A
3	12	ENSG00000105373	NOP53	NOP53 ribosome biogenesis factor [Source:HGNC Symbol;Acc:HGNC:4333]	protein_coding	30.94	67.2	34.45	44.2	0.44	0.69	0.38	N\A	N\A	N\A	N\A	N\A	N\A	N\A	N\A	N\A	N\A	N\A
3	12	ENSG00000228650	AC008940.1	novel transcript	lincRNA	40.86	59.93	31.11	43.97	0.6	0.62	0.32	N\A	N\A	N\A	N\A	N\A	N\A	N\A	N\A	N\A	N\A	N\A
3	12	ENSG00000109794	FAM149A	family with sequence similarity 149 member A [Source:HGNC Symbol;Acc:HGNC:24527]	protein_coding	34.7	51.12	45.95	43.92	0.5	0.52	0.55	N\A	N\A	N\A	N\A	N\A	N\A	N\A	N\A	N\A	N\A	N\A
3	12	ENSG00000137807	KIF23	kinesin family member 23 [Source:HGNC Symbol;Acc:HGNC:6392]	protein_coding	15.74	87.37	28.57	43.89	0.05	0.85	0.27	N\A	N\A	N\A	N\A	N\A	N\A	N\A	N\A	N\A	N\A	N\A
3	12	ENSG00000196756	SNHG17	small nucleolar RNA host gene 17 [Source:HGNC Symbol;Acc:HGNC:48600]	processed_transcript	26.49	59.63	45.15	43.76	0.35	0.61	0.54	N\A	N\A	N\A	N\A	N\A	N\A	N\A	N\A	N\A	N\A	N\A
3	12	ENSG00000105219	CNTD2	cyclin N-terminal domain containing 2 [Source:HGNC Symbol;Acc:HGNC:25805]	protein_coding	21.52	77.93	31.7	43.72	0.23	0.78	0.33	N\A	N\A	N\A	N\A	N\A	N\A	N\A	N\A	N\A	N\A	N\A
3	12	ENSG00000075292	ZNF638	zinc finger protein 638 [Source:HGNC Symbol;Acc:HGNC:17894]	protein_coding	17.24	110.69	3.15	43.69	0.1	1	-1.04	N\A	N\A	N\A	N\A	N\A	N\A	N\A	N\A	N\A	N\A	N\A
3	12	ENSG00000189050	RNFT1	ring finger protein, transmembrane 1 [Source:HGNC Symbol;Acc:HGNC:30206]	protein_coding	21.69	47.19	61.72	43.53	0.23	0.47	0.73	N\A	N\A	N\A	N\A	N\A	N\A	N\A	N\A	N\A	N\A	N\A
3	12	ENSG00000100528	CNIH1	cornichon family AMPA receptor auxiliary protein 1 [Source:HGNC Symbol;Acc:HGNC:19431]	protein_coding	42.11	43.03	44.09	43.08	0.62	0.41	0.53	N\A	N\A	N\A	N\A	N\A	N\A	N\A	N\A	N\A	N\A	N\A
3	12	ENSG00000254194	AF279873.4	novel transcript	lincRNA	30.61	30.95	67.46	43.01	0.43	0.2	0.78	N\A	N\A	N\A	N\A	N\A	N\A	N\A	N\A	N\A	N\A	N\A
3	12	ENSG00000223838	AC007091.1	novel transcript	lincRNA	25.59	78.45	24.52	42.85	0.33	0.79	0.18	N\A	N\A	N\A	N\A	N\A	N\A	N\A	N\A	N\A	N\A	N\A
3	12	ENSG00000138085	ATRAID	all-trans retinoic acid induced differentiation factor [Source:HGNC Symbol;Acc:HGNC:24090]	protein_coding	26.23	54.97	47.33	42.84	0.34	0.56	0.57	N\A	N\A	N\A	N\A	N\A	N\A	N\A	N\A	N\A	N\A	N\A
3	12	ENSG00000080007	DDX43	DEAD-box helicase 43 [Source:HGNC Symbol;Acc:HGNC:18677]	protein_coding	36.75	58.83	32.89	42.82	0.54	0.61	0.35	N\A	N\A	N\A	N\A	N\A	N\A	N\A	N\A	N\A	N\A	N\A
3	12	ENSG00000143549	TPM3	tropomyosin 3 [Source:HGNC Symbol;Acc:HGNC:12012]	protein_coding	36.93	47.4	43.94	42.76	0.54	0.47	0.52	N\A	N\A	N\A	N\A	N\A	N\A	N\A	N\A	N\A	N\A	N\A
3	12	ENSG00000205937	RNPS1	RNA binding protein with serine rich domain 1 [Source:HGNC Symbol;Acc:HGNC:10080]	protein_coding	33.55	45.99	48.52	42.69	0.48	0.45	0.58	N\A	N\A	N\A	N\A	N\A	N\A	N\A	N\A	N\A	N\A	N\A
3	12	ENSG00000145375	SPATA5	spermatogenesis associated 5 [Source:HGNC Symbol;Acc:HGNC:18119]	protein_coding	24.83	59.35	43.68	42.62	0.31	0.61	0.52	N\A	N\A	N\A	N\A	N\A	N\A	N\A	N\A	N\A	N\A	N\A
3	12	ENSG00000248871	TNFSF12-TNFSF13	TNFSF12-TNFSF13 readthrough [Source:HGNC Symbol;Acc:HGNC:33537]	protein_coding	11.91	68.6	46.8	42.44	-0.11	0.7	0.56	N\A	N\A	N\A	N\A	N\A	N\A	N\A	N\A	N\A	N\A	N\A
3	12	ENSG00000176979	TRIM60	tripartite motif containing 60 [Source:HGNC Symbol;Acc:HGNC:21162]	protein_coding	34.77	44.11	48.44	42.44	0.51	0.42	0.58	N\A	N\A	N\A	N\A	N\A	N\A	N\A	N\A	N\A	N\A	N\A
3	12	ENSG00000162594	IL23R	interleukin 23 receptor [Source:HGNC Symbol;Acc:HGNC:19100]	protein_coding	37.43	65.89	23.91	42.41	0.55	0.68	0.16	N\A	N\A	N\A	N\A	N\A	N\A	N\A	N\A	N\A	N\A	N\A
3	12	ENSG00000285360	LONRF1	LON peptidase N-terminal domain and ring finger 1 [Source:HGNC Symbol;Acc:HGNC:26302]	protein_coding	30.73	36.25	59.98	42.32	0.43	0.3	0.71	N\A	N\A	N\A	N\A	N\A	N\A	N\A	N\A	N\A	N\A	N\A
3	12	ENSG00000260734	TLE7	transducin like enhancer of split family member 7 [Source:HGNC Symbol;Acc:HGNC:53648]	protein_coding	6.59	88.98	31.27	42.28	-0.45	0.86	0.32	N\A	N\A	N\A	N\A	N\A	N\A	N\A	N\A	N\A	N\A	N\A
3	12	ENSG00000285690	AL022332.2	G protein-coupled receptor kinase 3 (GRK3) pseudogene	transcribed_unprocessed_pseudogene	71.52	28.8	26.27	42.2	0.92	0.16	0.22	N\A	N\A	N\A	N\A	N\A	N\A	N\A	N\A	N\A	N\A	N\A
3	12	ENSG00000141665	FBXO15	F-box protein 15 [Source:HGNC Symbol;Acc:HGNC:13617]	protein_coding	36	52.59	37.82	42.14	0.53	0.53	0.44	N\A	N\A	N\A	N\A	N\A	N\A	N\A	N\A	N\A	N\A	N\A
3	12	ENSG00000127423	AUNIP	aurora kinase A and ninein interacting protein [Source:HGNC Symbol;Acc:HGNC:28363]	protein_coding	35.21	37.5	53.31	42	0.51	0.32	0.64	N\A	N\A	N\A	N\A	N\A	N\A	N\A	N\A	N\A	N\A	N\A
3	12	ENSG00000163377	FAM19A4	family with sequence similarity 19 member A4, C-C motif chemokine like [Source:HGNC Symbol;Acc:HGNC:21591]	protein_coding	45.19	32.86	47.48	41.84	0.66	0.24	0.57	N\A	N\A	N\A	N\A	N\A	N\A	N\A	N\A	N\A	N\A	N\A
3	12	ENSG00000124092	CTCFL	CCCTC-binding factor like [Source:HGNC Symbol;Acc:HGNC:16234]	protein_coding	37.36	35.08	52.8	41.75	0.55	0.28	0.63	N\A	N\A	N\A	N\A	N\A	N\A	N\A	N\A	N\A	N\A	N\A
3	12	ENSG00000182518	FAM104B	family with sequence similarity 104 member B [Source:HGNC Symbol;Acc:HGNC:25085]	protein_coding	44.2	29.51	51.04	41.58	0.64	0.17	0.61	N\A	N\A	N\A	N\A	N\A	N\A	N\A	N\A	N\A	N\A	N\A
3	12	ENSG00000163029	SMC6	structural maintenance of chromosomes 6 [Source:HGNC Symbol;Acc:HGNC:20466]	protein_coding	55.58	28.13	40.77	41.49	0.78	0.14	0.48	N\A	N\A	N\A	N\A	N\A	N\A	N\A	N\A	N\A	N\A	N\A
3	12	ENSG00000196656	AC004057.1	ribosomal protein S26 (RPS26) pseudogene	transcribed_processed_pseudogene	18.28	103.88	2.01	41.39	0.13	0.96	-1.31	N\A	N\A	N\A	N\A	N\A	N\A	N\A	N\A	N\A	N\A	N\A
3	12	ENSG00000234899	SOX9-AS1	SOX9 antisense RNA 1 [Source:HGNC Symbol;Acc:HGNC:49321]	processed_transcript	47.03	29.93	46.96	41.31	0.68	0.18	0.56	N\A	N\A	N\A	N\A	N\A	N\A	N\A	N\A	N\A	N\A	N\A
[truncated: 14,534 more rows]

## Sheet: H2_ZF
RowNo	ColNo	GeneH	Gene_SymbolH	DescriptionH	Bio_TypeH	H1a	H1b	H1c	AvgH1	z-score (H1a)	z-score (H1b)	z-score (H1c)	GeneZ	Gene_SymbolZ	DescriptionZ	Bio_TypeZ	ZFa	ZFb	ZFc	AvgZF	z-score (ZFa)	z-score (ZFb)	z-score (ZFc)
[truncated: 19,171 more rows]

[truncated: 1 more sheets: H1_H2]
