# Supplementary material for: Comparative analysis of single-cell transcriptomics in human and Zebrafish oocytes
Source: BMC Genomics. 2020 Jul 8;21:471. doi: 10.1186/s12864-020-06860-z (PMC7346435; doi:10.1186/s12864-020-06860-z)
Supplement: Supplementary file 4 — Additional file 4: Supplementary file 3. List of 397 highly concordant and high-confident orthologous genes between human and zebrafish oocytes and the functional and systems biology analysis results for theses 397 genes. Ingenuity Pathway Analysis (IPA) results show the list of significant canonical pathways, biological/toxicological functions, upstream regulators, regulator effects and gene interaction networks. EpiFactors database analysis identifies the genes among the 397 that have been shown to be involved in epigenetic regulation along with their targets. [file 12864_2020_6860_MOESM4_ESM.xlsx]

## Sheet: 397 Orthologous
GeneID	GeneSymbol	Description	Average TPM	Average TPM (H)	Average TPM (H1)	Average TPM (H2)	Average TPM (ZF)	H1a	H1b	H1c	H2a	H2b	H2c	ZFa	ZFb	ZFc
ENSG00000198712	MT-CO2	mitochondrially encoded cytochrome c oxidase II	16480.9	22594.2	31798.4	13390	4254.39	17453.9	42953.7	34987.6	13780.9	12485.6	13903.4	4196.57	5669.92	2896.69
ENSG00000198804	MT-CO1	mitochondrially encoded cytochrome c oxidase I	11537.4	16139.2	19445.1	12833.3	2333.74	14408.3	25409.4	18517.5	10471.7	14280.5	13747.7	2472.08	2756.48	1772.65
ENSG00000198886	MT-ND4	mitochondrially encoded NADH:ubiquinone oxidoreductase core subunit 4	9838.71	14527.7	19686.4	9368.91	460.773	13732	28133.5	17193.8	6032.14	10838.3	11236.3	412.52	567.99	401.81
ENSG00000198888	MT-ND1	mitochondrially encoded NADH:ubiquinone oxidoreductase core subunit 1	9686.59	14382.3	19634.6	9129.9	295.237	12178	28362.8	18363.1	6193.16	9650.65	11545.9	301.77	363.72	220.22
ENSG00000198938	MT-CO3	mitochondrially encoded cytochrome c oxidase III	9608.83	12808.4	11793.9	13823	3209.67	8088.85	15234.9	12057.8	10390.7	16225.4	14852.8	3367.28	4030.37	2231.37
ENSG00000198763	MT-ND2	mitochondrially encoded NADH:ubiquinone oxidoreductase core subunit 2	9366.76	13834.6	19191.5	8477.82	431.007	12861.7	27109.2	17603.5	5397.31	10908.7	9127.45	436.64	501.89	354.49
ENSG00000198899	MT-ATP6	mitochondrially encoded ATP synthase membrane subunit 6	8180.32	11191.1	15650.1	6732.12	2158.78	10494	20518.2	15938	5293.48	8844.75	6058.14	2283.22	2260.37	1932.75
ENSG00000198727	MT-CYB	mitochondrially encoded cytochrome b	7338.47	10240.3	11379.1	9101.54	1534.79	6940.5	15989.5	11207.2	4465.43	10775.5	12063.7	1477.47	1967.41	1159.5
ENSG00000130816	DNMT1	DNA methyltransferase 1	5088.54	7541.86	4353.42	10730.3	181.893	4506.35	3997.66	4556.24	10466.4	9456.23	12268.3	174.04	171.48	200.16
ENSG00000132646	PCNA	proliferating cell nuclear antigen	4379.59	6447.49	9977.92	2917.06	243.8	14324	4463.9	11145.8	2512.27	3848.46	2390.45	211.81	277.22	242.37
ENSG00000173207	CKS1B	CDC28 protein kinase regulatory subunit 1B	4272.96	6386.27	3974.39	8798.15	46.33	3955.86	3181.56	4785.74	4915	11631.5	9847.91	44.21	43.43	51.35
ENSG00000198695	MT-ND6	mitochondrially encoded NADH:ubiquinone oxidoreductase core subunit 6	2993.89	4165.88	4480.14	3851.61	649.913	4816.03	5089.91	3534.49	1946.21	3303.49	6305.13	712.3	712.58	524.86
ENSG00000138326	RPS24	ribosomal protein S24	2701.33	3988.51	6872	1105.02	126.963	8722.03	5058.67	6835.3	922.37	1048.45	1344.24	131.61	126.72	122.56
ENSG00000186468	RPS23	ribosomal protein S23	2535.23	3707.48	6440.17	974.79	190.74	8434.62	4231.33	6654.55	943.76	1058.7	921.91	201.4	201.89	168.93
ENSG00000182004	SNRPE	small nuclear ribonucleoprotein polypeptide E	2497.09	3579.08	2219.89	4938.26	333.13	2693.89	1778.55	2187.23	2267.36	6412.02	6135.41	300.87	402.26	296.26
ENSG00000198840	MT-ND3	mitochondrially encoded NADH:ubiquinone oxidoreductase core subunit 3	2092.6	2956.08	1608.57	4303.58	365.66	936.3	2225.55	1663.85	3402.68	4077.75	5430.32	350.07	458.48	288.43
ENSG00000156482	RPL30	ribosomal protein L30	2054.63	3049.92	4762.11	1337.73	64.0433	6127.04	3435.38	4723.92	1128.13	1739.71	1145.34	62.12	63.6	66.41
ENSG00000110700	RPS13	ribosomal protein S13	2015.21	2969.17	4667.71	1270.63	107.273	6855.34	2754.32	4393.47	911.42	1590.81	1309.67	121.34	116.89	83.59
ENSG00000137707	BTG4	BTG anti-proliferation factor 4	1994.03	2407.62	2146.11	2669.13	1166.85	2367.64	1837.05	2233.65	3000.79	2140.18	2866.42	984.15	1267.79	1248.6
ENSG00000112306	RPS12	ribosomal protein S12	1867.2	2644.17	4784.59	503.74	313.277	6023.8	3089.31	5240.67	475.42	433.97	601.83	323.44	314.51	301.88
ENSG00000120533	ENY2	ENY2, transcription and export complex 2 subunit	1796.1	2360.3	1379.24	3341.37	667.69	1439.93	1243.56	1454.24	2206.61	5652.52	2164.97	524.65	721.71	756.71
ENSG00000142534	RPS11	ribosomal protein S11	1677.17	2356.35	4211.27	501.44	318.817	3995.17	3606.56	5032.07	570.86	533.86	399.6	329.49	328.96	298
ENSG00000113387	SUB1	SUB1 homolog, transcriptional regulator	1662.64	2378.07	2604.17	2151.97	231.8	2510.18	2843.97	2458.35	1399.7	3502.9	1553.3	158.93	244.49	291.98
ENSG00000113558	SKP1	S-phase kinase associated protein 1	1655.51	2361.75	1546.18	3177.33	243.01	1383.37	1754	1501.16	2169.53	3584.21	3778.25	199.33	257.9	271.8
ENSG00000170315	UBB	ubiquitin B	1611.38	2374.35	2990.01	1758.69	85.4367	2128.38	3535.29	3306.35	2278.1	1569.36	1428.61	73.14	87.15	96.02
ENSG00000105372	RPS19	ribosomal protein S19	1589.9	2267.43	2894.02	1640.84	234.83	3346.04	2152.22	3183.8	2032.74	1482.41	1407.36	279.82	220.17	204.5
ENSG00000132341	RAN	RAN, member RAS oncogene family	1571.66	1933.46	1869.59	1997.32	848.073	1838.98	2093.66	1676.14	1841.06	2597.38	1553.52	674.54	1021.6	848.08
ENSG00000198786	MT-ND5	mitochondrially encoded NADH:ubiquinone oxidoreductase core subunit 5	1570.68	2212.08	2224.59	2199.57	287.873	2101.24	2790.3	1782.23	1221.81	2741.56	2635.33	281.45	321.8	260.37
ENSG00000162244	RPL29	ribosomal protein L29	1536.72	1947.03	3587.37	306.693	716.097	3059.91	3612.35	4089.85	407.62	181.94	330.52	725.85	726.7	695.74
ENSG00000198242	RPL23A	ribosomal protein L23a	1526.06	2167.66	3022.24	1313.07	242.877	4161.1	2039.34	2866.28	723.72	1408.64	1806.86	323.49	200.59	204.55
ENSG00000122674	CCZ1	CCZ1 homolog, vacuolar protein trafficking and biogenesis associated	1525.91	2266.51	2662.2	1870.82	44.6967	3406.85	1977.29	2602.46	1880.36	1380.14	2351.96	36.55	54.5	43.04
ENSG00000229117	RPL41	ribosomal protein L41	1478.91	1484.74	2272.85	696.63	1467.24	2295.24	2218.77	2304.55	681.47	755.96	652.46	1392.31	1452.94	1556.48
ENSG00000198668	CALM1	calmodulin 1	1464.32	1620.89	957.62	2284.16	1151.19	874.09	1162.14	836.63	2560.37	1255.4	3036.72	1138.06	1176.14	1139.36
ENSG00000142676	RPL11	ribosomal protein L11	1409.4	2011.58	3403.24	619.927	205.047	3848.05	2560.94	3800.73	439.9	458.11	961.77	207.94	219.87	187.33
ENSG00000146574	CCZ1B	CCZ1 homolog B, vacuolar protein trafficking and biogenesis associated	1409.31	2091.62	3456.71	726.527	44.6967	4430.23	2577.97	3361.94	762.02	418.46	999.1	36.55	54.5	43.04
ENSG00000134057	CCNB1	cyclin B1	1383.94	1437.98	2344.71	531.247	1275.87	3702.59	1532.69	1798.84	492.18	561.29	540.27	986.2	1251.21	1590.2
ENSG00000132780	NASP	nuclear autoantigenic sperm protein	1378.54	377.613	315.187	440.04	3380.38	283.17	314.21	348.18	566.99	240.79	512.34	3004.88	3856.73	3279.54
ENSG00000143933	CALM2	calmodulin 2	1347.6	1932.13	696.77	3167.49	178.55	207.05	1592.21	291.05	2957.33	5138.15	1407	122.99	226.58	186.08
ENSG00000173812	EIF1	eukaryotic translation initiation factor 1	1284.51	1879.33	2438.86	1319.8	94.8867	2257.71	2382.29	2676.57	919.47	1662.47	1377.45	88.72	119.69	76.25
ENSG00000221983	UBA52	ubiquitin A-52 residue ribosomal protein fusion product 1	1182.96	1739.68	2844.94	634.433	69.4967	3824.16	1743.54	2967.11	413.89	610.72	878.69	69.72	68.84	69.93
ENSG00000164587	RPS14	ribosomal protein S14	1172.88	1408.42	1958.68	858.16	701.81	2059.4	1502.4	2314.24	674.56	815.85	1084.07	706.4	733.14	665.89
ENSG00000108107	RPL28	ribosomal protein L28	1122.79	1536.77	2809.03	264.507	294.837	2710.25	2345.83	3371.01	312.3	258.76	222.46	330.11	254.83	299.57
ENSG00000076043	REXO2	RNA exonuclease 2	1055.68	1554.83	2551.57	558.093	57.37	3449.58	1572.37	2632.75	612.58	486.42	575.28	51.86	60.62	59.63
ENSG00000171858	RPS21	ribosomal protein S21	1051.82	1475.76	2046.54	904.98	203.953	2051.31	2044.75	2043.56	920.94	858.91	935.09	199.97	231.63	180.26
ENSG00000233927	RPS28	ribosomal protein S28	1036.11	1107.29	1656.86	557.717	893.75	1910.32	1181.43	1878.84	427.35	490.53	755.27	833.25	991.62	856.38
ENSG00000115540	MOB4	MOB family member 4, phocein	1006.86	1451.05	1995.67	906.417	118.493	2558.32	992.89	2435.81	555.86	1344.1	819.29	76.03	158.11	121.34
ENSG00000130255	RPL36	ribosomal protein L36	972.122	1405.88	1906.43	905.32	104.617	1674.96	1846.83	2197.5	1250.02	815.69	650.25	89.24	117.6	107.01
ENSG00000161970	RPL26	ribosomal protein L26	969.143	1314.67	2321.11	308.233	278.09	2939.75	1533.54	2490.03	327.92	280.22	316.56	304.1	301.06	229.11
ENSG00000182117	NOP10	NOP10 ribonucleoprotein	962.081	1379.34	946.937	1811.74	127.567	1174.18	796.31	870.32	859.37	2630.15	1945.7	116.56	107.33	158.81
ENSG00000137154	RPS6	ribosomal protein S6	919.896	1350.02	2247.75	452.287	59.6467	2678.23	1778.17	2286.86	410.45	392.63	553.78	54.56	75.03	49.35
ENSG00000147403	RPL10	ribosomal protein L10	866.712	1235.19	2054.67	415.707	129.76	1483.31	2057.78	2622.92	660.03	206.73	380.36	136.41	133.47	119.4
ENSG00000083845	RPS5	ribosomal protein S5	858.504	1175.29	1981.99	368.593	224.93	2225.18	1539.67	2181.12	388.12	307.78	409.88	255.61	213.75	205.43
ENSG00000037241	RPL26L1	ribosomal protein L26 like 1	852.681	1139.98	1323.3	956.65	278.09	1789.45	717.63	1462.83	806.11	1204.48	859.36	304.1	301.06	229.11
ENSG00000174748	RPL15	ribosomal protein L15	843.119	1166.96	1484.24	849.69	195.43	1747.22	1002.69	1702.8	929.11	588.67	1031.29	188.67	204.61	193.01
ENSG00000145425	RPS3A	ribosomal protein S3A	828.256	1194.98	1936.57	453.393	94.8033	2149.79	1435.06	2224.86	431.55	262.69	665.94	109.53	106.76	68.12
ENSG00000214102	WEE2	WEE1 homolog 2	808.671	1042.77	952.133	1133.41	340.47	1273.91	516.59	1065.9	963.68	1219.69	1216.86	249.45	383.5	388.46
ENSG00000182774	RPS17	ribosomal protein S17	808.272	1170.46	1941.62	399.293	83.9	2541.18	1375.62	1908.07	376.09	336.26	485.53	73.44	119.67	58.59
ENSG00000162961	DPY30	dpy-30, histone methyltransferase complex regulatory subunit	790.156	1042.02	1061.64	1022.4	286.43	1404.51	647.97	1132.44	667.64	1446.8	952.75	188.28	359.39	311.62
ENSG00000188612	SUMO2	small ubiquitin-like modifier 2	786.898	1114.23	77.34	2151.13	132.223	36.09	112.95	82.98	1423.74	2920.02	2109.63	99.31	141.27	156.09
ENSG00000089157	RPLP0	ribosomal protein lateral stalk subunit P0	785.268	1101.33	1830.9	371.757	153.143	1826.59	1813.02	1853.1	534.73	211.48	369.06	145.33	170.07	144.03
ENSG00000106803	SEC61B	Sec61 translocon beta subunit	765.23	676.652	748.08	605.223	942.387	880.98	482.78	880.48	597.08	690.01	528.58	772.18	1028.02	1026.96
ENSG00000132432	SEC61G	Sec61 translocon gamma subunit	730.438	1048.8	731.733	1365.86	93.7167	900.81	617.16	677.23	750.65	1740.34	1606.6	96.68	87.83	96.64
ENSG00000145741	BTF3	basic transcription factor 3	707.253	1018.29	1372.86	663.723	85.1733	1708.32	871.23	1539.04	338.53	847.56	805.08	110.14	79.42	65.96
ENSG00000123975	CKS2	CDC28 protein kinase regulatory subunit 2	700.789	963.007	659.57	1266.44	176.353	453.71	916.55	608.45	1161.91	1628.65	1008.77	154.97	154	220.09
ENSG00000124614	RPS10	ribosomal protein S10	694.656	882.812	1348.37	417.257	318.343	1356.76	1198.31	1490.03	470.92	368.32	412.53	262.92	386.3	305.81
ENSG00000087302	RTRAF	RNA transcription, translation and transport factor	692.386	1013.81	1320.22	707.393	49.54	1613.47	1117.36	1229.84	887.02	559.73	675.43	57.64	48.98	42
ENSG00000171530	TBCA	tubulin folding cofactor A	685.681	937.045	1065.43	808.663	182.953	1454.55	598.81	1142.92	461.75	1225.5	738.74	164.85	194.5	189.51
ENSG00000070501	POLB	DNA polymerase beta	649.524	907.377	1444.72	370.033	133.82	1620.55	1207.92	1505.69	337.36	385.34	387.4	154.65	133.44	113.37
ENSG00000145604	SKP2	S-phase kinase associated protein 2	636.943	916.913	1306.89	526.94	77.0033	1437.07	1228.84	1254.75	599.48	354.18	627.16	67.36	75.81	87.84
ENSG00000177600	RPLP2	ribosomal protein lateral stalk subunit P2	629.281	757.595	1201.18	314.013	372.653	1245.42	940.02	1418.09	341.89	265.54	334.61	390.34	363.8	363.82
ENSG00000071082	RPL31	ribosomal protein L31	624.253	914.2	1410.82	417.58	44.36	1750.71	1051.16	1430.59	308.7	397.94	546.1	49.94	37.12	46.02
ENSG00000131469	RPL27	ribosomal protein L27	617.321	808.072	1114.26	501.887	235.82	1309.46	697.12	1336.19	437.84	629.65	438.17	262.78	223.94	220.74
ENSG00000005075	POLR2J	RNA polymerase II subunit J	603.383	688.612	636.37	740.853	432.927	446.6	674.97	787.54	556.47	912.22	753.87	410.28	476.23	412.27
ENSG00000285480	AC021097.3	novel histone H2B-like protein	595.994	870.622	68.0233	1673.22	46.74	45.19	122.26	36.62	2733.67	1002.95	1283.04	38.94	48.47	52.81
ENSG00000143977	SNRPG	small nuclear ribonucleoprotein polypeptide G	591.8	865.312	620.263	1110.36	44.7767	804.28	476.19	580.32	814.39	1548.69	968	40.78	56.29	37.26
ENSG00000028839	TBPL1	TATA-box binding protein like 1	585.124	801.723	576.61	1026.84	151.927	395.26	673.79	660.78	1113.52	698.93	1268.06	128.24	146.09	181.45
ENSG00000189167	ZAR1L	zygote arrest 1 like	584.103	357.18	266.787	447.573	1037.95	77.89	650.6	71.87	1104.1	118.87	119.75	825.97	1137.46	1150.42
ENSG00000187109	NAP1L1	nucleosome assembly protein 1 like 1	580.153	626.667	929.33	324.003	487.127	982.3	910.5	895.19	310	239.67	422.34	387.81	597.81	475.76
ENSG00000164104	HMGB2	high mobility group box 2	576.871	586.738	426.187	747.29	557.137	489.18	360.43	428.95	594.89	928.17	718.81	459.61	524.99	686.81
ENSG00000112695	COX7A2	cytochrome c oxidase subunit 7A2	568.843	434.713	324.277	545.15	837.103	465.45	258.15	249.23	242.28	544.56	848.61	647.16	919.97	944.18
ENSG00000197958	RPL12	ribosomal protein L12	565.986	414.102	590.777	237.427	869.753	581.72	563.58	627.03	253.73	172.67	285.88	987.59	842.79	778.88
ENSG00000115128	SF3B6	splicing factor 3b subunit 6	564.67	759.645	1074.72	444.57	174.72	1551.96	687.07	985.13	287.62	599.72	446.37	119.75	187.06	217.35
ENSG00000163634	THOC7	THO complex 7	561.322	521.875	691.923	351.827	640.217	917.81	378.63	779.33	226.51	436.22	392.75	502.94	772.95	644.76
ENSG00000023734	STRAP	serine/threonine kinase receptor associated protein	552.609	734.613	1117.22	352.007	188.6	1079.54	804.65	1467.47	393.68	290.96	371.38	167.41	205.6	192.79
ENSG00000119655	NPC2	NPC intracellular cholesterol transporter 2	541.864	217.785	253.9	181.67	1190.02	230.13	238.7	292.87	181.08	200.13	163.8	952.51	1267.13	1350.43
ENSG00000198034	RPS4X	ribosomal protein S4 X-linked	539.851	733.873	1226.74	241.01	151.807	1537.89	784.54	1357.78	225.4	215.2	282.43	123.83	172.71	158.88
ENSG00000171863	RPS7	ribosomal protein S7	526.103	636.172	1012.44	259.903	305.967	1138.95	838.24	1060.13	366.35	192.2	221.16	307.72	339.49	270.69
ENSG00000171848	RRM2	ribonucleotide reductase regulatory subunit M2	519.852	95.0817	120.81	69.3533	1369.39	124.48	101.71	136.24	80.56	56.87	70.63	882.15	1747.98	1478.05
ENSG00000137818	RPLP1	ribosomal protein lateral stalk subunit P1	511.423	726.085	957.237	494.933	82.1	926.34	832.69	1112.68	572.92	402.72	509.16	93.73	89.17	63.4
ENSG00000096384	HSP90AB1	heat shock protein 90 alpha family class B member 1	510.706	422.982	430.57	415.393	686.153	572.47	284.26	434.98	422.63	358.31	465.24	633.21	864.66	560.59
ENSG00000147419	CCDC25	coiled-coil domain containing 25	510.456	731.28	399.557	1063	68.8067	261.52	538.47	398.68	1213.86	602.86	1372.29	65.79	60.38	80.25
ENSG00000163950	SLBP	stem-loop binding protein	507.126	283.567	273.573	293.56	954.243	122.74	408.88	289.1	396.15	238.79	245.74	607.79	1157.06	1097.88
ENSG00000105193	RPS16	ribosomal protein S16	505.114	599.62	917.713	281.527	316.103	978.96	729.74	1044.44	269.09	250.98	324.51	306.58	335.41	306.32
ENSG00000164109	MAD2L1	mitotic arrest deficient 2 like 1	501.814	666.255	837.153	495.357	172.933	806.8	470.06	1234.6	518.03	453.75	514.29	145.38	191.64	181.78
ENSG00000100138	SNU13	small nuclear ribonucleoprotein 13	498.638	113.773	96.83	130.717	1268.37	69.9	148.39	72.2	99.49	94.21	198.45	1144.57	1398.86	1261.67
ENSG00000114391	RPL24	ribosomal protein L24	489.932	635.077	881.633	388.52	199.643	1105.66	559.53	979.71	288.02	428.06	449.48	211.42	206.67	180.84
ENSG00000103121	CMC2	C-X9-C motif containing 2	480.582	698.417	160.423	1236.41	44.9133	68.13	291.96	121.18	1560.25	1091.43	1057.55	36.23	45.02	53.49
ENSG00000108298	RPL19	ribosomal protein L19	473.409	579.488	951.923	207.053	261.25	1066.05	774.15	1015.57	243.75	189.4	188.01	243.99	283.49	256.27
ENSG00000163002	NUP35	nucleoporin 35	472.753	633.46	530.583	736.337	151.34	372.64	565.99	653.12	515.52	1146.75	546.74	138.18	153.84	162
ENSG00000140367	UBE2Q2	ubiquitin conjugating enzyme E2 Q2	471.722	683.783	713.007	654.56	47.6	207.47	772.28	1159.27	548.34	586.7	828.64	47.06	49.69	46.05
ENSG00000164405	UQCRQ	ubiquinol-cytochrome c reductase complex III subunit VII	455.986	447.462	330.167	564.757	473.033	346.25	339.66	304.59	342.91	595.29	756.07	372.2	548.41	498.49
ENSG00000183648	NDUFB1	NADH:ubiquinone oxidoreductase subunit B1	446.956	649.897	114.52	1185.27	41.0733	127.06	136.58	79.92	990.96	1959.32	605.54	34.05	23.07	66.1
ENSG00000005022	SLC25A5	solute carrier family 25 member 5	445.533	233.19	273.247	193.133	870.22	282.39	261.85	275.5	297.41	109.63	172.36	745.2	969.01	896.45
ENSG00000113328	CCNG1	cyclin G1	437.988	176.063	255.003	97.1233	961.837	94.27	284.07	386.67	104.94	81.77	104.66	873.86	977.37	1034.28
ENSG00000105640	RPL18A	ribosomal protein L18a	434.716	448.05	612.81	283.29	408.047	476.73	601.83	759.87	474.95	177.58	197.34	417.21	396.96	409.97
ENSG00000088766	CRLS1	cardiolipin synthase 1	428.297	599.705	849.83	349.58	85.48	1011.58	702.4	835.51	346.16	277.51	425.07	67.53	85.53	103.38
ENSG00000162385	MAGOH	mago homolog, exon junction complex subunit	426.428	564.457	669.203	459.71	150.37	773.55	504.85	729.21	459.18	424.22	495.73	103.76	155.12	192.23
ENSG00000127184	COX7C	cytochrome c oxidase subunit 7C	415.093	545.17	591.737	498.603	154.94	624.21	589.26	561.74	502.52	583.66	409.63	183.12	175.68	106.02
ENSG00000115268	RPS15	ribosomal protein S15	409.102	507.295	750.933	263.657	212.717	885.69	575.29	791.82	376.47	194.09	220.41	208.79	199.7	229.66
ENSG00000198918	RPL39	ribosomal protein L39	407.104	402.777	438.927	366.627	415.76	567.49	330.22	419.07	306.63	461.5	331.75	442.91	394.91	409.46
ENSG00000142937	RPS8	ribosomal protein S8	399.863	524.415	814.067	234.763	150.76	876.92	635.98	929.3	263.16	190.67	250.46	154.25	170.79	127.24
ENSG00000157456	CCNB2	cyclin B2	390.809	245.28	309.873	180.687	681.867	291.35	490.95	147.32	295.53	115.01	131.52	545.72	752.73	747.15
ENSG00000112312	GMNN	geminin, DNA replication inhibitor	388.768	240.933	204.047	277.82	684.437	127.51	211.5	273.13	281.94	296.36	255.16	667.89	671.37	714.05
ENSG00000198755	RPL10A	ribosomal protein L10a	382.287	504.122	759.767	248.477	138.617	889.54	502.67	887.09	216.8	185.34	343.29	123.16	157.37	135.32
ENSG00000156261	CCT8	chaperonin containing TCP1 subunit 8	381.79	514.535	872.77	156.3	116.3	971.72	883.33	763.26	214.37	149.37	105.16	104.53	119.31	125.06
ENSG00000185787	MORF4L1	mortality factor 4 like 1	371.532	513.62	544.803	482.437	87.3567	524.6	494.29	615.52	489.88	463.99	493.44	84.17	87.59	90.31
ENSG00000166971	AKTIP	AKT interacting protein	369.077	364.358	499.407	229.31	378.513	384.83	429.86	683.53	240.44	202.75	244.74	315.06	394.03	426.45
ENSG00000165629	ATP5F1C	ATP synthase F1 subunit gamma	366.127	285.273	359.22	211.327	527.833	327.3	497.6	252.76	250.26	248.94	134.78	476.29	555.57	551.64
ENSG00000063177	RPL18	ribosomal protein L18	357.323	307.238	477.083	137.393	457.493	372.1	437.56	621.59	235.67	73.78	102.73	481.33	445.75	445.4
ENSG00000074319	TSG101	tumor susceptibility 101	356.987	509.023	674.803	343.243	52.9133	527.09	861.44	635.88	356.25	258.53	414.95	46	54.59	58.15
ENSG00000145592	RPL37	ribosomal protein L37	349.674	415.232	547.013	283.45	218.56	614.79	517.49	508.76	253.27	339.13	257.95	207.59	239.33	208.76
ENSG00000117519	CNN3	calponin 3	345.33	432.88	406.33	459.43	170.23	521.17	291.2	406.62	531.89	515.6	330.8	154.69	184.19	171.81
ENSG00000118363	SPCS2	signal peptidase complex subunit 2	344.881	337.535	291.433	383.637	359.573	215.81	216.26	442.23	364.58	456.18	330.15	302.16	396.84	379.72
ENSG00000139644	TMBIM6	transmembrane BAX inhibitor motif containing 6	338.03	446.65	356.703	536.597	120.79	369.41	320.86	379.84	287.45	635.81	686.53	90.05	145.6	126.72
ENSG00000204628	RACK1	receptor for activated C kinase 1	328.961	126.553	190.677	62.43	733.777	162.21	196.07	213.75	98.32	33.96	55.01	812.61	736.13	652.59
ENSG00000167088	SNRPD1	small nuclear ribonucleoprotein D1 polypeptide	325.802	452.077	117.52	786.633	73.2533	172.43	73.78	106.35	585.89	1151.71	622.3	66.41	73.61	79.74
ENSG00000115758	ODC1	ornithine decarboxylase 1	315.512	404.777	515.343	294.21	136.983	487.95	389.16	668.92	225.54	252.94	404.15	127.48	120.71	162.76
ENSG00000175334	BANF1	barrier to autointegration factor 1	313.486	122.517	85.1067	159.927	695.423	79.69	108.48	67.15	151.82	126.35	201.61	621.37	749.24	715.66
ENSG00000231500	RPS18	ribosomal protein S18	311.464	214.74	335.383	94.0967	504.913	365.8	246.45	393.9	97.18	98.55	86.56	498.73	537.61	478.4
ENSG00000106399	RPA3	replication protein A3	310.906	220.972	240.693	201.25	490.773	321.02	128.84	272.22	103.16	302.99	197.6	406.06	517.06	549.2
ENSG00000100567	PSMA3	proteasome subunit alpha 3	308.673	411.803	430.253	393.353	102.413	272.44	712.3	306.02	495.93	441.85	242.28	100.84	107.42	98.98
ENSG00000265241	RBM8A	RNA binding motif protein 8A	308.287	153.62	96.2233	211.017	617.62	145.66	91.24	51.77	164.5	228.52	240.03	468.81	755.84	628.21
ENSG00000161016	RPL8	ribosomal protein L8	303.633	383.133	440.963	325.303	144.633	360.52	463.77	498.6	493.79	224.36	257.76	168.84	156.57	108.49
ENSG00000134308	YWHAQ	tyrosine 3-monooxygenase/tryptophan 5-monooxygenase activation protein theta	299.959	162.137	142.41	181.863	575.603	61.2	152.77	213.26	191.58	150.11	203.9	540.81	642.47	543.53
ENSG00000230989	HSBP1	heat shock factor binding protein 1	298.096	320.022	129.16	510.883	254.243	118.07	148.76	120.65	407.22	462.76	662.67	202.25	294.21	266.27
ENSG00000089009	RPL6	ribosomal protein L6	296.623	344.063	481.057	207.07	201.743	512.68	437.04	493.45	246.59	141.61	233.01	233.85	207.61	163.77
ENSG00000189266	PNRC2	proline rich nuclear receptor coactivator 2	294.567	68.2467	80.5633	55.93	747.207	66.91	75.99	98.79	57.54	43.19	67.06	816	728.2	697.42
ENSG00000134597	RBMX2	RNA binding motif protein X-linked 2	289.41	369.522	41.8367	697.207	129.187	34.6	49.55	41.36	562.99	499.54	1029.09	148.73	131.79	107.04
ENSG00000174021	GNG5	G protein subunit gamma 5	289.182	192.59	127.193	257.987	482.367	116.67	135.29	129.62	253.26	278.98	241.72	397.34	530.92	518.84
ENSG00000129460	NGDN	neuroguidin	288.501	390.8	469.833	311.767	83.9033	524.66	311.35	573.49	242.63	388.41	304.26	81.99	82.37	87.35
ENSG00000088325	TPX2	TPX2, microtubule nucleation factor	288.176	51.455	46.9067	56.0033	761.617	48.51	49.44	42.77	69.48	38.99	59.54	730.47	762.71	791.67
ENSG00000154582	ELOC	elongin C	285.364	352.487	368.1	336.873	151.12	437.15	371.32	295.83	259.6	424.66	326.36	117.84	185.55	149.97
ENSG00000140307	GTF2A2	general transcription factor IIA subunit 2	279.392	273.865	232.65	315.08	290.447	235.97	144.46	317.52	308.8	336.69	299.75	219.68	353.13	298.53
ENSG00000183508	TENT5C	terminal nucleotidyltransferase 5C	279.331	131.382	60.7067	202.057	575.23	41.39	93.05	47.68	266.59	111.38	228.2	559.74	560.04	605.91
ENSG00000140416	TPM1	tropomyosin 1	276.8	211.922	299.76	124.083	406.557	227.78	346.48	325.02	140.28	100.68	131.29	271.85	473.34	474.48
ENSG00000147684	NDUFB9	NADH:ubiquinone oxidoreductase subunit B9	276.32	384.705	296.453	472.957	59.55	285.51	384.91	218.94	467.43	411.87	539.57	74.44	56.2	48.01
ENSG00000276043	UHRF1	ubiquitin like with PHD and ring finger domains 1	276.264	351.648	91.19	612.107	125.497	58.1	84.46	131.01	857.72	451.65	526.95	119.55	119.5	137.44
ENSG00000270757	HSPE1-MOB4	HSPE1-MOB4 readthrough	275.82	354.483	481.743	227.223	118.493	766.93	192.51	485.79	44.64	339.74	297.29	76.03	158.11	121.34
ENSG00000110321	EIF4G2	eukaryotic translation initiation factor 4 gamma 2	275.7	377.918	491.787	264.05	71.2633	329.01	439.74	706.61	240.49	165.92	385.74	75.73	64.61	73.45
ENSG00000075624	ACTB	actin beta	271.813	286.655	193.017	380.293	242.13	203.28	201.78	173.99	365.94	287.75	487.19	219.35	232.89	274.15
ENSG00000140319	SRP14	signal recognition particle 14	269.379	340.923	213.513	468.333	126.29	110.82	405.71	124.01	554.75	324.98	525.27	114.3	148.05	116.52
ENSG00000135698	MPHOSPH6	M-phase phosphoprotein 6	267.467	357.843	197.3	518.387	86.7133	124.76	293.02	174.12	405.32	939.81	210.03	60.17	104.3	95.67
ENSG00000171202	TMEM126A	transmembrane protein 126A	267.404	381.135	393.84	368.43	39.9433	493.56	279.54	408.42	212.15	526.99	366.15	32.8	38.03	49
ENSG00000057757	PITHD1	PITH domain containing 1	267.34	348.828	359.043	338.613	104.363	237.47	410.17	429.49	435.06	225.41	355.37	99.62	86.6	126.87
ENSG00000136938	ANP32B	acidic nuclear phosphoprotein 32 family member B	266.34	218.892	270.733	167.05	361.237	180.73	318.06	313.41	216.89	121.12	163.14	319.55	415.89	348.27
ENSG00000126226	PCID2	PCI domain containing 2	265.238	365.963	238.507	493.42	63.7867	283	191.45	241.07	689.68	293.91	496.67	30.21	71.71	89.44
ENSG00000034713	GABARAPL2	GABA type A receptor associated protein like 2	262.709	339.783	332.267	347.3	108.56	272.99	393.13	330.68	281.79	293.38	466.73	86.33	125.36	113.99
ENSG00000109475	RPL34	ribosomal protein L34	261.307	195.938	143.967	247.91	392.043	110.96	199.98	120.96	322.65	223.25	197.83	261.37	475.42	439.34
ENSG00000116030	SUMO1	small ubiquitin-like modifier 1	259.38	367.223	283.383	451.063	43.6933	326.37	263.75	260.03	239.32	509.05	604.82	36.31	37.22	57.55
ENSG00000164162	ANAPC10	anaphase promoting complex subunit 10	256.463	358.853	455.887	261.82	51.6833	659.09	277.53	431.04	162.91	404.58	217.97	40.8	63.75	50.5
ENSG00000114942	EEF1B2	eukaryotic translation elongation factor 1 beta 2	254.193	137.24	204.14	70.34	488.1	236.13	208.2	168.09	68.11	54.15	88.76	481.82	514.45	468.03
ENSG00000091651	ORC6	origin recognition complex subunit 6	251.963	56.6683	53.38	59.9567	642.553	45.2	42.27	72.67	79.71	41.31	58.85	435.04	743.87	748.75
ENSG00000130332	LSM7	LSM7 homolog, U6 small nuclear RNA and mRNA degradation associated	249.991	332.835	269.247	396.423	84.3033	212.74	242.59	352.41	564.78	383.96	240.53	59.25	90.63	103.03
ENSG00000115289	PCGF1	polycomb group ring finger 1	247.683	309.218	273.833	344.603	124.613	278.63	263.09	279.78	342.63	368.78	322.4	86.51	161.99	125.34
ENSG00000154518	ATP5MC3	ATP synthase membrane subunit c locus 3	246.047	336.898	237.467	436.33	64.3433	215.48	260.21	236.71	377.97	476	455.02	47.05	70.27	75.71
ENSG00000169020	ATP5ME	ATP synthase membrane subunit e	244.232	173.087	78.1733	268	386.523	86.38	93.42	54.72	412.9	206.84	184.26	292.11	477.93	389.53
ENSG00000116209	TMEM59	transmembrane protein 59	243.964	341.083	386.51	295.657	49.7267	449.7	321.77	388.06	225.39	286.92	374.66	24.11	56.5	68.57
ENSG00000152234	ATP5F1A	ATP synthase F1 subunit alpha	238.142	273.652	420.877	126.427	167.123	213.45	708	341.18	194.87	62.45	121.96	169.97	182.35	149.05
ENSG00000134202	GSTM3	glutathione S-transferase mu 3	237.111	278.143	201.4	354.887	155.047	77.36	265.43	261.41	317.26	395.79	351.61	101.28	190.89	172.97
ENSG00000138867	GUCD1	guanylyl cyclase domain containing 1	235.081	311.497	510.697	112.297	82.25	436.76	567.68	527.65	138.25	59.65	138.99	70.35	85.78	90.62
ENSG00000166619	BLCAP	BLCAP, apoptosis inducing factor	234.211	182.362	283.13	81.5933	337.91	286.24	286.05	277.1	111.66	39.81	93.31	259.63	375.66	378.44
ENSG00000142541	RPL13A	ribosomal protein L13a	233.911	326.44	477.127	175.753	48.8533	465.63	419.79	545.96	247.52	119.24	160.5	71.36	43.84	31.36
ENSG00000096092	TMEM14A	transmembrane protein 14A	230.278	310.907	161.3	460.513	69.02	118.22	139.19	226.49	494.1	496.68	390.76	68.74	84.21	54.11
ENSG00000140025	EFCAB11	EF-hand calcium binding domain 11	229.021	218.39	120.193	316.587	250.283	92.75	157.83	110	67.36	579.04	303.36	195.21	240.94	314.7
ENSG00000113810	SMC4	structural maintenance of chromosomes 4	226.44	289.51	43.6367	535.383	100.3	27.34	51.91	51.66	472.32	311.3	822.53	101.02	95.76	104.12
ENSG00000171320	ESCO2	establishment of sister chromatid cohesion N-acetyltransferase 2	225.007	303.882	118.05	489.713	67.2567	66.51	100.6	187.04	330.62	375.29	763.23	72.58	68.91	60.28
ENSG00000142168	SOD1	superoxide dismutase 1	224.294	231.57	220.17	242.97	209.743	187.57	257.53	215.41	269.61	247.01	212.29	195.07	204.73	229.43
ENSG00000100387	RBX1	ring-box 1	220.71	139.147	48.1133	230.18	383.837	31.87	74.71	37.76	281.48	304.96	104.1	347.78	448.59	355.14
ENSG00000183726	TMEM50A	transmembrane protein 50A	216.951	303.63	132.617	474.643	43.5933	66.67	223.08	108.1	467.09	548.77	408.07	17.39	50.27	63.12
ENSG00000109180	OCIAD1	OCIA domain containing 1	216.394	162.565	184.593	140.537	324.053	154.38	169.2	230.2	120.74	142.5	158.37	240.81	389.43	341.92
ENSG00000041357	PSMA4	proteasome subunit alpha 4	214.67	296.578	83.3567	509.8	50.8533	36.75	185.52	27.8	623.44	459.95	446.01	35.58	71.14	45.84
ENSG00000184990	SIVA1	SIVA1 apoptosis inducing factor	213.763	151.412	181.53	121.293	338.467	136.2	198.88	209.51	244.55	42.17	77.16	286.64	342.79	385.97
ENSG00000075914	EXOSC7	exosome component 7	213.016	289.755	324.137	255.373	59.5367	421.36	225.26	325.79	214.15	331.33	220.64	34.51	65.54	78.56
ENSG00000113811	SELENOK	selenoprotein K	208.837	261.172	152.003	370.34	104.167	103.61	287.06	65.34	519.19	362.53	229.3	86.19	96.49	129.82
ENSG00000115541	HSPE1	heat shock protein family E (Hsp10) member 1	208.55	264.563	195.26	333.867	96.5233	189.23	224.01	172.54	345.7	374.15	281.75	82.46	94.24	112.87
ENSG00000183527	PSMG1	proteasome assembly chaperone 1	208.411	285.74	309.357	262.123	53.7533	223.02	338.98	366.07	377.52	148.81	260.04	48.97	63.57	48.72
ENSG00000167283	ATP5MG	ATP synthase membrane subunit g	208.388	267.99	246	289.98	89.1833	304.25	258.39	175.36	254.8	292.12	323.02	98.12	81.98	87.45
ENSG00000100142	POLR2F	RNA polymerase II subunit F	207.494	277.577	212.673	342.48	67.33	152.61	256.97	228.44	439.2	295.96	292.28	72.23	70.23	59.53
ENSG00000100664	EIF5	eukaryotic translation initiation factor 5	205.88	233.122	60.2067	406.037	151.397	44.03	41.38	95.21	703.16	123.4	391.55	120.87	174.26	159.06
ENSG00000166164	BRD7	bromodomain containing 7	204.269	276.572	432.733	120.41	59.6633	478.16	336.75	483.29	103.38	61.08	196.77	68.21	58.68	52.1
ENSG00000166913	YWHAB	tyrosine 3-monooxygenase/tryptophan 5-monooxygenase activation protein beta	202.774	244.578	149.213	339.943	119.167	89.68	191.41	166.55	350.89	176.45	492.49	78.74	150.9	127.86
ENSG00000168028	RPSA	ribosomal protein SA	199.482	268.62	345.74	191.5	61.2067	281.37	367.72	388.13	289.89	129.26	155.35	55.15	74.35	54.12
ENSG00000148700	ADD3	adducin 3	196.043	239.2	167.367	311.033	109.73	132.74	175.89	193.47	307.29	206.57	419.24	87.11	143.95	98.13
ENSG00000088448	ANKRD10	ankyrin repeat domain 10	194.292	265.382	302.533	228.23	52.1133	378.11	235.12	294.37	258.44	197.13	229.12	47.91	54.25	54.18
ENSG00000131143	COX4I1	cytochrome c oxidase subunit 4I1	193.633	183.117	183.943	182.29	214.667	149.18	282.81	119.84	311.48	97.22	138.17	213.7	183.46	246.84
ENSG00000005893	LAMP2	lysosomal associated membrane protein 2	191.187	45.285	42.0333	48.5367	482.99	52.44	40.82	32.84	55.89	35.84	53.88	485.8	429.76	533.41
ENSG00000134283	PPHLN1	periphilin 1	187.922	236.057	176.287	295.827	91.6533	203.09	146.84	178.93	261.67	274.46	351.35	91.86	103.08	80.02
ENSG00000104904	OAZ1	ornithine decarboxylase antizyme 1	185.758	96.4567	75.2633	117.65	364.36	94.72	39.97	91.1	208.07	38.54	106.34	270.08	421.09	401.91
ENSG00000100028	SNRPD3	small nuclear ribonucleoprotein D3 polypeptide	182.819	133.022	96.6333	169.41	282.413	92.04	126.38	71.48	151.98	182.11	174.14	240.05	234.91	372.28
ENSG00000133398	MED10	mediator complex subunit 10	181.418	118.68	75.8667	161.493	306.893	52.89	110.82	63.89	303.15	86.15	95.18	232.96	350.4	337.32
ENSG00000166136	NDUFB8	NADH:ubiquinone oxidoreductase subunit B8	180.863	208.48	206.487	210.473	125.63	203.68	235.37	180.41	419.08	86.35	125.99	142.63	133.72	100.54
ENSG00000114354	TFG	TRK-fused gene	180.503	218.637	272.553	164.72	104.237	371.03	166.84	279.79	162.9	158.52	172.74	106.13	102.52	104.06
ENSG00000100749	VRK1	vaccinia related kinase 1	178.068	161.705	166.103	157.307	210.793	47.58	386.09	64.64	160.29	229.83	81.8	151.02	256.66	224.7
ENSG00000152944	MED21	mediator complex subunit 21	176.804	221.713	271.6	171.827	86.9867	236.16	205.69	372.95	105.59	210.15	199.74	80.56	83.42	96.98
ENSG00000075415	SLC25A3	solute carrier family 25 member 3	176.466	148.66	217.703	79.6167	232.077	252.08	215.2	185.83	131.13	42.64	65.08	206.4	251.21	238.62
ENSG00000134330	IAH1	isoamyl acetate hydrolyzing esterase 1 (putative)	175.116	220.205	216.677	223.733	84.9367	241.24	164.83	243.96	219.49	212.29	239.42	65.98	92.94	95.89
ENSG00000167526	RPL13	ribosomal protein L13	172.2	191.905	256.67	127.14	132.79	209.33	283.45	277.23	206.53	74.43	100.46	129.43	152.65	116.29
ENSG00000172680	MOS	MOS proto-oncogene, serine/threonine kinase	171.909	69.4867	35.7767	103.197	376.753	9.34	70.18	27.81	243.2	32.95	33.44	323.64	426.09	380.53
ENSG00000136518	ACTL6A	actin like 6A	171.714	210.575	305.383	115.767	93.9933	414.4	212.5	289.25	100.61	126.54	120.15	79.82	102.5	99.66
ENSG00000111711	GOLT1B	golgi transport 1B	169.587	55.15	47.88	62.42	398.46	24.44	63.06	56.14	41.38	79.81	66.07	336.12	441.73	417.53
ENSG00000100600	LGMN	legumain	167.989	189.278	179.74	198.817	125.41	154.48	172.15	212.59	258.06	124.24	214.15	119.78	121.14	135.31
ENSG00000165704	HPRT1	hypoxanthine phosphoribosyltransferase 1	167.434	204.883	159.257	250.51	92.5367	105.36	151.7	220.71	223.23	280.65	247.65	74.35	94.36	108.9
ENSG00000163754	GYG1	glycogenin 1	166.577	159.72	141.317	178.123	180.29	69.9	263.61	90.44	289.36	92.87	152.14	186.99	180.36	173.52
ENSG00000009307	CSDE1	cold shock domain containing E1	166.274	127.058	50.0233	204.093	244.707	24.19	89.63	36.25	194.2	219.9	198.18	225.19	213.08	295.85
ENSG00000172172	MRPL13	mitochondrial ribosomal protein L13	165.832	182.003	123.99	240.017	133.49	51.08	246.83	74.06	177.1	424.49	118.46	95.49	136.13	168.85
ENSG00000128699	ORMDL1	ORMDL sphingolipid biosynthesis regulator 1	164.762	217.347	230.76	203.933	59.5933	167.84	308.67	215.77	285.39	143.85	182.56	49.67	59.34	69.77
ENSG00000155508	CNOT8	CCR4-NOT transcription complex subunit 8	164.502	88.6367	107.577	69.6967	316.233	93.34	81.24	148.15	83.95	48.93	76.21	258.52	346.2	343.98
ENSG00000254772	EEF1G	eukaryotic translation elongation factor 1 gamma	164.413	138.75	197.273	80.2267	215.74	151.95	231.81	208.06	159.85	31.76	49.07	204.09	282.47	160.66
ENSG00000116752	BCAS2	BCAS2, pre-mRNA processing factor	163.314	84.5717	87.67	81.4733	320.8	61.93	92.93	108.15	90.56	81.59	72.27	220.56	365.39	376.45
ENSG00000132383	RPA1	replication protein A1	163.116	101.263	142.56	59.9667	286.82	185.37	94.6	147.71	62.77	45.83	71.3	230.9	311.55	318.01
ENSG00000135940	COX5B	cytochrome c oxidase subunit 5B	162.88	156.527	68.4333	244.62	175.587	58.89	97.35	49.06	341.4	170.03	222.43	184.9	185.34	156.52
ENSG00000186132	C2orf76	chromosome 2 open reading frame 76	162.671	153.87	53.0433	254.697	180.273	4.53	150.45	4.15	441.51	283.36	39.22	148.78	189.25	202.79
ENSG00000174444	RPL4	ribosomal protein L4	162.388	192.208	232.587	151.83	102.747	227.26	275.04	195.46	175.36	73.42	206.71	101.19	107.01	100.04
ENSG00000183431	SF3A3	splicing factor 3a subunit 3	161.598	202.535	71.3633	333.707	79.7233	39.67	122.91	51.51	193.76	325.22	482.14	47.6	83.24	108.33
ENSG00000149554	CHEK1	checkpoint kinase 1	160.988	220.822	177.407	264.237	41.32	239.2	123.52	169.5	318.22	204.91	269.58	35.75	43.95	44.26
ENSG00000134058	CDK7	cyclin dependent kinase 7	160.901	213.363	242.19	184.537	55.9767	194.15	289.93	242.49	110.34	280.61	162.66	68.42	51.01	48.5
ENSG00000163875	MEAF6	MYST/Esa1 associated factor 6	160.098	144.897	131.91	157.883	190.5	129.12	117.18	149.43	182.46	152.94	138.25	162.16	198.32	211.02
ENSG00000105173	CCNE1	cyclin E1	159.088	70.06	98.9567	41.1633	337.143	82.48	85.57	128.82	61.76	19.15	42.58	308.73	327.33	375.37
ENSG00000108468	CBX1	chromobox 1	158.789	75.235	63.33	87.14	325.897	13.59	152.25	24.15	148.5	55.21	57.71	302.72	326.35	348.62
ENSG00000148925	BTBD10	BTB domain containing 10	157.383	109.537	130.43	88.6433	253.077	151.49	94.93	144.87	115.31	60.21	90.41	202.58	305.71	250.94
ENSG00000112335	SNX3	sorting nexin 3	156.222	184.158	231.727	136.59	100.35	91.39	302.73	301.06	140.75	98.37	170.65	89.77	122.33	88.95
ENSG00000165304	MELK	maternal embryonic leucine zipper kinase	151.6	192.788	201.327	184.25	69.2233	177.18	284.21	142.59	244.6	189.33	118.82	52.88	79.65	75.14
ENSG00000176890	TYMS	thymidylate synthetase	149.211	123.442	191.99	54.8933	200.75	219.02	145.56	211.39	86.34	35.06	43.28	158.27	216.45	227.53
ENSG00000115109	EPB41L5	erythrocyte membrane protein band 4.1 like 5	147.646	182.892	241.31	124.473	77.1533	314.07	163.3	246.56	101.75	101.22	170.45	79.9	78.86	72.7
ENSG00000106305	AIMP2	aminoacyl tRNA synthetase complex interacting multifunctional protein 2	146.747	155.753	172.867	138.64	128.733	205.59	92.4	220.61	167.68	88.41	159.83	138.77	119.78	127.65
ENSG00000085449	WDFY1	WD repeat and FYVE domain containing 1	145.353	170.558	189.997	151.12	94.9433	45.07	226.45	298.47	212.76	108.83	131.77	104.84	99.74	80.25
ENSG00000143742	SRP9	signal recognition particle 9	145.028	117.718	99.19	136.247	199.647	53.28	124.82	119.47	115.58	170.04	123.12	176.87	210.65	211.42
ENSG00000198856	OSTC	oligosaccharyltransferase complex non-catalytic subunit	144.38	187.635	99.8233	275.447	57.87	123.04	84.63	91.8	241.43	364.71	220.2	56.42	48.44	68.75
ENSG00000134248	LAMTOR5	late endosomal/lysosomal adaptor, MAPK and MTOR activator 5	144.168	172.123	158.517	185.73	88.2567	127.94	230.99	116.62	271.38	107.97	177.84	81.58	89.55	93.64
ENSG00000175354	PTPN2	protein tyrosine phosphatase, non-receptor type 2	143.449	191.95	274.7	109.2	46.4467	290.62	312.43	221.05	100.95	101.85	124.8	44.9	41.7	52.74
ENSG00000131148	EMC8	ER membrane protein complex subunit 8	142.856	93.335	136.11	50.56	241.897	122.16	134.51	151.66	75.25	21.87	54.56	195.25	252.42	278.02
ENSG00000163584	RPL22L1	ribosomal protein L22 like 1	142.778	175.602	298.03	53.1733	77.13	378.62	238.04	277.43	55.87	44.37	59.28	100.22	60.55	70.62
ENSG00000114503	NCBP2	nuclear cap binding protein subunit 2	142.35	65.24	77.6333	52.8467	296.57	84.14	51.28	97.48	45.29	43.85	69.4	239.64	317.09	332.98
ENSG00000120948	TARDBP	TAR DNA binding protein	142.284	165.262	163.56	166.963	96.33	166.31	149.04	175.33	224.84	134.78	141.27	72.75	103.18	113.06
ENSG00000089006	SNX5	sorting nexin 5	139.82	177.215	244.567	109.863	65.03	254.24	269.78	209.68	98.45	80.23	150.91	40.77	71	83.32
ENSG00000273611	ZNHIT3	zinc finger HIT-type containing 3	139.46	142.438	161.137	123.74	133.503	169.17	136.09	178.15	107.77	124.78	138.67	103.02	130.04	167.45
ENSG00000055130	CUL1	cullin 1	139.371	180.162	243.673	116.65	57.79	270.66	201.33	259.03	124.13	97.56	128.26	52.44	61.93	59
ENSG00000104388	RAB2A	RAB2A, member RAS oncogene family	139.074	43.7817	37.3567	50.2067	329.66	21.84	55	35.23	67.89	36.37	46.36	350.83	329.91	308.24
ENSG00000049245	VAMP3	vesicle associated membrane protein 3	138.43	62.7	70.75	54.65	289.89	39.42	107.13	65.7	56.01	39.61	68.33	252.25	288.26	329.16
ENSG00000120805	ARL1	ADP ribosylation factor like GTPase 1	138.172	138.605	206.843	70.3667	137.307	260.27	169.71	190.55	46.44	95.9	68.76	117.47	143.39	151.06
ENSG00000170043	TRAPPC1	trafficking protein particle complex 1	137.814	183.695	44.2567	323.133	46.0533	28.32	44.68	59.77	322.3	237.97	409.13	26.92	59.12	52.12
ENSG00000126858	RHOT1	ras homolog family member T1	137.073	176.442	232.79	120.093	58.3367	245.28	274.22	178.87	157.68	88.77	113.83	48.85	68.48	57.68
ENSG00000100614	PPM1A	protein phosphatase, Mg2+/Mn2+ dependent 1A	135.206	160.3	194.88	125.72	85.0167	215.98	160	208.66	94.64	78.91	203.61	97.2	73.47	84.38
ENSG00000014641	MDH1	malate dehydrogenase 1	134.789	166.222	120.353	212.09	71.9233	97.7	230.09	33.27	310.33	197.02	128.92	67.35	67.99	80.43
ENSG00000044115	CTNNA1	catenin alpha 1	133.587	154.94	208.987	100.893	90.88	258.19	160.77	208	110.19	76.35	116.14	81.59	83.97	107.08
ENSG00000105254	TBCB	tubulin folding cofactor B	131.492	130.743	105.173	156.313	132.99	71.51	94.73	149.28	298.48	95.43	75.03	126.34	155.72	116.91
ENSG00000087274	ADD1	adducin 1	130.911	130.195	192.323	68.0667	132.343	133.54	271.51	171.92	97.06	43.4	63.74	145.4	105.4	146.23
ENSG00000057935	MTA3	metastasis associated 1 family member 3	130.219	143.522	150.703	136.34	103.613	27.2	338.44	86.47	250.38	78.46	80.18	81.25	103.64	125.95
ENSG00000123737	EXOSC9	exosome component 9	129.187	143.467	137.37	149.563	100.627	138.17	139.15	134.79	189.05	124.36	135.28	81.21	106.17	114.5
ENSG00000228474	OST4	oligosaccharyltransferase complex subunit 4, non-catalytic	128.757	95.8	39.8467	151.753	194.67	32.15	58.2	29.19	91.12	167.45	196.69	184.72	195.28	204.01
ENSG00000156502	SUPV3L1	Suv3 like RNA helicase	128.683	121.228	108.857	133.6	143.593	91.4	148.58	86.59	150.49	65.12	185.19	140.6	141.14	149.04
ENSG00000117410	ATP6V0B	ATPase H+ transporting V0 subunit b	127.796	165.395	169.343	161.447	52.5967	106.78	277.22	124.03	276.52	44.44	163.38	49.04	49.29	59.46
ENSG00000138413	IDH1	isocitrate dehydrogenase (NADP(+)) 1, cytosolic	126.467	140.53	170.847	110.213	98.34	248.09	85.52	178.93	97.55	103.1	129.99	77.35	106.76	110.91
ENSG00000107223	EDF1	endothelial differentiation related factor 1	126.299	96.075	94.9833	97.1667	186.747	41.22	113.47	130.26	131.69	53.62	106.19	171.93	186.56	201.75
ENSG00000166598	HSP90B1	heat shock protein 90 beta family member 1	125.794	148.663	175.487	121.84	80.0567	23.77	283.38	219.31	180.32	51.52	133.68	85.61	61.17	93.39
ENSG00000151332	MBIP	MAP3K12 binding inhibitory protein 1	125.697	119.297	77.0433	161.55	138.497	38.62	135.77	56.74	217.58	146.36	120.71	107.64	171.13	136.72
ENSG00000168385	SEP7	septin 2	125.291	95.3967	107.563	83.23	185.08	117.03	121.08	84.58	116.29	71.96	61.44	146.58	175.85	232.81
ENSG00000110955	ATP5F1B	ATP synthase F1 subunit beta	123.622	157.818	218.317	97.32	55.23	244.19	195.28	215.48	169.47	20.42	102.07	54.66	55.37	55.66
ENSG00000163399	ATP1A1	ATPase Na+/K+ transporting subunit alpha 1	123.261	57.9833	63.1067	52.86	253.817	43.32	82.86	63.14	112.94	12.15	33.49	197.73	281.94	281.78
ENSG00000138795	LEF1	lymphoid enhancer binding factor 1	122.781	156.872	105.933	207.81	54.6	37	179.52	101.28	280.56	192.73	150.14	36.05	47.49	80.26
ENSG00000101367	MAPRE1	microtubule associated protein RP/EB family member 1	122.576	96.3983	99.3467	93.45	174.93	89.79	107.43	100.82	114.43	60.63	105.29	165.95	172.72	186.12
ENSG00000104442	ARMC1	armadillo repeat containing 1	121.59	149.028	48.4567	249.6	66.7133	22.23	88.92	34.22	255.87	157.18	335.75	54.06	66.92	79.16
ENSG00000134049	IER3IP1	immediate early response 3 interacting protein 1	121.022	123.635	140.353	106.917	115.797	58.43	142.36	220.27	90	94.28	136.47	78.59	129.24	139.56
ENSG00000137804	NUSAP1	nucleolar and spindle associated protein 1	120.77	149.045	76.5	221.59	64.22	83.39	77.68	68.43	253.9	176.07	234.8	53.98	73.4	65.28
ENSG00000175387	SMAD2	SMAD family member 2	120.767	68.445	60.6267	76.2633	225.41	14.76	106.36	60.76	102.06	60.49	66.24	209.55	248.2	218.48
ENSG00000114850	SSR3	signal sequence receptor subunit 3	120.092	136.423	130.5	142.347	87.43	168.84	140.75	81.91	110.78	139.01	177.25	67.87	100.01	94.41
ENSG00000186298	PPP1CC	protein phosphatase 1 catalytic subunit gamma	117.878	82.1267	104.697	59.5567	189.38	41.17	128.96	143.96	58.08	58.31	62.28	179.38	211.38	177.38
ENSG00000186010	NDUFA13	NADH:ubiquinone oxidoreductase subunit A13	115.876	120.215	65	175.43	107.197	54.05	55.78	85.17	198.9	186.66	140.73	142.18	115.48	63.93
ENSG00000144401	METTL21A	methyltransferase like 21A	115.061	140.623	165.027	116.22	63.9367	114.7	168.3	212.08	155.38	62.94	130.34	71.2	70.49	50.12
ENSG00000124641	MED20	mediator complex subunit 20	113.787	132.892	186.253	79.53	75.5767	177.03	240.55	141.18	111.72	62.92	63.95	66.43	73.26	87.04
ENSG00000105171	POP4	POP4 homolog, ribonuclease P/MRP subunit	113.721	42.6367	37.51	47.7633	255.89	19.22	65.29	28.02	83.86	18.65	40.78	211.85	280.13	275.69
ENSG00000119969	HELLS	helicase, lymphoid specific	111.899	108.072	60.7167	155.427	119.553	34.34	53.38	94.43	235.57	84.81	145.9	104.61	127.37	126.68
ENSG00000100575	TIMM9	translocase of inner mitochondrial membrane 9	111.28	109.353	66.0933	152.613	115.133	23.88	117.01	57.39	112.56	184.31	160.97	107.66	113.1	124.64
ENSG00000065548	ZC3H15	zinc finger CCCH-type containing 15	110.496	136.875	172.21	101.54	57.7367	58.77	273.38	184.48	156.6	60.62	87.4	55.46	58.87	58.88
ENSG00000092345	DAZL	deleted in azoospermia like	109.758	84.135	90.3433	77.9267	161.003	73.72	85.05	112.26	95.7	65.24	72.84	40.59	184.38	258.04
ENSG00000164754	RAD21	RAD21 cohesin complex component	108.492	87.5933	71.3867	103.8	150.29	38.76	85.3	90.1	100.64	92.35	118.41	133.13	148.1	169.64
ENSG00000157703	SVOPL	SVOP like	108.332	124.922	40.2133	209.63	75.1533	53.2	32.1	35.34	263.94	120.05	244.9	72.42	80.94	72.1
ENSG00000152795	HNRNPDL	heterogeneous nuclear ribonucleoprotein D like	107.709	81.8267	79.0467	84.6067	159.473	19.97	209.71	7.46	144.47	83.46	25.89	146.51	177.27	154.64
ENSG00000122026	RPL21	ribosomal protein L21	107.599	126.055	54.5	197.61	70.6867	49.7	66.47	47.33	216.06	217.87	158.9	74.62	82.8	54.64
ENSG00000119414	PPP6C	protein phosphatase 6 catalytic subunit	107.344	64.9633	61.6433	68.2833	192.107	58.2	53.78	72.95	58.52	49.56	96.77	176.88	199.6	199.84
ENSG00000165264	NDUFB6	NADH:ubiquinone oxidoreductase subunit B6	106.626	78.86	56.9333	100.787	162.157	90.49	41.38	38.93	132.89	101.89	67.58	118.49	181.9	186.08
ENSG00000148950	IMMP1L	inner mitochondrial membrane peptidase subunit 1	106.182	138.252	49.2067	227.297	42.0433	74.45	42.22	30.95	203.54	261.8	216.55	46.73	33.18	46.22
ENSG00000181938	GINS3	GINS complex subunit 3	105.978	59.0117	72.2033	45.82	199.91	66.44	65.41	84.76	45.65	32.54	59.27	196.71	193.24	209.78
ENSG00000151239	TWF1	twinfilin actin binding protein 1	105.793	105.488	114.03	96.9467	106.403	69.82	87.59	184.68	90.6	84.6	115.64	82.84	122.23	114.14
ENSG00000164904	ALDH7A1	aldehyde dehydrogenase 7 family member A1	105.04	112.622	157.58	67.6633	89.8767	125.79	157.66	189.29	83.1	75.62	44.27	54.88	126.93	87.82
ENSG00000109861	CTSC	cathepsin C	103.482	69.6283	39.2767	99.98	171.19	35.84	39.75	42.24	153.31	63.98	82.65	151.94	168.84	192.79
ENSG00000213639	PPP1CB	protein phosphatase 1 catalytic subunit beta	102.289	110.098	62.2333	157.963	86.67	31.74	74.14	80.82	89.37	187.64	196.88	65.69	97.87	96.45
ENSG00000100711	ZFYVE21	zinc finger FYVE-type containing 21	101.691	99.2433	93.2033	105.283	106.587	68.98	108.94	101.69	126.46	66.11	123.28	84.88	122.17	112.71
ENSG00000132388	UBE2G1	ubiquitin conjugating enzyme E2 G1	101.657	66.9783	75.3067	58.65	171.013	53.62	116.35	55.95	83.05	47.78	45.12	147.17	174.82	191.05
ENSG00000134453	RBM17	RNA binding motif protein 17	101.403	111.743	63.66	159.827	80.7233	73.42	65	52.56	307.58	72.4	99.5	67.11	85.6	89.46
ENSG00000129354	AP1M2	adaptor related protein complex 1 subunit mu 2	101.369	80.19	71.3867	88.9933	143.727	43.86	99.11	71.19	115.38	44.43	107.17	121.44	146.3	163.44
ENSG00000162607	USP1	ubiquitin specific peptidase 1	100.258	97.3333	80.21	114.457	106.107	30.18	93.62	116.83	154.59	55.82	132.96	115.15	90.63	112.54
ENSG00000166181	API5	apoptosis inhibitor 5	99.7456	61.5917	78.64	44.5433	176.053	72.41	79.04	84.47	40.77	42.78	50.08	144.25	183.67	200.24
ENSG00000122299	ZC3H7A	zinc finger CCCH-type containing 7A	99.0433	113.303	116.343	110.263	70.5233	146.54	63.87	138.62	110.76	97.45	122.58	48.68	76.7	86.19
ENSG00000167005	NUDT21	nudix hydrolase 21	98.4389	65.86	64.57	67.15	163.597	68.73	51.38	73.6	64.06	69.85	67.54	143.91	177.07	169.81
ENSG00000196470	SIAH1	siah E3 ubiquitin protein ligase 1	97.44	121.557	77.1633	165.95	49.2067	26.32	177.44	27.73	222.43	179.34	96.08	27.92	66.37	53.33
ENSG00000084733	RAB10	RAB10, member RAS oncogene family	96.5622	73.0167	63.2133	82.82	143.653	32.8	104.55	52.29	130.51	54.27	63.68	128.74	155.75	146.47
ENSG00000102241	HTATSF1	HIV-1 Tat specific factor 1	96.2989	106.172	153.69	58.6533	76.5533	181.18	124.88	155.01	57.15	39.24	79.57	87.7	74.54	67.42
ENSG00000173846	PLK3	polo like kinase 3	95.9944	65.8933	93.9333	37.8533	156.197	52.71	141.64	87.45	71.19	13.49	28.88	136.76	164.9	166.93
ENSG00000152670	DDX4	DEAD-box helicase 4	94.9478	85.045	66.96	103.13	114.753	45.94	74.01	80.93	120.11	81.08	108.2	85.72	123.5	135.04
ENSG00000136930	PSMB7	proteasome subunit beta 7	94.56	98.7517	38.06	159.443	86.1767	20.68	69.26	24.24	237.12	99.72	141.49	93.72	87.55	77.26
ENSG00000205302	SNX2	sorting nexin 2	93.7811	102.245	133.573	70.9167	76.8533	122.76	134.14	143.82	69.82	74.32	68.61	57.41	95.58	77.57
ENSG00000116251	RPL22	ribosomal protein L22	93.4856	67.8867	95.3567	40.4167	144.683	101.96	83.85	100.26	39.83	36.69	44.73	163.97	148.84	121.24
ENSG00000068912	ERLEC1	endoplasmic reticulum lectin 1	93.3733	87.1283	96.29	77.9667	105.863	69.02	84.64	135.21	95.73	52.53	85.64	73.27	103.25	141.07
ENSG00000071127	WDR1	WD repeat domain 1	92.8589	64.0267	83.7967	44.2567	150.523	70.75	102.32	78.32	74.6	22.27	35.9	126.68	159.87	165.02
ENSG00000146457	WTAP	WT1 associated protein	92.7589	89.46	75.5467	103.373	99.3567	38.21	69.45	118.98	124.76	124.73	60.63	93.11	101.64	103.32
ENSG00000186625	KATNA1	katanin catalytic subunit A1	92.38	101.988	146.613	57.3633	73.1633	215.52	85.67	138.65	61.1	49.06	61.93	46.54	91.92	81.03
ENSG00000197323	TRIM33	tripartite motif containing 33	92.0733	112.638	129.337	95.94	50.9433	154.12	111.86	122.03	111.56	41.21	135.05	58.25	52.38	42.2
ENSG00000177889	UBE2N	ubiquitin conjugating enzyme E2 N	90.9922	72.6817	79.6767	65.6867	127.613	40.15	108.43	90.45	58.95	48.14	89.97	129.78	120.45	132.61
ENSG00000090263	MRPS33	mitochondrial ribosomal protein S33	89.8489	71.585	75.0333	68.1367	126.377	98.42	67.95	58.73	63.97	57.19	83.25	125.66	140.49	112.98
ENSG00000155849	ELMO1	engulfment and cell motility 1	88.6144	67.635	83.3233	51.9467	130.573	65.04	105.48	79.45	75.55	27.94	52.35	158.96	135.75	97.01
ENSG00000142230	SAE1	SUMO1 activating enzyme subunit 1	87.0022	47.845	56.2	39.49	165.317	70.41	38.93	59.26	69.7	20.97	27.8	142.93	187	166.02
ENSG00000093009	CDC45	cell division cycle 45	86.1322	89.7867	90.6533	88.92	78.8233	101.74	58.91	111.31	100.7	53.87	112.19	78.9	74.92	82.65
ENSG00000165609	NUDT5	nudix hydrolase 5	85.2633	60.5033	64.03	56.9767	134.783	43.15	97.92	51.02	63.97	40.08	66.88	96.9	146.46	160.99
ENSG00000136536	MAR7	membrane associated ring-CH-type finger 7	85.1833	105.262	58.2033	152.32	45.0267	40.14	70.72	63.75	151.76	144.2	161	26.63	50.48	57.97
ENSG00000157168	NRG1	neuregulin 1	85.1278	107.748	117.373	98.1233	39.8867	43.07	148.16	160.89	54.93	75.57	163.87	45.74	38.67	35.25
ENSG00000070770	CSNK2A2	casein kinase 2 alpha 2	84.9167	95.6767	127.87	63.4833	63.3967	125.82	111.48	146.31	105.76	21.72	62.97	46.56	80.99	62.64
ENSG00000224531	SMIM13	small integral membrane protein 13	84.4956	53.5683	41.0133	66.1233	146.35	23.63	80.45	18.96	73.71	103.51	21.15	102.64	170.27	166.14
ENSG00000169375	SIN3A	SIN3 transcription regulator family member A	84.2933	93.7267	50.2067	137.247	65.4267	45.82	54.1	50.7	133.74	113.56	164.44	70.73	50.06	75.49
ENSG00000108384	RAD51C	RAD51 paralog C	84.2189	97.7583	129.37	66.1467	57.14	78.05	220.34	89.72	76.91	65.82	55.71	51.08	66.93	53.41
ENSG00000162604	TM2D1	TM2 domain containing 1	83.9756	83.5167	70.6033	96.43	84.8933	58.67	56.18	96.96	80.93	77.87	130.49	59.22	93.97	101.49
ENSG00000126067	PSMB2	proteasome subunit beta 2	83.7867	90.6267	100.817	80.4367	70.1067	96.58	107.78	98.09	72.75	72.9	95.66	55.12	78.6	76.6
ENSG00000115368	WDR75	WD repeat domain 75	83.55	85.0383	69.5933	100.483	80.5733	25.92	118.96	63.9	121.3	123.16	56.99	63.77	109.19	68.76
ENSG00000116586	LAMTOR2	late endosomal/lysosomal adaptor, MAPK and MTOR activator 2	82.8644	90.9217	40.3433	141.5	66.75	28.3	60.7	32.03	250	95.9	78.6	59.84	72.54	67.87
ENSG00000197045	GMFB	glia maturation factor beta	82.7556	92.3883	56.16	128.617	63.49	45.67	49.02	73.79	99.18	142.89	143.78	56.4	53.55	80.52
ENSG00000133884	DPF2	double PHD fingers 2	82.7333	84.615	79.9567	89.2733	78.97	42.75	136.49	60.63	161.55	34.68	71.59	100.73	64.24	71.94
ENSG00000164934	DCAF13	DDB1 and CUL4 associated factor 13	82.5622	95.11	108.98	81.24	57.4667	116.66	107.88	102.4	80.2	74.75	88.77	60.26	53.47	58.67
ENSG00000198561	CTNND1	catenin delta 1	80.4289	60.755	55.2533	66.2567	119.777	43.42	59.34	63	71.62	39.11	88.04	120.66	109.23	129.44
ENSG00000100744	GSKIP	GSK3B interacting protein	79.2022	69.9917	39.62	100.363	97.6233	18.65	58.32	41.89	74.67	113.9	112.52	110.83	91.02	91.02
ENSG00000157224	CLDN12	claudin 12	79.0989	92.2033	90.6333	93.7733	52.89	53.62	107.15	111.13	86.56	75.77	118.99	55.96	46.66	56.05
ENSG00000097033	SH3GLB1	SH3 domain containing GRB2 like, endophilin B1	79.01	75.7033	74.91	76.4967	85.6233	30.93	129.89	63.91	108.27	56.56	64.66	79.71	84.82	92.34
ENSG00000120647	CCDC77	coiled-coil domain containing 77	78.3911	79.1483	85.45	72.8467	76.8767	58.52	113.76	84.07	87.97	55.46	75.11	57.79	88.08	84.76
ENSG00000155313	USP25	ubiquitin specific peptidase 25	77.2522	94.8817	62.2	127.563	41.9933	67.96	60.64	58	52.34	247.97	82.38	32.38	42.06	51.54
ENSG00000156876	SASS6	SAS-6 centriolar assembly protein	76.0533	80.8367	46.99	114.683	66.4867	8.8	48.1	84.07	114.27	90.37	139.41	58.91	65.9	74.65
ENSG00000109445	ZNF330	zinc finger protein 330	74.8322	88.9967	49.9367	128.057	46.5033	32.19	69.43	48.19	125.02	164.44	94.71	56.77	41.08	41.66
ENSG00000104408	EIF3E	eukaryotic translation initiation factor 3 subunit E	74.3489	76.97	34.9733	118.967	69.1067	24.51	47.8	32.61	103.89	113.42	139.59	56.34	72.18	78.8
ENSG00000145050	MANF	mesencephalic astrocyte derived neurotrophic factor	74.3444	68.1167	55.1067	81.1267	86.8	38.52	63.33	63.47	85.15	39.24	118.99	78.41	85.25	96.74
ENSG00000159079	CFAP298	cilia and flagella associated protein 298	74.1889	86.5967	41.6767	131.517	49.3733	15.68	93.42	15.93	253.72	90.88	49.95	40.16	54.13	53.83
ENSG00000101084	RAB5IF	RAB5 interacting factor	74.1644	78.17	93.54	62.8	66.1533	130.54	73.3	76.78	69.8	45.22	73.38	50.68	74.4	73.38
ENSG00000128534	LSM8	LSM8 homolog, U6 small nuclear RNA associated	73.8889	68.965	55.5067	82.4233	83.7367	49.55	68.66	48.31	86.66	116.08	44.53	56.66	92.09	102.46
ENSG00000051596	THOC3	THO complex 3	72.7678	89.1617	57.4833	120.84	39.98	72.61	65.71	34.13	190.68	76.49	95.35	29.43	40.4	50.11
ENSG00000258315	C17orf49	chromosome 17 open reading frame 49	72.6756	81.8467	112.817	50.8767	54.3333	101.84	87.65	148.96	62.24	35.19	55.2	64.15	47.41	51.44
ENSG00000102572	STK24	serine/threonine kinase 24	71.8422	71.9717	73.1633	70.78	71.5833	81.86	61.52	76.11	86.08	55.9	70.36	73.03	64.85	76.87
ENSG00000157450	RNF111	ring finger protein 111	71.8022	71.0417	37.0467	105.037	73.3233	13.99	54.75	42.4	133.5	69.51	112.1	73.03	66.83	80.11
ENSG00000117859	OSBPL9	oxysterol binding protein like 9	71.6844	74.4983	100.167	48.83	66.0567	126.84	90.05	83.61	51.3	46.41	48.78	57.65	59.93	80.59
ENSG00000135387	CAPRIN1	cell cycle associated protein 1	71.1256	62.785	76.7167	48.8533	87.8067	68.46	78.22	83.47	63.34	28.39	54.83	71.96	92.59	98.87
ENSG00000164329	TENT2	terminal nucleotidyltransferase 2	71.1222	65.225	89.7067	40.7433	82.9167	76.07	73.89	119.16	41.93	38.21	42.09	72.68	89.56	86.51
ENSG00000140153	WDR20	WD repeat domain 20	70.74	73.8033	64.2333	83.3733	64.6133	39.07	57.55	96.08	91.9	76.99	81.23	67.11	55.55	71.18
ENSG00000010017	RANBP9	RAN binding protein 9	68.6467	53.8267	54.62	53.0333	98.2867	35.43	52.71	75.72	66.17	34.34	58.59	104.96	105.22	84.68
ENSG00000239264	TXNDC5	thioredoxin domain containing 5	68.5956	74.135	54.5533	93.7167	57.5167	21.05	94.01	48.6	171.64	55.81	53.7	55.66	53.43	63.46
ENSG00000198924	DCLRE1A	DNA cross-link repair 1A	68.48	81.0133	85.9933	76.0333	43.4133	107.75	66.76	83.47	72.28	59.49	96.33	31.42	50.27	48.55
ENSG00000073712	FERMT2	fermitin family member 2	68.4233	76.525	85.84	67.21	52.22	90.49	64.01	103.02	60.5	53.97	87.16	40.23	89.72	26.71
ENSG00000132964	CDK8	cyclin dependent kinase 8	68.3033	51.4167	65.82	37.0133	102.077	33.54	70.88	93.04	44.64	25.88	40.52	91.3	123.72	91.21
ENSG00000118939	UCHL3	ubiquitin C-terminal hydrolase L3	66.55	61.1667	43.6033	78.73	77.3167	12.2	73.34	45.27	74.07	54.92	107.2	62.74	77.67	91.54
ENSG00000151611	MMAA	methylmalonic aciduria (cobalamin deficiency) cblA type	66.2889	79.8183	88.4333	71.2033	39.23	127.24	51.43	86.63	53.5	92.76	67.35	24.57	43.24	49.88
ENSG00000008405	CRY1	cryptochrome circadian regulator 1	65.2	65.71	45.9233	85.4967	64.18	36.48	40.81	60.48	82.94	69.97	103.58	46.65	74.14	71.75
ENSG00000102900	NUP93	nucleoporin 93	64.2233	74.3983	75.5067	73.29	43.8733	10.22	188.78	27.52	165.96	19.51	34.4	40.38	43.3	47.94
ENSG00000169223	LMAN2	lectin, mannose binding 2	63.9289	73.9767	73.2767	74.6767	43.8333	37.39	118.61	63.83	130.25	21.93	71.85	35.46	46.34	49.7
ENSG00000075336	TIMM21	translocase of inner mitochondrial membrane 21	63.8833	66.9717	66.3633	67.58	57.7067	71.79	57.81	69.49	61.22	69.24	72.28	42.26	59.63	71.23
ENSG00000149547	EI24	EI24, autophagy associated transmembrane protein	63.6411	60.585	52.3467	68.8233	69.7533	42.01	72.22	42.81	134.47	12.68	59.32	70.94	58.5	79.82
ENSG00000136003	ISCU	iron-sulfur cluster assembly enzyme	63.2922	60.945	44.1467	77.7433	67.9867	29.72	99.61	3.11	170.2	22.69	40.34	66.58	68.1	69.28
ENSG00000151748	SAV1	salvador family WW domain containing protein 1	62.5122	70.2817	37.8267	102.737	46.9733	28.7	48.93	35.85	147.15	69.87	91.19	29.42	49.48	62.02
ENSG00000128585	MKLN1	muskelin 1	62.4744	67.7717	90.0233	45.52	51.88	71.18	121.52	77.37	36.84	47.66	52.06	47.52	64.32	43.8
ENSG00000100823	APEX1	apurinic/apyrimidinic endodeoxyribonuclease 1	62.1322	50.06	47.37	52.75	86.2767	26.63	72.98	42.5	97.53	43.26	17.46	77.25	81.68	99.9
ENSG00000186591	UBE2H	ubiquitin conjugating enzyme E2 H	61.4989	68.9033	43.5267	94.28	46.69	32.35	65.23	33	158.55	47.63	76.66	42.46	39.75	57.86
ENSG00000010244	ZNF207	zinc finger protein 207	61.2122	36.5883	36.9433	36.2333	110.46	23.75	47.64	39.44	43.64	29.99	35.07	98	108.79	124.59
ENSG00000185043	CIB1	calcium and integrin binding 1	60.5889	65.0917	79.5	50.6833	51.5833	69.92	75.46	93.12	64.55	32.96	54.54	50.96	51.44	52.35
ENSG00000163636	PSMD6	proteasome 26S subunit, non-ATPase 6	59.8267	36.0417	34.7467	37.3367	107.397	3.07	67.35	33.82	53.32	34.15	24.54	87.1	116.77	118.32
ENSG00000171566	PLRG1	pleiotropic regulator 1	57.06	52.825	42.23	63.42	65.53	31.09	66.41	29.19	103.35	42.56	44.35	56.82	66.44	73.33
ENSG00000139620	KANSL2	KAT8 regulatory NSL complex subunit 2	56.9933	64.31	62.9	65.72	42.36	71.3	75.95	41.45	87.08	65.57	44.51	51.89	38.68	36.51
ENSG00000185651	UBE2L3	ubiquitin conjugating enzyme E2 L3	56.73	42.255	39.0267	45.4833	85.68	30.73	48.65	37.7	52.75	30.58	53.12	87.81	72.47	96.76
ENSG00000167986	DDB1	damage specific DNA binding protein 1	56.4867	47.88	40.62	55.14	73.7	35.35	31.44	55.07	89.25	26.26	49.91	78.84	69.79	72.47
ENSG00000197771	MCMBP	minichromosome maintenance complex binding protein	55.7422	53.6633	36.11	71.2167	59.9	27.04	58.64	22.65	124.33	64.04	25.28	49.08	54.14	76.48
ENSG00000047249	ATP6V1H	ATPase H+ transporting V1 subunit H	54.4111	44.8617	44.6067	45.1167	73.51	51.82	48.64	33.36	80.44	24.01	30.9	65.62	84.11	70.8
ENSG00000144744	UBA3	ubiquitin like modifier activating enzyme 3	54.4111	46.5967	38.31	54.8833	70.04	14.63	58.95	41.35	61.98	53.28	49.39	58.44	88.16	63.52
ENSG00000121039	RDH10	retinol dehydrogenase 10	52.6556	34.9567	35.3367	34.5767	88.0533	19.6	37.71	48.7	36.47	22.09	45.17	92.45	84.54	87.17
ENSG00000122547	EEPD1	endonuclease/exonuclease/phosphatase family domain containing 1	52.5022	51.25	66.51	35.99	55.0067	36.82	86.81	75.9	55.81	26.32	25.84	53.28	56.19	55.55
ENSG00000211460	TSN	translin	52.1556	47.765	46.54	48.99	60.9367	27.55	77.68	34.39	67.66	35.76	43.55	45.08	69.33	68.4
ENSG00000134375	TIMM17A	translocase of inner mitochondrial membrane 17A	52.0411	56.1067	37.3767	74.8367	43.91	5.87	63.76	42.5	85.49	72.15	66.87	56.32	30.36	45.05
ENSG00000152503	TRIM36	tripartite motif containing 36	51.7756	39.5717	39.3133	39.83	76.1833	10.26	51.1	56.58	47.77	27.4	44.32	32.91	87.53	108.11
ENSG00000168496	FEN1	flap structure-specific endonuclease 1	51.0578	39.5283	38.9967	40.06	74.1167	33.03	46.4	37.56	46.04	33.09	41.05	69.19	71.19	81.97
ENSG00000138434	ITPRID2	ITPR interacting domain containing 2	50.1222	51.4783	36.2333	66.7233	47.41	17.93	30.7	60.07	67.44	58.96	73.77	64.43	38.38	39.42
ENSG00000169504	CLIC4	chloride intracellular channel 4	48.2456	39.5733	36.34	42.8067	65.59	13.51	47	48.51	35.75	32.62	60.05	48.87	62.23	85.67
ENSG00000099942	CRKL	CRK like proto-oncogene, adaptor protein	46.7911	50.48	55.4733	45.4867	39.4133	63.48	59.97	42.97	58.6	28.28	49.58	31.72	39.44	47.08
ENSG00000180448	ARHGAP45	Rho GTPase activating protein 45	45.1144	46.4317	55.3333	37.53	42.48	43.62	66.98	55.4	81.24	12.2	19.15	33.03	43.82	50.59
ENSG00000101464	PIGU	phosphatidylinositol glycan anchor biosynthesis class U	42.86	42.55	39.7433	45.3567	43.48	11.55	70.29	37.39	63.6	28.95	43.52	36.75	42.6	51.09
ENSG00000172765	TMCC1	transmembrane and coiled-coil domain family 1	41.0744	34.2367	35.5	32.9733	54.75	40.81	31.49	34.2	37.72	22.17	39.03	48.75	58.63	56.87

## Sheet: Canonical Pathways
Pathways	-log(p-value)	Ratio	z-score	Molecules
EIF2 Signaling	54.9	0.271	6.083	RPL11,RPL22,RPS23,RPL39,RPLP2,RPS11,RPS7,EIF1,RPL13,EIF4G2,RPS13,RPL23A,EIF5,RPL19,RPL21,RPL36,RPS8,RPL29,RPL12,EIF3E,RPL28,RPL10A,RPL15,RPS6,RPL8,RPL26L1,RPL10,RPL6,RPL13A,RPL41,RPSA,RPL24,RPLP1,RPS3A,RPL22L1,RPS18,PPP1CB,RPL26,RPS4X,RPS28,PPP1CC,RPL18A,UBA52,RPS17,RPS5,RPS12,RPL18,RPL31,RPS24,RPS19,RPL4,RPL34,ACTB,RPS10,RPL30,RPS21,RPL27,RPS15,RPS16,RPL37,RPLP0,RPS14
Oxidative Phosphorylation	21.5	0.239	5.099	COX5B,ATP5MG,NDUFB8,MT-CO2,NDUFB9,MT-CYB,NDUFB6,MT-CO3,MT-ND2,ATP5ME,COX4I1,ATP5MC3,MT-CO1,MT-ATP6,ATP5F1A,COX7C,MT-ND4,NDUFB1,NDUFA13,ATP5F1C,MT-ND5,MT-ND1,ATP5F1B,COX7A2,MT-ND3,UQCRQ
Mitochondrial Dysfunction	17.3	0.158	#NUM!	COX5B,ATP5MG,NDUFB8,MT-CO2,NDUFB9,MT-CYB,NDUFB6,MT-CO3,MT-ND2,ATP5ME,COX4I1,ATP5MC3,MT-CO1,MT-ND6,MT-ATP6,ATP5F1A,COX7C,MT-ND4,NDUFB1,NDUFA13,ATP5F1C,MT-ND5,MT-ND1,ATP5F1B,COX7A2,MT-ND3,UQCRQ
Regulation of eIF4 and p70S6K Signaling	14.6	0.145	#NUM!	RPS19,RPS3A,RPS8,RPS23,RPS18,RPS10,RPS21,EIF3E,RPS4X,RPS11,RPS6,RPS28,RPS7,RPS15,EIF1,RPS16,EIF4G2,RPS13,RPS5,RPS12,RPS17,RPS24,RPS14,RPSA
mTOR Signaling	12.4	0.115	#NUM!	RPS19,RPS3A,RPS8,RPS23,RPS18,RPS10,RPS21,EIF3E,RPS4X,RPS11,RPS6,RPS28,RPS7,RPS15,RPS16,EIF4G2,RPS13,RHOT1,RPS5,RPS12,RPS17,RPS24,RPS14,RPSA
Protein Ubiquitination Pathway	11.5	0.0959	#NUM!	UBE2N,CUL1,ANAPC10,SKP1,SASS6,ELOC,HSP90B1,HSP90AB1,UBA52,HSPE1,PSMA3,UBE2Q2,UBB,MED20,PSMD6,USP1,SKP2,UCHL3,PSMB7,UBE2L3,UBE2H,PSMB2,RBX1,UBE2G1,PSMA4,USP25
Cell Cycle: G2/M DNA Damage Checkpoint Regulation	9.11	0.224	-1.667	YWHAQ,CKS2,YWHAB,CDK7,CUL1,CKS1B,CCNB2,SKP1,SKP2,CCNB1,CHEK1
Sirtuin Signaling Pathway	8.52	0.0788	-2.138	MT-ND6,POLR2F,MT-ATP6,GABARAPL2,TIMM9,ATP5F1A,MT-ND4,NDUFB1,NDUFB8,SOD1,NDUFA13,TIMM17A,ATP5F1C,NDUFB9,MT-ND5,MT-ND1,ATP5F1B,MT-CYB,NDUFB6,MT-ND3,MT-ND2,SLC25A5,APEX1
NER Pathway	4.81	0.0971	3	POLR2F,RPA3,PCNA,RNF111,CDK7,UBE2N,RBX1,POLR2J,RPA1,DDB1
HIPPO signaling	4.69	0.106	#NUM!	YWHAQ,SMAD2,PPP1CC,SAV1,YWHAB,CUL1,PPP1CB,SKP1,SKP2
BER pathway	4.36	0.333	#NUM!	PCNA,FEN1,APEX1,POLB
Hypoxia Signaling in the Cardiovascular System	4.3	0.108	#NUM!	HSP90B1,UBE2L3,HSP90AB1,UBE2H,UBE2N,SUMO1,UBE2G1,UBE2Q2
Cell Cycle Control of Chromosomal Replication	4.23	0.125	#NUM!	CDC45,RPA3,PCNA,CDK8,CDK7,ORC6,RPA1
Antiproliferative Role of TOB in T Cell Signaling	4.08	0.192	#NUM!	SMAD2,CCNE1,CUL1,SKP1,SKP2
Cyclins and Cell Cycle Regulation	4.01	0.0988	2	CCNE1,CDK7,CUL1,CCNB2,SKP1,SIN3A,SKP2,CCNB1
Mitotic Roles of Polo-Like Kinase	3.77	0.106	2	HSP90B1,HSP90AB1,PLK3,CCNB2,ANAPC10,RAD21,CCNB1
Cell Cycle: G1/S Checkpoint Regulation	3.73	0.104	#NUM!	RPL11,NRG1,CCNE1,CUL1,SKP1,SIN3A,SKP2
Nucleotide Excision Repair Pathway	3.44	0.143	#NUM!	POLR2F,RPA3,CDK7,POLR2J,RPA1
Hereditary Breast Cancer Signaling	2.79	0.0592	#NUM!	BRD7,UBB,POLR2F,UBA52,ACTB,POLR2J,RPA1,CCNB1,CHEK1
Sumoylation Pathway	2.79	0.0729	-0.447	PCNA,SAE1,RHOT1,SUMO1,RAN,SUMO2,RPA1
Mismatch Repair in Eukaryotes	2.58	0.188	#NUM!	PCNA,RPA1,FEN1
GADD45 Signaling	2.36	0.158	#NUM!	PCNA,CCNE1,CCNB1
DNA damage-induced 14-3-3σ Signaling	2.36	0.158	#NUM!	CCNE1,CCNB2,CCNB1
Estrogen Receptor Signaling	1.99	0.0522	#NUM!	POLR2F,CDK8,MED20,CDK7,MED21,MED10,POLR2J
Iron homeostasis signaling pathway	1.94	0.0511	#NUM!	SMAD2,ATP6V0B,ATP6V1H,CUL1,ISCU,SKP1,SKP2
Assembly of RNA Polymerase II Complex	1.92	0.08	#NUM!	GTF2A2,POLR2F,CDK7,POLR2J
Huntington's Disease Signaling	1.82	0.0397	#NUM!	ATP5F1C,UBB,POLR2F,ATP5F1B,UBA52,ATP5F1A,VAMP3,POLR2J,GNG5,SIN3A
Neuregulin Signaling	1.6	0.0538	#NUM!	NRG1,RPS6,HSP90B1,HSP90AB1,CRKL
ATM Signaling	1.53	0.0515	-1	PPP1CC,CBX1,CCNB2,CCNB1,CHEK1
Remodeling of Epithelial Adherens Junctions	1.46	0.058	#NUM!	ACTB,MAPRE1,CTNNA1,CTNND1
Guanine and Guanosine Salvage I	1.45	0.5	#NUM!	HPRT1
Choline Degradation I	1.45	0.5	#NUM!	ALDH7A1
Putrescine Biosynthesis III	1.45	0.5	#NUM!	ODC1
Mechanisms of Viral Exit from Host Cells	1.44	0.0732	#NUM!	ACTB,SH3GLB1,TSG101
Prostate Cancer Signaling	1.43	0.0485	#NUM!	CCNE1,HSP90B1,HSP90AB1,LEF1,SIN3A
Aryl Hydrocarbon Receptor Signaling	1.38	0.0423	0	CCNE1,HSP90B1,HSP90AB1,GSTM3,ALDH7A1,CHEK1
Glucocorticoid Receptor Signaling	1.33	0.0317	#NUM!	GTF2A2,SMAD2,BRD7,HSP90B1,POLR2F,HSP90AB1,CDK7,ACTB,SUMO1,POLR2J,TSG101
FAT10 Cancer Signaling Pathway	1.32	0.0652	#NUM!	SMAD2,MAD2L1,PCNA
Granzyme A Signaling	1.31	0.1	#NUM!	HMGB2,APEX1
Phagosome Maturation	1.31	0.0405	#NUM!	LAMP2,ATP6V0B,ATP6V1H,VAMP3,CTSC,TSG101

## Sheet: BioFunctions
Categories	Functions Annotation	p-Value	Predicted Activation State	Activation z-score	Molecules	# Molecules
RNA Damage and Repair	Nonsense-mediated mRNA decay	4.57e-74			CNOT8,EIF3E,MAGOH,NCBP2,PNRC2,RBM8A,RPL10,RPL10A,RPL11,RPL12,RPL13,RPL13A,RPL15,RPL18,RPL18A,RPL19,RPL21,RPL22,RPL23A,RPL24,RPL26,RPL27,RPL28,RPL29,RPL30,RPL31,RPL34,RPL36,RPL37,RPL39,RPL4,RPL41,RPL6,RPL8,RPLP0,RPLP1,RPLP2,RPS10,RPS11,RPS12,RPS13,RPS14,RPS15,RPS16,RPS17,RPS18,RPS19,RPS21,RPS23,RPS24,RPS28,RPS3A,RPS4X,RPS5,RPS6,RPS7,RPS8,RPSA,UBA52	59
Protein Synthesis	Initiation of translation of protein	2.98e-63			EIF1,EIF3E,EIF4G2,EIF5,NCBP2,RPL10,RPL10A,RPL11,RPL12,RPL13,RPL13A,RPL15,RPL18,RPL18A,RPL19,RPL21,RPL22,RPL23A,RPL24,RPL26,RPL27,RPL28,RPL29,RPL30,RPL31,RPL34,RPL36,RPL37,RPL39,RPL4,RPL41,RPL6,RPL8,RPLP0,RPLP1,RPLP2,RPS10,RPS11,RPS12,RPS13,RPS14,RPS15,RPS16,RPS17,RPS18,RPS19,RPS21,RPS23,RPS24,RPS28,RPS3A,RPS4X,RPS5,RPS6,RPS7,RPS8,RPSA,UBA52	58
Protein Synthesis	Translation	3.38e-43		-0.931	APEX1,CAPRIN1,CNOT8,EEF1B2,EEF1G,EIF1,EIF3E,EIF4G2,EIF5,NCBP2,RACK1,RPL10,RPL10A,RPL11,RPL12,RPL13,RPL13A,RPL15,RPL18,RPL18A,RPL19,RPL21,RPL22,RPL23A,RPL24,RPL26,RPL27,RPL28,RPL29,RPL30,RPL31,RPL34,RPL36,RPL37,RPL39,RPL4,RPL41,RPL6,RPL8,RPLP0,RPLP1,RPLP2,RPS10,RPS11,RPS12,RPS13,RPS14,RPS15,RPS16,RPS17,RPS18,RPS19,RPS21,RPS23,RPS24,RPS28,RPS3A,RPS4X,RPS5,RPS6,RPS7,RPS8,RPSA,TYMS,UBA52	65
Protein Synthesis	Translation of protein	5.63e-42		-0.996	APEX1,CAPRIN1,CNOT8,EIF1,EIF3E,EIF4G2,EIF5,NCBP2,RACK1,RPL10,RPL10A,RPL11,RPL12,RPL13,RPL13A,RPL15,RPL18,RPL18A,RPL19,RPL21,RPL22,RPL23A,RPL24,RPL26,RPL27,RPL28,RPL29,RPL30,RPL31,RPL34,RPL36,RPL37,RPL39,RPL4,RPL41,RPL6,RPL8,RPLP0,RPLP1,RPLP2,RPS10,RPS11,RPS12,RPS13,RPS14,RPS15,RPS16,RPS17,RPS18,RPS19,RPS21,RPS23,RPS24,RPS28,RPS3A,RPS4X,RPS5,RPS6,RPS7,RPS8,RPSA,TYMS,UBA52	63
Protein Synthesis	Expression of protein	2.25e-38		-0.586	APEX1,CAPRIN1,CNOT8,EIF1,EIF3E,EIF4G2,EIF5,NCBP2,NRG1,RACK1,RPL10,RPL10A,RPL11,RPL12,RPL13,RPL13A,RPL15,RPL18,RPL18A,RPL19,RPL21,RPL22,RPL23A,RPL24,RPL26,RPL27,RPL28,RPL29,RPL30,RPL31,RPL34,RPL36,RPL37,RPL39,RPL4,RPL41,RPL6,RPL8,RPLP0,RPLP1,RPLP2,RPS10,RPS11,RPS12,RPS13,RPS14,RPS15,RPS16,RPS17,RPS18,RPS19,RPS21,RPS23,RPS24,RPS28,RPS3A,RPS4X,RPS5,RPS6,RPS7,RPS8,RPSA,SOD1,SUMO1,TYMS,UBA52	66
Protein Synthesis	Synthesis of protein	2.12e-33		1.281	APEX1,CAPRIN1,CNOT8,DNMT1,EEF1B2,EEF1G,EIF1,EIF3E,EIF4G2,EIF5,MELK,NCBP2,NRG1,RACK1,RPL10,RPL10A,RPL11,RPL12,RPL13,RPL13A,RPL15,RPL18,RPL18A,RPL19,RPL21,RPL22,RPL23A,RPL24,RPL26,RPL27,RPL28,RPL29,RPL30,RPL31,RPL34,RPL36,RPL37,RPL39,RPL4,RPL41,RPL6,RPL8,RPLP0,RPLP1,RPLP2,RPS10,RPS11,RPS12,RPS13,RPS14,RPS15,RPS16,RPS17,RPS18,RPS19,RPS21,RPS23,RPS24,RPS28,RPS3A,RPS4X,RPS5,RPS6,RPS7,RPS8,RPSA,SOD1,SU…	70
Cancer,Cell Death and Survival,Organismal Injury and Abnormalities,Tumor Morphology	Cell death of osteosarcoma cells	1.11e-29	Decreased	-5.831	EIF3E,ISCU,PSMA3,PSMA4,RAN,RBM8A,RPA3,RPL10,RPL11,RPL13,RPL13A,RPL19,RPL27,RPL31,RPL37,RPL6,RPLP0,RPS11,RPS12,RPS13,RPS14,RPS16,RPS17,RPS18,RPS19,RPS21,RPS24,RPS28,RPS5,RPS7,RRM2,SF3B6,SNRPD1,SNRPD3	34
Protein Synthesis	Metabolism of protein	1.58e-27		1.211	APEX1,CAPRIN1,CCT8,CDK7,CNOT8,CTSC,DDB1,DNMT1,EEF1B2,EEF1G,EIF1,EIF3E,EIF4G2,EIF5,ERLEC1,HSP90AB1,HSP90B1,LAMP2,LGMN,MAD2L1,MARCH7,MELK,NCBP2,NDUFA13,NRG1,OAZ1,ODC1,PTPN2,RACK1,RPL10,RPL10A,RPL11,RPL12,RPL13,RPL13A,RPL15,RPL18,RPL18A,RPL19,RPL21,RPL22,RPL23A,RPL24,RPL26,RPL27,RPL28,RPL29,RPL30,RPL31,RPL34,RPL36,RPL37,RPL39,RPL4,RPL41,RPL6,RPL8,RPLP0,RPLP1,RPLP2,RPS10,RPS11,RPS12,RPS13,RPS14,RPS15…	99
Cancer,Cell Death and Survival,Organismal Injury and Abnormalities,Tumor Morphology	Cell death of cancer cells	2.26e-16	Decreased	-5.754	CDC45,CHEK1,EIF3E,HSP90AB1,ISCU,LEF1,MAD2L1,PSMA3,PSMA4,RAN,RBM8A,RPA3,RPL10,RPL11,RPL13,RPL13A,RPL19,RPL27,RPL31,RPL37,RPL6,RPLP0,RPS11,RPS12,RPS13,RPS14,RPS16,RPS17,RPS18,RPS19,RPS21,RPS24,RPS28,RPS3A,RPS5,RPS7,RRM2,SF3B6,SNRPD1,SNRPD3,SOD1,UBB	42
Cancer,Cell Death and Survival,Organismal Injury and Abnormalities,Tumor Morphology	Cell death of tumor cells	3.36e-16	Decreased	-5.813	CDC45,CDK7,CHEK1,EIF3E,HSP90AB1,ISCU,LEF1,MAD2L1,PSMA3,PSMA4,RACK1,RAN,RBM8A,RPA3,RPL10,RPL11,RPL13,RPL13A,RPL19,RPL27,RPL31,RPL37,RPL6,RPLP0,RPS11,RPS12,RPS13,RPS14,RPS16,RPS17,RPS18,RPS19,RPS21,RPS24,RPS28,RPS3A,RPS5,RPS7,RRM2,SF3B6,SNRPD1,SNRPD3,SOD1,TPM1,TSG101,UBB	46
Developmental Disorder,Hereditary Disorder,Metabolic Disease,Neurological Disease,Ophthalmic Disease,Organismal Injury and Abnormalities,Skeletal and Muscular Disorders	Leber optic atrophy	2.67e-15			MT-ATP6,MT-CO1,MT-CO3,MT-CYB,MT-ND1,MT-ND2,MT-ND3,MT-ND4,MT-ND5,MT-ND6	10
RNA Post-Transcriptional Modification	Processing of RNA	5.55e-14			BCAS2,CDK7,DCAF13,EXOSC7,EXOSC9,LSM7,LSM8,MAGOH,MPHOSPH6,NCBP2,NUDT21,PLRG1,POLR2F,POLR2J,POP4,RBM17,RBM8A,RPL11,RPL26,RPL27,RPS14,RPS15,RPS16,RPS17,RPS19,RPS24,RPS28,RPS6,RPS7,SF3A3,SF3B6,SNRPD1,SNRPD3,SNRPE,SNRPG,SNU13,TARDBP,WDR75,WTAP	39
Cell Death and Survival	Necrosis	9.46e-14	Decreased	-4.113	ACTB,AIMP2,AKTIP,APEX1,API5,ATP1A1,ATP5F1A,BCAS2,CAPRIN1,CCNB1,CCNE1,CCNG1,CCT8,CDC45,CDK7,CDK8,CHEK1,CIB1,CKS1B,CKS2,CLIC4,CSNK2A2,CTNNA1,CTNND1,CUL1,DNMT1,EI24,EIF3E,EIF4G2,ELOC,FEN1,GMFB,HELLS,HMGB2,HPRT1,HSP90AB1,HSP90B1,HSPE1,ISCU,LAMP2,LAMTOR2,LEF1,LGMN,MAD2L1,MANF,MDH1,MED21,MELK,MT-ND4,NASP,NDUFA13,NPC2,NRG1,NUP93,OAZ1,ODC1,PCNA,PLK3,PLRG1,POLB,PPM1A,PPP1CC,PSMA3,PSMA4,PSMD6,PTPN2,RACK1,R…	135
Gene Expression,Protein Synthesis	Translation of mRNA	1.07e-13		-1.951	CAPRIN1,EIF1,EIF3E,EIF4G2,EIF5,NCBP2,RACK1,RPL10,RPL10A,RPL13A,RPL19,RPL24,RPL30,RPL37,RPL39,RPL41,RPS14,RPS17,RPS23,RPS24,RPS28,RPS3A,RPS4X,RPS5,TYMS	25
Cancer,Hematological Disease,Immunological Disease,Organismal Injury and Abnormalities	Chemoresistant acute myeloid leukemia	2.27e-13			MT-CO2,MT-CO3,MT-ND4,RPL11,RPL34,RPL41,RPL6,RPS12,RPS24,RPS4X	10
RNA Post-Transcriptional Modification	Processing of rRNA	5.93e-13			DCAF13,EXOSC7,EXOSC9,MPHOSPH6,RPL11,RPL26,RPL27,RPS14,RPS15,RPS16,RPS17,RPS19,RPS24,RPS28,RPS6,RPS7,SNU13,WDR75	18
Hereditary Disorder,Neurological Disease,Ophthalmic Disease,Organismal Injury and Abnormalities	Hereditary optic atrophy	7.26e-13			MT-ATP6,MT-CO1,MT-CO3,MT-CYB,MT-ND1,MT-ND2,MT-ND3,MT-ND4,MT-ND5,MT-ND6,TMEM126A,ZNHIT3	12
Cancer,Cardiovascular Disease,Developmental Disorder,Hematological Disease,Hereditary Disorder,Organismal Injury and Abnormalities	Diamond-Blackfan anemia	8.06e-13			RPL11,RPL15,RPL26,RPL27,RPS10,RPS17,RPS19,RPS24,RPS28,RPS7,RRM2	11
Cancer,Hematological Disease,Immunological Disease,Organismal Injury and Abnormalities	Refractory acute leukemia	5.21e-11			DNMT1,HPRT1,IDH1,MT-CO2,MT-CO3,MT-ND4,POLB,RPL11,RPL34,RPL41,RPL6,RPS12,RPS24,RPS4X,RRM2,STK24,TYMS	17
Cardiovascular Disease,Developmental Disorder,Hematological Disease,Organismal Injury and Abnormalities	Congenital aplastic anemia	6.89e-11			RAD51C,RPL11,RPL15,RPL26,RPL27,RPS10,RPS17,RPS19,RPS24,RPS28,RPS7,RRM2,SOD1	13
Cancer,Hematological Disease,Immunological Disease,Organismal Injury and Abnormalities	Refractory acute myeloid leukemia	7.7e-11			DNMT1,IDH1,MT-CO2,MT-CO3,MT-ND4,POLB,RPL11,RPL34,RPL41,RPL6,RPS12,RPS24,RPS4X,RRM2	14
Cancer,Hematological Disease,Immunological Disease,Organismal Injury and Abnormalities	Refractory myeloid leukemia	8.2e-11			DNMT1,IDH1,MT-CO2,MT-CO3,MT-ND4,POLB,RPL11,RPL34,RPL41,RPL6,RPS12,RPS24,RPS4X,RRM2,STK24	15
Cancer,Hematological Disease,Hereditary Disorder,Organismal Injury and Abnormalities	Constitutional bone marrow failure syndrome	2.31e-10			RAD51C,RPL11,RPL15,RPL26,RPL27,RPS10,RPS17,RPS19,RPS24,RPS28,RPS7,RRM2,SOD1	13
Hematological Disease	Failure of bone marrow	2.6e-10			ACTL6A,RAD51C,RPL11,RPL15,RPL26,RPL27,RPS10,RPS17,RPS19,RPS24,RPS28,RPS7,RRM2,SOD1	14
Developmental Disorder,Hereditary Disorder,Metabolic Disease,Organismal Injury and Abnormalities	Mitochondrial respiratory chain deficiency	3.6e-10			ATP5F1A,MT-CO1,MT-CO2,MT-CO3,MT-ND1,MT-ND2,MT-ND3,MT-ND4,MT-ND5,MT-ND6,NDUFA13,NDUFB8,NDUFB9,UQCRQ	14
Cancer,Hematological Disease,Organismal Injury and Abnormalities	Refractory hematologic cancer	5.42e-10			DNMT1,HPRT1,HSP90AB1,HSP90B1,IDH1,MT-CO2,MT-CO3,MT-ND4,POLB,PSMB2,RPL11,RPL34,RPL41,RPL6,RPS12,RPS24,RPS4X,RRM2,STK24,TYMS	20
Cardiovascular Disease,Hematological Disease,Organismal Injury and Abnormalities	Aplastic anemia	1.21e-09			ACTL6A,RAD51C,RPL11,RPL15,RPL26,RPL27,RPS10,RPS17,RPS19,RPS24,RPS28,RPS7,RRM2,SOD1	14
Post-Translational Modification	Ubiquitination	2.83e-09	Increased	2.157	AIMP2,CDK8,CRY1,CUL1,DDB1,ELOC,HPRT1,HSP90AB1,MARCH7,MED10,MED20,MED21,PCNA,RACK1,RBX1,RNF111,SAE1,SIAH1,SKP1,SKP2,SUMO2,TRIM33,TRIM36,TSG101,UBA52,UBB,UBE2G1,UBE2H,UBE2L3,UBE2N,UBE2Q2,UHRF1	32
Cell Cycle	Cell cycle progression	7.14e-09	Increased	2.836	ACTB,ACTL6A,BANF1,BTG4,CCNB1,CCNB2,CCNE1,CCNG1,CDK7,CHEK1,CKS1B,CSNK2A2,CUL1,DNMT1,EIF3E,EIF4G2,ELOC,ESCO2,GMNN,HELLS,KATNA1,LAMTOR2,LAMTOR5,LEF1,LGMN,MAD2L1,MELK,NASP,NRG1,NUSAP1,ORC6,OSBPL9,PCNA,PLK3,PLRG1,PPM1A,PTPN2,RACK1,RAD21,RAN,RBX1,RPA1,RPA3,RPL11,RPL24,RPS24,RPS6,SAE1,SASS6,SIAH1,SKP2,SMAD2,TARDBP,TPX2,TRIM33,TRIM36,TSG101,TYMS,UBA3,USP1,YWHAB	61
Post-Translational Modification	Ubiquitination of protein	7.15e-09	Increased	2.16	AIMP2,CDK8,CRY1,CUL1,DDB1,ELOC,HSP90AB1,MARCH7,MED10,MED20,MED21,PCNA,RACK1,RBX1,RNF111,SAE1,SIAH1,SKP1,SKP2,SUMO2,TRIM33,TRIM36,TSG101,UBA52,UBB,UBE2G1,UBE2H,UBE2L3,UBE2N,UBE2Q2,UHRF1	31
Cell Cycle	Interphase	1.93e-08	Increased	2.867	CBX1,CCNB1,CCNB2,CCNE1,CCNG1,CDC45,CHEK1,CKS1B,CKS2,CSNK2A2,CTNND1,CUL1,DDB1,DNMT1,EIF3E,FEN1,GMNN,IDH1,LEF1,MAD2L1,MAPRE1,MELK,NASP,NRG1,ORC6,PCNA,PLK3,POLB,PPM1A,PPP6C,PTPN2,RACK1,RAD51C,RBX1,RPA1,RPA3,RPL11,RPL23A,RPS6,SKP1,SKP2,TBPL1,TSG101,TYMS,UBA3,UHRF1,YWHAQ	47
Cell Cycle	G2 phase	2.79e-08		0.32	CCNB1,CCNB2,CCNE1,CCNG1,CHEK1,CKS1B,CKS2,CUL1,DDB1,DNMT1,EIF3E,FEN1,GMNN,IDH1,MAD2L1,MAPRE1,MELK,NRG1,PLK3,POLB,PPM1A,PTPN2,RBX1,RPA1,RPS6,SKP1,SKP2	27
Developmental Disorder,Hereditary Disorder,Metabolic Disease,Organismal Injury and Abnormalities	Mitochondrial complex I deficiency	3.46e-08			MT-ND1,MT-ND2,MT-ND3,MT-ND4,MT-ND5,MT-ND6,NDUFA13,NDUFB8,NDUFB9	9
Cancer,Endocrine System Disorders,Organismal Injury and Abnormalities	Primary thyroid gland neoplasm	3.55e-08			MT-CO3,MT-ND2,MT-ND4,MT-ND5,MT-ND6	5
DNA Replication, Recombination, and Repair	Excision repair	4.2e-08	Increased	2.42	APEX1,CDK7,DCLRE1A,DDB1,FEN1,PCNA,POLB,POLR2F,POLR2J,RBX1,RNF111,RPA1,RPA3,UBA52,UBB	15
Cellular Assembly and Organization	Formation of mitochondrial cristae	6.78e-08			ATP5F1A,ATP5F1B,ATP5F1C,ATP5MC3,ATP5ME,ATP5MG,MT-ATP6,TARDBP	8
Developmental Disorder,Hereditary Disorder,Metabolic Disease,Neurological Disease,Ophthalmic Disease,Organismal Injury and Abnormalities,Skeletal and Muscular Disorders	Lebers optic atrophy with dystonia	9.88e-08			MT-ND1,MT-ND3,MT-ND4,MT-ND6	4
Cancer,Endocrine System Disorders,Organismal Injury and Abnormalities	Primary papillary thyroid carcinoma	9.88e-08			MT-CO3,MT-ND2,MT-ND4,MT-ND5	4
Post-Translational Modification	Deubiquitination of protein	1.56e-07			ACTB,ACTL6A,POLB,PSMA3,PSMA4,PSMB2,PSMB7,PSMD6,RHOT1,SKP2,SMAD2,SNX3,UBA52,UBB,UCHL3,USP1,USP25,WDR20	18
Nucleic Acid Metabolism,Small Molecule Biochemistry	Biosynthesis of nucleoside triphosphate	2.16e-07		1.446	ATP5F1A,ATP5F1B,ATP5F1C,ATP5MC3,ATP5ME,ATP5MG,CCNB1,MT-ATP6,MT-CO3,SLC25A5,SOD1,TBPL1,TMBIM6,TYMS	14
Cancer,Hematological Disease,Organismal Injury and Abnormalities	Myelodysplastic syndrome	2.35e-07			CHEK1,DNMT1,HPRT1,IDH1,MT-ATP6,MT-CO1,MT-ND1,MT-ND5,POLB,RAD21,RPL13,RPL13A,RPL15,RPL28,RPL4,RPL6,RPLP0,RPLP1,RPS14,RPS16,RPS19,RPS4X,RPS6,RRM2,SLC25A5	25
Hereditary Disorder,Metabolic Disease,Neurological Disease,Organismal Injury and Abnormalities,Skeletal and Muscular Disorders	Leigh syndrome	3.55e-07			MT-ATP6,MT-CO3,MT-ND1,MT-ND2,MT-ND3,MT-ND4,MT-ND5,MT-ND6	8
RNA Post-Transcriptional Modification	Splicing of mRNA	5.6e-07			BCAS2,LSM7,LSM8,MAGOH,NCBP2,NUDT21,PLRG1,POLR2F,POLR2J,RBM17,RBM8A,SF3A3,SF3B6,SNRPD1,SNRPD3,SNRPE,SNRPG,SNU13,WTAP	19
DNA Replication, Recombination, and Repair	Transcription-coupled nucleotide-excision repair	7.4e-07			CDK7,DDB1,PCNA,POLR2F,POLR2J,RBX1,RPA1,RPA3,UBA52,UBB	10
Metabolic Disease	Mitochondrial disorder	7.84e-07			ATP5F1A,MT-ATP6,MT-CO1,MT-CO2,MT-CO3,MT-CYB,MT-ND1,MT-ND2,MT-ND3,MT-ND4,MT-ND5,MT-ND6,NDUFA13,NDUFB8,NDUFB9,UQCRQ	16
Cancer,Organismal Injury and Abnormalities	Cancer	8.13e-07	Decreased	-2.24	ACTB,ACTL6A,ADD1,ADD3,AIMP2,AKTIP,ALDH7A1,ANAPC10,ANKRD10,ANP32B,AP1M2,APEX1,API5,ARHGAP45,ARMC1,ATP1A1,ATP5F1A,ATP5F1B,ATP5F1C,ATP6V0B,ATP6V1H,BCAS2,BLCAP,BRD7,BTBD10,BTF3,BTG4,C17orf49,C2orf76,CALM1 (includes others),CAPRIN1,CBX1,CCDC25,CCDC77,CCNB1,CCNB2,CCNE1,CCNG1,CCT8,CDC45,CDK7,CDK8,CFAP298,CHEK1,CIB1,CKS1B,CKS2,CLDN12,CLIC4,CNN3,CNOT8,COX4I1,COX5B,COX7A2,CRKL,CRLS1,CRY1,CSDE1,CSNK2A2,CTNN…	359
Cell Cycle	Mitosis	8.37e-07		0.912	BTG4,CCNB1,CCNB2,CCNE1,CHEK1,EIF3E,ELOC,ESCO2,GMNN,HELLS,KATNA1,LAMTOR5,LEF1,MAD2L1,NRG1,NUSAP1,ORC6,PTPN2,RACK1,RAD21,RAN,RPA3,RPL24,RPS24,RPS6,SASS6,SIAH1,SKP2,TPX2,TRIM33,TSG101,UBA3	32
Cell Cycle	Arrest in G2 phase	9.86e-07			CCNB1,CHEK1,CKS1B,CKS2,DDB1,DNMT1,FEN1,IDH1,MAD2L1,NRG1,PLK3,POLB,PPM1A,PTPN2,RBX1,RPA1,RPS6	17
Gene Expression	Expression of RNA	1.1e-06		-1.079	BRD7,BTF3,CAPRIN1,CBX1,CCNB1,CCNE1,CDK7,CDK8,CHEK1,CKS1B,CKS2,CRKL,CRY1,DDB1,DNMT1,EDF1,EIF1,EIF3E,EIF4G2,EIF5,ELOC,ENY2,EXOSC9,GMNN,GSKIP,GTF2A2,HMGB2,HSBP1,HTATSF1,LEF1,LGMN,MED10,MED20,MED21,MELK,MTA3,NCBP2,NDUFA13,NRG1,ODC1,PCGF1,PCID2,PCNA,PLK3,POLR2F,POLR2J,PPM1A,PPP1CC,PTPN2,RACK1,RAD21,RBX1,RNF111,RPL10,RPL10A,RPL11,RPL13A,RPL19,RPL24,RPL30,RPL37,RPL39,RPL41,RPL6,RPS14,RPS17,RPS23,RPS24,R…	98
DNA Replication, Recombination, and Repair	Repair of DNA	1.17e-06	Increased	2.89	APEX1,CDK7,CHEK1,CIB1,DCLRE1A,DDB1,ESCO2,FEN1,PCNA,POLB,POLR2F,POLR2J,RAD51C,RBX1,RNF111,RPA1,RPA3,SMC4,SUMO1,TRIM33,TYMS,UBA52,UBB,UBE2N,USP1	25
RNA Post-Transcriptional Modification	Splicing of RNA	1.36e-06			BCAS2,LSM7,LSM8,MAGOH,NCBP2,NUDT21,PLRG1,POLR2F,POLR2J,RBM17,RBM8A,SF3A3,SF3B6,SNRPD1,SNRPD3,SNRPE,SNRPG,SNU13,TARDBP,WTAP	20
Infectious Diseases	Viral Infection	1.66e-06	Increased	6.924	ACTB,AKTIP,ATP5F1B,ATP6V0B,BTF3,CLIC4,DCAF13,DDB1,ELOC,GABARAPL2,GYG1,HNRNPDL,HSP90AB1,HSP90B1,HTATSF1,IDH1,LAMP2,LEF1,LMAN2,MAPRE1,MED20,MED21,MOS,MPHOSPH6,MT-CYB,NRG1,PCGF1,PLK3,POLB,POLR2J,PSMA3,PSMD6,RAB2A,RAB5IF,RACK1,RAD21,RAN,RBM17,RPL10A,RPL12,RPL13A,RPL18,RPL23A,RPS10,RPS13,RPS14,RPS16,RPS23,RPS5,RPS6,RPSA,RRM2,RTRAF,SAE1,SEC61G,SELENOK,SF3B6,SMAD2,SNRPD3,SNU13,SSR3,SUB1,SUMO1,SUMO2,TRAP…	73
Cell Cycle	M phase	2.06e-06		-0.308	CALM1 (includes others),CCNB1,CCNE1,CCNG1,CKS2,EIF3E,MAD2L1,MAPRE1,MOS,NUSAP1,PLK3,POLB,PPP1CC,PTPN2,RAD21,SEPT2,SH3GLB1,SIAH1,TPM1	19
Energy Production,Nucleic Acid Metabolism,Small Molecule Biochemistry	Synthesis of ATP	2.08e-06		1.154	ATP5F1A,ATP5F1B,ATP5F1C,ATP5MC3,ATP5ME,ATP5MG,CCNB1,MT-ATP6,MT-CO3,SLC25A5,SOD1,TMBIM6	12
Cell Cycle	G2/M phase	2.34e-06		0.778	CCNB1,CCNB2,CCNE1,CCNG1,CHEK1,CUL1,DDB1,EIF3E,GMNN,MAD2L1,MAPRE1,MELK,NRG1,PLK3,POLB,PPM1A,RBX1,RPA1,RPS6,SKP1,SKP2	21
Metabolic Disease,Neurological Disease,Organismal Injury and Abnormalities,Skeletal and Muscular Disorders	Mitochondrial encephalomyopathy	2.47e-06			MT-ATP6,MT-CO3,MT-CYB,MT-ND1,MT-ND2,MT-ND3,MT-ND4,MT-ND5,MT-ND6	9
Cell Death and Survival	Cell viability of tumor cell lines	2.61e-06	Increased	4.843	APEX1,BRD7,CCNB1,CCNG1,CDK8,CHEK1,CKS1B,CRKL,EIF3E,HSP90AB1,HSP90B1,IDH1,LEF1,LSM8,MAD2L1,MOS,MTA3,NDUFA13,NRG1,PCNA,POLB,PPP1CC,PPP6C,PSMA3,PSMA4,PTPN2,RACK1,RAD21,RBM8A,RPA1,RPL24,RPL27,RPSA,RRM2,SIN3A,SMAD2,SNRPD1,SNRPE,SNRPG,SOD1,STRAP,SUMO1,TARDBP,TRIM33,TYMS,UBE2L3,UHRF1,VRK1,WDR1	49
Cell Cycle	G1/S phase transition	2.76e-06	Increased	2.621	CCNE1,CCNG1,CDC45,CUL1,GMNN,LEF1,NASP,NRG1,ORC6,PLK3,PPP6C,RACK1,RPA1,RPA3,RPL11,RPS6,SKP2,TSG101,YWHAQ	19
Cell Death and Survival	Apoptosis	2.76e-06	Decreased	-2.373	AIMP2,AKTIP,APEX1,API5,ATP1A1,BCAS2,BTF3,CAPRIN1,CCNB1,CCNE1,CCNG1,CDC45,CDK8,CHEK1,CIB1,CKS1B,CKS2,CLIC4,CSNK2A2,CTNNA1,CTNND1,CUL1,DDB1,DNMT1,DPF2,EI24,EIF4G2,ELMO1,ELOC,FEN1,GMFB,GMNN,GNG5,GSKIP,HELLS,HMGB2,HSP90AB1,HSP90B1,HSPE1,LAMTOR2,LAMTOR5,LEF1,LGMN,MAD2L1,MDH1,MELK,MOS,MT-ND4,NASP,NDUFA13,NRG1,NUSAP1,ODC1,PCID2,PCNA,PLK3,PLRG1,POLB,PPM1A,PPP1CC,PSMD6,PTPN2,RACK1,RAD21,RANBP9,RBX1,RHOT1,…	110
DNA Replication, Recombination, and Repair	Metabolism of DNA	2.8e-06		0.64	APEX1,CCNE1,CDC45,CHEK1,CKS2,CUL1,DDB1,ESCO2,FEN1,GMNN,HMGB2,NAP1L1,NASP,NRG1,ORC6,PCNA,POLB,PPP1CC,RAN,REXO2,RPA1,RPA3,SIN3A,SOD1,STK24,TSG101	26
Cardiovascular Disease,Hematological Disease,Organismal Injury and Abnormalities	Anemia	2.83e-06		-1.706	ACTL6A,ADD1,ADD3,DNMT1,GSTM3,HPRT1,IDH1,LGMN,MT-ATP6,MT-CO1,POLB,PTPN2,RAD51C,RPL11,RPL15,RPL26,RPL27,RPS10,RPS14,RPS17,RPS19,RPS24,RPS28,RPS6,RPS7,RRM2,SOD1,TYMS	28
Developmental Disorder,Embryonic Development,Organismal Survival	Death of embryo	3.22e-06	Decreased	-3.705	CHEK1,ESCO2,FEN1,GMNN,HSBP1,MED21,NASP,PCNA,PLRG1,RAB10,RPS19,RPSA,TRIM33,UBA3	14
RNA Post-Transcriptional Modification	Processing of mRNA	3.92e-06			BCAS2,CDK7,LSM7,LSM8,MAGOH,NCBP2,NUDT21,PLRG1,POLR2F,POLR2J,RBM17,RBM8A,SF3A3,SF3B6,SNRPD1,SNRPD3,SNRPE,SNRPG,SNU13,WTAP	20
DNA Replication, Recombination, and Repair	DNA replication	5.28e-06		0.412	CCNE1,CDC45,CHEK1,CKS2,CUL1,DDB1,ESCO2,FEN1,GMNN,HMGB2,NAP1L1,NASP,ORC6,PCNA,POLB,RPA1,RPA3,SIN3A,TSG101	19
Cancer,Hereditary Disorder,Organismal Injury and Abnormalities	Hereditary cancer-predisposing syndrome	5.55e-06			CCNE1,CHEK1,CTNNA1,ELOC,MT-CO1,MT-CO2,MT-CYB,ODC1,PCNA,RAD51C,RPL11,RPL15,RPL26,RPL27,RPS10,RPS14,RPS17,RPS19,RPS24,RPS28,RPS7,RRM2,SOD1,TYMS	24
Endocrine System Disorders,Organismal Injury and Abnormalities	Hyperplastic thyroid nodule	5.59e-06			MT-ND1,MT-ND2,MT-ND5	3
Cell Cycle	Arrest in mitosis of tumor cell lines	5.8e-06			CCNB1,CCNB2,CCNE1,CHEK1,EIF3E,ELOC,MAD2L1,RPS24,TPX2	9
Cell Cycle	Ploidy	6.18e-06		-0.773	CCNE1,CCNG1,CDK7,CDK8,CIB1,CKS1B,CKS2,FEN1,MAD2L1,PLK3,POLB,SAE1,SKP2,TPX2,TSG101	15
DNA Replication, Recombination, and Repair	Recombination	7.69e-06		0.478	BANF1,DDB1,DNMT1,HMGB2,IDH1,LEF1,POLB,RAD21,RAD51C,RPA1,SF3A3,SKP2,SNU13,SUPV3L1,TSN,UHRF1	16
Cell Morphology,Cellular Assembly and Organization	Abnormal morphology of Nucleus	7.91e-06			CHEK1,CSNK2A2,DCLRE1A,DNMT1,GMNN,HELLS,MAPRE1,RAB10,RAN,SOD1,UCHL3	11
Cell Cycle	Arrest in interphase	1.05e-05			CBX1,CCNB1,CCNE1,CCNG1,CHEK1,CKS1B,CKS2,CSNK2A2,DDB1,DNMT1,FEN1,GMNN,IDH1,MAD2L1,NRG1,PLK3,POLB,PPM1A,PTPN2,RAD51C,RBX1,RPA1,RPL11,RPL23A,RPS6,SKP2,TSG101,TYMS	28
Cancer,Gastrointestinal Disease,Hepatic System Disease,Organismal Injury and Abnormalities	Extrahepatic cholangiocarcinoma	1.23e-05			HSP90AB1,HSP90B1,IDH1,RRM2,TYMS	5
Cell Cycle	Mitosis of tumor cell lines	1.25e-05		0	CCNB1,CCNB2,CCNE1,CHEK1,EIF3E,ELOC,MAD2L1,NRG1,RACK1,RAD21,RPS24,SIAH1,TPX2	13
Cell Cycle	Mitotic index	1.54e-05		0.765	CCNE1,MAD2L1,NUSAP1,PTPN2,SKP2,TSG101	6
Cell Cycle,Cellular Assembly and Organization,DNA Replication, Recombination, and Repair	Segregation of chromosomes	1.62e-05		1.387	CCNB1,CCNB2,CUL1,EIF3E,ESCO2,MAD2L1,NUSAP1,RAD21,RAN,SMC4,TPX2,ZNF207	12
Cell Cycle,Cellular Assembly and Organization,DNA Replication, Recombination, and Repair	Segregation of mitotic sister chromatids	1.65e-05			MAD2L1,NUSAP1,RAN,SMC4,ZNF207	5
Cancer,Organismal Injury and Abnormalities,Respiratory Disease	Stage I lung cancer	1.85e-05			AIMP2,HSP90AB1,HSP90B1,RPL27,RPS11,RPS6,RRM2,SEC61G,TYMS	9
Cell Cycle	G2/M phase transition	1.87e-05			CCNB1,CCNB2,CCNE1,CHEK1,CUL1,MAD2L1,MAPRE1,MELK,NRG1,PLK3,POLB,RPS6,SKP1,SKP2	14
Cancer,Endocrine System Disorders,Gastrointestinal Disease,Organismal Injury and Abnormalities	Borderline resectable BRCA1 mutation positive pancreatic adenocarcinoma	1.9e-05			HSP90AB1,HSP90B1,RRM2,TYMS	4
Cancer,Gastrointestinal Disease,Organismal Injury and Abnormalities,Respiratory Disease	Undifferentiated nasopharyngeal carcinoma	1.9e-05			HSP90AB1,HSP90B1,RRM2,TYMS	4
Cancer,Endocrine System Disorders,Gastrointestinal Disease,Organismal Injury and Abnormalities	Borderline resectable BRCA2 mutation positive pancreatic adenocarcinoma	1.9e-05			HSP90AB1,HSP90B1,RRM2,TYMS	4
Cell Death and Survival	Cell death of tumor cell lines	2.01e-05		-1.702	AIMP2,APEX1,API5,ATP1A1,ATP5F1A,BCAS2,CCNB1,CCNE1,CCNG1,CCT8,CDK7,CDK8,CHEK1,CIB1,CKS1B,CKS2,CSNK2A2,CTNND1,CUL1,DNMT1,EI24,EIF4G2,ELOC,FEN1,HSP90AB1,LAMP2,LEF1,MAD2L1,MED21,MELK,NASP,NDUFA13,NPC2,NRG1,NUP93,OAZ1,ODC1,PCNA,PLK3,PTPN2,RACK1,RAD21,RAD51C,RBM17,RBX1,RPA1,RPL34,RPLP0,RPS19,RPS24,RRM2,SAE1,SEC61G,SH3GLB1,SIAH1,SIVA1,SKP2,SLC25A5,SMAD2,SOD1,SUMO1,TARDBP,TBPL1,TM2D1,TMBIM6,TPX2,TSG101,T…	71
Cell Cycle,DNA Replication, Recombination, and Repair	DNA recombination	2.09e-05		0.478	BANF1,DDB1,DNMT1,HMGB2,IDH1,POLB,RAD21,RAD51C,RPA1,SF3A3,SNU13,SUPV3L1,TSN,UHRF1	14
Cancer,Gastrointestinal Disease,Organismal Injury and Abnormalities,Respiratory Disease	Stage IV undifferentiated nasopharyngeal carcinoma	2.21e-05			HSP90AB1,HSP90B1,TYMS	3
Cancer,Gastrointestinal Disease,Organismal Injury and Abnormalities	Symptomatic stage recurrent anal cancer	2.21e-05			HSP90AB1,HSP90B1,TYMS	3
Cancer,Gastrointestinal Disease,Organismal Injury and Abnormalities,Respiratory Disease	Stage III squamous cell carcinoma of nasopharynx	2.21e-05			HSP90AB1,HSP90B1,TYMS	3
Cancer,Gastrointestinal Disease,Organismal Injury and Abnormalities,Respiratory Disease	Stage IV squamous cell carcinoma of nasopharynx	2.21e-05			HSP90AB1,HSP90B1,TYMS	3
Cancer,Gastrointestinal Disease,Organismal Injury and Abnormalities,Respiratory Disease	CDKN2A positive oropharyngeal squamous cell carcinoma	2.21e-05			HSP90AB1,HSP90B1,TYMS	3
Cancer,Organismal Injury and Abnormalities,Reproductive System Disease	Stage II-III basal-like breast cancer	2.21e-05			HSP90AB1,HSP90B1,TYMS	3
Cancer,Gastrointestinal Disease,Organismal Injury and Abnormalities	Inoperable anal cancer	2.21e-05			HSP90AB1,HSP90B1,TYMS	3
Cancer,Gastrointestinal Disease,Organismal Injury and Abnormalities,Respiratory Disease	Stage II undifferentiated nasopharyngeal carcinoma	2.21e-05			HSP90AB1,HSP90B1,TYMS	3
Cancer,Gastrointestinal Disease,Organismal Injury and Abnormalities	Metastatic anal carcinoma	2.21e-05			HSP90AB1,HSP90B1,TYMS	3
Cancer,Organismal Injury and Abnormalities	Secondary neoplasm of peritoneum	2.21e-05			HSP90AB1,HSP90B1,TYMS	3
Cancer,Gastrointestinal Disease,Organismal Injury and Abnormalities,Respiratory Disease	Stage I squamous cell carcinoma of nasopharynx	2.21e-05			HSP90AB1,HSP90B1,TYMS	3
Cancer,Gastrointestinal Disease,Organismal Injury and Abnormalities	Symptomatic stage metastatic anal cancer	2.21e-05			HSP90AB1,HSP90B1,TYMS	3
Cancer,Gastrointestinal Disease,Organismal Injury and Abnormalities,Respiratory Disease	Stage II squamous cell carcinoma of nasopharynx	2.21e-05			HSP90AB1,HSP90B1,TYMS	3
Cancer,Gastrointestinal Disease,Organismal Injury and Abnormalities,Respiratory Disease	Stage I undifferentiated nasopharyngeal carcinoma	2.21e-05			HSP90AB1,HSP90B1,TYMS	3
Cancer,Organismal Injury and Abnormalities,Reproductive System Disease	Stage II-III invasive non-metastatic breast cancer	2.21e-05			HSP90AB1,HSP90B1,TYMS	3
Cancer,Gastrointestinal Disease,Organismal Injury and Abnormalities,Respiratory Disease	Stage IVA recurrent nasopharyngeal carcinoma	2.21e-05			HSP90AB1,HSP90B1,TYMS	3
Cancer,Gastrointestinal Disease,Organismal Injury and Abnormalities,Respiratory Disease	Stage III undifferentiated nasopharyngeal carcinoma	2.21e-05			HSP90AB1,HSP90B1,TYMS	3
Cancer,Organismal Injury and Abnormalities	Primary head and neck neoplasm	2.42e-05			HSP90AB1,HSP90B1,MT-CO3,MT-ND2,MT-ND4,MT-ND5,MT-ND6	7
Cell Cycle,DNA Replication, Recombination, and Repair	Checkpoint control	2.74e-05		0.434	CCNB1,CCNB2,CHEK1,CKS1B,CKS2,MAD2L1,PLK3,RAD51C,RPL24,RPS6	10
Infectious Diseases	Infection of epithelial cell lines	2.9e-05	Increased	4.116	ELOC,HNRNPDL,IDH1,LMAN2,POLR2J,PSMA3,PSMD6,RAD21,RBM17,RPL10A,RPL12,RPL18,RPS6,SNRPD3,SUB1,SUMO2,UBE2H,UBE2L3	18
Developmental Disorder,Embryonic Development,Organismal Development,Tissue Morphology	Abnormal morphology of embryoblast	3.03e-05			APEX1,FEN1,FERMT2,GMNN,NDUFA13,NUSAP1,SMAD2,UBA3	8
Infectious Diseases	Infection of cells	3.32e-05	Increased	5.79	ATP5F1B,ATP6V0B,DCAF13,ELOC,GABARAPL2,HNRNPDL,HSP90B1,HTATSF1,IDH1,LMAN2,MAPRE1,MED20,MOS,MPHOSPH6,PCGF1,POLR2J,PSMA3,PSMD6,RAB2A,RACK1,RAD21,RBM17,RPL10A,RPL12,RPL18,RPS6,SEC61G,SMAD2,SNRPD3,SNU13,SSR3,SUB1,SUMO1,SUMO2,TRAPPC1,TSG101,TWF1,UBE2H,UBE2L3	39
Cellular Assembly and Organization	Binding of chromosome components	3.37e-05		1	CCNE1,DNMT1,GMNN,MAPRE1,RAN,RPA1,UBE2N,UHRF1	8
Cancer,Gastrointestinal Disease,Hepatic System Disease,Organismal Injury and Abnormalities	Advanced cholangiocarcinoma	3.57e-05			HSP90AB1,HSP90B1,PSMB2,RRM2,TYMS	5
Neurological Disease,Organismal Injury and Abnormalities,Psychological Disorders	Disorder of basal ganglia	3.81e-05			ACTB,AIMP2,ATP5F1C,ATP5MG,COX5B,COX7A2,COX7C,EIF3E,ELMO1,HMGB2,HNRNPDL,HSBP1,LAMP2,MDH1,MED21,MT-ATP6,MT-ND1,MT-ND5,MT-ND6,NDUFA13,NDUFB6,NRG1,PCNA,PPP1CB,RAN,RPL13,RPL13A,RPL15,RPL31,RPS3A,RPS4X,RPSA,SIN3A,SOD1,SSR3,SUB1,TM2D1,TSN,UBB	39
Cancer,Organismal Injury and Abnormalities	Locally advanced CD274 positive malignant solid tumor	4.36e-05			HSP90AB1,HSP90B1,RRM2,TYMS	4
Cancer,Gastrointestinal Disease,Organismal Injury and Abnormalities,Respiratory Disease	Recurrent nasopharyngeal carcinoma	4.36e-05			HSP90AB1,HSP90B1,RRM2,TYMS	4
Infectious Diseases,Organismal Injury and Abnormalities	Infection of embryonic cell lines	4.46e-05	Increased	4.116	ELOC,HNRNPDL,IDH1,LMAN2,POLR2J,PSMA3,PSMD6,RAD21,RBM17,RPL10A,RPL12,RPL18,RPS6,SNRPD3,SUB1,SUMO2,UBE2H,UBE2L3	18
Infectious Diseases	Infection of kidney cell lines	4.63e-05	Increased	4.116	ELOC,HNRNPDL,IDH1,LMAN2,POLR2J,PSMA3,PSMD6,RAD21,RBM17,RPL10A,RPL12,RPL18,RPS6,SNRPD3,SUB1,SUMO2,UBE2H,UBE2L3	18
Cell Cycle	S phase	4.63e-05	Increased	2.654	CCNE1,CCNG1,CHEK1,CKS2,CSNK2A2,CTNND1,FEN1,NRG1,PCNA,PTPN2,RAD51C,RPA1,SKP2,TBPL1,TSG101,TYMS,UBA3,UHRF1	18
Cell Cycle	Arrest in cell cycle progression	4.63e-05			BTG4,CCNE1,CCNG1,CDK7,CHEK1,CKS1B,CUL1,EIF4G2,LAMTOR2,LAMTOR5,LEF1,MAD2L1,MELK,NASP,PPM1A,RBX1,RPL11,SAE1,SKP2,TSG101,TYMS,USP1	22
Cell Death and Survival	Cell viability of colorectal cancer cell lines	4.74e-05	Increased	2.574	CCNB1,CCNG1,CHEK1,LEF1,LSM8,NRG1,RBM8A,RPL24,RRM2,SNRPD1,SNRPG,STRAP,TYMS	13
Cell Cycle,Cellular Movement	Cytokinesis	5e-05		0	CALM1 (includes others),CCNB1,CCNG1,EIF3E,MAPRE1,MOS,NUSAP1,PLK3,PPP1CC,PTPN2,SEPT2,SH3GLB1,SIAH1,TPM1	14
Neurological Disease,Organismal Injury and Abnormalities,Psychological Disorders	Parkinsonism	5.38e-05			AIMP2,HNRNPDL,MDH1,MT-ATP6,MT-ND1,MT-ND5,MT-ND6,NRG1,PCNA,RAN,RPL13,RPL13A,RPL15,RPL31,RPS3A,RPS4X,SOD1,UBB	18
Molecular Transport,RNA Trafficking	Transport of RNA	5.4e-05			MAGOH,NCBP2,NUP35,NUP93,RAN,RBM8A,RTRAF,SLBP,THOC3,THOC7	10
Cancer,Gastrointestinal Disease,Organismal Injury and Abnormalities	Locally advanced CD274 positive esophageal adenocarcinoma	5.44e-05			HSP90AB1,HSP90B1,TYMS	3
Cancer,Gastrointestinal Disease,Organismal Injury and Abnormalities	Locally advanced HER2 negative MET positive gastroesophageal junction carcinoma	5.44e-05			HSP90AB1,HSP90B1,TYMS	3
Cancer,Gastrointestinal Disease,Organismal Injury and Abnormalities	Metastatic Siewert type I gastroesophageal junction adenocarcinoma	5.44e-05			HSP90AB1,HSP90B1,TYMS	3
Cancer,Organismal Injury and Abnormalities	TNM stage T1-4N1-3M0 head and neck squamous cell cancer	5.44e-05			HSP90AB1,HSP90B1,TYMS	3
Cancer,Gastrointestinal Disease,Organismal Injury and Abnormalities,Respiratory Disease	TNM stage N0-2c oropharyngeal squamous-cell carcinoma	5.44e-05			HSP90AB1,HSP90B1,TYMS	3
Cancer,Gastrointestinal Disease,Organismal Injury and Abnormalities	Locally advanced HER2 negative MET positive gastroesophageal junction adenocarcinoma	5.44e-05			HSP90AB1,HSP90B1,TYMS	3
Cancer,Gastrointestinal Disease,Organismal Injury and Abnormalities	Locally advanced HER2 negative MET positive gastric adenocarcinoma	5.44e-05			HSP90AB1,HSP90B1,TYMS	3
Cancer,Gastrointestinal Disease,Organismal Injury and Abnormalities	Locally advanced HER2 negative CD274 positive gastric adenocarcinoma	5.44e-05			HSP90AB1,HSP90B1,TYMS	3
Cancer,Gastrointestinal Disease,Organismal Injury and Abnormalities	Unresectable CD274 positive esophageal adenocarcinoma	5.44e-05			HSP90AB1,HSP90B1,TYMS	3
Cancer,Gastrointestinal Disease,Organismal Injury and Abnormalities	Locally advanced HER2 negative CD274 positive gastroesophageal junction adenocarcinoma	5.44e-05			HSP90AB1,HSP90B1,TYMS	3
Cardiovascular Disease,Hematological Disease,Organismal Injury and Abnormalities	Sideroblastic anemia	5.86e-05			DNMT1,HPRT1,IDH1,MT-ATP6,MT-CO1,POLB,RRM2	7
Cancer,Organismal Injury and Abnormalities	Oncocytoma	6.07e-05			MT-ND1,MT-ND2,MT-ND4,MT-ND5,MT-ND6,NDUFA13	6
Cancer,Gastrointestinal Disease,Hepatic System Disease,Organismal Injury and Abnormalities	Metastatic extrahepatic cholangiocarcinoma	6.22e-05			HSP90AB1,HSP90B1,RRM2,TYMS	4
Cancer,Gastrointestinal Disease,Hepatic System Disease,Organismal Injury and Abnormalities	Unresectable extrahepatic cholangiocarcinoma	6.22e-05			HSP90AB1,HSP90B1,RRM2,TYMS	4
Cancer,Gastrointestinal Disease,Hepatic System Disease,Organismal Injury and Abnormalities	Unresectable gallbladder cancer	6.22e-05			HSP90AB1,HSP90B1,RRM2,TYMS	4
Cancer,Gastrointestinal Disease,Hepatic System Disease,Organismal Injury and Abnormalities	Metastatic liver cholangiocarcinoma	6.22e-05			HSP90AB1,HSP90B1,RRM2,TYMS	4
Cancer,Gastrointestinal Disease,Hepatic System Disease,Organismal Injury and Abnormalities	Unresectable liver cholangiocarcinoma	6.22e-05			HSP90AB1,HSP90B1,RRM2,TYMS	4
Post-Translational Modification	Polyubiquitination of protein	6.62e-05			CUL1,RBX1,RNF111,SIAH1,SKP1,SKP2,SUMO2,TRIM36,UBA52,UBB,UBE2L3,UBE2N	12
Cell Death and Survival	Cell survival	7.25e-05	Increased	4.9	ACTL6A,APEX1,BANF1,BRD7,CCNB1,CCNG1,CDK7,CDK8,CHEK1,CKS1B,CRKL,DCLRE1A,DNMT1,EIF3E,HMGB2,HSP90AB1,HSP90B1,IDH1,LEF1,LSM8,MAD2L1,MED21,MOS,MTA3,NDUFA13,NRG1,ODC1,PCNA,PLRG1,POLB,PPM1A,PPP1CB,PPP1CC,PPP6C,PSMA3,PSMA4,PTPN2,RACK1,RAD21,RAD51C,RBM8A,RPA1,RPL24,RPL27,RPSA,RRM2,SIAH1,SIN3A,SMAD2,SNRPD1,SNRPE,SNRPG,SOD1,STRAP,SUMO1,TARDBP,TRIM33,TSG101,TXNDC5,TYMS,UBE2L3,UHRF1,VRK1,WDR1,WTAP	65
Neurological Disease,Organismal Injury and Abnormalities	Leukoencephalopathy	7.65e-05			AIMP2,MT-ATP6,MT-CO3,MT-ND1,MT-ND2,MT-ND3,MT-ND4,MT-ND5,MT-ND6,TARDBP	10
Cancer,Organismal Injury and Abnormalities,Respiratory Disease	Stage 3A resectable non-small cell lung cancer	8.58e-05			HSP90AB1,HSP90B1,RRM2,TYMS	4
Hereditary Disorder,Metabolic Disease,Neurological Disease,Organismal Injury and Abnormalities,Psychological Disorders,Skeletal and Muscular Disorders	MELAS syndrome	8.58e-05			MT-ND1,MT-ND4,MT-ND5,MT-ND6	4
Developmental Disorder,Embryonic Development,Organismal Development,Tissue Morphology	Abnormal morphology of embryonic-extraembryonic boundary	8.58e-05			HSP90B1,SMAD2,TRIM33,TSG101	4
Cancer,Organismal Injury and Abnormalities	Recurrent CD274 positive malignant solid tumor	8.58e-05			HSP90AB1,HSP90B1,RRM2,TYMS	4
Hereditary Disorder,Neurological Disease,Organismal Injury and Abnormalities,Psychological Disorders	Familial dementia	8.88e-05			DNMT1,MT-ND1,MT-ND4,MT-ND5,MT-ND6,SOD1,TARDBP,UBB	8
Cancer,Organismal Injury and Abnormalities	Primary head and neck cancer	9.32e-05			HSP90AB1,HSP90B1,MT-CO3,MT-ND2,MT-ND4,MT-ND5	6
Cell Cycle	Interphase of colorectal cancer cell lines	9.39e-05			CHEK1,CTNND1,DDB1,DNMT1,GMNN,RACK1,RBX1,TYMS,YWHAQ	9
Cellular Growth and Proliferation,Organismal Development	Growth of yeast	9.39e-05		1.671	EIF3E,HSP90AB1,MAPRE1,POLR2F,PPP1CB,PPP1CC,RACK1,SLC25A5,TARDBP	9
Cell Signaling,Post-Translational Modification,Protein Synthesis	Assembly of protein-protein complex	9.59e-05			ADD1,AIMP2,CCNB1,GMNN,MT-CO3,NDUFA13,NDUFB1,NDUFB6,NDUFB8,NDUFB9,RANBP9,SUMO1,TIMM21,TWF1,VAMP3	15
Developmental Disorder,Embryonic Development,Organismal Development,Tissue Morphology	Lack of primitive streak	0.000102			HSP90B1,RAB10,SMAD2,TRIM33,TSG101	5
DNA Replication, Recombination, and Repair	Global genomic repair	0.000102			DDB1,RBX1,RNF111,UBA52,UBB	5
Infectious Diseases	Infection by HIV-1	0.000103	Increased	5.426	ATP5F1B,ELOC,GABARAPL2,HNRNPDL,HTATSF1,IDH1,LMAN2,MED20,MOS,MPHOSPH6,PCGF1,POLB,POLR2J,PSMA3,PSMD6,RAB2A,RAD21,RBM17,RPL10A,RPL12,RPL18,SEC61G,SNRPD3,SSR3,SUB1,SUMO2,TRAPPC1,TSG101,TWF1,UBE2H,UBE2L3	31
Cell Signaling,Post-Translational Modification,Protein Synthesis	Assembly of Respiratory chain complex I	0.000107			NDUFA13,NDUFB1,NDUFB6,NDUFB8,NDUFB9,TIMM21	6
Cancer,Organismal Injury and Abnormalities	CD274 expression positive head and neck squamous cell cancer	0.000107			HSP90AB1,HSP90B1,TYMS	3
Cancer,Gastrointestinal Disease,Organismal Injury and Abnormalities,Respiratory Disease	CDKN2A overexpression negative oropharyngeal squamous cell carcinoma	0.000107			HSP90AB1,HSP90B1,TYMS	3
Cancer,Organismal Injury and Abnormalities	Locally recurrent head and neck squamous cell carcinoma	0.000107			HSP90AB1,HSP90B1,TYMS	3
Cancer,Organismal Injury and Abnormalities	Metastatic CD274 negative head and neck squamous cell carcinoma	0.000107			HSP90AB1,HSP90B1,TYMS	3
Cancer,Gastrointestinal Disease,Organismal Injury and Abnormalities	Metastatic HER2 non-overexpressing gastroesophageal carcinoma	0.000107			HSP90AB1,HSP90B1,TYMS	3
Cancer,Gastrointestinal Disease,Organismal Injury and Abnormalities,Respiratory Disease	TNM stage T3 oropharyngeal squamous-cell carcinoma	0.000107			HSP90AB1,HSP90B1,TYMS	3
Cancer,Gastrointestinal Disease,Organismal Injury and Abnormalities,Respiratory Disease	TNM stage T2 oropharyngeal squamous-cell carcinoma	0.000107			HSP90AB1,HSP90B1,TYMS	3
Cancer,Gastrointestinal Disease,Organismal Injury and Abnormalities	Metastatic HER2 positive gastroesophageal junction adenocarcinoma	0.000107			HSP90AB1,HSP90B1,TYMS	3
Cancer,Organismal Injury and Abnormalities	Metastatic CD274 positive head and neck squamous cell carcinoma	0.000107			HSP90AB1,HSP90B1,TYMS	3
Protein Degradation,Protein Synthesis	Catabolism of protein	0.000108		0.308	CCT8,CDK7,CTSC,DDB1,ERLEC1,HSP90AB1,HSP90B1,LAMP2,LGMN,MAD2L1,MARCH7,NDUFA13,OAZ1,ODC1,PTPN2,RPL11,RPS7,SAV1,SIAH1,SKP2,SNX3,SOD1,SUMO1,TARDBP,TSG101,UBA3,UBE2G1,UBE2L3,UBE2N,UCHL3,USP25,ZNF207	32
Cell Cycle	Interphase of tumor cell lines	0.000108	Increased	2.277	CBX1,CCNB1,CCNE1,CCNG1,CHEK1,CSNK2A2,CTNND1,DDB1,DNMT1,EIF3E,GMNN,MAD2L1,NASP,NRG1,RACK1,RAD51C,RBX1,RPA1,RPL11,RPL23A,RPS6,SKP2,TYMS,YWHAQ	24
Molecular Transport,RNA Trafficking	Export of RNA	0.000109			MAGOH,NCBP2,NUP35,NUP93,RAN,RBM8A,SLBP,THOC3,THOC7	9
Cell Cycle	Arrest in mitosis of cervical cancer cell lines	0.000113			CCNB1,CCNB2,EIF3E,ELOC,MAD2L1,RPS24,TPX2	7
Cancer,Organismal Injury and Abnormalities,Respiratory Disease	Stage I non-small cell lung carcinoma	0.000115			HSP90AB1,HSP90B1,RPL27,RPS11,RPS6,RRM2,SEC61G,TYMS	8
Cancer,Gastrointestinal Disease,Hepatic System Disease,Organismal Injury and Abnormalities	Metastatic gallbladder neoplasm	0.000115			HSP90AB1,HSP90B1,RRM2,TYMS	4
Cancer,Hematological Disease,Immunological Disease,Neurological Disease,Organismal Injury and Abnormalities,Tumor Morphology	Progressive primary central nervous system lymphoma	0.000115			HSP90AB1,HSP90B1,POLB,TYMS	4
Cancer,Hematological Disease,Immunological Disease,Neurological Disease,Organismal Injury and Abnormalities	Recurrent primary central nervous system lymphoma	0.000115			HSP90AB1,HSP90B1,POLB,TYMS	4
Neurological Disease,Organismal Injury and Abnormalities,Psychological Disorders,Skeletal and Muscular Disorders	Parkinson's disease	0.000117			AIMP2,HNRNPDL,MDH1,MT-ND1,MT-ND5,MT-ND6,NRG1,PCNA,RAN,RPL13,RPL13A,RPL15,RPL31,RPS3A,RPS4X,SOD1,UBB	17
DNA Replication, Recombination, and Repair	DNA damage	0.000118		-1.796	APEX1,CCNE1,CHEK1,DCLRE1A,DNMT1,GMNN,IDH1,PCNA,POLB,RBX1,RPA1,RRM2,SH3GLB1,SOD1,ZNF207	15
Hereditary Disorder,Neurological Disease,Organismal Injury and Abnormalities	Hereditary neuropathy	0.000121			ATP1A1,DNMT1,MT-ATP6,MT-CO1,MT-CO3,MT-CYB,MT-ND1,MT-ND2,MT-ND3,MT-ND4,MT-ND5,MT-ND6,SOD1,TARDBP,TFG,TMEM126A,ZNHIT3	17
Cellular Assembly and Organization,DNA Replication, Recombination, and Repair	Formation of nuclear foci	0.000126		-1.287	APEX1,CCNB1,CDC45,CHEK1,DDB1,GMNN,RAD21,SUMO1,TARDBP	9
Cancer,Gastrointestinal Disease,Hepatic System Disease,Organismal Injury and Abnormalities	Cholangiocarcinoma	0.000129			HSP90AB1,HSP90B1,IDH1,PSMB2,RACK1,RPL13A,RPL4,RPLP0,RRM2,TYMS	10
Cancer,Cardiovascular Disease,Hematological Disease,Organismal Injury and Abnormalities	Myelodysplastic syndrome with ring sideroblasts	0.000138			DNMT1,HPRT1,IDH1,MT-CO1,POLB,RRM2	6
Cell Death and Survival	Cell viability	0.000151	Increased	4.546	ACTL6A,APEX1,BRD7,CCNB1,CCNG1,CDK7,CDK8,CHEK1,CKS1B,CRKL,DCLRE1A,DNMT1,EIF3E,HMGB2,HSP90AB1,HSP90B1,IDH1,LEF1,LSM8,MAD2L1,MED21,MOS,MTA3,NDUFA13,NRG1,PCNA,PLRG1,POLB,PPM1A,PPP1CB,PPP1CC,PPP6C,PSMA3,PSMA4,PTPN2,RACK1,RAD21,RAD51C,RBM8A,RPA1,RPL24,RPL27,RPSA,RRM2,SIN3A,SMAD2,SNRPD1,SNRPE,SNRPG,SOD1,STRAP,SUMO1,TARDBP,TRIM33,TXNDC5,TYMS,UBE2L3,UHRF1,VRK1,WDR1,WTAP	61
Cell Cycle	Ploidy of cells	0.000151		-1.31	CCNE1,CDK7,CDK8,CIB1,CKS1B,CKS2,MAD2L1,POLB,SAE1,SKP2,TSG101	11
Developmental Disorder,Hereditary Disorder,Metabolic Disease,Neurological Disease,Organismal Injury and Abnormalities,Skeletal and Muscular Disorders	Leigh syndrome with complex I deficiency	0.000152			MT-ND2,MT-ND3,MT-ND5,MT-ND6	4
Cancer,Organismal Injury and Abnormalities,Respiratory Disease	Stage IV ALK translocation negative CD274 positive non-small cell lung cancer	0.000152			HSP90AB1,HSP90B1,RRM2,TYMS	4
DNA Replication, Recombination, and Repair	Cleavage of DNA fragment	0.000152		1.969	APEX1,FEN1,PCNA,TSN	4
Nucleic Acid Metabolism,Small Molecule Biochemistry	Synthesis of purine nucleotide	0.000161		1.491	ATP5F1A,ATP5F1B,ATP5F1C,ATP5MC3,ATP5ME,ATP5MG,CCNB1,HPRT1,MT-ATP6,MT-CO3,SLC25A5,SOD1,TMBIM6	13
Cell Death and Survival	Cell death of fibroblast cell lines	0.000163		1.808	ACTB,CCNB1,CCNE1,CCNG1,CHEK1,CLIC4,DNMT1,GMFB,LAMP2,LEF1,MELK,OAZ1,PLK3,PLRG1,POLB,PSMD6,RHOT1,RPL10,RPL37,SF3B6,SIVA1,SKP2,SMAD2,SUMO1	24
Cancer,Organismal Injury and Abnormalities,Respiratory Disease	Sarcomatoid malignant pleural mesothelioma	0.000186			HSP90AB1,HSP90B1,TYMS	3
Cancer,Organismal Injury and Abnormalities,Respiratory Disease	CD274 positive laryngeal squamous cell carcinoma	0.000186			HSP90AB1,HSP90B1,TYMS	3
Cancer,Organismal Injury and Abnormalities,Respiratory Disease	Stage III ALK fusion negative EGFR mutation negative non-small cell lung carcinoma	0.000186			HSP90AB1,HSP90B1,TYMS	3
Cancer,Organismal Injury and Abnormalities,Respiratory Disease	Stage IIIA lung adenocarcinoma	0.000186			HSP90AB1,HSP90B1,TYMS	3
Cancer,Gastrointestinal Disease,Organismal Injury and Abnormalities	Recurrent HER2 negative gastric adenocarcinoma	0.000186			HSP90AB1,HSP90B1,TYMS	3
Cancer,Gastrointestinal Disease,Organismal Injury and Abnormalities,Respiratory Disease	TNM stage T1 oropharyngeal squamous-cell carcinoma	0.000186			HSP90AB1,HSP90B1,TYMS	3
Cancer,Gastrointestinal Disease,Organismal Injury and Abnormalities,Respiratory Disease	CD274 positive hypopharyngeal squamous cell carcinoma	0.000186			HSP90AB1,HSP90B1,TYMS	3
Cancer,Gastrointestinal Disease,Organismal Injury and Abnormalities,Respiratory Disease	CD274 positive oropharyngeal squamous cell carcinoma	0.000186			HSP90AB1,HSP90B1,TYMS	3
Cellular Compromise,DNA Replication, Recombination, and Repair	Damage of chromosomes	0.000186		-1.412	APEX1,FEN1,MAD2L1,POLB,RAD51C,SOD1,USP1	7
Cell Cycle	G2/M phase of colorectal cancer cell lines	0.000196			CHEK1,DDB1,GMNN,RBX1	4
Cellular Development,Cellular Growth and Proliferation	Cell proliferation of tumor cell lines	0.0002	Increased	3.18	ACTB,APEX1,API5,CBX1,CCNB1,CCNB2,CCNE1,CDK8,CHEK1,CKS1B,CKS2,CMC2,CRKL,CSNK2A2,CTNND1,DDB1,DPF2,EEF1B2,EIF1,EIF3E,EIF5,FEN1,GMNN,HELLS,LAMTOR5,LEF1,MAPRE1,MELK,MT-ND2,NASP,NDUFA13,NRG1,OAZ1,ODC1,PCNA,PPP1CC,PSMA4,PSMB2,PSMB7,PTPN2,RACK1,RAD21,RAN,RANBP9,RBM17,RBX1,RNF111,RPL11,RPS10,RPS14,RPSA,RRM2,SAE1,SEC61G,SIAH1,SKP2,SMAD2,SOD1,STK24,STRAP,SUMO1,SUMO2,TARDBP,TPM1,TPX2,TRIM33,TSG101,TYMS,UHRF1…	71
Cell Cycle	G2 phase of colorectal cancer cell lines	0.000202			CHEK1,DDB1,DNMT1,GMNN,RBX1	5
Cancer,Hematological Disease,Immunological Disease,Organismal Injury and Abnormalities	Refractory diffuse large B-cell lymphoma	0.000202			DNMT1,HSP90AB1,HSP90B1,POLB,RRM2	5
Neurological Disease,Skeletal and Muscular Disorders	Neuromuscular disease	0.000202			ACTB,AIMP2,ATP5F1C,ATP5MG,COX5B,COX7A2,COX7C,EIF3E,ELMO1,HMGB2,HNRNPDL,HSBP1,HSP90B1,LAMP2,MDH1,MED21,MT-ND1,MT-ND5,MT-ND6,NDUFA13,NDUFB6,NRG1,PCNA,PPP1CB,PSMA4,RAN,RPL13,RPL13A,RPL15,RPL31,RPS3A,RPS4X,RPS6,RPSA,RRM2,SIN3A,SOD1,SSR3,SUB1,TM2D1,TSN,UBB	42
Cellular Development,Cellular Growth and Proliferation	Cell proliferation of cervical cancer cell lines	0.000204	Increased	2.554	ACTB,APEX1,API5,CHEK1,EIF5,MT-ND2,NASP,NDUFA13,NRG1,RANBP9,SEC61G,SKP2,STK24,SUMO1,UHRF1	15
Cancer,Organismal Injury and Abnormalities	Malignant solid tumor	0.000223		1.393	ACTB,ACTL6A,ADD1,ADD3,AIMP2,AKTIP,ALDH7A1,ANAPC10,ANKRD10,ANP32B,AP1M2,APEX1,API5,ARHGAP45,ARMC1,ATP1A1,ATP5F1A,ATP5F1B,ATP5F1C,ATP6V0B,ATP6V1H,BCAS2,BLCAP,BRD7,BTBD10,BTF3,BTG4,C17orf49,C2orf76,CALM1 (includes others),CAPRIN1,CBX1,CCDC25,CCDC77,CCNB1,CCNB2,CCNE1,CCNG1,CCT8,CDC45,CDK7,CDK8,CFAP298,CHEK1,CIB1,CKS1B,CKS2,CLDN12,CLIC4,CNN3,CNOT8,COX4I1,COX5B,COX7A2,CRKL,CRLS1,CRY1,CSDE1,CSNK2A2,CTNN…	349
Cancer,Organismal Injury and Abnormalities	Solid tumor	0.00025		1.042	ACTB,ACTL6A,ADD1,ADD3,AIMP2,AKTIP,ALDH7A1,ANAPC10,ANKRD10,ANP32B,AP1M2,APEX1,API5,ARHGAP45,ARMC1,ATP1A1,ATP5F1A,ATP5F1B,ATP5F1C,ATP6V0B,ATP6V1H,BCAS2,BLCAP,BRD7,BTBD10,BTF3,BTG4,C17orf49,C2orf76,CALM1 (includes others),CAPRIN1,CBX1,CCDC25,CCDC77,CCNB1,CCNB2,CCNE1,CCNG1,CCT8,CDC45,CDK7,CDK8,CFAP298,CHEK1,CIB1,CKS1B,CKS2,CLDN12,CLIC4,CNN3,CNOT8,COX4I1,COX5B,COX7A2,CRKL,CRLS1,CRY1,CSDE1,CSNK2A2,CTNN…	351
Cancer,Hematological Disease,Immunological Disease,Organismal Injury and Abnormalities	Recurrent leukemia	0.000265			DNMT1,HPRT1,HSP90AB1,HSP90B1,IDH1,POLB,RRM2,STK24,TYMS	9
Infectious Diseases	Infection by RNA virus	0.000281	Increased	5.924	ATP5F1B,ATP6V0B,DCAF13,ELOC,GABARAPL2,HNRNPDL,HSP90B1,HTATSF1,IDH1,LMAN2,MED20,MOS,MPHOSPH6,MT-CYB,PCGF1,POLB,POLR2J,PSMA3,PSMD6,RAB2A,RACK1,RAD21,RBM17,RPL10A,RPL12,RPL18,RPS6,RRM2,SEC61G,SMAD2,SNRPD3,SNU13,SSR3,SUB1,SUMO2,TRAPPC1,TSG101,TWF1,TYMS,UBE2H,UBE2L3	41
Cancer,Gastrointestinal Disease,Organismal Injury and Abnormalities	HER2 positive metastatic gastroesophageal junction adenocarcinoma	0.000293			HSP90AB1,HSP90B1,TYMS	3
Cancer,Gastrointestinal Disease,Organismal Injury and Abnormalities	HER2 positive metastatic gastric adenocarcinoma	0.000293			HSP90AB1,HSP90B1,TYMS	3
Cancer,Organismal Injury and Abnormalities,Respiratory Disease	Stage IV mixed cell non-small cell lung carcinoma	0.000293			HSP90AB1,HSP90B1,TYMS	3
Cancer,Organismal Injury and Abnormalities,Respiratory Disease	EGFR L858R mutation positive EGFR T790M mutation positive non-squamous non-small cell lung cancer	0.000293			HSP90AB1,HSP90B1,TYMS	3
Cancer,Organismal Injury and Abnormalities,Respiratory Disease	Stage IIIB locally advanced lung adenocarcinoma	0.000293			HSP90AB1,HSP90B1,TYMS	3
Cancer,Gastrointestinal Disease,Organismal Injury and Abnormalities	Stage IB gastroesophageal junction adenocarcinoma	0.000293			HSP90AB1,HSP90B1,TYMS	3
Cancer,Gastrointestinal Disease,Organismal Injury and Abnormalities	Adenocarcinoma of the thoracic esophagus	0.000293			HSP90AB1,HSP90B1,TYMS	3
Cancer,Gastrointestinal Disease,Organismal Injury and Abnormalities	TNM stage T1N1 gastric adenocarcinoma	0.000293			HSP90AB1,HSP90B1,TYMS	3
Cancer,Organismal Injury and Abnormalities,Respiratory Disease	Stage IV EGFR exon 19 deletion positive lung adenocarcinoma	0.000293			HSP90AB1,HSP90B1,TYMS	3
Cell Cycle	Arrest in G2/M phase transition of carcinoma cell lines	0.000293			CCNB1,MAD2L1,RPS6	3
Cancer,Organismal Injury and Abnormalities	Recurrent CD274 negative head and neck squamous cell carcinoma	0.000293			HSP90AB1,HSP90B1,TYMS	3
Cancer,Organismal Injury and Abnormalities,Respiratory Disease	Stage IIIB EGFR exon 21 L858R activating mutation positive lung adenocarcinoma	0.000293			HSP90AB1,HSP90B1,TYMS	3
Cancer,Organismal Injury and Abnormalities,Respiratory Disease	Stage IIIB EGFR exon 19 deletion positive lung adenocarcinoma	0.000293			HSP90AB1,HSP90B1,TYMS	3
Cancer,Gastrointestinal Disease,Organismal Injury and Abnormalities	TNM stage T1N1 gastroesophageal junction adenocarcinoma	0.000293			HSP90AB1,HSP90B1,TYMS	3
Cancer,Gastrointestinal Disease,Organismal Injury and Abnormalities	Stage IIIC gastric adenocarcinoma	0.000293			HSP90AB1,HSP90B1,TYMS	3
Cancer,Gastrointestinal Disease,Organismal Injury and Abnormalities	Stage IB gastric adenocarcinoma	0.000293			HSP90AB1,HSP90B1,TYMS	3
Connective Tissue Disorders,Developmental Disorder,Gastrointestinal Disease,Organismal Injury and Abnormalities,Skeletal and Muscular Disorders	Meier-Gorlin syndrome	0.000293			CDC45,GMNN,ORC6	3
Cancer,Gastrointestinal Disease,Organismal Injury and Abnormalities	TNM stage T3-4 gastric adenocarcinoma	0.000293			HSP90AB1,HSP90B1,TYMS	3
Cancer,Organismal Injury and Abnormalities,Respiratory Disease	EGFR exon 19 deletion positive EGFR T790M mutation positive non-squamous non-small cell lung cancer	0.000293			HSP90AB1,HSP90B1,TYMS	3
Cancer,Organismal Injury and Abnormalities,Respiratory Disease	EGFR exon 19 deletion positive EGFR T790M mutation negative non-squamous non-small cell lung carcinoma	0.000293			HSP90AB1,HSP90B1,TYMS	3
Connective Tissue Disorders,Developmental Disorder,Organismal Injury and Abnormalities,Skeletal and Muscular Disorders	Hypertelorism	0.000293			ACTB,CRKL,ESCO2	3
Cancer,Organismal Injury and Abnormalities,Respiratory Disease	EGFR exon 19 deletion positive EGFR T790M mutation negative lung adenocarcinoma	0.000293			HSP90AB1,HSP90B1,TYMS	3
Cellular Assembly and Organization	Quantity of ribosome	0.000293			RPL4,RPS14,RPS6	3
Cancer,Gastrointestinal Disease,Organismal Injury and Abnormalities	Stage IIIC gastroesophageal junction adenocarcinoma	0.000293			HSP90AB1,HSP90B1,TYMS	3
Cancer,Organismal Injury and Abnormalities,Respiratory Disease	Stage IV EGFR exon 21 L858R activating mutation positive lung adenocarcinoma	0.000293			HSP90AB1,HSP90B1,TYMS	3
Cancer,Gastrointestinal Disease,Organismal Injury and Abnormalities	Locoregional gastric cancer	0.000293			HSP90AB1,HSP90B1,TYMS	3
Cancer,Organismal Injury and Abnormalities	Recurrent CD274 positive head and neck squamous cell carcinoma	0.000293			HSP90AB1,HSP90B1,TYMS	3
Cell Morphology,Cellular Assembly and Organization	Morphology of nucleus	0.000296			CHEK1,CSNK2A2,DCLRE1A,DNMT1,GMNN,HELLS,MAPRE1,RAB10,RAN,SKP2,SOD1,TSG101,UCHL3	13
Cancer,Organismal Injury and Abnormalities,Respiratory Disease,Tumor Morphology	Progressive EGFR L861Q mutation positive lung adenocarcinoma	0.00031			HSP90AB1,HSP90B1,RRM2,TYMS	4
Cancer,Organismal Injury and Abnormalities,Respiratory Disease	Metastatic EGFR L861Q mutation positive lung adenocarcinoma	0.00031			HSP90AB1,HSP90B1,RRM2,TYMS	4
Cancer,Organismal Injury and Abnormalities,Respiratory Disease,Tumor Morphology	Progressive EGFR L861Q mutation positive non-small cell lung cancer	0.00031			HSP90AB1,HSP90B1,RRM2,TYMS	4
Cancer,Organismal Injury and Abnormalities,Tumor Morphology	Metastatic progressive EGFR exon 19 deletion positive large cell carcinoma	0.00031			HSP90AB1,HSP90B1,RRM2,TYMS	4
Cancer,Organismal Injury and Abnormalities,Respiratory Disease	Metastatic EGFR exon 19 insertion positive adenocarcinoma of lung	0.00031			HSP90AB1,HSP90B1,RRM2,TYMS	4
Cancer,Organismal Injury and Abnormalities,Respiratory Disease,Tumor Morphology	Metastatic progressive EGFR G719X mutation positive lung adenocarcinoma	0.00031			HSP90AB1,HSP90B1,RRM2,TYMS	4
Cancer,Organismal Injury and Abnormalities,Respiratory Disease,Tumor Morphology	Metastatic progressive EGFR G719X mutation positive non-small cell lung cancer	0.00031			HSP90AB1,HSP90B1,RRM2,TYMS	4
Cancer,Organismal Injury and Abnormalities,Respiratory Disease,Tumor Morphology	Metastatic progressive EGFR S768I mutation positive lung adenocarcinoma	0.00031			HSP90AB1,HSP90B1,RRM2,TYMS	4
Cancer,Organismal Injury and Abnormalities,Respiratory Disease,Tumor Morphology	Metastatic progressive EGFR exon 19 deletion positive lung adenocarcinoma	0.00031			HSP90AB1,HSP90B1,RRM2,TYMS	4
Cellular Assembly and Organization	Formation of stress granule	0.00031		-1	RPL4,RPS14,RPS6,TARDBP	4
Cancer,Organismal Injury and Abnormalities,Respiratory Disease,Tumor Morphology	Metastatic progressive EGFR exon 21 L858R activating mutation positive lung adenocarcinoma	0.00031			HSP90AB1,HSP90B1,RRM2,TYMS	4
Cancer,Organismal Injury and Abnormalities,Respiratory Disease,Tumor Morphology	Progressive EGFR exon 19 insertion positive non-small cell lung cancer	0.00031			HSP90AB1,HSP90B1,RRM2,TYMS	4
Cancer,Organismal Injury and Abnormalities,Tumor Morphology	Metastatic progressive EGFR G719X mutation positive large cell carcinoma	0.00031			HSP90AB1,HSP90B1,RRM2,TYMS	4
Cancer,Organismal Injury and Abnormalities,Tumor Morphology	Metastatic progressive EGFR S768I mutation positive large cell carcinoma	0.00031			HSP90AB1,HSP90B1,RRM2,TYMS	4
Cancer,Organismal Injury and Abnormalities,Respiratory Disease	Metastatic EGFR A763 Y764insFQEA mutation positive adenocarcinoma of lung	0.00031			HSP90AB1,HSP90B1,RRM2,TYMS	4
Cancer,Organismal Injury and Abnormalities,Respiratory Disease	Metastatic EGFR exon 19 insertion positive non-small cell lung cancer	0.00031			HSP90AB1,HSP90B1,RRM2,TYMS	4
Cancer,Organismal Injury and Abnormalities,Respiratory Disease,Tumor Morphology	Metastatic progressive EGFR S768I mutation positive non-small cell lung cancer	0.00031			HSP90AB1,HSP90B1,RRM2,TYMS	4
Cancer,Organismal Injury and Abnormalities,Respiratory Disease,Tumor Morphology	Metastatic progressive EGFR exon 19 deletion positive non-small cell lung cancer	0.00031			HSP90AB1,HSP90B1,RRM2,TYMS	4
Cancer,Organismal Injury and Abnormalities,Respiratory Disease	Metastatic EGFR L861Q mutation positive non-small cell lung cancer	0.00031			HSP90AB1,HSP90B1,RRM2,TYMS	4
Cancer,Organismal Injury and Abnormalities,Respiratory Disease,Tumor Morphology	Progressive EGFR exon 19 insertion positive adenocarcinoma of lung	0.00031			HSP90AB1,HSP90B1,RRM2,TYMS	4
Cancer,Hematological Disease,Immunological Disease,Organismal Injury and Abnormalities	Stage III-IV non-Hodgkin lymphoma	0.000312			HSP90AB1,HSP90B1,POLB,PSMB2,RRM2,TYMS	6
Cancer,Gastrointestinal Disease,Hepatic System Disease,Organismal Injury and Abnormalities	Liver cholangiocarcinoma	0.000312			HSP90AB1,HSP90B1,IDH1,PSMB2,RRM2,TYMS	6
Gene Expression,Protein Synthesis	Initiation of translation of mRNA	0.000312			EIF1,EIF3E,EIF4G2,EIF5,NCBP2,RPS3A	6
Cell-To-Cell Signaling and Interaction	Sensitization of Saccharomyces cerevisiae	0.000316			CCNB1,CCNB2	2
Cell Cycle,DNA Replication, Recombination, and Repair	Acetylation of chromatin	0.000316			GMNN,PCNA	2
Cell Cycle,DNA Replication, Recombination, and Repair	S phase checkpoint control of kidney cell lines	0.000316			CKS1B,CKS2	2
Cell Cycle,DNA Replication, Recombination, and Repair	S phase checkpoint control of epithelial cell lines	0.000316			CKS1B,CKS2	2
Cancer,Organismal Injury and Abnormalities	Head and neck oncocytoma	0.000316			MT-ND1,MT-ND2,MT-ND4,MT-ND5,NDUFA13	5
Cancer,Hematological Disease,Immunological Disease,Organismal Injury and Abnormalities	Relapsed diffuse large B-cell lymphoma	0.000316			DNMT1,HSP90AB1,HSP90B1,POLB,RRM2	5
Cancer,Hematological Disease,Immunological Disease,Organismal Injury and Abnormalities	Newly diagnosed leukemia	0.000317			DNMT1,HPRT1,IDH1,POLB,PSMB2,RRM2,STK24,TYMS	8
Gene Expression,RNA Damage and Repair,RNA Post-Transcriptional Modification	Stabilization of mRNA	0.000317			APEX1,EXOSC7,EXOSC9,PCID2,TENT5C,UBA52,UBB,YWHAB	8
Infectious Diseases	HIV infection	0.00032	Increased	5.426	ATP5F1B,ELOC,GABARAPL2,HNRNPDL,HTATSF1,IDH1,LMAN2,MED20,MOS,MPHOSPH6,MT-CYB,PCGF1,POLB,POLR2J,PSMA3,PSMD6,RAB2A,RAD21,RBM17,RPL10A,RPL12,RPL18,RRM2,SEC61G,SNRPD3,SSR3,SUB1,SUMO2,TRAPPC1,TSG101,TWF1,TYMS,UBE2H,UBE2L3	34
Cancer,Hematological Disease,Immunological Disease,Organismal Injury and Abnormalities	T-lymphoblastic leukemia/lymphoma	0.00034			CHEK1,HPRT1,HSP90AB1,HSP90B1,IDH1,LEF1,POLB,PSMB2,PTPN2,RPL10,RRM2,TYMS	12
Molecular Transport,RNA Trafficking	Nuclear export of mRNA	0.000341			MAGOH,NCBP2,NUP35,NUP93,RBM8A,SLBP,THOC3,THOC7	8
Cancer,Hematological Disease,Immunological Disease,Organismal Injury and Abnormalities	Refractory T-cell non-Hodgkin disease	0.000346			DNMT1,HSP90AB1,HSP90B1,POLB,RRM2,TYMS	6
Neurological Disease,Organismal Injury and Abnormalities	Progressive encephalopathy	0.000375			AIMP2,HNRNPDL,HPRT1,MDH1,MT-ND1,MT-ND5,MT-ND6,NRG1,PCNA,RAN,RPL13,RPL13A,RPL15,RPL31,RPS3A,RPS4X,SOD1,UBB,ZNHIT3	19
Cancer,Hematological Disease,Organismal Injury and Abnormalities	Malignant myeloid neoplasm	0.000376			ACTB,APEX1,ATP1A1,ATP6V1H,BLCAP,BRD7,CHEK1,CKS1B,CUL1,DCLRE1A,DDX4,DNMT1,DPF2,GYG1,HPRT1,IDH1,LAMTOR2,LEF1,MELK,MT-ATP6,MT-CO1,MT-CO2,MT-CO3,MT-CYB,MT-ND1,MT-ND4,MT-ND5,NASP,PCNA,POLB,PPM1A,PSMB2,RACK1,RAD21,RDH10,RNF111,RPL11,RPL13,RPL13A,RPL15,RPL28,RPL34,RPL37,RPL4,RPL41,RPL6,RPLP0,RPLP1,RPS11,RPS12,RPS13,RPS14,RPS16,RPS18,RPS19,RPS23,RPS24,RPS3A,RPS4X,RPS6,RRM2,SIN3A,SKP2,SLC25A5,SUPV3L1,TXND…	69
Cancer,Hematological Disease,Organismal Injury and Abnormalities	Bone marrow cancer	0.000379			ACTB,APEX1,ATP1A1,ATP6V1H,BLCAP,BRD7,CHEK1,CKS1B,CUL1,DCLRE1A,DDX4,DNMT1,DPF2,GYG1,HPRT1,IDH1,LAMTOR2,LEF1,MELK,MT-ATP6,MT-CO1,MT-CO2,MT-CO3,MT-CYB,MT-ND1,MT-ND4,MT-ND5,NASP,PCNA,POLB,PPM1A,PSMB2,RACK1,RAD21,RDH10,RNF111,RPL11,RPL13,RPL13A,RPL15,RPL28,RPL34,RPL37,RPL4,RPL41,RPL6,RPLP0,RPLP1,RPS11,RPS12,RPS13,RPS14,RPS16,RPS18,RPS19,RPS23,RPS24,RPS3A,RPS4X,RPS6,RRM2,SIN3A,SKP2,SLC25A5,STK24,SUPV3L…	70
Cancer,Neurological Disease,Organismal Injury and Abnormalities	Anaplastic glioma	0.000384			ELMO1,HSP90AB1,HSP90B1,IDH1,ODC1,TYMS	6
Cancer,Organismal Injury and Abnormalities	Stage I cancer	0.000397			AIMP2,HSP90AB1,HSP90B1,POLB,PSMB2,RPL27,RPS11,RPS6,RRM2,SEC61G,TYMS	11
Embryonic Development,Organismal Development,Tissue Morphology	Morphology of ectoderm	0.000416			GMNN,NDUFA13,RAB10,SMAD2,TRIM33	5
Cancer,Hematological Disease,Organismal Injury and Abnormalities	Bone marrow neoplasm	0.000421			ACTB,APEX1,ATP1A1,ATP6V1H,BLCAP,BRD7,CHEK1,CKS1B,CUL1,DCLRE1A,DDX4,DNMT1,DPF2,GYG1,HPRT1,IDH1,LAMTOR2,LEF1,MELK,MT-ATP6,MT-CO1,MT-CO2,MT-CO3,MT-CYB,MT-ND1,MT-ND4,MT-ND5,NASP,PCNA,POLB,PPM1A,PSMB2,RACK1,RAD21,RDH10,RNF111,RPL11,RPL13,RPL13A,RPL15,RPL28,RPL34,RPL37,RPL4,RPL41,RPL6,RPLP0,RPLP1,RPS11,RPS12,RPS13,RPS14,RPS16,RPS18,RPS19,RPS23,RPS24,RPS3A,RPS4X,RPS6,RRM2,SIN3A,SKP2,SLC25A5,SMAD2,STK24,…	71
Cancer,Endocrine System Disorders,Gastrointestinal Disease,Organismal Injury and Abnormalities	Metastatic BRCA2 mutation positive pancreatic adenocarcinoma	0.000434			HSP90AB1,HSP90B1,RRM2	3
Cancer,Gastrointestinal Disease,Organismal Injury and Abnormalities	Unresectable locally advanced HER2 positive gastric adenocarcinoma	0.000434			HSP90AB1,HSP90B1,TYMS	3
Cancer,Endocrine System Disorders,Gastrointestinal Disease,Organismal Injury and Abnormalities	Metastatic BRCA1 mutation positive pancreatic adenocarcinoma	0.000434			HSP90AB1,HSP90B1,RRM2	3
Cancer,Organismal Injury and Abnormalities,Respiratory Disease	Unresectable malignant pleural mesothelioma	0.000434			HSP90AB1,HSP90B1,TYMS	3
Cancer,Endocrine System Disorders,Gastrointestinal Disease,Organismal Injury and Abnormalities	Locally advanced BRCA1 mutation positive pancreatic adenocarcinoma	0.000434			HSP90AB1,HSP90B1,RRM2	3
Cancer,Gastrointestinal Disease,Organismal Injury and Abnormalities	Locally advanced HER2 non-overexpressing MET positive gastric carcinoma	0.000434			HSP90AB1,HSP90B1,TYMS	3
Cancer,Organismal Injury and Abnormalities,Respiratory Disease	Stage IIIA inoperable non-small cell lung cancer	0.000434			HSP90AB1,HSP90B1,RRM2	3
Cancer,Organismal Injury and Abnormalities,Respiratory Disease	ALK mutation negative EGFR mutation negative nonsquamous non-small cell lung carcinoma	0.000434			HSP90AB1,HSP90B1,TYMS	3
Cancer,Endocrine System Disorders,Gastrointestinal Disease,Organismal Injury and Abnormalities	Locally advanced BRCA2 mutation positive pancreatic adenocarcinoma	0.000434			HSP90AB1,HSP90B1,RRM2	3
Cancer,Organismal Injury and Abnormalities,Respiratory Disease	Stage IIIA locally advanced non-small cell lung cancer	0.000434			HSP90AB1,HSP90B1,RRM2	3
Cancer,Gastrointestinal Disease,Organismal Injury and Abnormalities	Locally advanced HER2 non-overexpressing MET positive gastroesophageal carcinoma	0.000434			HSP90AB1,HSP90B1,TYMS	3
Cancer,Gastrointestinal Disease,Organismal Injury and Abnormalities	Unresectable HER2 positive locally advanced gastroesophageal junction adenocarcinoma	0.000434			HSP90AB1,HSP90B1,TYMS	3
Auditory Disease	Ototoxicity	0.000434			GSTM3,HSP90AB1,HSP90B1	3
Cancer,Gastrointestinal Disease,Hepatic System Disease,Organismal Injury and Abnormalities	Locally advanced biliary tract cancer	0.000434			HSP90AB1,HSP90B1,RRM2	3
Cancer,Organismal Injury and Abnormalities,Respiratory Disease	EGFR L858R activating mutation positive EGFR T790M mutation negative non-small cell lung cancer	0.000434			HSP90AB1,HSP90B1,TYMS	3
Molecular Transport	Nuclear export of molecule	0.000457			MAGOH,NCBP2,NUP35,NUP93,RAN,RBM8A,SLBP,THOC3,THOC7	9
Neurological Disease	Movement Disorders	0.000457		-0.902	ACTB,ADD3,AIMP2,ATP5F1C,ATP5MG,COX5B,COX7A2,COX7C,DNMT1,EIF3E,ELMO1,HELLS,HMGB2,HNRNPDL,HPRT1,HSBP1,LAMP2,MDH1,MED21,MT-ATP6,MT-CYB,MT-ND1,MT-ND3,MT-ND4,MT-ND5,MT-ND6,NDUFA13,NDUFB6,NPC2,NRG1,PCNA,PPP1CB,RAN,RPL13,RPL13A,RPL15,RPL31,RPS3A,RPS4X,RPSA,SIN3A,SOD1,SSR3,SUB1,TARDBP,TM2D1,TSN,UBB	48
Nucleic Acid Metabolism,Small Molecule Biochemistry	Metabolism of nucleotide	0.000464		1.492	ATP5F1A,ATP5F1B,ATP5F1C,ATP5MC3,ATP5ME,ATP5MG,CCNB1,CRY1,FERMT2,HPRT1,MT-ATP6,MT-CO3,NUDT5,REXO2,RPSA,RRM2,SLC25A5,SNX5,SOD1,TBPL1,TMBIM6,TYMS	22
Cell Cycle	Arrest in G2 phase of colorectal cancer cell lines	0.000465			CHEK1,DDB1,DNMT1,RBX1	4
Cell Cycle	Polyploidy of cells	0.000465		-1.98	CIB1,CKS1B,CKS2,SAE1	4
Cellular Assembly and Organization	Binding of chromatin	0.000468		0.679	CCNE1,DNMT1,GMNN,RAN,RPA1,UHRF1	6
Cell Death and Survival	Cell viability of lung cancer cell lines	0.000473	Increased	2.601	CHEK1,CRKL,MOS,NRG1,POLB,RPSA,SOD1,UBE2L3,UHRF1,VRK1	10
Cell Cycle	S phase of tumor cell lines	0.000473	Increased	2.586	CCNE1,CCNG1,CHEK1,CSNK2A2,CTNND1,NRG1,RAD51C,RPA1,SKP2,TYMS	10
Cell Cycle	Polyploidy	0.000474		-1.98	CIB1,CKS1B,CKS2,PLK3,SAE1	5
Gene Expression	Initiation of expression of RNA	0.000478			CDK7,CDK8,EIF1,EIF3E,EIF4G2,EIF5,GTF2A2,MED10,MED20,NCBP2,POLR2F,POLR2J,RPS3A	13
Cancer,Hematological Disease,Immunological Disease,Organismal Injury and Abnormalities	High-risk lymphocytic cancer	0.000478			HPRT1,HSP90AB1,HSP90B1,POLB,PSMB2,RRM2,TYMS	7
Cellular Assembly and Organization	Transport of endosomes	0.000478			AKTIP,DPY30,RAB10,SNX3,TSG101,UBA52,UBB	7
Cancer,Hematological Disease,Organismal Injury and Abnormalities	Myeloid neoplasm	0.000498			ACTB,APEX1,ATP1A1,ATP6V1H,BLCAP,BRD7,CHEK1,CKS1B,CUL1,DCLRE1A,DDX4,DNMT1,DPF2,GYG1,HPRT1,IDH1,LAMTOR2,LEF1,MELK,MT-ATP6,MT-CO1,MT-CO2,MT-CO3,MT-CYB,MT-ND1,MT-ND4,MT-ND5,NASP,PCNA,POLB,PPM1A,PSMB2,RACK1,RAD21,RDH10,RNF111,RPL11,RPL13,RPL13A,RPL15,RPL28,RPL34,RPL37,RPL4,RPL41,RPL6,RPLP0,RPLP1,RPS11,RPS12,RPS13,RPS14,RPS16,RPS18,RPS19,RPS23,RPS24,RPS3A,RPS4X,RPS6,RRM2,SIN3A,SKP2,SLC25A5,SMAD2,STK24,…	71
Cancer,Hematological Disease,Immunological Disease,Organismal Injury and Abnormalities	Relapsed T-cell non-Hodgkin disease	0.000566			DNMT1,HSP90AB1,HSP90B1,POLB,RRM2,TYMS	6
Developmental Disorder,Embryonic Development,Organismal Development,Tissue Morphology	Abnormal morphology of blastocyst	0.000572			APEX1,CCNE1,FEN1,FERMT2,GMNN,NDUFA13,NUSAP1,SMAD2,UBA3	9
Cancer,Hematological Disease,Organismal Injury and Abnormalities	High-risk malignant hematological system tumor	0.000581			DNMT1,HPRT1,HSP90AB1,HSP90B1,POLB,PSMB2,RRM2,TYMS	8
Cancer,Organismal Injury and Abnormalities,Respiratory Disease	Locally advanced EGFR expressing squamous cell lung cancer	0.000611			HSP90AB1,HSP90B1,RRM2	3
Cancer,Gastrointestinal Disease,Hepatic System Disease,Organismal Injury and Abnormalities	Klatskin tumor	0.000611			HSP90AB1,HSP90B1,RRM2	3
Cell Cycle	Endomitosis	0.000611			CIB1,PLK3,UBA3	3
Cancer,Organismal Injury and Abnormalities,Renal and Urological Disease	Advanced transitional cell carcinoma of the renal pelvis	0.000611			HSP90AB1,HSP90B1,RRM2	3
DNA Replication, Recombination, and Repair	Excision repair of DNA fragment	0.000611			APEX1,FEN1,POLB	3
Cancer,Organismal Injury and Abnormalities,Renal and Urological Disease	Advanced ureteral transitional cell carcinoma	0.000611			HSP90AB1,HSP90B1,RRM2	3
Cancer,Organismal Injury and Abnormalities,Renal and Urological Disease	Advanced urethral urothelial carcinoma	0.000611			HSP90AB1,HSP90B1,RRM2	3
Cancer,Organismal Injury and Abnormalities,Renal and Urological Disease	Recurrent urethral carcinoma	0.000611			HSP90AB1,HSP90B1,RRM2	3
Cancer,Organismal Injury and Abnormalities	Peritoneal carcinomatosis	0.000611			HSP90AB1,HSP90B1,TYMS	3
Cancer,Organismal Injury and Abnormalities,Renal and Urological Disease	Mixed cell ureter carcinoma	0.000611			HSP90AB1,HSP90B1,RRM2	3
Cancer,Organismal Injury and Abnormalities,Renal and Urological Disease	Mixed cell renal pelvis carcinoma	0.000611			HSP90AB1,HSP90B1,RRM2	3
Cancer,Organismal Injury and Abnormalities,Renal and Urological Disease	Mixed cell urethral carcinoma	0.000611			HSP90AB1,HSP90B1,RRM2	3
Cancer,Organismal Injury and Abnormalities,Renal and Urological Disease	Mixed cell bladder carcinoma	0.000611			HSP90AB1,HSP90B1,RRM2	3
Cell Cycle	Arrest in G2/M phase transition	0.000621			CCNB1,MAD2L1,NRG1,PLK3,POLB,RPS6	6
Cell Cycle	G2 phase of tumor cell lines	0.000626			CCNB1,CHEK1,DDB1,DNMT1,EIF3E,GMNN,MAD2L1,NRG1,RBX1,RPA1,RPS6	11
Cancer,Gastrointestinal Disease,Hepatic System Disease,Organismal Injury and Abnormalities	Biliary tract adenocarcinoma	0.000637			CCNE1,HSP90AB1,HSP90B1,IDH1,NASP,PSMB2,RACK1,RPL13A,RPL4,RPLP0,RRM2,TYMS	12
Cell Cycle	G1 phase	0.000642	Increased	2.36	CBX1,CCNE1,CCNG1,CDC45,CSNK2A2,CUL1,GMNN,LEF1,NASP,NRG1,ORC6,PLK3,PPP6C,RACK1,RPA1,RPA3,RPL11,RPL23A,RPS6,SKP2,TSG101,TYMS,YWHAQ	23
Cancer,Organismal Injury and Abnormalities,Renal and Urological Disease	Muscle invasive bladder cancer	0.000669			HSP90AB1,HSP90B1,RRM2,TYMS	4
Cancer,Hematological Disease,Immunological Disease,Organismal Injury and Abnormalities	Untreated mantle cell lymphoma	0.000685			HSP90AB1,HSP90B1,POLB,PSMB2,RRM2	5
Cell Cycle,Reproductive System Development and Function	Meiosis I of germ cells	0.000685			CKS2,DDX4,MAD2L1,RAD51C,SIAH1	5
Nucleic Acid Metabolism,Small Molecule Biochemistry	Synthesis of nucleotide	0.000731		1.832	ATP5F1A,ATP5F1B,ATP5F1C,ATP5MC3,ATP5ME,ATP5MG,CCNB1,CRY1,HPRT1,MT-ATP6,MT-CO3,RPSA,RRM2,SLC25A5,SNX5,SOD1,TBPL1,TMBIM6,TYMS	19
Cellular Compromise,DNA Replication, Recombination, and Repair	Breakage of chromosomes	0.000743		-1.119	FEN1,MAD2L1,POLB,RAD51C,SOD1,USP1	6
Cancer,Hematological Disease,Immunological Disease,Organismal Injury and Abnormalities	Enteropathy-associated T-cell lymphoma	0.000743			HSP90AB1,HSP90B1,POLB,PSMB2,RRM2,TYMS	6
Cancer,Organismal Injury and Abnormalities	Carcinoma of unknown primary	0.000745			CCNE1,CDK8,CHEK1,HSP90AB1,HSP90B1,NUP93,RAD21,TYMS	8
Protein Trafficking	Targeting of protein	0.000746			AP1M2,ARL1,IDH1,LAMP2,RAN,RPL11,TIMM17A,TIMM9,UBA52,UBB,YWHAB,YWHAQ	12
Cancer,Hematological Disease,Immunological Disease,Organismal Injury and Abnormalities	Stage I-IV T-cell non-Hodgkin lymphoma	0.000769			HPRT1,POLB,PSMB2,RRM2,TYMS	5
Cancer,Organismal Injury and Abnormalities,Respiratory Disease	Squamous cell carcinoma of the ethmoid sinus	0.000791			HSP90AB1,HSP90B1,RRM2,TYMS	4
Cancer,Organismal Injury and Abnormalities	Occult primary cancer of head and neck	0.000791			HSP90AB1,HSP90B1,RRM2,TYMS	4
Cancer,Organismal Injury and Abnormalities,Respiratory Disease	Squamous cell carcinoma of the glottis	0.000791			HSP90AB1,HSP90B1,RRM2,TYMS	4
Cancer,Dermatological Diseases and Conditions,Gastrointestinal Disease,Organismal Injury and Abnormalities	Squamous cell carcinoma of the lip	0.000791			HSP90AB1,HSP90B1,RRM2,TYMS	4
Cancer,Connective Tissue Disorders,Gastrointestinal Disease,Organismal Injury and Abnormalities,Respiratory Disease,Skeletal and Muscular Disorders	Squamous cell carcinoma of the maxillary sinus	0.000791			HSP90AB1,HSP90B1,RRM2,TYMS	4
Cancer,Organismal Injury and Abnormalities,Respiratory Disease	Squamous cell carcinoma of the supraglottis	0.000791			HSP90AB1,HSP90B1,RRM2,TYMS	4
Cancer,Organismal Injury and Abnormalities,Reproductive System Disease	Non-germinomatous germ cell tumor	0.000811			DCLRE1A,DNMT1,GMNN,HSP90AB1,HSP90B1,MOS	6
Developmental Disorder,Embryonic Development,Organismal Development,Tissue Morphology	Lack of ectoderm	0.00083			GMNN,SMAD2,TRIM33	3
Cancer,Organismal Injury and Abnormalities,Respiratory Disease	EGFR exon 19 deletion positive EGFR T790M mutation negative non-squamous non-small cell lung cancer	0.00083			HSP90AB1,HSP90B1,TYMS	3
Cancer,Hematological Disease,Immunological Disease,Organismal Injury and Abnormalities	Newly diagnosed de novo acute myeloid leukemia	0.00083			DNMT1,HPRT1,POLB	3
Cancer,Gastrointestinal Disease,Organismal Injury and Abnormalities	HER2 non-overexpressing gastric adenocarcinoma	0.00083			HSP90AB1,HSP90B1,TYMS	3
Cancer,Hematological Disease,Immunological Disease,Organismal Injury and Abnormalities	High-risk CD20 positive diffuse large B-cell non-Hodgkin lymphoma	0.00083			HSP90AB1,HSP90B1,POLB	3
Nucleic Acid Metabolism,Small Molecule Biochemistry	Synthesis of deoxyribonucleotide	0.00083			RRM2,TBPL1,TYMS	3
Cancer,Organismal Injury and Abnormalities,Respiratory Disease	Recurrent ALK translocation negative CD274 positive non-small cell lung cancer	0.00083			HSP90AB1,HSP90B1,RRM2	3
Cancer,Gastrointestinal Disease,Organismal Injury and Abnormalities,Respiratory Disease	Nonmetastatic oropharyngeal squamous-cell carcinoma	0.00083			HSP90AB1,HSP90B1,TYMS	3
Cancer,Organismal Injury and Abnormalities,Respiratory Disease	EGFR L858R mutation positive EGFR T790M negative non-squamous non-small cell lung cancer	0.00083			HSP90AB1,HSP90B1,TYMS	3
Cancer,Gastrointestinal Disease,Organismal Injury and Abnormalities	HER2 positive distal esophageal carcinoma	0.00083			HSP90AB1,HSP90B1,TYMS	3
Cancer,Gastrointestinal Disease,Organismal Injury and Abnormalities	Stage II-IV adenocarcinoma of the lower esophagus	0.00083			HSP90AB1,HSP90B1,TYMS	3
Cancer,Organismal Injury and Abnormalities,Respiratory Disease	Recurrent EGFR mutation negative CD274 positive non-small cell lung cancer	0.00083			HSP90AB1,HSP90B1,RRM2	3
Cancer,Gastrointestinal Disease,Organismal Injury and Abnormalities	HER2 positive distal esophageal adenocarcinoma	0.00083			HSP90AB1,HSP90B1,TYMS	3
Cancer,Hematological Disease,Immunological Disease,Organismal Injury and Abnormalities	Relapsed lymphocytic cancer	0.000833			DNMT1,HPRT1,HSP90AB1,HSP90B1,POLB,PSMB2,RRM2,STK24,TYMS	9
Embryonic Development,Organismal Development	Arrest in growth of embryo	0.000844			CUL1,DNMT1,HSP90B1,NASP,RAB10,RDH10,SMAD2,SNX2,SUMO2,TSG101,UHRF1	11
Cancer,Hematological Disease,Immunological Disease,Organismal Injury and Abnormalities	Stage III-IV mantle cell lymphoma	0.000861			HSP90AB1,HSP90B1,POLB,PSMB2,RRM2	5
Cell Cycle	G2/M phase transition of tumor cell lines	0.000861			CCNB1,CHEK1,MAD2L1,NRG1,RPS6	5
Endocrine System Disorders,Organismal Injury and Abnormalities	Thyroid nodule	0.000861			HSP90AB1,MT-ND1,MT-ND2,MT-ND5,PSMA3	5
Cancer,Hematological Disease,Immunological Disease,Organismal Injury and Abnormalities	CD20 positive diffuse large B-cell non-Hodgkin lymphoma	0.000861			HSP90AB1,HSP90B1,POLB,PSMB2,RRM2	5
Cell Death and Survival	Apoptosis of fibroblast cell lines	0.00089		1.977	CCNB1,CCNE1,CCNG1,CHEK1,CLIC4,DNMT1,LEF1,MELK,PLK3,PLRG1,PSMD6,RHOT1,RPL10,RPL37,SF3B6,SIVA1,SKP2,SUMO1	18
Gene Expression	Transcription	0.000897		-0.524	BRD7,BTF3,CBX1,CCNB1,CCNE1,CDK7,CDK8,CHEK1,CKS1B,CKS2,CRKL,CRY1,DDB1,DNMT1,EDF1,EIF4G2,ELMO1,ELOC,ENY2,EXOSC9,GMNN,GSKIP,GTF2A2,HELLS,HMGB2,HSBP1,HTATSF1,LEF1,LGMN,MED10,MED20,MED21,MELK,MTA3,NCBP2,NDUFA13,NRG1,PCGF1,PCID2,PCNA,PLK3,POLR2F,POLR2J,PPM1A,PPP1CC,PSMB2,PTPN2,RACK1,RAD21,RBM17,RBX1,RNF111,RPL10,RPL11,RPL12,RPL6,RPS14,RPS7,RTRAF,SIAH1,SIN3A,SMAD2,STRAP,SUB1,SUMO1,SUMO2,TARDBP,TBPL1,TFG…	81
Cancer,Organismal Injury and Abnormalities	EGFR expressing squamous cell carcinoma	0.000929			HSP90AB1,HSP90B1,RRM2,TYMS	4
Cell Cycle	Arrest in G2 phase of carcinoma cell lines	0.000929			CCNB1,CHEK1,MAD2L1,RPS6	4
Cancer,Organismal Injury and Abnormalities,Reproductive System Disease	Stage II-III infiltrating ductal breast carcinoma	0.000929			HSP90AB1,HSP90B1,RRM2,TYMS	4
Cancer,Neurological Disease,Organismal Injury and Abnormalities	Supratentorial primitive neuroectodermal tumor	0.000929			HSP90AB1,HSP90B1,IDH1,TYMS	4
Cell Cycle,DNA Replication, Recombination, and Repair	S phase checkpoint control	0.000929		0.038	CHEK1,CKS1B,CKS2,RAD51C	4
Cancer,Gastrointestinal Disease,Organismal Injury and Abnormalities,Respiratory Disease	Stage IVA nasopharyngeal cancer	0.000936			HSP90AB1,HSP90B1	2
Tissue Development	Accumulation of kidney cell lines	0.000936			FEN1,TPX2	2
Cancer,Organismal Injury and Abnormalities,Reproductive System Disease	Stage IB2 cervical cancer	0.000936			HSP90AB1,HSP90B1	2
Cancer,Organismal Injury and Abnormalities,Reproductive System Disease	Stage IA cervical cancer	0.000936			HSP90AB1,HSP90B1	2
Cancer,Organismal Injury and Abnormalities,Reproductive System Disease	Stage IB2-IVA invasive cervical squamous cell carcinoma	0.000936			HSP90AB1,HSP90B1	2
Cancer,Organismal Injury and Abnormalities	High-risk occult primary cancer of head and neck	0.000936			HSP90AB1,HSP90B1	2
Cancer,Endocrine System Disorders,Organismal Injury and Abnormalities,Reproductive System Disease	Metastatic testicular neoplasm	0.000936			HSP90AB1,HSP90B1	2
Cancer,Organismal Injury and Abnormalities,Reproductive System Disease	Stage IB2-IVA primary cervical adenocarcinoma	0.000936			HSP90AB1,HSP90B1	2
Nucleic Acid Metabolism,Small Molecule Biochemistry	Synthesis of dTTP	0.000936			TBPL1,TYMS	2
Cancer,Organismal Injury and Abnormalities,Respiratory Disease	TNM stage T3 glottis cancer	0.000936			HSP90AB1,HSP90B1	2
Cancer,Gastrointestinal Disease,Organismal Injury and Abnormalities,Respiratory Disease	Stage IVB nasopharyngeal cancer	0.000936			HSP90AB1,HSP90B1	2
Cancer,Connective Tissue Disorders,Gastrointestinal Disease,Organismal Injury and Abnormalities,Respiratory Disease,Skeletal and Muscular Disorders	High-risk squamous cell cancer of the maxillary sinus	0.000936			HSP90AB1,HSP90B1	2
Cancer,Organismal Injury and Abnormalities,Respiratory Disease	Locally advanced glottis cancer	0.000936			HSP90AB1,HSP90B1	2
Cancer,Gastrointestinal Disease,Organismal Injury and Abnormalities,Respiratory Disease	High-risk squamous cell cancer of the hypopharynx	0.000936			HSP90AB1,HSP90B1	2
Cancer,Gastrointestinal Disease,Organismal Injury and Abnormalities,Respiratory Disease	High-risk squamous cell cancer of the oropharynx	0.000936			HSP90AB1,HSP90B1	2
Cancer,Organismal Injury and Abnormalities,Respiratory Disease	Ethmoid sinus adenocarcinoma	0.000936			HSP90AB1,HSP90B1	2
Cancer,Organismal Injury and Abnormalities,Respiratory Disease	High-risk squamous cell cancer of the ethmoid sinus	0.000936			HSP90AB1,HSP90B1	2
Cancer,Organismal Injury and Abnormalities,Respiratory Disease	Resectable glottis cancer	0.000936			HSP90AB1,HSP90B1	2
Cellular Development,Cellular Growth and Proliferation,Digestive System Development and Function,Hepatic System Development and Function,Organ Development,Tissue Development	Arrest in growth of hepatocytes	0.000936			CCNE1,SKP2	2
Cancer,Dermatological Diseases and Conditions,Gastrointestinal Disease,Organismal Injury and Abnormalities	High-risk squamous cell cancer of the lip	0.000936			HSP90AB1,HSP90B1	2
Cancer,Organismal Injury and Abnormalities,Respiratory Disease	High-risk squamous cell cancer of the glottis	0.000936			HSP90AB1,HSP90B1	2
Cancer,Organismal Injury and Abnormalities,Respiratory Disease	Resectable supraglottis cancer	0.000936			HSP90AB1,HSP90B1	2
Cancer,Gastrointestinal Disease,Organismal Injury and Abnormalities	Adenoid cystic carcinoma of parotid gland	0.000936			HSP90AB1,HSP90B1	2
Cancer,Organismal Injury and Abnormalities,Respiratory Disease	High-risk squamous cell cancer of the supraglottis	0.000936			HSP90AB1,HSP90B1	2
Cancer,Organismal Injury and Abnormalities,Reproductive System Disease	Invasive cervical adenocarcinoma	0.000936			HSP90AB1,HSP90B1	2
Cancer,Organismal Injury and Abnormalities,Respiratory Disease	Advanced stage primary laryngeal cancer	0.000936			HSP90AB1,HSP90B1	2
Cancer,Organismal Injury and Abnormalities,Respiratory Disease	Locally advanced supraglottis cancer	0.000936			HSP90AB1,HSP90B1	2
Neurological Disease,Organismal Injury and Abnormalities,Psychological Disorders	Bilateral striatal necrosis	0.000936			MT-ATP6,MT-ND6	2
Cell Morphology,Cellular Movement	Cell spreading of nervous tissue cell lines	0.000936			NRG1,RANBP9	2
Cancer,Organismal Injury and Abnormalities,Reproductive System Disease	FIGO stage IIA2 cervical cancer	0.000936			HSP90AB1,HSP90B1	2
Cancer,Organismal Injury and Abnormalities,Reproductive System Disease	Primary cervical adenosquamous carcinoma	0.000936			HSP90AB1,HSP90B1	2
Cell Cycle,Connective Tissue Development and Function	Polyploidy of fibroblast cell lines	0.000936			CKS1B,CKS2	2
Cancer,Gastrointestinal Disease,Organismal Injury and Abnormalities,Respiratory Disease	TNM stage T2-4 nasopharyngeal cancer	0.000936			HSP90AB1,HSP90B1	2
Cancer,Organismal Injury and Abnormalities,Reproductive System Disease	Primary cervical squamous cell carcinoma	0.000936			HSP90AB1,HSP90B1	2
Cell Cycle	Mitotic index of hematopoietic progenitor cells	0.000936			PTPN2,SKP2	2
Cancer,Organismal Injury and Abnormalities,Reproductive System Disease	Stage IB1 cervical cancer	0.000936			HSP90AB1,HSP90B1	2
Cell Cycle	Cell cycle progression of tumor cell lines	0.000937		1.914	BANF1,CCNE1,CCNG1,CKS1B,CSNK2A2,HELLS,MAD2L1,MELK,NASP,NRG1,PCNA,RAD21,RPA1,SAE1,TSG101,USP1	16
Cancer,Hematological Disease,Immunological Disease,Organismal Injury and Abnormalities	Relapsed B-cell non-Hodgkin lymphoma	0.00096			DNMT1,HSP90AB1,HSP90B1,POLB,PSMB2,RRM2	6
Cancer,Hematological Disease,Immunological Disease,Organismal Injury and Abnormalities	ALK fusion negative large cell lymphoma	0.00096			HSP90AB1,HSP90B1,POLB,RRM2,TYMS	5
Cellular Development,Cellular Growth and Proliferation,Connective Tissue Development and Function	Proliferation of fibroblast cell lines	0.000966	Increased	2.24	APEX1,CAPRIN1,CCNB2,CCNE1,CHEK1,CKS1B,CKS2,CUL1,DPY30,EIF3E,ODC1,POLB,PSMA4,PTPN2,RACK1,RAN,RPS6,SKP2,TBPL1,TFG,TPM1,TSN	22
Cancer,Organismal Injury and Abnormalities	Occult primary tumor	0.00097			CCNE1,CDK8,CHEK1,HSP90AB1,HSP90B1,NUP93,RAD21,RRM2,TYMS	9
Cancer,Hematological Disease,Organismal Injury and Abnormalities	Relapsed hematologic cancer	0.00101			DNMT1,HPRT1,HSP90AB1,HSP90B1,IDH1,POLB,PSMB2,RRM2,STK24,TYMS	10
Cancer,Organismal Injury and Abnormalities	Extracranial solid tumor	0.00104		0.644	ACTB,ADD1,ADD3,AIMP2,AKTIP,ALDH7A1,ANAPC10,ANKRD10,ANP32B,AP1M2,APEX1,API5,ARHGAP45,ARMC1,ATP1A1,ATP5F1A,ATP5F1B,ATP5F1C,ATP6V0B,ATP6V1H,BCAS2,BLCAP,BRD7,BTBD10,BTF3,BTG4,C17orf49,C2orf76,CALM1 (includes others),CAPRIN1,CBX1,CCDC25,CCDC77,CCNB1,CCNB2,CCNE1,CCNG1,CCT8,CDC45,CDK7,CDK8,CFAP298,CHEK1,CIB1,CKS1B,CKS2,CLDN12,CLIC4,CNN3,CNOT8,COX4I1,COX7A2,CRKL,CRLS1,CRY1,CSDE1,CSNK2A2,CTNNA1,CTNND1,CTS…	346
Cancer,Hematological Disease,Immunological Disease,Organismal Injury and Abnormalities	Undifferentiated acute leukemia	0.00107			HPRT1,POLB,PSMB2,RRM2,TYMS	5
Cancer,Hematological Disease,Immunological Disease,Organismal Injury and Abnormalities	Newly diagnosed acute myeloid leukemia	0.00107			DNMT1,HPRT1,IDH1,POLB,RRM2	5
Cancer,Gastrointestinal Disease,Organismal Injury and Abnormalities,Respiratory Disease	Oropharyngeal tumor	0.00107			HSP90AB1,HSP90B1,PCNA,RRM2,TYMS	5
Cell Cycle	Arrest in interphase of tumor cell lines	0.00108			CBX1,CCNB1,CCNE1,CCNG1,CHEK1,CSNK2A2,DDB1,DNMT1,MAD2L1,NRG1,RAD51C,RBX1,RPA1,RPL11,RPL23A,RPS6,TYMS	17
Cancer,Cardiovascular Disease,Hematological Disease,Organismal Injury and Abnormalities	Refractory anemia with excess blasts in transformation	0.00108			DNMT1,HPRT1,POLB,RRM2	4
Cancer,Gastrointestinal Disease,Organismal Injury and Abnormalities,Respiratory Disease	Metastatic nasopharyngeal carcinoma	0.00108			HSP90AB1,HSP90B1,RRM2,TYMS	4
DNA Replication, Recombination, and Repair	Initiation of replication of DNA	0.00108			CCNE1,CHEK1,RPA3,TSG101	4
Cancer,Gastrointestinal Disease,Organismal Injury and Abnormalities,Respiratory Disease	Non-metastatic nasopharyngeal carcinoma	0.00108			HSP90AB1,HSP90B1,RRM2,TYMS	4
Cancer,Organismal Injury and Abnormalities,Renal and Urological Disease	CD274 positive urothelial carcinoma	0.00109			HSP90AB1,HSP90B1,RRM2	3
Cancer,Organismal Injury and Abnormalities,Renal and Urological Disease	CD274 negative urothelial carcinoma	0.00109			HSP90AB1,HSP90B1,RRM2	3
Cell Cycle	Delay in G1/S phase transition of tumor cell lines	0.00109			CCNE1,NASP,RACK1	3
Cancer,Hematological Disease,Immunological Disease,Organismal Injury and Abnormalities	Relapsed nasal type extranodal NK-/T-cell lymphoma	0.00109			HSP90AB1,HSP90B1,RRM2	3
Cancer,Organismal Injury and Abnormalities,Renal and Urological Disease	Locally advanced urothelial cancer	0.00109			HSP90AB1,HSP90B1,RRM2	3
Cancer,Organismal Injury and Abnormalities,Renal and Urological Disease	Recurrent urinary bladder carcinoma	0.00109			HSP90AB1,HSP90B1,RRM2	3
Cancer,Organismal Injury and Abnormalities,Respiratory Disease	Metastatic squamous cell carcinoma of the larynx	0.00109			HSP90AB1,HSP90B1,TYMS	3
Cell Cycle	Arrest in G2/M phase of colorectal cancer cell lines	0.00109			CHEK1,DDB1,RBX1	3
Cancer,Hematological Disease,Immunological Disease,Organismal Injury and Abnormalities	Refractory nasal type extranodal NK-/T-cell lymphoma	0.00109			HSP90AB1,HSP90B1,RRM2	3
Cancer,Hematological Disease,Immunological Disease,Organismal Injury and Abnormalities	Recurrent lymphocytic cancer	0.00112			DNMT1,HPRT1,HSP90AB1,HSP90B1,POLB,PSMB2,RRM2,TYMS	8
Cell Signaling	Viral life cycle	0.00113			BANF1,NUP35,NUP93,RAN,SUMO1,SUMO2,TSG101,UBA52,UBB	9
Cancer,Hematological Disease,Organismal Injury and Abnormalities	Recurrent hematologic cancer	0.00116			DNMT1,HPRT1,HSP90AB1,HSP90B1,IDH1,POLB,PSMB2,RRM2,STK24,TYMS	10
Cardiovascular Disease,Organismal Injury and Abnormalities	Intermediate disease stage peripheral arterial disease	0.00116			COX7C,CTSC,EEF1B2,MED21,MOB4,PPP1CB,SNRPG,STK24,SUB1,TM2D1	10
Cell Cycle	Arrest in G2 phase of tumor cell lines	0.00118			CCNB1,CHEK1,DDB1,DNMT1,MAD2L1,NRG1,RBX1,RPA1,RPS6	9
Cell Cycle	Mitosis of cervical cancer cell lines	0.00118			CCNB1,CCNB2,EIF3E,ELOC,MAD2L1,RAD21,RPS24,TPX2	8
Cancer,Hematological Disease,Immunological Disease,Organismal Injury and Abnormalities	Stage IV non-Hodgkin lymphoma	0.00118			HSP90AB1,HSP90B1,POLB,RRM2,TYMS	5
Cell Cycle	Cell cycle progression of cervical cancer cell lines	0.00118		1	BANF1,CSNK2A2,MAD2L1,RAD21,RPA1	5
Cancer,Hematological Disease,Immunological Disease,Organismal Injury and Abnormalities	Recurrent non-Hodgkin's lymphoma	0.0012			DNMT1,HSP90AB1,HSP90B1,POLB,PSMB2,RRM2,TYMS	7
Cancer,Hematological Disease,Immunological Disease,Organismal Injury and Abnormalities	Refractory peripheral T-cell lymphoma	0.00125			HSP90AB1,HSP90B1,RRM2,TYMS	4
Cancer,Hematological Disease,Immunological Disease,Organismal Injury and Abnormalities	Relapsed peripheral T-cell lymphoma	0.00125			HSP90AB1,HSP90B1,RRM2,TYMS	4
Cancer,Gastrointestinal Disease,Organismal Injury and Abnormalities,Respiratory Disease	Unresectable nasopharyngeal cancer	0.00125			HSP90AB1,HSP90B1,RRM2,TYMS	4
Cell Cycle	Delay in interphase of tumor cell lines	0.00125			CCNE1,NASP,NRG1,RACK1	4
Cell Death and Survival,Embryonic Development	Cell viability of embryonic stem cells	0.00125			DCLRE1A,DNMT1,MED21,UHRF1	4
Cancer,Endocrine System Disorders,Organismal Injury and Abnormalities	Thyroid gland nonmedullary carcinoma	0.00126			IDH1,LSM7,MT-CO3,MT-ND1,MT-ND2,MT-ND3,MT-ND4,MT-ND5,NDUFA13,NRG1,SMAD2	11
Cancer,Organismal Injury and Abnormalities,Reproductive System Disease	Invasive breast carcinoma	0.00127			CALM1 (includes others),CLDN12,FERMT2,GABARAPL2,HELLS,HSP90AB1,HSP90B1,MAPRE1,MT-ND1,NUSAP1,PCNA,RRM2,TPM1,TYMS,WDR1,YWHAQ	16
Cancer,Hematological Disease,Immunological Disease,Organismal Injury and Abnormalities	T-cell lymphoblastic lymphoma	0.00132			DNMT1,HPRT1,LEF1,POLB,PSMB2,TYMS	6
Gene Expression	Transcription of RNA	0.00133		-0.716	BRD7,BTF3,CBX1,CCNE1,CDK7,CDK8,CKS1B,CKS2,CRY1,DDB1,DNMT1,EDF1,EIF4G2,ELOC,ENY2,EXOSC9,GMNN,GSKIP,GTF2A2,HMGB2,HSBP1,HTATSF1,LEF1,MED10,MED20,MED21,MELK,MTA3,NCBP2,NDUFA13,NRG1,PCGF1,PCID2,PCNA,PLK3,POLR2F,POLR2J,PPM1A,PPP1CC,PTPN2,RAD21,RBX1,RNF111,RPL10,RPL11,RPL6,RPS14,RTRAF,SIAH1,SIN3A,SMAD2,STRAP,SUB1,SUMO1,SUMO2,TARDBP,TBPL1,TFG,TRIM33,TSG101,UBA3,UBA52,UBB,UBE2L3,UHRF1,VRK1,WDR75,YWHAB,YWH…	70
Cancer,Hematological Disease,Organismal Injury and Abnormalities	Refractory malignant lymphoid neoplasm	0.00136			DNMT1,HPRT1,HSP90AB1,HSP90B1,POLB,PSMB2,RRM2,STK24,TYMS	9
Embryonic Development,Organismal Development,Tissue Development	Mesoderm development	0.00139			EPB41L5,HSP90B1,LEF1,RDH10,SMAD2,SUMO2,TRIM33,UHRF1	8
Cancer,Organismal Injury and Abnormalities,Renal and Urological Disease	Unresectable urothelial cancer	0.0014			HSP90AB1,HSP90B1,RRM2	3
Cancer,Hematological Disease,Immunological Disease,Organismal Injury and Abnormalities	Refractory CD20 positive diffuse large B-cell non-Hodgkin lymphoma	0.0014			HSP90AB1,HSP90B1,POLB	3
Post-Translational Modification	Acetylation of Histone h2a	0.0014			ACTL6A,MEAF6,MORF4L1	3
Cancer,Organismal Injury and Abnormalities,Tumor Morphology	Metastatic progressive EGFR L858R mutation positive large cell carcinoma	0.0014			HSP90AB1,HSP90B1,TYMS	3
Cancer,Hematological Disease,Immunological Disease,Organismal Injury and Abnormalities	Recurrent CD20 positive diffuse large B-cell non-Hodgkin lymphoma	0.0014			HSP90AB1,HSP90B1,POLB	3
Cancer,Organismal Injury and Abnormalities,Renal and Urological Disease	Locally advanced bladder cancer	0.0014			HSP90AB1,HSP90B1,RRM2	3
Cancer,Organismal Injury and Abnormalities,Respiratory Disease	Unresectable lung adenocarcinoma	0.0014			HSP90AB1,HSP90B1,TYMS	3
Cell Death and Survival	Cell death of connective tissue cells	0.00142		0.136	ACTB,CCNB1,CCNE1,CCNG1,CHEK1,CLIC4,DNMT1,EI24,GMFB,LAMP2,LEF1,MELK,OAZ1,PLK3,PLRG1,POLB,PSMD6,RHOT1,RPL10,RPL37,SF3B6,SH3GLB1,SIVA1,SKP2,SMAD2,SOD1,SUMO1,TSG101	28
Cancer,Hematological Disease,Immunological Disease,Organismal Injury and Abnormalities	Mixed phenotype acute leukemia	0.00142			DNMT1,HPRT1,POLB,PSMB2,RRM2,TYMS	6
Infectious Diseases	Transport of virus	0.00144			MAPRE1,RAN,UBA52,UBB	4
Cancer,Gastrointestinal Disease,Organismal Injury and Abnormalities,Respiratory Disease	Stage IV nasopharyngeal carcinoma	0.00144			HSP90AB1,HSP90B1,RRM2,TYMS	4
Cancer,Organismal Injury and Abnormalities,Respiratory Disease	TNM stage N0 non-squamous non-small cell lung cancer	0.00144			HSP90AB1,HSP90B1,RRM2,TYMS	4
Cancer,Organismal Injury and Abnormalities,Respiratory Disease	TNM stage T2-T3 non-squamous non-small cell lung cancer	0.00144			HSP90AB1,HSP90B1,RRM2,TYMS	4
Cancer,Organismal Injury and Abnormalities,Respiratory Disease	TNM stage N1 non-squamous non-small cell lung cancer	0.00144			HSP90AB1,HSP90B1,RRM2,TYMS	4
Cancer,Organismal Injury and Abnormalities,Respiratory Disease	TNM stage T4 non-squamous non-small cell lung cancer	0.00144			HSP90AB1,HSP90B1,RRM2,TYMS	4
Cancer,Organismal Injury and Abnormalities	Recurrent primary neoplasia	0.00144			HSP90AB1,HSP90B1,POLB,RRM2,TYMS	5
Cell Cycle,Cell Morphology	Formation of spindle apparatus	0.00145		0	EIF3E,HELLS,LAMTOR5,MAD2L1,RAN,SASS6,TPX2	7
Cell Morphology,Cellular Function and Maintenance	Repair of cells	0.00147	Increased	2.416	APEX1,CHEK1,FEN1,PCNA,POLB,RPA1,TRIM33,UBE2N	8
Infectious Diseases	Replication of Influenza A virus	0.00149	Increased	3.835	AKTIP,ATP6V0B,CLIC4,PLK3,RPL13A,RPS10,RPS14,RPS16,RPS5,RPSA,RTRAF,SAE1,SF3B6,SUMO1,SUMO2	15
Cancer,Hematological Disease,Organismal Injury and Abnormalities	Advanced hematologic cancer	0.00155			DNMT1,HSP90AB1,HSP90B1,POLB,PSMB2,RRM2,STK24,TYMS	8
Cancer,Endocrine System Disorders,Organismal Injury and Abnormalities	Differentiated thyroid cancer	0.00158			IDH1,LSM7,MT-CO3,MT-ND1,MT-ND2,MT-ND3,MT-ND4,MT-ND5,NDUFA13,NRG1,SMAD2	11
Cancer,Organismal Injury and Abnormalities,Reproductive System Disease	Germ cell tumor	0.00163			DCLRE1A,DNMT1,GMNN,HSP90AB1,HSP90B1,MOS,NUDT21,RRM2	8
Cancer,Organismal Injury and Abnormalities,Skeletal and Muscular Disorders	Smooth muscle tumor	0.00163			ANAPC10,CKS2,CTNND1,CTSC,FERMT2,HSP90AB1,MDH1,MT-CO2,PCNA,PLK3,RPL19,RPL27,RPS15,RPS19,RRM2,TMEM59,TWF1	17
Cancer,Organismal Injury and Abnormalities	Tumorigenesis of tissue	0.00164		0.355	ACTB,ADD1,ADD3,AKTIP,ALDH7A1,ANAPC10,ANKRD10,ANP32B,AP1M2,APEX1,API5,ARMC1,ATP1A1,ATP5F1B,ATP6V0B,ATP6V1H,BCAS2,BLCAP,BRD7,BTBD10,BTF3,BTG4,C17orf49,C2orf76,CALM1 (includes others),CAPRIN1,CBX1,CCDC25,CCDC77,CCNB1,CCNB2,CCNE1,CCNG1,CCT8,CDC45,CDK7,CDK8,CFAP298,CHEK1,CIB1,CKS1B,CKS2,CLDN12,CLIC4,CNN3,CNOT8,COX4I1,COX7A2,CRKL,CRLS1,CRY1,CSDE1,CSNK2A2,CTNNA1,CTNND1,CTSC,CUL1,DAZL,DCAF13,DCLRE1A,DDB1…	336
Cancer,Organismal Injury and Abnormalities,Respiratory Disease	Stage IIA non-small cell lung carcinoma	0.00165			HSP90AB1,HSP90B1,RRM2,TYMS	4
DNA Replication, Recombination, and Repair	Mismatch repair	0.00165			PCNA,POLB,RPA1,RPA3	4
Cancer,Endocrine System Disorders,Gastrointestinal Disease,Organismal Injury and Abnormalities	Locally advanced pancreatic cancer	0.00165			HSP90AB1,HSP90B1,RRM2,TYMS	4
Cellular Assembly and Organization	Association of chromosome components	0.00165			HELLS,MCMBP,RAD21,RPA1	4
Cancer,Organismal Injury and Abnormalities,Respiratory Disease	TNM stage N2 non-squamous non-small cell lung cancer	0.00165			HSP90AB1,HSP90B1,RRM2,TYMS	4
Cancer,Organismal Injury and Abnormalities	Non-hematological solid tumor	0.00167		-0.04	ACTB,ACTL6A,ADD1,ADD3,AKTIP,ALDH7A1,ANAPC10,ANKRD10,ANP32B,AP1M2,APEX1,API5,ARMC1,ATP1A1,ATP5F1B,ATP6V0B,ATP6V1H,BCAS2,BLCAP,BRD7,BTBD10,BTF3,BTG4,C17orf49,C2orf76,CALM1 (includes others),CAPRIN1,CBX1,CCDC25,CCDC77,CCNB1,CCNB2,CCNE1,CCNG1,CCT8,CDC45,CDK7,CDK8,CFAP298,CHEK1,CIB1,CKS1B,CKS2,CLDN12,CLIC4,CNN3,CNOT8,COX4I1,COX5B,COX7A2,CRKL,CRLS1,CRY1,CSDE1,CSNK2A2,CTNNA1,CTNND1,CTSC,CUL1,DAZL,DCAF13…	340
Organismal Injury and Abnormalities,Renal and Urological Disease	Chronic kidney disease	0.00174			ATP5ME,COX7C,EEF1B2,HPRT1,LGMN,LSM7,MT-CO1,NDUFB1,PSMB2,RPL34,SKP2,SNRPE,SNRPG,ZC3H15	14
Cancer,Neurological Disease,Organismal Injury and Abnormalities	Recurrent central nervous system tumor	0.00174			HSP90AB1,HSP90B1,ODC1,POLB,TYMS	5
Cancer,Hematological Disease,Immunological Disease,Organismal Injury and Abnormalities	Aggressive NK-cell leukemia	0.00176			HSP90AB1,HSP90B1,RRM2	3
Cancer,Endocrine System Disorders,Organismal Injury and Abnormalities,Reproductive System Disease	Ovarian teratoma	0.00176			DCLRE1A,HSP90AB1,HSP90B1	3
Cancer,Organismal Injury and Abnormalities,Reproductive System Disease	Recurrent prostatic carcinoma	0.00176			HSP90AB1,HSP90B1,RRM2	3
Cellular Assembly and Organization,DNA Replication, Recombination, and Repair	Formation of gamma H2AX nuclear focus	0.00178		-1.664	APEX1,CCNB1,CDC45,CHEK1,DDB1,RAD21	6
Neurological Disease	Progressive neurological disorder	0.00183		0.911	ACTB,AIMP2,CALM1 (includes others),HNRNPDL,HPRT1,HSP90AB1,HSP90B1,MDH1,MT-CYB,MT-ND1,MT-ND5,MT-ND6,NRG1,PCNA,POLB,RAN,RPL13,RPL13A,RPL15,RPL31,RPS3A,RPS4X,RPS6,RRM2,SOD1,TARDBP,TYMS,UBB,ZNHIT3	29
Cell Death and Survival	Apoptosis of spermatids	0.00185			CSNK2A2,TBPL1	2
Cancer,Gastrointestinal Disease,Organismal Injury and Abnormalities	Locally advanced HER2 positive esophageal adenocarcinoma	0.00185			HSP90AB1,HSP90B1	2
Cell Cycle	Metaphase of germ cells	0.00185			CKS2,MOS	2
Cancer,Neurological Disease,Organismal Injury and Abnormalities	Recurrent anaplastic astrocytoma	0.00185			ODC1,TYMS	2
Cellular Development	Differentiation of eye cell lines	0.00185			SUMO1,SUMO2	2
Cancer,Hematological Disease,Immunological Disease,Organismal Injury and Abnormalities	PDGBR rearrangement negative Philadelphia chromosome negative t(5;12)(q33;p13) negative chronic myelomonocytic leukemia	0.00185			DNMT1,RRM2	2
Cancer,Gastrointestinal Disease,Organismal Injury and Abnormalities	Recurrent HER2 positive gastric adenocarcinoma	0.00185			HSP90AB1,HSP90B1	2
Cancer,Hematological Disease,Immunological Disease,Organismal Injury and Abnormalities	Cytogenetic abnormality positive loss of Y chromosome negative Philadelphia chromosome negative t(5;12)(q33;p13) negative CMML	0.00185			DNMT1,RRM2	2
Molecular Transport,Small Molecule Biochemistry	Quantity of spermine	0.00185			OAZ1,ODC1	2
Hair and Skin Development and Function,Tissue Development	Accumulation of epithelial cell lines	0.00185			FEN1,TPX2	2
Cancer,Cellular Development,Cellular Growth and Proliferation,Endocrine System Disorders,Organismal Injury and Abnormalities,Respiratory Disease,Tumor Morphology	Proliferation of small cell lung cancer cells	0.00185			ODC1,SKP2	2
Cell Cycle	M phase of breast cancer cell lines	0.00185			CCNE1,SIAH1	2
Cancer,Gastrointestinal Disease,Organismal Injury and Abnormalities	Recurrent HER2 positive esophageal adenocarcinoma	0.00185			HSP90AB1,HSP90B1	2
Embryonic Development,Organismal Development,Tissue Development	Formation of embryoblast	0.00185			FEN1,GMNN	2
Embryonic Development,Tissue Development	Accumulation of embryonic cell lines	0.00185			FEN1,TPX2	2
Cell Morphology	Abnormal morphology of microvilli	0.00185			AP1M2,SAV1	2
Cancer,Hematological Disease,Immunological Disease,Organismal Injury and Abnormalities	Myeloproliferative chronic myelomonocytic leukemia	0.00185			DNMT1,RRM2	2
Cell Cycle	Delay in interphase of breast cancer cell lines	0.00185			CCNE1,NRG1	2
Cancer,Gastrointestinal Disease,Organismal Injury and Abnormalities	Metastatic HER2 positive esophageal adenocarcinoma	0.00185			HSP90AB1,HSP90B1	2
Cellular Assembly and Organization	Recruitment of vesicles	0.00185			ACTB,RAN	2
Cancer,Hematological Disease,Immunological Disease,Organismal Injury and Abnormalities	Extramedullary acute myeloid leukemia	0.00185			DNMT1,POLB	2
Neurological Disease,Organismal Injury and Abnormalities,Psychological Disorders	Adult-onset amyotrophic lateral sclerosis	0.00185			SOD1,TARDBP	2
Hereditary Disorder,Neurological Disease,Organismal Injury and Abnormalities,Psychological Disorders,Skeletal and Muscular Disorders	Early onset Parkinson disease 6	0.00185			MT-ND5,MT-ND6	2

## Sheet: Tox Functions
Categories	Functions Annotation	p-Value	Predicted Activation State	Activation z-score	Molecules	# Molecules
Liver Hyperplasia/Hyperproliferation	Metastatic liver cholangiocarcinoma	6.22e-05			HSP90AB1,HSP90B1,RRM2,TYMS	4
Liver Hyperplasia/Hyperproliferation	Unresectable liver cholangiocarcinoma	6.22e-05			HSP90AB1,HSP90B1,RRM2,TYMS	4
Liver Hyperplasia/Hyperproliferation	Liver cholangiocarcinoma	0.000312			HSP90AB1,HSP90B1,IDH1,PSMB2,RRM2,TYMS	6
Liver Proliferation	Arrest in growth of hepatocytes	0.000936			CCNE1,SKP2	2
Liver Hyperplasia/Hyperproliferation	Hepatoblastoma	0.00209			HSP90AB1,HSP90B1,RRM2,SAV1,TYMS	5
Liver Hyperplasia/Hyperproliferation	Hyperplasia of liver	0.00316			CCNE1,SKP2,SOD1	3
Hepatocellular Carcinoma,Liver Hyperplasia/Hyperproliferation	Childhood type hepatocellular carcinoma	0.00544			HSP90AB1,HSP90B1,RRM2,TYMS	4
Hepatocellular Carcinoma,Liver Hyperplasia/Hyperproliferation	Hepatitis B virus-related hepatocellular carcinoma	0.00894			HSP90B1,RACK1,RPSA,SOD1	4
Liver Hyperplasia/Hyperproliferation	Advanced liver cholangiocarcinoma	0.0105			PSMB2,TYMS	2
Cardiac Damage	Cardiotoxicity	0.0111			HPRT1,HSP90AB1,HSP90B1,POLB	4
Renal Hyperplasia/Hyperproliferation	Hyperplasia of proximal tubule cells	0.0178			LGMN	1
Cardiac Inflammation	Mycotic endocarditis	0.0178			TYMS	1
Cardiac Dysfunction	Left ventricular noncompaction type 9	0.0178			TPM1	1
Cardiac Enlargement	Myocardial hypertrophy	0.0178			CIB1	1
Liver Hyperplasia/Hyperproliferation	Metastatic malignant colorectal neoplasm to the liver	0.0178			TYMS	1
Cardiac Arrythmia,Congenital Heart Anomaly	Long QT syndrome type 15	0.0178			CALM1 (includes others)	1
Cardiac Arrythmia,Tachycardia	Catecholaminergic polymorphic ventricular tachycardia type 4	0.0178			CALM1 (includes others)	1
Cardiac Fibrosis	Fibrosis of right ventricle	0.0178			CTNNA1	1
Cardiac Dysplasia	Dysplasia of right ventricle	0.0178			RPSA	1
Nephrosis	Nephrotic syndrome type 12	0.0178			NUP93	1
Cardiac Dilation,Cardiac Enlargement	Dilated cardiomyopathy 1y	0.0178			TPM1	1
Glutathione Depletion In Liver,Hepatocellular Peroxisome Proliferation,Liver Enlargement	Hypertrophy of hepatocytes	0.0178			EI24	1
Cardiac Arrythmia,Congenital Heart Anomaly	Long QT syndrome type 14	0.0178			CALM1 (includes others)	1
Increased Levels of Albumin	Increased export of albumin	0.0178			RAN	1
Cardiac Arrythmia,Tachycardia	Catecholaminergic polymorphic ventricular tachycardia type 1	0.0285			CALM1 (includes others),TPM1	2
Liver Hyperplasia/Hyperproliferation	Mixed hepatocellular adenoma	0.0353			SAV1	1
Glomerular Injury	Glomerular cyst	0.0353			LGMN	1
Liver Hyperplasia/Hyperproliferation	Nodular hyperplasia of liver	0.0353			SOD1	1
Hepatocellular Carcinoma,Liver Hyperplasia/Hyperproliferation	Mixed hepatocellular carcinoma	0.0353			SAV1	1
Liver Hyperplasia/Hyperproliferation	Resectable liver metastasis	0.0353			TYMS	1
Congenital Heart Anomaly	Atrial septal defect type 1	0.0353			TPM1	1
Renal Necrosis/Cell Death	Apoptosis of kidney cell lines	0.0448		0.421	API5,CCNB1,GMFB,MELK,PPM1A,RAD21,RHOT1,SIAH1,STRAP,YWHAQ	10

## Sheet: Upstream Regulators
Upstream Regulator	Log10AvTPM	Molecule Type	Predicted Activation State	Activation z-score	Flags	p-value of overlap	Target molecules in dataset
MYCN		transcription regulator	Activated	6.141		9.42e-36	ACTB,APEX1,CDK7,EEF1G,EIF4G2,HSP90AB1,ODC1,PSMB7,RPL10,RPL11,RPL12,RPL13,RPL13A,RPL18,RPL18A,RPL19,RPL21,RPL22,RPL23A,RPL24,RPL26,RPL27,RPL28,RPL29,RPL30,RPL31,RPL37,RPL39,RPL4,RPL41,RPL6,RPL8,RPLP0,RPLP1,RPLP2,RPS12,RPS13,RPS15,RPS16,RPS17,RPS19,RPS23,RPS24,RPS28,RPS3A,RPS4X,RPS5,RPS6,RPS7,RPS8,TPM1
RICTOR		other	Inhibited	-7	bias	6.37e-35	ATP5F1A,ATP5F1B,ATP5F1C,ATP5MC3,ATP5MG,ATP6V0B,ATP6V1H,COX4I1,COX7A2,MRPL13,NDUFB6,NDUFB8,NDUFB9,PSMA3,PSMA4,PSMB2,PSMB7,PSMD6,RPL10,RPL10A,RPL11,RPL12,RPL13A,RPL18,RPL21,RPL22,RPL26,RPL28,RPL30,RPL4,RPL41,RPL6,RPL8,RPLP0,RPLP2,RPS10,RPS11,RPS13,RPS15,RPS18,RPS19,RPS21,RPS23,RPS24,RPS5,RPS6,RPS8,RPSA,UQCRQ
sirolimus		chemical drug	Inhibited	-7.092	bias	6.76e-30	ACTB,ATP1A1,ATP5F1C,ATP6V0B,CCNE1,CHEK1,EIF5,HSP90AB1,HSP90B1,IDH1,OAZ1,ODC1,PCNA,PSMA3,PSMA4,PSMB7,RACK1,RAN,RPL10,RPL10A,RPL13A,RPL15,RPL18,RPL18A,RPL19,RPL21,RPL27,RPL29,RPL30,RPL34,RPL37,RPL41,RPL8,RPLP0,RPS10,RPS12,RPS13,RPS14,RPS15,RPS16,RPS17,RPS18,RPS19,RPS21,RPS23,RPS24,RPS3A,RPS4X,RPS5,RPS6,RPS7,RPS8,RPSA,SLC25A5,SOD1,TYMS,UBA52,VAMP3,ZNF207
5-fluorouracil		chemical drug	Inhibited	-5.768	bias	1.03e-29	ATP5F1B,ATP5F1C,ATP5ME,BTF3,CCNG1,EEF1G,EIF1,EIF3E,HSP90AB1,HSPE1,MDH1,MT-CO1,MT-CO2,MT-ND3,MT-ND4,MT-ND6,OAZ1,PSMB2,PSMB7,RPL10,RPL10A,RPL11,RPL15,RPL18,RPL19,RPL21,RPL24,RPL30,RPL31,RPL37,RPL6,RPS13,RPS16,RPS23,RPS28,RPS4X,RPS8,SLC25A3,SLC25A5,SNRPE,SNRPG,SRP9,SUB1,TYMS
CD 437		chemical drug	Inhibited	-5.729	bias	4.79e-25	API5,ATP5F1A,ATP5F1B,ATP5F1C,ATP5MC3,ATP5MG,BANF1,COX7A2,COX7C,NDUFB9,NOP10,ODC1,PSMA4,RBX1,RPL10,RPL11,RPL13,RPL13A,RPL19,RPL24,RPL39,RPL8,RPLP1,RPLP2,RPS10,RPS15,RPS16,RPS17,SKP1,SLC25A3,SLC25A5,SNRPG,SOD1,SUMO1,UBA52,UBE2N
ST1926		chemical drug	Inhibited	-5.657	bias	4.89e-24	ACTB,ATP5F1A,ATP5F1B,ATP5ME,COX5B,COX7A2,COX7C,EIF3E,EIF4G2,NDUFB9,NOP10,ODC1,PSMA4,RBX1,RPL10,RPL13,RPL18A,RPL19,RPL24,RPL29,RPL39,RPL41,RPL6,RPL8,RPLP1,RPS10,RPS15,SKP1,SLC25A3,SNRPG,SOD1,UBA52
DAP3		other	Activated	3.317	bias	4.71e-18	MT-ATP6,MT-CO1,MT-CO2,MT-CO3,MT-CYB,MT-ND1,MT-ND2,MT-ND3,MT-ND4,MT-ND5,MT-ND6
RRP1B		transcription regulator				5.06e-17	CCNB2,CCNE1,CCNG1,CHEK1,FEN1,HSP90AB1,PCNA,RPA1,RPL11,RPL13,RPL13A,RPL19,RPL22,RPL27,RPL37,RPL39,RPL6,RPS10,RPS14,RPS19,RPS5,RPS8
actinonin		chemical reagent	Inhibited	-3.317	bias	7.01e-16	MT-ATP6,MT-CO1,MT-CO2,MT-CO3,MT-CYB,MT-ND1,MT-ND2,MT-ND3,MT-ND4,MT-ND5,MT-ND6
MT-TE		other				6.23e-13	MT-ATP6,MT-CO2,MT-CYB,MT-ND1,MT-ND4,MT-ND5,MT-ND6
LRPPRC		other		0.378		6.23e-13	MT-ATP6,MT-CO1,MT-ND1,MT-ND2,MT-ND3,MT-ND5,MT-ND6
HNF4A		transcription regulator		0	bias	3.64e-12	ANAPC10,ARL1,ARMC1,ATP6V1H,CCDC25,CCNB1,CCNE1,CCNG1,CCT8,CDC45,CDK8,CFAP298,CKS2,CLDN12,CMC2,COX7A2,COX7C,CRKL,CRY1,DCAF13,EIF5,ELMO1,FEN1,GINS3,GNG5,GOLT1B,HMGB2,HSP90B1,HSPE1,ITPRID2,LAMTOR2,LAMTOR5,MAGOH,MDH1,NCBP2,NDUFB1,NUDT5,ORMDL1,PCNA,POLB,PPP6C,PSMA3,PSMB7,RAB10,RAB2A,REXO2,RPL10,RPL12,RPL18,RPL18A,RPL31,RPL41,RPLP0,RPLP1,RPS18,RPS6,SEC61B,SF3A3,SKP2,SLC25A5,SNRPD3,SNX3,SNX5,SOD1,SPCS2,S…
MYC		transcription regulator	Activated	5.078	bias	3.74e-12	ACTB,ADD1,AIMP2,APEX1,CCNB1,CCNB2,CCNE1,CDK7,CHEK1,CKS2,CLIC4,COX5B,CSDE1,CTNNA1,CUL1,DNMT1,EXOSC7,HSPE1,IDH1,LAMP2,LGMN,MAD2L1,NAP1L1,NUDT21,ODC1,PCNA,RAB10,RPL10,RPL11,RPL13,RPL19,RPL21,RPL22,RPL26,RPL27,RPL30,RPL41,RPL6,RPLP1,RPS12,RPS16,RPS18,RPS19,RPS23,RPS6,RPS7,RRM2,SAE1,SKP2,SLC25A5,SNRPD1,SUMO1,SUMO2,TMEM126A,TYMS,VAMP3
ALKBH1		enzyme	Activated	2.646	bias	4.9e-12	MT-ATP6,MT-CO1,MT-CO2,MT-CYB,MT-ND2,MT-ND4,MT-ND5
NSUN3		enzyme	Activated	2.646	bias	4.9e-12	MT-ATP6,MT-CO1,MT-CO2,MT-CYB,MT-ND2,MT-ND4,MT-ND5
interferon beta-1a		biologic drug				8.53e-12	ATP5MC3,ATP5ME,ATP5MG,COX5B,EEF1G,NDUFB9,PPP1CC,RAN,RPL18,RPL19,RPL22,RPL24,RPL26,RPL27,RPS19,RPS28,RPS7,TBCB
E2F4		transcription regulator				2.87e-11	CALM1 (includes others),CCDC77,CCNE1,CHEK1,CKS1B,CKS2,COX7C,CSDE1,DDB1,EXOSC9,FEN1,GMNN,GOLT1B,HSP90B1,MAD2L1,NASP,PCNA,RPA3,RRM2,SMC4,TMEM126A,TPX2,UHRF1
imatinib		chemical drug	Inhibited	-2.953	bias	2.96e-11	ATP5MC3,ATP6V0B,CCNB1,CCNE1,CDC45,CHEK1,COX5B,COX7A2,COX7C,HSBP1,HSP90AB1,HSP90B1,HSPE1,LMAN2,MAD2L1,MT-ND6,NDUFA13,NDUFB6,NDUFB8,PCNA,SH3GLB1,SKP2,SNRPD3,SNRPE,SNRPG,TBPL1,UQCRQ
MALSU1		other	Activated	2.449	bias	3.48e-11	COX4I1,MT-CO1,MT-CO2,MT-ND1,MT-ND4,MT-ND6
TP53		transcription regulator		0.141		1.36e-10	ACTB,ACTL6A,ADD3,APEX1,API5,ATP1A1,ATP5F1A,ATP5F1C,ATP5MC3,CCNB1,CCNB2,CCNE1,CCNG1,CDK7,CHEK1,CKS1B,CKS2,CLIC4,CNN3,COX7A2,DCLRE1A,DNMT1,EI24,EIF4G2,EIF5,FEN1,FERMT2,GMNN,HMGB2,HSP90AB1,IDH1,ISCU,LMAN2,MAD2L1,MELK,MOS,MT-CO2,MT-CYB,MT-ND5,NAP1L1,NUDT5,NUSAP1,PCNA,POLB,PPM1A,PPP1CC,RAN,RPL10,RPL12,RPS12,RPS16,RPS18,RPS19,RPS5,RPSA,RRM2,SEC61B,SIAH1,SIVA1,SKP2,SMC4,SNX5,SOD1,SPCS2,SUMO1,TIMM9,TPX2,…
SIRT3		enzyme	Inhibited	-3.308	bias	2.13e-10	MT-ATP6,MT-CO1,MT-CO2,MT-CO3,MT-CYB,MT-ND1,MT-ND2,MT-ND3,MT-ND4,MT-ND5,MT-ND6
MRPL14		other	Activated	2.449	bias	2.4e-10	COX4I1,MT-CO1,MT-CO2,MT-ND1,MT-ND4,MT-ND6
POLG		enzyme				3.13e-10	EEF1B2,MT-CO2,MT-CO3,RACK1,RPL13,RPS16,RPS19,RPS24,RPS5
E2f		group		1.709	bias	9.57e-10	CCNB1,CCNE1,CDC45,CSDE1,GMNN,GOLT1B,MAD2L1,NASP,NUSAP1,PCNA,RPA3,RPS16,RRM2,TMEM126A,TPX2,TYMS
TCR		complex	Activated	3.698	bias	1.23e-09	ATP5F1B,CCNE1,HSP90B1,MDH1,ODC1,RPL10A,RPL13A,RPL15,RPL18A,RPL22,RPL23A,RPL30,RPL31,RPL4,RPL6,RPLP0,RPS13,RPS15,RPS16,RPS17,RPS23,RPS3A,RPS4X,RPSA,SLC25A3,SNRPD3,UBA52
E2F1		transcription regulator	Activated	3.199	bias	2.45e-09	CALM1 (includes others),CCNB1,CCNB2,CCNE1,CDC45,CHEK1,COX4I1,CRKL,CSDE1,DNMT1,EI24,EXOSC9,FEN1,GMNN,HELLS,HMGB2,HSP90B1,HSPE1,MAD2L1,MDH1,NUSAP1,PCNA,RAN,RPA3,RPS16,RRM2,SIVA1,SMC4,TYMS,UHRF1,VRK1
RB1		transcription regulator		-0.676		5.68e-08	ACTB,ATP1A1,ATP5F1A,CCNB1,CCNE1,COX4I1,COX7A2,DNMT1,EI24,FEN1,GMNN,HMGB2,HSBP1,MCMBP,MDH1,MELK,NDUFA13,NDUFB8,PCNA,RRM2,SKP2,SLBP,TYMS,UQCRQ,VRK1
HSP90B1	2.1	other	Activated	3.162	bias	8.44e-08	HSP90B1,RAB10,RAB2A,RPL12,RPL30,RPLP2,RPS14,SNX3,SSR3,VAMP3
MRPL12		other	Activated	2.2	bias	1.04e-07	MT-CO1,MT-CO2,MT-ND1,MT-ND2,MT-ND6
PAPOLA		enzyme		1.98	bias	1.08e-07	MT-ATP6,MT-CO1,MT-CO2,MT-CO3
arsenic trioxide		chemical drug		0		1.82e-07	ATP5MC3,ATP6V0B,CDC45,COX5B,COX7A2,COX7C,DNMT1,HSBP1,HSP90AB1,HSP90B1,HSPE1,LMAN2,MT-ND6,NDUFA13,NDUFB6,NDUFB8,PCNA,SH3GLB1,SUMO1,TBPL1,TYMS,UQCRQ
LONP1		peptidase				3e-07	ATP5F1A,HSPE1,MT-ATP6,MT-CO1,MT-CO2,MT-CYB,MT-ND4,MT-ND5,MT-ND6,SOD1
NEIL2		enzyme				4.53e-07	ACTB,HPRT1,MT-CO2,MT-CO3,POLB
KLK4		peptidase				5.36e-07	CCNB1,CCNB2,CCNG1,CDK7,CHEK1,PCNA
let-7		microRNA	Inhibited	-3.277	bias	8.5e-07	CCNB1,CDC45,CDK8,CHEK1,CKS1B,EIF4G2,GMNN,LEF1,MAD2L1,NAP1L1,ORC6,RDH10,RRM2,SKP2,SMAD2,VAMP3
CDKN2A		transcription regulator	Inhibited	-3.317		2.31e-06	CCNB1,CCNE1,CCNG1,CUL1,FEN1,HMGB2,LEF1,MAD2L1,MCMBP,MELK,ODC1,PCNA,RRM2,SAE1,SKP2,SLBP,TPM1,TSG101,VRK1
RABL6		other	Activated	2.333	bias	2.58e-06	CCNB1,CHEK1,CKS1B,FEN1,FERMT2,MAD2L1,MELK,TPX2,VRK1
N1,N11-diethylnorspermine		chemical drug	Inhibited	-2.236		3.39e-06	MT-CO1,MT-CO2,MT-ND3,MT-ND4,MT-ND6
miR-542-3p (miRNAs w/seed GUGACAG)		mature microRNA		-1.969	bias	3.61e-06	RPL11,RPL22,RPS23,RPS28
1,2-dithiol-3-thione		chemical reagent	Activated	3.848	bias	6.71e-06	ATP1A1,CUL1,EIF3E,EIF4G2,HPRT1,HSP90AB1,HSP90B1,PSMA4,PSMB2,RACK1,RAN,RPL18,RPLP0,RPS16,SOD1
IGF1R		transmembrane receptor	Activated	2.449	bias	9.63e-06	ATP5F1A,ATP5F1B,ATP5MC3,ATP5MG,CKS2,COX4I1,CTNND1,MT-ATP6,MT-CO1,MT-ND3,MT-ND4,NDUFB9,RPL10A,RPL24,RPS21,RPS24,TYMS
TCF3		transcription regulator		-1.633		1.25e-05	CCNB1,CCNB2,CCNE1,CDC45,CKS2,ESCO2,HMGB2,HSP90B1,LEF1,MAD2L1,MANF,NUSAP1,RPS3A,RRM2,SPCS2,SUB1,TENT5C,TXNDC5,TYMS
RYR1		ion channel				1.26e-05	MT-CO1,MT-CO2,MT-ND1,MT-ND6
CD3		complex	Activated	4.135	bias	1.84e-05	ATP5F1C,CALM1 (includes others),CCNE1,CDK7,CKS1B,CKS2,GABARAPL2,HELLS,HSP90B1,HSPE1,KATNA1,LEF1,MT-CO1,NASP,NDUFB6,OAZ1,ODC1,PCNA,POLR2F,RAB2A,RPL30,RPL6,RPS14,RPS3A,SEC61B,SLC25A5,SRP14,TARDBP
DOT1L		phosphatase				2.4e-05	RPL19,RPL41,RPLP0,RPS23,UBB
methylnitrosourea		chemical toxicant				3.61e-05	ATP1A1,DNMT1,PCNA,RPS11,RPS12,SOD1
dihydrotestosterone		chemical - endogenous mammalian				3.61e-05	ACTB,CCNB1,CCNE1,LEF1,MT-CO1,MT-CO2,MT-CO3,MT-CYB,MT-ND3,MT-ND4,ODC1,RAB2A,RAD21,RPL12,RPL19,RPL27,RPL28,RPL30,RPL8,RPLP2,RPS12,RPS17,RPS23,RPS24,RPS28
NFYB		transcription regulator				3.68e-05	ACTB,ATP5F1B,CCNB1,CCNB2,CKS2,CSDE1,HMGB2,MED21,PCNA,PSMB7,RPL41,RRM2,TMBIM6,TPM1,TYMS,UHRF1
CDKN1A		kinase		-1.954	bias	5.42e-05	ACTB,CCNB1,CCNE1,CHEK1,CKS1B,HMGB2,MAD2L1,NUSAP1,PCNA,RPA3,SMC4,TPX2,TYMS,UHRF1
nitrofurantoin		chemical drug	Activated	3.464		5.43e-05	ACTB,APEX1,CCNG1,GSTM3,ODC1,PCNA,RPL13,RPL13A,RPL27,RPL6,RPS8,TYMS
ERBB2		kinase	Activated	2.762	bias	5.73e-05	ACTB,AIMP2,CCNB1,CCNB2,CCNE1,CDC45,CHEK1,CKS1B,CKS2,CUL1,FEN1,GINS3,GYG1,HMGB2,IDH1,LAMP2,NPC2,NRG1,ORC6,PCNA,POLB,RAD51C,RPA1,RPS10,RRM2,SKP1,SKP2,SMAD2,TPM1,TYMS
ZBED1		enzyme				5.8e-05	RPL10A,RPL12,RPS6
IL3		cytokine				5.86e-05	CCNG1,HSP90B1,ODC1,PSMB7,RAN,RPL10,RPL11,RPL13,RPL4,RPL6,RPS12,RPS14,RPS16,RPS17,RPS19,RPS6,RPS7,SOD1
PLN		transporter				6.7e-05	ACTB,ATP1A1,HSP90B1,RAB10,RACK1,SOD1,VAMP3
Pln		other				7.52e-05	ACTB,ATP1A1,HSP90B1,RAB10,RACK1,SOD1,VAMP3
TCF4		transcription regulator				8.03e-05	CCNB2,CKS2,ESCO2,HMGB2,HSP90B1,LEF1,MAD2L1,MANF,RRM2,SPCS2,SUB1,TENT5C,TXNDC5
GNRH2		other				0.000115	RPLP1,RPLP2,RPSA
hydroxyurea		chemical drug		0.99	bias	0.000117	CCNB1,CCNE1,CDC45,CHEK1,GMNN,RRM2,UHRF1
MT-TM		other				0.000125	MT-CO1,MT-CO2,MT-CYB,MT-ND1
ELAVL1		other				0.000128	CALM1 (includes others),CCNE1,NDUFB8,RACK1,RPL13,RPS14,RPS6,SNRPG,TIMM17A
KDM5A		transcription regulator	Inhibited	-2.335	bias	0.000135	ATP1A1,ATP5F1A,CCNE1,COX4I1,COX7A2,HSBP1,MDH1,NDUFA13,NDUFB8,UQCRQ
2-amino-1-methyl-6-phenylimidazo-4-5-b-pyridine		chemical toxicant	Activated	2.449	bias	0.000155	CCT8,HSPE1,PSMB2,RAB2A,RAN,SUMO1
YY1		transcription regulator				0.000196	API5,BTF3,CCNB1,CCNB2,EEF1B2,EIF4G2,FEN1,HELLS,MAD2L1,PCNA,PNRC2,POLB,RAD21,RPL30,UHRF1
APC (complex)		complex				0.000198	CCNB1,CCNE1,SKP2
APP		other		0.728	bias	0.000206	ACTB,ATP5F1A,ATP5F1B,ATP5F1C,CCDC25,CCNE1,COX4I1,COX7A2,CSNK2A2,EEF1G,GSTM3,HSP90AB1,HSPE1,LEF1,MT-ATP6,MT-CO1,MT-CO2,MT-CO3,MT-CYB,MT-ND1,MT-ND2,MT-ND3,MT-ND4,MT-ND5,MT-ND6,RAN,RPS6,SOD1,TPM1,UQCRQ,VAMP3,YWHAB
tanespimycin		chemical drug		-1.492	bias	0.000273	CALM1 (includes others),HSP90AB1,HSP90B1,RPL24,RPL30,RPS16,RPS8,SNRPE,SNRPG
prostaglandin J2		chemical - endogenous mammalian	Activated	2.219	bias	0.000302	PSMA3,PSMB2,PSMB7,PSMD6,UBE2H
CDK4/6		group		-1.89		0.000304	CDC45,EEF1B2,EIF5,RPL10,RPL13,RPS6,SEC61B
rhodamine 6G		chemical toxicant				0.000312	CCNB2,CCNE1,PCNA
elesclomol		chemical drug				0.00033	MT-CO1,MT-CO2
PNKP		kinase				0.00033	MT-CO2,MT-CO3
TRAP1		enzyme	Inhibited	-2.219	bias	0.000349	ATP5ME,COX5B,HSPE1,ISCU,SOD1
PC-SPES		chemical drug				0.000393	CCNE1,CCNG1,CKS1B,CTNNA1,MAD2L1,RAN,TPM1,TYMS
MAPT		other				0.000409	ATP5F1A,ATP5F1B,ATP5F1C,CCDC25,CCNB1,COX4I1,COX7A2,EEF1G,HSPE1,MDH1,MT-CO2,SOD1,UQCRQ,VAMP3
PTTG1		transcription regulator				0.000427	APEX1,CCNB1,CHEK1,DCLRE1A,FEN1,RAD51C,SUMO1
CCND1		transcription regulator		0.61		0.000442	CCNE1,CDC45,DNMT1,EEF1B2,EIF5,ESCO2,MELK,PCNA,RPL10,RPL13,RPS6,RRM2,SEC61B,TPX2,TYMS,UHRF1
TBX2		transcription regulator		1.89	bias	0.000463	CCNB1,CHEK1,CKS1B,DNMT1,HELLS,MAD2L1,MED20
mir-21		microRNA	Inhibited	-3.043	bias	0.000474	CCNB1,CCT8,CKS2,CSNK2A2,NUSAP1,POLR2F,SEPT2,SMAD2,STRAP,SUMO1,TPM1,UBE2G1,VRK1,YWHAB
RBL2		other	Inhibited	-2.2	bias	0.000516	CCNB1,CCNB2,CCNE1,DNMT1,PCNA,PSMB2,RRM2,TYMS
benzyloxycarbonyl-Leu-Leu-Leu aldehyde		chemical - protease inhibitor	Activated	3.349	bias	0.00054	ACTB,ATP1A1,CCNG1,HMGB2,HSP90B1,PSMA3,PSMD6,RPLP0,RPLP2,SIAH1,SKP2,SMAD2,SOD1,SUB1,UBE2N
LIF		cytokine	Activated	3.464	bias	0.000602	CCNE1,MT-ATP6,MT-CO1,MT-CO2,MT-CO3,MT-CYB,MT-ND1,MT-ND2,MT-ND3,MT-ND4,MT-ND5,MT-ND6
selenomethylselenocysteine		chemical - endogenous mammalian		-1	bias	0.000607	ATP1A1,RPS11,RPS12,SOD1
MMP3		peptidase		1.414		0.000711	CAPRIN1,NCBP2,NUDT21,RBM8A,SF3A3,SLBP,TARDBP,TENT2
VHL		transcription regulator				0.000784	EIF5,MAD2L1,NDUFB1,PCNA,RPS6,SEC61G,SKP2,TYMS,UQCRQ
AKT3		kinase	Activated	2	bias	0.000857	COX4I1,MT-CO1,MT-CO2,RPS6
TASP1		peptidase				0.000883	CCNB1,CCNB2,CCNE1
AIFM1		enzyme				0.000883	MT-CO2,NDUFA13,NDUFB6
CD247		transmembrane receptor	Activated	2.449	bias	0.000906	HTATSF1,NASP,NDUFB6,RPS17,SRP14,TARDBP
ciprofloxacin		chemical drug		-0.707		0.000908	ATP5F1A,ATP5F1C,ATP6V1H,EPB41L5,LGMN,RPL10A,RPL12,RPS18
ALKBH5		enzyme				0.00091	DNMT1,EIF4G2,RPA1,RPLP0,SOD1,TMBIM6,UHRF1
brivudine		chemical drug				0.000977	APEX1,UBE2N
MLF1		other				0.000977	CUL1,SKP2
AIF1		other				0.00116	CCNB1,CCNE1,PCNA
FZR1		kinase				0.00116	CCNB1,CCNE1,SKP2
SKP2	2.804	enzyme				0.00117	CCNE1,ODC1,PCNA,SKP2
CCNE1	2.202	transcription regulator	Activated	2	bias	0.00117	CCNB1,CCNE1,CDC45,PCNA
tunicamycin		chemical - endogenous non-mammalian		1.686	bias	0.00118	COX5B,ERLEC1,HSP90B1,LMAN2,MANF,PCNA,SEC61G,SKP2,SPCS2,SSR3,TBCB
GnRH analog		biologic drug	Inhibited	-2.324		0.00119	ATP5F1A,CIB1,CKS1B,HNRNPDL,HSP90AB1,NCBP2,NDUFB1,PSMB7,RAN,SMAD2,SNRPD3,SNX3,TMBIM6,TPM1,TWF1
pirinixic acid		chemical toxicant	Activated	3.93	bias	0.00129	CCNB1,CCNE1,CHEK1,EIF3E,ELOC,FEN1,GSTM3,HSPE1,MOS,NAP1L1,NPC2,PCNA,POLB,PSMA3,PSMA4,PSMB7,TBCA,TIMM17A
E2F3		transcription regulator	Activated	2.121	bias	0.00154	CCNB1,CCNB2,CCNE1,CDC45,CTNND1,HMGB2,MAD2L1,PCNA,RRM2,TPX2
desmopressin		biologic drug		-0.391	bias	0.00154	ACTB,ADD3,ATP1A1,SEC61B,SNX3,YWHAB,YWHAQ
miR-92a-3p (and other miRNAs w/seed AUUGCAC)		mature microRNA		-1.982	bias	0.00156	CCNE1,CDK7,MAPRE1,PCGF1
copper gluconate		chemical drug		-1.987	bias	0.00156	DCLRE1A,POLR2F,RAD51C,USP1
disulfiram		chemical drug		-1.987	bias	0.00156	DCLRE1A,POLR2F,RAD51C,USP1
Histone h4		group				0.00158	CCNE1,LEF1,MAD2L1,PCNA,RPL10A,RPL12,RPS6,RRM2,TYMS
CST5		other		-0.832	bias	0.00178	AP1M2,C17orf49,CNOT8,EEF1B2,EEF1G,HNRNPDL,ITPRID2,NCBP2,NDUFB1,NOP10,SMAD2,SUPV3L1,TARDBP
ATM		kinase				0.00184	ACTB,CHEK1,HSP90AB1,HSPE1,PCNA,RRM2
NFE2L2		transcription regulator	Activated	4.052	bias	0.00185	ATP1A1,CUL1,EIF3E,EIF4G2,HPRT1,HSP90AB1,HSP90B1,IDH1,PSMA4,PSMB2,RACK1,RAN,RPL18,RPLP0,RPS16,SOD1,UBB
SURF1		enzyme				0.00187	COX4I1,MT-CO1,MT-CO2
spermidine		chemical - endogenous mammalian				0.00187	OAZ1,ODC1,PTPN2
L-alanine		chemical - endogenous mammalian				0.00193	CCNE1,PCNA
MCU		ion channel				0.00193	ATP5F1A,MT-CO1
LETM1		transporter				0.00193	MT-CO1,MT-ND6
asparagine		chemical - endogenous mammalian				0.00193	OAZ1,ODC1
CUL3		enzyme				0.00193	CCNE1,KATNA1
ADD2		other				0.00193	ADD1,ADD3
BO-653		chemical drug				0.00193	PSMA3,PSMA4
L-asparagine		chemical - endogenous mammalian				0.00193	CCNE1,PCNA
E2F2		transcription regulator				0.00198	CCNB1,CCNB2,CCNE1,CDC45,PCNA,RRM2
HSF1		transcription regulator		-0.742		0.00213	CCNE1,CCT8,CKS1B,CKS2,CUL1,HSBP1,HSP90AB1,HSPE1,RPL22,UBB
Rb		group	Inhibited	-2.207	bias	0.00227	CCNE1,DNMT1,GMNN,MAD2L1,PCNA,TYMS
picropodophyllin		chemical drug				0.00231	CCNB1,DDX4,WTAP
CLCN5		ion channel				0.00231	CCNE1,PCNA,SOD1
MTOR		kinase		0.927	bias	0.00244	CCNE1,COX4I1,CTNND1,HSP90AB1,HSP90B1,MDH1,MT-CO1,PCNA,RPL12,RPS11,RPS18,SKP2,SOD1,TMCC1
testosterone		chemical - endogenous mammalian	Activated	3.426	bias	0.00248	CCNE1,ELOC,GMFB,HSP90AB1,MT-CO1,MT-CO2,MT-CO3,MT-CYB,MT-ND5,ODC1,PCNA,RAB2A,RPL21,RPS11,SMAD2
RBL1		transcription regulator				0.0026	CCNE1,DDB1,PCNA,RRM2,SKP2,TYMS
miR-1-3p (and other miRNAs w/seed GGAAUGU)		mature microRNA	Inhibited	-3.138	bias	0.00279	ANP32B,BLCAP,CNN3,CTSC,FERMT2,TPM1,TWF1,UHRF1,WDFY1,YWHAQ
4-nitroquinoline-1-oxide		chemical toxicant				0.0028	CCNB1,CCNB2,CCNE1
FOXM1		transcription regulator	Activated	2.624	bias	0.00303	CCNB1,CCNB2,CCNE1,CKS1B,CKS2,LEF1,PCNA,SKP2
L-aspartic acid		chemical - endogenous mammalian				0.00318	CCNE1,PCNA
WZ-4002		chemical - kinase inhibitor				0.00318	MT-CO2,NDUFB8
HK2		kinase				0.00318	MT-CO2,NDUFB8
CDC27		other				0.00318	CCNB1,SKP2
floxuridine		chemical drug				0.00318	CCNB1,TYMS
doxifluridine		chemical drug				0.00335	CCNG1,RPL10A,SNRPG
dactolisib		chemical drug				0.00335	NRG1,RPS6,SKP2
MXI1		transcription regulator				0.00335	APEX1,CCNB1,ODC1
ABCC8		transporter				0.00335	MT-CO1,MT-CO3,SOD1
glutamyl-Se-methylselenocysteine		chemical - endogenous mammalian				0.00335	ATP1A1,RPS11,SOD1
ethidium		chemical drug				0.00335	CCNB2,CCNE1,PCNA
lactacystin		chemical - protease inhibitor	Activated	2.53	bias	0.00336	ACTB,ATP1A1,HMGB2,HSP90B1,ITPRID2,RPLP0,RPLP2,SIAH1,SUB1,UBE2N
butyric acid		chemical - endogenous mammalian		-0.426		0.00343	ATP5MC3,CALM1 (includes others),CCNB1,CCNB2,CCNE1,CCNG1,CKS1B,CUL1,EIF4G2,HMGB2,MT-CO2,PCNA,SEC61B,SKP2,TWF1,TYMS,UQCRQ
ERG		transcription regulator		1.633	bias	0.00348	ADD1,ELMO1,GMFB,LEF1,NRG1,ORC6,RAB2A,RPA1,RPL22,RPS11
KLF3		transcription regulator	Inhibited	-2.138	bias	0.00349	AP1M2,CTNNA1,CTSC,ELMO1,HNRNPDL,IDH1,PPM1A,PSMB2,RAD51C,SNX2,TRAPPC1,TRIM36,WDR20,ZFYVE21
fulvestrant		chemical drug		-0.426		0.00374	ATP5F1B,CCNB1,CCNE1,CDK8,CKS1B,FEN1,MANF,PCNA,RAB2A,SKP2,SLC25A5,SOD1
glycine		chemical - endogenous mammalian				0.00397	CCNE1,ODC1,PCNA
TAF1		transcription regulator				0.00397	RPL31,RPL34,RPS10
EIF4E		translation regulator	Activated	2.574	bias	0.00397	CKS2,LSM7,NOP10,ODC1,PCNA,SASS6,SIVA1,SKP2
miR-16-5p (and other miRNAs w/seed AGCAGCA)		mature microRNA	Inhibited	-3.11	bias	0.0043	CAPRIN1,CCNE1,CDK7,CHEK1,CLDN12,EIF4G2,HSP90B1,LAMTOR5,RAD51C,RHOT1
RNA polymerase II		complex				0.00458	ACTB,CCNB1,CCNB2,HPRT1,MAD2L1,PCNA,POLB,RPL10A,RPL12,RPL13A,RPS21,RPS6
CHEK1	2.207	kinase				0.00465	MAD2L1,PCNA,RRM2
SLC29A1		transporter				0.00465	CCNG1,RPL10A,SNRPG
zonisamide		chemical drug				0.00471	PCNA,SOD1
hexamethylene bisacetamide		chemical reagent		-1.987		0.00487	RACK1,RPL18,SIAH1,SNU13
HRAS		enzyme	Activated	2.376	bias	0.00488	ACTB,ATP5F1B,CCNB1,CCNE1,CCNG1,CDK7,CTSC,DNMT1,FERMT2,PCNA,RPL30,RPL37,RPL39,RPLP1,RPS10,RPS11,RPS6,RRM2,SIVA1,SOD1,SSR3
nocodazole		chemical reagent		0.059		0.0051	CCNB1,CDK7,MOS,PPM1A,PPP1CC,UHRF1
XBP1		transcription regulator	Activated	3.113	bias	0.00526	ERLEC1,HSP90B1,LMAN2,SEC61B,SEC61G,SOD1,SPCS2,SRP9,SSR3,TXNDC5
ATP7B		transporter	Inhibited	-2		0.00536	CCNG1,CKS1B,MAD2L1,SMC4
NFYC		transcription regulator				0.00536	CCNB1,CCNB2,CSDE1,TYMS
MAX		transcription regulator				0.00539	APEX1,CCNB1,CSDE1,LAMP2,ODC1,TMEM126A
peoniflorin		chemical drug				0.0054	ATP5F1A,PSMB7,UBE2N
SOD1	2.351	enzyme				0.00561	ACTB,APEX1,ATP1A1,GSTM3,HSBP1,MT-CO1,MT-ND1,MT-ND4,SKP1,SOD1
eflornithine		chemical drug	Inhibited	-2		0.00587	MAD2L1,ODC1,PCNA,TYMS
mir-122		microRNA	Inhibited	-2.443	bias	0.00601	CCNG1,CLIC4,MAPRE1,RAD21,SEPT2,VAMP3
Akt		group		-0.389	bias	0.00606	AIMP2,ATP5F1A,COX4I1,LEF1,MT-CO1,MT-CO2,NDUFB8,PCNA,RDH10,RRM2,SKP2,WTAP
INSR		kinase		1.912	bias	0.00612	ATP5F1A,ATP5F1B,ATP5MC3,ATP5MG,CDC45,COX4I1,CRY1,FEN1,HELLS,IDH1,MT-CO1,NDUFB9,RPS16,RRM2,UHRF1
MMP12		peptidase				0.00614	MAPRE1,PSMA3,PSMB2,PSMB7,TBCA
napabucasin		chemical drug	Inhibited	-2.236	bias	0.00614	ACTB,CHEK1,DNMT1,HPRT1,RPLP0
SMARCE1		transcription regulator				0.00622	CCNB1,CCNE1,NPC2
SIN3B		transcription regulator				0.00622	RRM2,SIN3A,TYMS
cardiotoxin		chemical - other				0.0065	CCNE1,FEN1,GMNN,NASP,PCNA,RPSA,SNRPD1,SNX5
L-proline		chemical - endogenous mammalian				0.00652	CCNE1,PCNA
LGALS7/LGALS7B		other				0.00652	CCNB1,GSTM3
CKS1B	3.631	kinase				0.00652	CCNB1,CKS1B
CUL1	2.144	enzyme				0.00652	CCNE1,SKP2
4-coumaric acid		chemical - endogenous mammalian				0.00652	CCNB1,ODC1
let-7a-5p (and other miRNAs w/seed GAGGUAG)		mature microRNA	Inhibited	-2.789	bias	0.00675	CCNE1,CDK7,CSDE1,EIF4G2,MRPS33,RDH10,TYMS,UHRF1
mir-15		microRNA		-1.949	bias	0.00698	CCNE1,CDK7,CHEK1,EIF4G2,PCNA
MBD2		transcription regulator		0.283		0.00698	ACTB,ATP5ME,CKS2,ORC6,POLB
sulindac		chemical drug				0.00698	CCNB1,CCNB2,CCNE1,CCNG1,NAP1L1
AMPK		complex		1.673		0.00699	CCNB1,MT-ATP6,MT-CO1,MT-CO2,MT-CYB,MT-ND1,SOD1
H2AFX		transcription regulator				0.0071	ACTB,RPL10A,RPL13
PDGF BB		complex	Activated	2.2	bias	0.00737	ADD3,CALM1 (includes others),CCNE1,NDUFB8,ODC1,PCNA,RACK1,RPL13,RPS14,RPS6,SKP2,SNRPG,TIMM17A
TBP		transcription regulator				0.00744	ACTB,MANF,RPL31,RPL34,RPS10
tretinoin		chemical - endogenous mammalian		-1.431	bias	0.00753	ADD3,APEX1,CALM1 (includes others),CCNB1,CCNE1,CCNG1,CKS2,CTNND1,CTSC,DAZL,DDX4,DNMT1,EEF1G,EIF5,ELOC,GMNN,HPRT1,LAMP2,NDUFA13,NPC2,ODC1,PLK3,RAN,RPA1,RPL10,RPL11,RPL13,RPL4,RPL6,RPS12,RPS14,RPS16,RPS17,RPS19,RPS6,RPS7,SKP2,SNRPD3,SNRPE,SOD1,SUMO1,YWHAB
ouabain		chemical drug				0.00759	ACTB,ATP1A1,PCNA,YWHAQ
glutamine		chemical - endogenous mammalian		1.067	bias	0.00778	ACTB,HSBP1,IDH1,OAZ1,PCNA,TIMM17A
IRF4		transcription regulator	Inhibited	-2.121	bias	0.00814	CCNB1,MANF,MAPRE1,PCNA,RPL6,RPS3A,SUB1,UBE2H
bezafibrate		chemical drug	Activated	2.425	bias	0.00817	APEX1,CCNB1,COX4I1,MT-CO1,NPC2,PCNA
HBA1/HBA2		transporter	Activated	2	bias	0.00823	ATP5F1C,NDUFA13,NDUFB8,NDUFB9
methyl methanesulfonate		chemical toxicant		0.655	bias	0.00823	CCNG1,DNMT1,EIF1,HPRT1
Ginkgo biloba		chemical drug				0.00859	MT-CO3,PCNA
GADD45G		other				0.00859	CCNB1,CCNE1
BRD1		other				0.00859	PSMB2,ZC3H15
coumestrol		chemical toxicant				0.00859	HSP90AB1,HSP90B1
methoxychlor		chemical toxicant				0.00859	HSP90AB1,HSP90B1
2,4-dinitrophenol		chemical toxicant				0.00859	ATP5F1B,MT-CO2
doxorubicin		chemical drug		-0.293	bias	0.00884	APEX1,CCNB1,CCNB2,CHEK1,DNMT1,EEF1B2,GSTM3,ISCU,MAD2L1,NRG1,PCNA,RRM2,SMAD2,SOD1,UBE2N
DRAP1		transcription regulator				0.00909	CKS2,RPLP0,SOD1
TCOF1		transporter				0.00946	ANKRD10,CAPRIN1,HNRNPDL,KANSL2,UBA3
amino acids		chemical - endogenous mammalian				0.0102	ACTB,ODC1,RPS6
mono-(2-ethylhexyl)phthalate		chemical toxicant		1.463	bias	0.0104	ATP5F1B,CCNE1,COX4I1,COX7A2,MDH1,NDUFB9,SOD1,TARDBP
HGF		growth factor	Activated	3.705	bias	0.0105	AIMP2,CALM1 (includes others),CCNG1,CDC45,CKS1B,CRY1,FEN1,GMNN,HELLS,LGMN,MAD2L1,MELK,NRG1,PCNA,PTPN2,SKP2,TPX2
bortezomib		chemical drug		1.718		0.0106	CCNB1,HSP90B1,HSPE1,ODC1,PCNA,PSMA3,PSMB7,PSMD6,RAD51C,RPA3
NOBOX		transcription regulator				0.0109	DNMT1,MOS
EIF3A		other				0.0109	RPA1,RPA3
KCNJ11		ion channel				0.0109	MT-CO1,MT-CO3
TP63		transcription regulator		1.253	bias	0.0116	ACTL6A,CCNB1,CCNE1,CCNG1,CKS2,DNMT1,EI24,MAD2L1,PCNA,RPA1,SMAD2,TMBIM6,TPM1,UBE2H
FOS		transcription regulator		0.318	bias	0.0118	CCNE1,CCNG1,CTNND1,DNMT1,EIF4G2,HSP90B1,LAMP2,ODC1,RANBP9,RPL39,RPLP0,RPS18,RPS24,RPS6,RPS7,SNX3,SUMO2,TBCA
glucosamine		chemical - endogenous mammalian		0		0.0128	HSP90B1,MT-ND1,NDUFB9,SLC25A5
IL15		cytokine		0	bias	0.0134	CALM1 (includes others),CKS1B,CKS2,ELOC,GABARAPL2,HSPE1,LEF1,OAZ1,PCNA,PPP6C,RBX1,RPS3A,RPS6,SLC25A5,SMAD2
O6-benzylguanine		chemical drug				0.0135	CCNB1,CCNB2
THOC5		other				0.0135	METTL21A,TMCC1
alpha-santalol		chemical reagent				0.0135	CCNB1,CHEK1
bosutinib		chemical drug				0.0135	CCNB1,CCNE1
2-hydroxy-1-naphthylaldehyde isonicotinoyl hydrazone		chemical reagent				0.0135	CCNB1,CCNE1
TLX1		transcription regulator				0.0139	CCNB1,CHEK1,PCNA
CD28		transmembrane receptor	Activated	3.058	bias	0.0139	ATP5F1C,CCNE1,CDK7,HELLS,MT-CO1,OAZ1,ODC1,RAB2A,RPL30,RPL6,RPS14,SEC61B,SLC25A5
FN1		enzyme		1.327	bias	0.0142	ADD1,CCNE1,CLIC4,DPF2,FERMT2,PCNA,SKP2,SMAD2,UBE2H
mir-1		microRNA	Inhibited	-2.4	bias	0.0147	ADD1,ANP32B,CAPRIN1,CNN3,HSP90B1,TWF1
EGFR		kinase		1.584	bias	0.015	ACTB,CUL1,HNRNPDL,HSP90B1,HSPE1,LEF1,MT-CO2,NDUFB8,ODC1,PCNA,PSMB2,PSMB7,SKP2,TIMM9
RNASEL		enzyme				0.0154	CTNND1,MT-ATP6,MT-CO2
ACTL6A	2.235	other				0.0154	CCNB1,CCNB2,CCNG1
NF1		other				0.0154	RPL10A,RPL21,RPS19
chrysotile asbestos		chemical toxicant				0.0154	CCNB2,CKS2,HSP90B1
BRCA1		transcription regulator		1.038	bias	0.0155	ACTB,CCNB1,CCNB2,CCNE1,CCNG1,FEN1,MAD2L1,PCNA
estrogen		chemical drug	Activated	3.11	bias	0.0157	CCNB2,CKS1B,DNMT1,FEN1,MTA3,PCNA,RRM2,SKP2,SOD1,TYMS,UHRF1
GAST		other	Activated	2.177	bias	0.0161	COX5B,HMGB2,HNRNPDL,ODC1,RPS19
L-serine		chemical - endogenous mammalian				0.0163	CCNE1,PCNA
CPT1C		enzyme				0.0163	MT-CO2,MT-CO3
E2F8		transcription regulator				0.0163	CCNB1,CHEK1
CDCA7L		other				0.0163	CCNB1,CCNE1
trestolone		chemical drug				0.0163	CCNG1,PCNA
L-methionine		chemical - endogenous mammalian				0.0167	CCNB1,CCNB2,NUSAP1,TYMS
NRF1		transcription regulator		1	bias	0.0167	ATP1A1,COX4I1,COX5B,COX7A2
EPO		cytokine		-0.739	bias	0.0176	ACTB,CUL1,PCNA,RPLP0,RPS23,RPS6,RPS7,SKP2,SOD1,TSN,WDR1
sn-1,2-didecanoylglycerol		chemical - endogenous mammalian				0.0182	ODC1
atractyloside		chemical toxicant				0.0182	MT-CO3
ZYG11B		other				0.0182	CCNB1
ATM/ATR		group				0.0182	RRM2
TFIIF		complex				0.0182	POLB
Max-Myc		complex				0.0182	ODC1
RCC1		other				0.0182	RAN
etarotene		chemical reagent				0.0182	ODC1
SLC31A1		transporter				0.0182	MT-CO1
RDH5		enzyme				0.0182	RDH10
NOC3L		transcription regulator				0.0182	CCNE1
CIRBP		translation regulator				0.0182	CCNE1
CDCA4		other				0.0182	GMNN
KLHL42		other				0.0182	KATNA1
DRAM1		other				0.0182	VRK1
ZYG11A		other				0.0182	CCNB1
sotrastaurin		chemical drug				0.0182	PCNA
BFAR		enzyme				0.0182	TMBIM6
PTPRM		phosphatase				0.0182	CTNND1
APBB3		other				0.0182	TYMS
PSMD9		transcription regulator				0.0182	SMAD2
SPZ1		transcription regulator				0.0182	PCNA
CLIP1		other				0.0182	PCNA
miR-708-5p (and other miRNAs w/seed AGGAGCU)		mature microRNA				0.0182	MAD2L1
EIF2B2		other				0.0182	ACTB
SCO2		enzyme				0.0182	COX4I1
PDE1A		enzyme				0.0182	DNMT1
CDK3		kinase				0.0182	TYMS
MPT0B214		chemical reagent				0.0182	CCNB1
CDC23		enzyme				0.0182	CCNB1
MPG		enzyme				0.0182	HPRT1
CSN2		kinase				0.0182	BTF3
CAND1		transcription regulator				0.0182	CUL1
GSTT1		enzyme				0.0182	GSTM3
SAC3D1		other				0.0182	MAD2L1
HIST2H2BE		other				0.0182	RAN
GEMIN7		other				0.0182	SNRPE
HMGN5		transcription regulator				0.0182	CCNB1
diacetylbis(4-methylthiosemicarbazonato)copper(II)		chemical reagent				0.0182	SOD1
BC-DXI01		chemical reagent				0.0182	AIMP2
CWP232228		chemical reagent				0.0182	LEF1
dimethyl sulfate		chemical toxicant				0.0182	DNMT1
nolatrexed		chemical drug				0.0182	TYMS
4-cyano-3-methylisoquinoline		chemical - kinase inhibitor				0.0182	MOS
sodium hypochlorite		chemical drug				0.0182	APEX1
myrcene		chemical - endogenous non-mammalian				0.0182	SOD1
cineole		chemical drug				0.0182	SOD1
5-fluorouridine		chemical - endogenous mammalian				0.0182	TYMS
trifluridine		chemical drug				0.0182	TYMS
prostratin		chemical - endogenous non-mammalian				0.0182	SIAH1
IFRD1		other				0.0184	MED21,RPL22,RPL39
fluvoxamine		chemical drug				0.0184	ACTB,RACK1,RPL13A
bufalin		chemical reagent				0.0184	RPLP0,TYMS,YWHAQ
NELFB		other				0.0193	MAD2L1,RPLP0
LRAT		enzyme				0.0193	CCNB1,CCNE1
TIA1		other				0.0193	CALM1 (includes others),SKP2
TRRAP		transcription regulator				0.0193	MAD2L1,PCNA
STAT3		transcription regulator		0.927	bias	0.0198	APEX1,CCNB1,CCNE1,CHEK1,DNMT1,FERMT2,MT-ATP6,MT-CO1,MT-CO2,MT-CO3,MT-CYB,MT-ND1,MT-ND2,MT-ND3,MT-ND4,MT-ND5,MT-ND6,PTPN2
ZAP70		kinase	Activated	2	bias	0.0199	HTATSF1,NASP,NDUFB6,SRP14
hydrogen peroxide		chemical - endogenous mammalian		0.491	bias	0.02	APEX1,CCNB1,CKS1B,DNMT1,EEF1B2,EXOSC9,GSTM3,ISCU,MT-CO1,MT-ND6,ODC1,RAN,RBMX2,RPL21,RPL31,SOD1
grape seed extract		chemical drug				0.02	CCNB1,CCNE1,PCNA
TARDBP	2.153	transcription regulator				0.02	MT-ND3,MT-ND6,TARDBP
26s Proteasome		complex		-1.107	bias	0.0214	ATP6V1H,HMGB2,HSBP1,MAD2L1,PSMD6,SMAD2,UBE2H
BMS-690514		chemical drug				0.0217	CCNB1,HSPE1,PCNA
imipramine blue		chemical drug				0.0217	CCNB1,PCNA,SKP2
alvocidib		chemical drug				0.0217	CCNB1,CCNE1,PCNA
PTEN		phosphatase		-0.921		0.0218	ATP5ME,CCNB1,CCNB2,CCNE1,CKS1B,CKS2,CNN3,MAD2L1,MDH1,MT-ATP6,MT-CO2,MT-CYB,MT-ND1,RAD51C,RPS6,SKP2,SMAD2
Histone h3		group				0.0219	ADD3,CCNB1,CCNE1,CTNNA1,DDX4,MAD2L1,NDUFB1,NDUFB6,PCNA,RPL10A,RPL12,RPS6,SIAH1,UBB,WDR1
AREG		growth factor	Activated	2.236	bias	0.0222	CCNB1,CCNB2,CDC45,RRM2,SAE1
FLI1		transcription regulator		1.987	bias	0.0224	DNMT1,RACK1,RPL18,SNU13
COL1A1		other				0.0225	CLIC4,PCNA
hormone		chemical drug				0.0225	MAD2L1,RAD21
formoterol		chemical drug				0.0225	PSMA3,PSMA4
ZFHX3		transcription regulator				0.0242	RPL37,RPLP2,RPS12,RPS14,RPS28
CLDN7		other		0.728		0.025	NRG1,NUDT21,RPL29,RPL34,RPS7,SF3B6
PSEN1		peptidase				0.0251	ACTB,ATP5F1A,ATP5F1B,ATP5F1C,CCDC25,COX7A2,CTSC,EEF1G,HSPE1,MT-CO1,SOD1,UQCRQ,VAMP3
ANGPT2		growth factor		1.673	bias	0.0253	EEF1B2,EIF1,FEN1,RAD21,RDH10,RPA3,RPS6,SOD1
MED1		transcription regulator	Activated	2	bias	0.0257	CCNB1,CCNE1,EDF1,HPRT1,LEF1,MAD2L1,ODC1
KRAS		enzyme		1.025		0.0257	AIMP2,CCNB1,DNMT1,EI24,EIF5,GMNN,HNRNPDL,HSPE1,LAMP2,LEF1,MT-CO1,MT-ND4,ODC1,RPS6,RPSA,SKP2,TIMM9
PITX2		transcription regulator				0.0259	ATP1A1,LEF1,NDUFA13,NDUFB8,SOD1,UQCRQ
STOX1		other				0.026	CALM1 (includes others),RAB10
GHRHR		G-protein coupled receptor				0.026	CCNE1,PCNA
cetrorelix		chemical drug				0.026	PCNA,RPSA
carbonyl cyanide p-(trifluoromethoxy)phenylhydrazone		chemical reagent				0.026	ATP5F1B,MT-CO2
spermine		chemical - endogenous mammalian				0.026	OAZ1,ODC1
SLC13A1		transporter		-0.447		0.0263	DCLRE1A,EEF1G,RPL41,RPL8,TFG
NR4A3		ligand-dependent nuclear receptor		1.922	bias	0.0263	ATP5F1A,MT-CO1,NDUFB8,SKP2
E2F6		transcription regulator	Inhibited	-2	bias	0.0263	CCNE1,CDC45,GMNN,RRM2
seocalcitol		chemical drug		-1.103	bias	0.0263	CKS1B,PCNA,SKP2,SNU13
etoposide		chemical drug		-0.996	bias	0.0266	CCNB1,DNMT1,EEF1B2,MT-CO2,ODC1,PCNA,RAN,UHRF1
beta-estradiol		chemical - endogenous mammalian	Activated	2.678	bias	0.0271	ACTB,ACTL6A,ALDH7A1,APEX1,ATP5F1B,ATP5ME,CALM1 (includes others),CCNB1,CCNB2,CCNE1,CCNG1,CDC45,CHEK1,CKS1B,CLIC4,CTNND1,ELOC,FEN1,GINS3,GMFB,GSTM3,GYG1,HELLS,HSP90AB1,HSP90B1,MAD2L1,MT-CO1,MT-CO2,NRG1,ODC1,PCNA,PNRC2,PSMB2,PTPN2,RAB2A,RAN,RDH10,RPL21,RPS11,RPS13,RRM2,SKP2,SLC25A5,SPCS2,SSR3,TARDBP,TPM1
GTF2B		transcription regulator				0.0273	ACTB,HPRT1,POLB
FOLR1		transporter				0.0285	HNRNPDL,NAP1L1,RPS24,TYMS,WDFY1
WT1		transcription regulator		-0.606		0.0292	ATP5ME,CAPRIN1,CCNE1,CDC45,CLIC4,HSP90B1,ODC1,RPL19,TARDBP
CUL4B		other				0.0294	NDUFB1,SIAH1,SOD1
CDK2		kinase				0.0294	CCNE1,CHEK1,PCNA
nafenopin		chemical drug				0.0294	ATP5F1B,HSP90AB1,HSP90B1
APBB1		transcription regulator				0.0296	TPM1,TYMS
miR-503-5p (miRNAs w/seed AGCAGCG)		mature microRNA				0.0296	CCNE1,CHEK1
camptothecin		chemical drug		1.809	bias	0.0306	API5,CCNB1,CCNE1,CCNG1,CHEK1,CTNND1,EEF1B2,EI24,MELK,PCGF1,PCNA,PPP1CC,RPA3,RRM2,SIAH1,SIVA1,SLC25A5,TPM1
CP-55940		chemical reagent				0.0315	ACTB,CCNE1,RPL13A
HSF2		transcription regulator				0.0315	CCT8,HSBP1,PSMB2
NFKBIA		transcription regulator		-0.905	bias	0.0319	CCNB1,CDC45,CKS1B,CTNNA1,EIF4G2,MT-CO3,MT-CYB,PCNA,POLB,RPL8,RPS18,RPSA,SOD1,UBE2H
E2F7		transcription regulator				0.0334	CCNB1,CHEK1
C1QBP		transcription regulator				0.0334	MT-CO1,MT-CO2
CBX4		transcription regulator				0.0334	CCNB1,CCNE1
IFT57		other				0.0334	MT-ND1,MT-ND4
TFAP4		transcription regulator				0.0336	CKS2,GMFB,LEF1
discodermolide		chemical drug				0.0336	CCNB1,CCNB2,CHEK1
silibinin		chemical drug		-1.99	bias	0.0337	CCNB1,CCNE1,CDK8,PCNA
ONECUT1		transcription regulator				0.0343	ARL1,CCT8,COX4I1,HMGB2,MDH1,RPLP1,SNX3,TM2D1,TMBIM6,TSG101
FOXO3		transcription regulator		-0.192	bias	0.0343	APEX1,CCNB1,CCNB2,CDC45,CSNK2A2,GMNN,PCNA,SH3GLB1,SKP2,SOD1,TPX2
HTT		transcription regulator				0.0349	ATP1A1,ATP5F1A,ATP5F1B,CBX1,COX4I1,EMC8,HMGB2,HSP90AB1,HSPE1,MT-CO3,MT-CYB,NDUFB8,PCNA,POLB,RAB10,SOD1,UBE2H,UBE2N,UCHL3,VAMP3
IGF2		growth factor				0.0352	CDC45,CRY1,FEN1,HELLS,IDH1,RRM2,UHRF1
cephaloridine		chemical drug		1.342	bias	0.0359	CCNB1,CCNE1,CDC45,CHEK1,NUP93
minoxidil		chemical drug				0.036	LEF1
HP1		group				0.036	CCNE1
dibutylnitrosamine		chemical toxicant				0.036	PCNA
MCPH1		other				0.036	CHEK1
TTC7A		other				0.036	DDX4
COX10		enzyme				0.036	MT-CO1
SETX		enzyme				0.036	ACTB
POU6F1		transcription regulator				0.036	TMEM59
CHIR-124		chemical reagent				0.036	RRM2
afatinib		chemical drug				0.036	TYMS
XIST		other				0.036	HPRT1
OAZ1	2.269	enzyme				0.036	ODC1
SNCAIP		transcription regulator				0.036	SIAH1
PRPH		other				0.036	TARDBP
CNBP		transcription regulator				0.036	RPS6
miR-16-1-3p (miRNAs w/seed CAGUAUU)		mature microRNA				0.036	CHEK1
PLPP3		phosphatase				0.036	CTNND1
MUC16		other				0.036	CCNB1
MNAT1		other				0.036	CCNE1
MXD4		transcription regulator				0.036	ODC1
PDIA6		enzyme				0.036	HSP90B1
UBA3	1.736	enzyme				0.036	CCNE1
RFX4		transcription regulator				0.036	RPL30
SEPT5		enzyme				0.036	SEPT2
2,5-di-tert-butylhydroquinone		chemical toxicant				0.036	EIF1
isoflurophate		chemical drug				0.036	VRK1
incyclinide		chemical drug				0.036	TYMS
aprotinin		biologic drug				0.036	VRK1
DEVD-Cho		chemical reagent				0.036	CCNE1
teleocidins		chemical toxicant				0.036	ODC1
ANXA7		ion channel		1	bias	0.0369	CCNB1,RAD21,TSG101,TSN
ATR		kinase				0.0374	PCNA,RRM2
HELLS	2.049	enzyme				0.0374	CCNB1,PCNA
coenzyme Q10		chemical drug				0.0374	ATP5F1B,MT-CYB
SYVN1		transporter	Activated	2.449	bias	0.0382	ATP1A1,CALM1 (includes others),NUDT21,RAB10,RPL10,RPL18
KDM5B		transcription regulator		-1.342	bias	0.0382	CCNB1,CCNE1,POLB,SNRPD1,SNRPG,TMEM14A
PSEN2		peptidase				0.0386	ACTB,COX4I1,COX7A2,CTSC,MT-CO2
TFAP2A		transcription regulator	Inhibited	-2		0.04	BLCAP,RPL6,RPLP0,RPS5,TPM1
roscovitine		chemical drug				0.0406	CCNB1,CHEK1,SKP2
EP400		other				0.0406	PCNA,SKP2,UHRF1
RPS6KB1		kinase				0.0406	ATP1A1,CCNE1,PCNA
mir-192		microRNA				0.0416	MAD2L1,TYMS
SMURF1		enzyme				0.0416	FERMT2,SMAD2
methylselenic acid		chemical reagent				0.0416	ADD3,CCNB1,CCNB2,HSP90B1,MANF,PCNA,PPM1A,RRM2,TYMS
L-carnitine		chemical - endogenous mammalian				0.0416	DAZL,MT-ATP6
vanadate		chemical - other				0.0416	CHEK1,ODC1
SUZ12		enzyme				0.0418	CTNNA1,RAN,SLC25A3,SRP9,UCHL3,VAMP3
PTGER2		G-protein coupled receptor	Activated	2.236	bias	0.0428	CCNB2,CKS2,MELK,NUSAP1,TPX2
2-methoxyestradiol		chemical - endogenous mammalian				0.0431	PCNA,SOD1,YWHAB
tetrachlorodibenzodioxin		chemical toxicant		-1.706		0.0433	ACTL6A,CCNE1,DNMT1,IDH1,MAD2L1,MANF,MKLN1,ODC1,PCNA,RAB10,SLC25A5,SOD1
Irgm1		other				0.0456	CCNB1,CCNB2,RRM2
azoxymethane		chemical toxicant				0.0456	DCLRE1A,ODC1,PCNA
COPS5		transcription regulator				0.046	CCNE1,RANBP9
D-glucose		chemical - endogenous mammalian		1.065	bias	0.0476	ACTB,CCNB1,CCNE1,HPRT1,IDH1,MT-ND1,NDUFB9,ODC1,PCNA,PLK3,RDH10,RPS14,RRM2,SIAH1,SLC25A5,SSR3,SUMO1,TIMM17A
fenofibrate		chemical drug		1.949	bias	0.048	APEX1,CHEK1,EIF3E,GYG1,MOS,PCNA,PSMA4,SOD1,TIMM17A
MTA1		transcription regulator				0.0483	APEX1,MT-CO2,MTA3

## Sheet: Regulator Effects
ID	Consistency Score	Node Total	Regulator Total	Regulators	Target Total	Target Molecules in Dataset	Function Total	Functions	Known Regulator-Function Relationship
1	16.33	71	12	CD28,CDKN2A,HRAS,IRF4,let-7,mir-122,miR-16-5p (and other miRNAs w/seed AGCAGCA),MYC,MYCN,NFE2L2,RICTOR,TFAP2A	54	AIMP2,ATP6V0B,CDK8,CLIC4,CUL1,EIF3E,HSP90AB1,IDH1,PCNA,PSMA3,PSMA4,PSMD6,RACK1,RAD21,RAN,RPL10,RPL10A,RPL11,RPL12,RPL13,RPL13A,RPL18,RPL19,RPL27,RPL31,RPL37,RPL6,RPLP0,RPS10,RPS11,RPS12,RPS13,RPS14,RPS16,RPS17,RPS18,RPS19,RPS21,RPS24,RPS28,RPS5,RPS6,RPS7,RPSA,RRM2,SAE1,SKP2,SNRPD1,SUB1,SUMO1,SUMO2,TSG101,UBB,UBE2H	6	Cell death of osteosarcoma cells,Infection of embryonic cell lines,Infection of epithelial cell lines,Infection of kidney cell lines,Replication of Influenza A virus,Ubiquitination of protein	4% (3/72)
2	6.765	30	4	HSP90B1,NFE2L2,PTGER2,XBP1	21	CCNB2,CUL1,EIF3E,EIF4G2,HSP90AB1,IDH1,LMAN2,MELK,NUSAP1,PSMA4,RAB2A,RACK1,RAN,RPL12,RPL18,SEC61G,SOD1,SSR3,TPX2,TXNDC5,UBB	5	Cell cycle progression,Cell survival,Infection by RNA virus,Infection of cells,Ubiquitination of protein	40% (8/20)
3	5.729	16	4	EIF4E,FOXM1,MYC,PDGF BB	11	APEX1,CCNB2,CCNE1,CHEK1,CKS1B,CKS2,CUL1,ODC1,RACK1,RPS6,SKP2	1	Proliferation of fibroblast cell lines	100% (4/4)
4	4.491	35	6	AREG,E2F1,E2F6,HGF,RABL6,Rb	24	CCNB1,CCNB2,CCNE1,CCNG1,CDC45,CHEK1,CKS1B,CRKL,FEN1,GMNN,HELLS,MELK,NRG1,PCNA,PTPN2,RAN,RPA3,RRM2,SAE1,SKP2,TPX2,TYMS,UHRF1,VRK1	5	Cell proliferation of tumor cell lines,Cell viability of lung cancer cell lines,Death of embryo,G1/S phase transition,S phase of tumor cell lines	40% (12/30)
5	4.221	17	3	CCNE1,PDGF BB,RBL2	11	CCNB1,CCNB2,DNMT1,ODC1,PCNA,RACK1,RPS6,RRM2,SKP2,SNRPG,TYMS	3	Cell cycle progression,Cell viability of colorectal cancer cell lines,Proliferation of fibroblast cell lines	67% (6/9)
6	3.889	12	1	miR-16-5p (and other miRNAs w/seed AGCAGCA)	8	CAPRIN1,CCNE1,CDK7,CHEK1,EIF4G2,HSP90B1,RAD51C,RHOT1	3	Interphase of tumor cell lines,Necrosis,S phase	67% (2/3)
7	2.475	14	4	ATP7B,IGF1R,let-7a-5p (and other miRNAs w/seed GAGGUAG),MED1	8	CCNB1,CCNE1,CCNG1,CKS2,CTNND1,MAD2L1,TYMS,UHRF1	2	Interphase of tumor cell lines,S phase	13% (1/8)
8	2.475	12	1	ERBB2	8	ACTB,CHEK1,FEN1,NRG1,PCNA,POLB,RPA1,SKP2	3	Cell proliferation of cervical cancer cell lines,Excision repair,Repair of cells	0% (0/3)
9	-3	11	1	NFE2L2	9	ATP1A1,CUL1,EIF4G2,HSP90AB1,HSP90B1,RACK1,RPLP0,SOD1,UBB	1	Apoptosis	100% (1/1)
10	-4.536	9	1	E2F3	7	CCNB1,CCNB2,CCNE1,CTNND1,PCNA,RRM2,TPX2	1	Cell proliferation of tumor cell lines	100% (1/1)
11	-12.075	7	1	mir-21	5	CCNB1,SMAD2,STRAP,SUMO1,VRK1	1	Cell viability of tumor cell lines	100% (1/1)

## Sheet: Networks
ID	Molecules in Network	Score	Focus Molecules	Top Functions
1	APC/APC2,BCAS2,CDC45,EEF1G,ESCO2,EXOSC7,EXOSC9,FEN1,GINS3,HNRNPDL,LMAN2,MAGOH,MPHOSPH6,MRPL13,MRPS33,NGDN,NUDT21,ORC6,P38 MAPK,PLRG1,RAB10,RAB2A,RAD21,RBMX2,Rnr,RPA1,RPA3,RPS8,RPSA,RTRAF,SF3B6,SMC4,SUPV3L1,TSN,WDR75	57	32	[RNA Post-Transcriptional Modification, Developmental Disorder, Embryonic Development]
2	ADD1,DAZL,Histone H1,Importin alpha,Importin beta,MTORC2,OAZ1,Pkc(s),RAN,RPL10,RPL10A,RPL11,RPL12,RPL13,RPL13A,RPL15,RPL18,RPL18A,RPL23A,RPL24,RPL26,RPL26L1,RPL27,RPL28,RPL29,RPL30,RPL31,RPL36,RPL4,RPL6,RPL8,RPLP0,RPLP1,SLBP,TXNDC5	52	30	[RNA Damage and Repair, Protein Synthesis, Cancer]
3	60S ribosomal subunit,ADD3,CAPRIN1,CFAP298,CIB1,CNN3,ERK1/2,HSBP1,Mapk kinase,MARCH7,MDH1,MOS,Na ,K -ATPase,PLK3,RNF111,RPL19,RPL22L1,RPL41,SH3GLB1,THOC3,THOC7,TRIM33,TRIM36,TSG101,TWF1,UBA52,UBE2,UBE2G1,UBE2H,UBE2L3,UBE2N,UBE2Q2,Ubiquitin,VRK1,ZNF207	49	29	[Post-Translational Modification, Cell Cycle, Developmental Disorder]
4	Akt,AKTIP,CDK4/6,DNA-methyltransferase,DNA-PK,EEF1B2,EIF1,EIF3,EIF5,LAMTOR2,NCBP2,PPHLN1,RDH10,Ribosomal 40s subunit,RPS10,RPS11,RPS12,RPS13,RPS14,RPS15,RPS16,RPS17,RPS18,RPS19,RPS21,RPS23,RPS24,RPS28,RPS3A,RPS4X,RPS5,RPS7,SEC61B,SEC61G,WTAP	49	29	[Protein Synthesis, RNA Damage and Repair, Cancer]
5	CLIC4,COX4I1,COX5B,COX7A2,COX7C,Cytochrome bc1,cytochrome C,cytochrome-c oxidase,GOLT1B,HSP,HSPE1,Mpt pore,MT-CO1,MT-CO2,MT-CO3,MT-ND1,NDUFA13,NDUFB8,NOP10,NPC2,PI3K (complex),PIGU,PPM1A,PSMA,SAE1,SASS6,SLC25A5,SOD1,SPCS2,SUMO,TBCA,TIMM17A,TIMM21,TIMM9,UQCRQ	44	27	[Developmental Disorder, Hereditary Disorder, Metabolic Disease]
6	20s proteasome,26s Proteasome,Alpha tubulin,CCDC25,CCT8,Collagen type I,CRY1,CTSC,CUL1,EPB41L5,FERMT2,Fibrinogen,Immunoproteasome Pa28/20s,Integrin,LAMTOR5,MKLN1,NAP1L1,ODC1,PCID2,Proteasome PA700/20s,PSMA3,PSMA4,PSMB2,PSMB7,PSMD6,PSMG1,RANBP9,RAS,RBM8A,SLC25A3,SMAD2,SNRPD1,SNRPD3,SNX2,SNX5	42	26	[Cancer, Cell Death and Survival, Organismal Injury and Abnormalities]
7	ADRB,ANP32B,ARMC1,ATPase,c-Src,CALM1 (includes others),CCDC77,CTNNA1,DDX4,HELLS,hemoglobin,Histone h3,HMGB2,IDH1,Ikb,ITPRID2,KATNA1,LAMP2,LEF1,LGMN,MAPRE1,MBIP,MELK,PI3K (family),PPP1CB,Secretase gamma,SIAH1,SNX3,SRP14,SRP9,TCF,TPM1,Vegf,WDR1,ZFYVE21	39	25	[Nucleic Acid Metabolism, Small Molecule Biochemistry, Cellular Function and Maintenance]
8	adenosine-tetraphosphatase,ALDH7A1,ATP synthase,ATP5,ATP5F1A,ATP5F1B,ATP5F1C,ATP5MC3,ATP5ME,ATP5MG,ATP6V0B,ATP6V1H,F0 ATP synthase,F1 ATPase,GMFB,H -transporting two-sector ATPase,Mitochondrial complex 1,MT-ATP6,MT-CYB,MT-ND2,MT-ND3,MT-ND4,MT-ND5,MT-ND6,NADH dehydrogenase,NDUFB1,NDUFB6,NDUFB9,NFkB (complex),Oxphos,SIVA1,STRAP,TMBIM6,UBA3,Vacuolar H ATPase	37	24	[Developmental Disorder, Hereditary Disorder, Metabolic Disease]
9	ANAPC10,APC (complex),API5,CCNB1,CCNB2,CCNE1,Cdc2,Cdk,CHEK1,CKS1B,CKS2,Cyclin B,Cyclin D,Cyclin E,E2f,E3 RING,EIF4G2,ERK,GMNN,KANSL2,MAD2L1,NASP,NUSAP1,RBM17,RBX1,RRM2,Scf,Scf skp2,Scf Trcp beta,SF3A3,SKP1,SKP2,Top2,TPX2,WDFY1	33	22	[Cell Cycle, DNA Replication, Recombination, and Repair, Cell Death and Survival]
10	BTF3,CDK7,CDK8,DUB,Dynein,EDF1,EEPD1,Gcn5l,GTF2A2,Holo RNA polymerase II,Jnk,MANF,MED10,MED20,MED21,mediator,MOB4,POLB,POLbeta-POLepsilon-POLgamma-XRCC1-LIGI-PARP1-PCNA-FEN1,POLR2F,POLR2J,RNA polymerase I,RNA polymerase II,RPA,RPLP2,SUB1,TBPL1,TFIIA,TFIIF,TFIIH,TRAP/Media,UCHL3,USP1,USP25,WDR20	31	21	[Gene Expression, RNA Post-Transcriptional Modification, Post-Translational Modification]
11	ACTL6A,APEX1,BANF1,BRD7,CAF-1,Cbp/p300,CBX1,CCNG1,Cop9 Signalosome,DCAF13,DCLRE1A,DDB1,DNMT1,DPF2,Dynamin,GSKIP,HISTONE,Histone h4,HP1,Mapk,MEAF6,MORF4L1,MutS alpha,PCGF1,PCNA,Pka catalytic subunit,Ppp2c,Rfc,Rsk,SIN3A,STK24,SWI-SNF,TIP60,UHRF1,VAMP3	29	20	[Post-Translational Modification, Cell Death and Survival, Embryonic Development]
12	AKT1,ALKBH8,AP1M2,APP,BOD1,BTF3,C1orf174,C2orf76,CCNL1,CCZ1/CCZ1B,CSNK2A2,DPY30,ENY2,FKBP3,GNRH2,HIRIP3,MAP6,MTA3,NGB,ORMDL1,PCDHB15,PDAP1,RASL10B,RPL34,RPL37,RPL3L,RPL41,SIVA1,TCF19,TET2,TM2D1,TMCC1,TMEM126A,TMEM59,TRAPPC1	25	18	[Cancer, Hematological Disease, Immunological Disease]
13	ASB13,B3GALNT2,beta-estradiol,BLCAP,CLDN12,CMC2,EFCAB11,EI24,EMC8,GINS3,GYG1,HIST1H2AI,IAH1,IMMP1L,MCM2,MUC16,NXF1,OAZ2,OCIAD1,PAIP2,PCID2,PLEKHA6,RPL22L1,RPL34,SLC31A1,SMIM13,SPCS2,SZRD1,TCP11L1,TMEM50A,TRIM25,TSPAN5,UBAP1,ZC3H7B,ZNF142	23	17	[Cell Death and Survival, Developmental Disorder, Hereditary Disorder]
14	ANAPC10,C17orf49,CBWD1,CBWD2,CRLS1,CSDE1,EIF4H,ELOC,FANCD2,G3BP1,Hdac,HELQ,HSPA8,LMAN2,METTL21C,NTRK1,NUDT5,NUP35,NUP93,OSBPL9,OSTC,PCMTD2,POP4,RAD51C,REXO2,RPL10L,RPS4Y1,SAE1,SEPT2,SFTA2,SUMO4,SWSAP1,TRAF6,TSC22D1,ZC3H7A	23	17	[Cancer, Organismal Injury and Abnormalities, Reproductive System Disease]
15	ANKRD10,Ap1,CD3,Collagen(s),cytokine,ELMO1,estrogen receptor,Focal adhesion kinase,Hsp90,HTATSF1,Ifn,IFN Beta,IL12 (complex),Immunoglobulin,Interferon alpha,LDL,LSM7,LSM8,MCMBP,NRG1,P-TEFb,p85 (pik3r),PNRC2,Rac,Ras homolog,RHOT1,snRNP,SNRPE,SNRPG,SNU13,STAT,TFG,Tgf beta,TYMS,ZNHIT3	19	15	[RNA Post-Transcriptional Modification, Cell Death and Survival, Dermatological Diseases and Conditions]
16	5(S)-HETE,Actin,ADCY8,ANO1,ARMC1,BTG4,Calmodulin,CNOT8,COTL1,ELAVL1,GLP1R,GNG5,GPR35,GUCD1,IER3IP1,METTL21A,MT-CYB,NCALD,NRGN,OST4,P2RY6,PI3Kγ,PITHD1,polynucleotide adenylyltransferase,Rasgrf,RNF122,RWDD4,SAV1,SELENOK,SMARCA4,STK35,TENT2,TENT5C,TNF,ZNF330	19	15	[Cardiac Proliferation, Cardiovascular System Development and Function, Cellular Growth and Proliferation]
17	14-3-3,BCR (complex),caspase,Cofilin,CRKL,Cyclin A,EIF3E,GABARAPL2,GSTM3,HPRT1,Hsp70,ISCU,MAP2K1/2,Mek,p70 S6k,PDGF BB,PI3K p85,Pka,PP1 protein complex group,PP2A,PPP6C,Ptk,RACK1,Raf,Rb,RPL21,RPL22,RPS6,Sapk,Sos,TARDBP,TBCB,TCR,Wnt,YWHAQ	17	14	[RNA Damage and Repair, Protein Synthesis, Cell Cycle]
18	ACTB,AIMP2,Alp,Alpha catenin,AMPK,ARL1,ATP1A1,BTBD10,Calcineurin protein(s),CG,Ck2,Creb,CTNND1,ERLEC1,F Actin,FSH,G-Actin,Growth hormone,Gsk3,HSP90B1,IgG,IL1,Insulin,Lh,NUDT5,Pdgf (complex),phosphatase,PPP1CC,PTPN2,RAB5IF,Rock,RPL39,SRC (family),SSR3,STAT5a/b	17	14	[Cancer, Organismal Injury and Abnormalities, Respiratory Disease]
19	ARHGAP45,CHN2,CRISPLD2,E1,FBXO4,GPR15,HSP90AB1,IQCB1,MAST2,MDH1,Mt3,MTNR1A,NDUFA4L2,PRKN,RAC1,Ranbp2,RGS9,SIMC1,SLC51A,SLC51B,SMC5,SUMO,SUMO1,SUMO2,SVOPL,TESK1,TMEM14A,UBB,UBE3B,USPL1,YWHAB,ZC3H15,ZCCHC12,ZCCHC7,ZMYM5	11	10	[Infectious Diseases, Cellular Development, Protein Degradation]
20	MMAA,MUT	2	1	[Developmental Disorder, Hereditary Disorder, Metabolic Disease]
21	FFAR3,FIGLA,WEE2	1	1	[Cell Cycle, Cell Death and Survival, Endocrine System Disorders]

## Sheet: EpiFactors
Gene stable ID	Gene name	HGNC ID	NCBI gene ID	GeneID	Function	Modification	Complex_name	Target	Specific_target	Comment	AvgALL	Avg_H1	Bio_TypeH	Gene_SymbolH	DescriptionH	RowNo	ColNo	H1a	H1b	H1c	AvgH1	RowNo	ColNo	H2a	H2b	H2c	AvgH2	GeneZ	Bio_TypeZ	Gene_SymbolZ	DescriptionZ	ZFa	ZFb	ZFc	AvgZF
ENSG00000130816	DNMT1	HGNC:2976	1786	1786	DNA modification	DNA methylation	#	DNA	dhC	The CXXC region (C is cysteine; X is any amino acid) of DNMT1 binds specifically to unmethylated CpG dinucleotides. Thus, the CXXC domain encompassing the amino terminus region of DNMT1 cooperates with the catalytic domain for DNA methyltransferase activity.	5088.54	7541.86	protein_coding	DNMT1	DNA methyltransferase 1 [Source:HGNC Symbol;Acc:HGNC:2976]	1	1	4506.35	3997.66	4556.24	4353.42	1	1	10466.4	9456.23	12268.3	10730.3	ENSDARG00000030756	protein_coding	dnmt1	DNA (cytosine-5-)-methyltransferase 1	174.04	171.48	200.16	181.89
ENSG00000132646	PCNA	HGNC:8729	5111	5111	Chromatin remodeling	#	#	histone	H2A, H2B	PCNA forms a ternary complex with DNTTIP2 and core histone.	4379.59	6447.48	protein_coding	PCNA	proliferating cell nuclear antigen [Source:HGNC Symbol;Acc:HGNC:8729]	1	1	14324	4463.9	11145.8	9977.91	1	1	2512.27	3848.46	2390.45	2917.06	ENSDARG00000054155	protein_coding	pcna	proliferating cell nuclear antigen	211.81	277.22	242.37	243.8
ENSG00000113558	SKP1	HGNC:10899	6500	6500	Histone modification write cofactor	Histone ubiquitination	BCOR	histone	#	The proteins in the BCOR complex include the PcG and PcG-associated proteins NSPC1, RING1, RNF2, and RYBP as well as components of an SCF ubiquitin ligase, SKP1, and FBXL10. BCOR recruits a unique combination of enzymatic activities to chromatin targets: a PcG E3 ubiquitin ligase for histone H2A, a demethylase for histone H3 K36, and an SCF E3 ubiquitin ligase.	1655.51	2361.76	protein_coding	SKP1	S-phase kinase associated protein 1 [Source:HGNC Symbol;Acc:HGNC:10899]	1	1	1383.37	1754	1501.16	1546.18	1	1	2169.53	3584.21	3778.25	3177.33	ENSDARG00000003151	protein_coding	skp1	S-phase kinase-associated protein 1	199.33	257.9	271.8	243.01
ENSG00000120533	ENY2	HGNC:24449	56943	56943	Histone modification erase cofactor	Histone ubiquitination	SAGA	histone	#	ATXN7L3, USP22, and ENY2 are required as cofactors for the full transcriptional activity by nuclear receptors. Thus, the deubiquitinase activity of the TFTC/STAGA HAT complex is necessary to counteract heterochromatin silencing and acts as a positive cofactor for activation by nuclear receptors in vivo.	1796.1	2360.31	protein_coding	ENY2	ENY2, transcription and export complex 2 subunit [Source:HGNC Symbol;Acc:HGNC:24449]	1	1	1439.93	1243.56	1454.24	1379.25	1	1	2206.61	5652.52	2164.97	3341.36	ENSDARG00000070046	protein_coding	eny2	enhancer of yellow 2 homolog (Drosophila)	524.65	721.71	756.71	667.69
ENSG00000162961	DPY30	HGNC:24590	84661	84661	Histone modification write cofactor	Histone methylation	COMPASS, Menin-associated_HMT, MLL-HCF, CHD8, MLL2/3, COMPASS-like MLL1,2, MLL4/WBP7, COMPASS-like MLL3,4	histone	#	The isolated MLL1 SET domain is an H3K4 monomethyltransferase. When the MLL1 SET domain fragment is assembled with a complex containing WDR5, RbBP5, Ash2L, and DPY-30, the rate of lysine methylation is dramatically increased, but only to the dimethyl form of H3K4, suggesting that the MLL1 core complex is predominantly a dimethyltransferase.	790.153	1042.02	protein_coding	DPY30	dpy-30, histone methyltransferase complex regulatory subunit [Source:HGNC Symbol;Acc:HGNC:24590]	1	1	1404.51	647.97	1132.44	1061.64	1	1	667.64	1446.8	952.75	1022.39	ENSDARG00000004427	protein_coding	dpy30	dpy-30 histone methyltransferase complex regulatory subunit	188.28	359.39	311.62	286.43
ENSG00000187109	NAP1L1	HGNC:7637	4673	4673	Histone chaperone	#	#	histone	#	Human Nucleosome Assembly Protein-1 (hNAP-1) =NAP1L1 is known to act as a histone chaperone that shuttles histones H2A/H2B into the nucleus, assembles nucleosomes and promotes chromatin fluidity, thereby affecting transcription of several cellular genes.	580.15	626.665	protein_coding	NAP1L1	nucleosome assembly protein 1 like 1 [Source:HGNC Symbol;Acc:HGNC:7637]	1	1	982.3	910.5	895.19	929.33	1	1	310	239.67	422.34	324	ENSDARG00000101813	protein_coding	nap1l1	nucleosome assembly protein 1-like 1	387.81	597.81	475.76	487.12
ENSG00000185787	MORF4L1	HGNC:16989	10933	10933	Histone modification read	#	NuA4	histone	H4	Table 1 in reference (MRG15 =MORF4L1).	371.533	513.62	protein_coding	MORF4L1	mortality factor 4 like 1 [Source:HGNC Symbol;Acc:HGNC:16989]	1	2	524.6	494.29	615.52	544.8	1	2	489.88	463.99	493.44	482.44	ENSDARG00000041155	protein_coding	morf4l1	mortality factor 4 like 1	84.17	87.59	90.31	87.36
ENSG00000132780	NASP	HGNC:7644	4678	4678	Chromatin remodeling	#	#	histone	H1	Binds to linker H1 histones, but not to core histones.	1378.54	377.615	protein_coding	NASP	nuclear autoantigenic sperm protein [Source:HGNC Symbol;Acc:HGNC:7644]	1	1	283.17	314.21	348.18	315.19	1	1	566.99	240.79	512.34	440.04	ENSDARG00000039208	protein_coding	nasp	nuclear autoantigenic sperm protein (histone-binding)	3004.88	3856.73	3279.54	3380.38
ENSG00000276043	UHRF1	HGNC:12556	29128	29128	Histone modification read, Histone modification write cofactor	Histone ubiquitination	#	histone, DNA	H3K9me3, H3R2, H3, mCG	ICBP90 =UHRF1and its murine homologue Np95 are enriched in pericentric heterochromatin of interphase nuclei, and this localization is dependent on H3K9 methylation.	276.267	351.65	protein_coding	UHRF1	ubiquitin like with PHD and ring finger domains 1 [Source:HGNC Symbol;Acc:HGNC:12556]	2	2	58.1	84.46	131.01	91.19	1	2	857.72	451.65	526.95	612.11	ENSDARG00000103409	protein_coding	uhrf1	ubiquitin-like with PHD and ring finger domains 1	119.55	119.5	137.44	125.5
ENSG00000115289	PCGF1	HGNC:17615	84759	84759	Polycomb group (PcG) protein	#	PRC1, BCOR	#	#	Nervous system polycomb 1 (NSPc1=PCGF1) shares high homology with vertebrate PcG proteins Mel-18 and Bmi-1.	247.683	309.22	protein_coding	PCGF1	polycomb group ring finger 1 [Source:HGNC Symbol;Acc:HGNC:17615]	1	2	278.63	263.09	279.78	273.83	1	2	342.63	368.78	322.4	344.61	ENSDARG00000001249	protein_coding	pcgf1	polycomb group ring finger 1	86.51	161.99	125.34	124.61
ENSG00000075914	EXOSC7	HGNC:28112	23016	23016	Scaffold protein, RNA modification	RNA degradation	RNA exosome	RNA	#	RNA abundance is regulated by balancing transcription and RNA degradation, processes that control the temporal and spatial distribution of cellular RNA. After decapping, 5_ to 3_ RNA degradation is accomplished by Xrn1, a 5_ to 3_ exoribonuclease. In the 3_ to 5_ pathway, RNA degradation is catalyzed by a multisubunit 3_ to 5_ exoribonuclease complex termed the RNA exosome. Three additional exoso…	213.02	289.76	protein_coding	EXOSC7	exosome component 7 [Source:HGNC Symbol;Acc:HGNC:28112]	1	3	421.36	225.26	325.79	324.14	1	3	214.15	331.33	220.64	255.38	ENSDARG00000100060	protein_coding	exosc7	exosome component 7	34.51	65.54	78.56	59.54
ENSG00000075624	ACTB	HGNC:132	60	60	Chromatin remodeling cofactor	#	BAF, nBAF, npBAF, PBAF, SWI/SNF-like EPAFB, bBAF, SWI/SNF BRM-BRG1, NuA4, NuA4-related complex	chromatin	#	_-actin=ACTB and actin-related proteins appear to have weak ATPase activities, which contribute _1% of the total activity in the BAF remodeling complex (Zhao et al. 1998). Results of experiments using the actin monomer sequestering product latrunculin B suggest that _-actin and BAF53 are required for stimulation of the ATPase activity of the BAF complex by chromatin	271.813	286.655	protein_coding	ACTB	actin beta [Source:HGNC Symbol;Acc:HGNC:132]	1	1	203.28	201.78	173.99	193.02	1	1	365.94	287.75	487.19	380.29	ENSDARG00000037870	protein_coding	actb2	actin, beta 2	219.35	232.89	274.15	242.13
ENSG00000166164	BRD7	HGNC:14310	29117	29117	Histone modification read	#	SWI/SNF BRM-BRG1	histone	H3K9ac, H3K14ac, H3K8ac	BRD7 bromodomain contains the typical left-handed four-helix bundle topology, and can bind with weak affinity to lysine-acetylated peptides derived from histone H3 with K9 or K14 acetylated and from histone H4 with K8, K12 or K16 acetylated.	204.267	276.57	protein_coding	BRD7	bromodomain containing 7 [Source:HGNC Symbol;Acc:HGNC:14310]	1	3	478.16	336.75	483.29	432.73	1	3	103.38	61.08	196.77	120.41	ENSDARG00000008380	protein_coding	brd7	bromodomain containing 7	68.21	58.68	52.1	59.66
ENSG00000166913	YWHAB	HGNC:12849	7529	7529	Histone modification erase cofactor	Histone acetylation	#	histone	#	Regulation of histone deacetylase 4 and 5 and transcriptional activity by 14-3-3-dependent (=YWHAB) cellular localization.	202.777	244.58	protein_coding	YWHAB	tyrosine 3-monooxygenase/tryptophan 5-monooxygenase activation protein beta [Source:HGNC Symbol;Acc:HGNC:12849]	2	2	89.68	191.41	166.55	149.21	1	2	350.89	176.45	492.49	339.95	ENSDARG00000013078	protein_coding	ywhaba	tyrosine 3-monooxygenase/tryptophan 5-monooxygenase activation protein, beta polypeptide a	78.74	150.9	127.86	119.17
ENSG00000149554	CHEK1	HGNC:1925	1111	1111	Histone modification write	Histone phosphorylation	#	histone	H3.1	UniProt: May regulate the transcription of genes that regulate cell-cycle progression through the phosphorylation of histones. Phosphorylates histone H3.1 (to form H3T11ph), which leads to epigenetic inhibition of a subset of genes.	160.99	220.825	protein_coding	CHEK1	checkpoint kinase 1 [Source:HGNC Symbol;Acc:HGNC:1925]	1	3	239.2	123.52	169.5	177.41	1	3	318.22	204.91	269.58	264.24	ENSDARG00000104765	protein_coding	chek1	checkpoint kinase 1	35.75	43.95	44.26	41.32
ENSG00000136938	ANP32B	HGNC:16677	10541	10541	Histone chaperone	#	#	histone	H3, H4	The LRR domain of ANP32B possesses histone chaperone activity and forms a curved structure with a parallel beta-sheet on the concave side and mostly helical elements on the convex side. Analyses revealed that the interaction of ANP32B with the core histones H3-H4 occurs on its concave side	266.34	218.89	protein_coding	ANP32B	acidic nuclear phosphoprotein 32 family member B [Source:HGNC Symbol;Acc:HGNC:16677]	1	1	180.73	318.06	313.41	270.73	1	1	216.89	121.12	163.14	167.05	ENSDARG00000023330	protein_coding	anp32b	acidic (leucine-rich) nuclear phosphoprotein 32 family, member B	319.55	415.89	348.27	361.24
ENSG00000134058	CDK7	HGNC:1778	1022	1022	Histone modification write	Histone phosphorylation	#	histone	H1	Cdk7, is able to phosphorylate histone H1, and the basal activity is increased 2-fold in the presence of recombinant human cyclin H (the activating partner of Cdk7).	160.903	213.365	protein_coding	CDK7	cyclin dependent kinase 7 [Source:HGNC Symbol;Acc:HGNC:1778]	1	3	194.15	289.93	242.49	242.19	1	3	110.34	280.61	162.66	184.54	ENSDARG00000051916	protein_coding	cdk7	cyclin-dependent kinase 7	68.42	51.01	48.5	55.98
ENSG00000136518	ACTL6A	HGNC:24124	86	86	Chromatin remodeling cofactor	#	BAF, npBAF, PBAF, SWI/SNF_Brg1(I), SWI/SNF_Brg1(II), SWI/SNF_Brm, SWI/SNF-like_EPAFa, WINAC, SWI/SNF-like EPAFB, SWI/SNF BRM-BRG1, Ino80, NuA4, NuA4-related complex, SRCAP	chromatin	#	_-actin and BAF53 =ACTL6A are required for maximal ATPase activity of BRG1 and are also required with BRG1 for association of the complex with chromatin/matrix.	171.713	210.575	protein_coding	ACTL6A	actin like 6A [Source:HGNC Symbol;Acc:HGNC:24124]	1	2	414.4	212.5	289.25	305.38	2	2	100.61	126.54	120.15	115.77	ENSDARG00000070828	protein_coding	actl6a	actin-like 6A	79.82	102.5	99.66	93.99
ENSG00000055130	CUL1	HGNC:2551	8454	8454	Chromatin remodeling cofactor	#	#	histone	H3K9me3, H3K36me3, H1.4K26me3	The SKP1-Cul1-F-box and leucine-rich repeat protein 4 (SCF-FbxL4) ubiquitin ligase regulates lysine demethylase 4A (KDM4A)/Jumonji domain-containing 2A (JMJD2A) protein. The JMJD2/KDM43 histone demethylase family removes trimethylated H3K9, H3K36, and H1.4K26 .	139.373	180.165	protein_coding	CUL1	cullin 1 [Source:HGNC Symbol;Acc:HGNC:2551]	1	3	270.66	201.33	259.03	243.68	2	3	124.13	97.56	128.26	116.65	ENSDARG00000007691	protein_coding	cul1b	cullin 1b	52.44	61.93	59	57.79
ENSG00000100749	VRK1	HGNC:12718	7443	7443	Histone modification write	Histone phosphorylation	#	histone	H3S10, H3T3	Phosphorylates histones H3-S10, H3-T3.	178.067	161.705	protein_coding	VRK1	vaccinia related kinase 1 [Source:HGNC Symbol;Acc:HGNC:12718]	2	1	47.58	386.09	64.64	166.1	1	1	160.29	229.83	81.8	157.31	ENSDARG00000018006	protein_coding	vrk1	vaccinia related kinase 1	151.02	256.66	224.7	210.79
ENSG00000163875	MEAF6	HGNC:25674	64769	64769	Histone modification write cofactor	Histone acetylation	HBO1, NuA4, MOZ/MORF	histone	H2A, H3K14, H4K5, H4K8, H4K12	BRPF proteins bridge the association of MOZ and MORF with ING5 and EAF6=MEAF6. An N-terminal region of BRPF1 interacts with the acetyltransferases; the enhancer of polycomb (EPc) homology domain in the middle part binds to ING5 and EAF6. The association of BRPF1 with EAF6 is weak, but ING5 increases the affinity. These three proteins form a trimeric core that is conserved from Drosophila melanoga…	160.097	144.895	protein_coding	MEAF6	MYST/Esa1 associated factor 6 [Source:HGNC Symbol;Acc:HGNC:25674]	2	1	129.12	117.18	149.43	131.91	1	1	182.46	152.94	138.25	157.88	ENSDARG00000101216	protein_coding	meaf6	MYST/Esa1-associated factor 6	162.16	198.32	211.02	190.5
ENSG00000057935	MTA3	HGNC:23784	57504	57504	Chromatin remodeling cofactor	#	NuRD	chromatin	#	The product of human MTA3 is an estrogen-dependent component of the Mi-2/NuRD transcriptional corepressor in breast epithelial cells. MTA3 constitutes a key component of an estrogen-dependent pathway regulating growth and differentiation.	130.22	143.52	protein_coding	MTA3	metastasis associated 1 family member 3 [Source:HGNC Symbol;Acc:HGNC:23784]	2	2	27.2	338.44	86.47	150.7	1	2	250.38	78.46	80.18	136.34	ENSDARG00000054903	protein_coding	mta3	metastasis associated 1 family, member 3	81.25	103.64	125.95	103.62
ENSG00000123737	EXOSC9	HGNC:9137	5393	5393	Scaffold protein, RNA modification	RNA degradation	RNA exosome	RNA	#	RNA abundance is regulated by balancing transcription and RNA degradation, processes that control the temporal and spatial distribution of cellular RNA. After decapping, 5_ to 3_ RNA degradation is accomplished by Xrn1, a 5_ to 3_ exoribonuclease. In the 3_ to 5_ pathway, RNA degradation is catalyzed by a multisubunit 3_ to 5_ exoribonuclease complex termed the RNA exosome. Three additional exoso…	129.183	143.465	protein_coding	EXOSC9	exosome component 9 [Source:HGNC Symbol;Acc:HGNC:9137]	2	2	138.17	139.15	134.79	137.37	2	2	189.05	124.36	135.28	149.56	ENSDARG00000006392	protein_coding	exosc9	exosome component 9	81.21	106.17	114.5	100.62
ENSG00000100387	RBX1	HGNC:9928	9978	9978	Histone modification write cofactor	Histone ubiquitination	#	histone	H3, H4	Histones H3 and H4 are targets of the CUL4-DDB-RBX1 E3 ligase ( 34). It has been proposed that both DDB1-CUL4DDB2 and Ring2 ligases are recruited to UV-induced lesions to modify histones.	220.71	139.145	protein_coding	RBX1	ring-box 1 [Source:HGNC Symbol;Acc:HGNC:9928]	3	1	31.87	74.71	37.76	48.11	1	1	281.48	304.96	104.1	230.18	ENSDARG00000038030	protein_coding	rbx1	ring-box 1, E3 ubiquitin protein ligase	347.78	448.59	355.14	383.84
ENSG00000151332	MBIP	HGNC:20427	51562	51562	Histone modification write cofactor	Histone acetylation	ATAC	histone	#	Novel proteins identified as STAGA/ TFTC subunits, such as ATAC2, DR1, MBIP, WDR5, YEATS2, and ZZZ3/ATAC1.	125.697	119.295	protein_coding	MBIP	MAP3K12 binding inhibitory protein 1 [Source:HGNC Symbol;Acc:HGNC:20427]	2	1	38.62	135.77	56.74	77.04	1	1	217.58	146.36	120.71	161.55	ENSDARG00000019364	protein_coding	mbip	MAP3K12 binding inhibitory protein 1	107.64	171.13	136.72	138.5
ENSG00000197323	TRIM33	HGNC:16290	51592	51592	Histone modification read	#	#	histone	H3K9me3, H3K18ac	TRIM33 helps recruit SMAD2/3 to chromatin via interaction of its PHD and Bromo domains with histone H3 trimethylated at lysine 9 (H3K9me3) and histone H3 acetylated at lysine 18 (H3K18ac), respectively.	92.07	112.635	protein_coding	TRIM33	tripartite motif containing 33 [Source:HGNC Symbol;Acc:HGNC:16290]	2	3	154.12	111.86	122.03	129.33	2	3	111.56	41.21	135.05	95.94	ENSDARG00000016181	protein_coding	trim33	tripartite motif containing 33	58.25	52.38	42.2	50.94
ENSG00000119969	HELLS	HGNC:4861	3070	3070	Chromatin remodeling	#	#	chromatin	#	Lymphoid-specific helicase (Lsh=HELLS) is another member of the SNF2 family of chromatin remodeling proteins.	111.9	108.075	protein_coding	HELLS	helicase, lymphoid specific [Source:HGNC Symbol;Acc:HGNC:4861]	3	2	34.34	53.38	94.43	60.72	1	2	235.57	84.81	145.9	155.43	ENSDARG00000057738	protein_coding	hells	helicase, lymphoid specific	104.61	127.37	126.68	119.55
ENSG00000169375	SIN3A	HGNC:19353	25942	25942	Histone modification erase cofactor, TF	Histone acetylation, TF activator, TF repressor	SWI/SNF_Brg1(I), SWI/SNF_Brm, mSin3A, mSin3A-like complex	histone, DNA	DNA motif	Human Sin3 deacetylase and trithorax-related Set1/Ash2 histone H3-K4 methyltransferase are tethered together selectively by the cell-proliferation factor HCF-1.	84.2933	93.725	protein_coding	SIN3A	SIN3 transcription regulator family member A [Source:HGNC Symbol;Acc:HGNC:19353]	3	3	45.82	54.1	50.7	50.21	1	3	133.74	113.56	164.44	137.24	ENSDARG00000079716	protein_coding	sin3aa	SIN3 transcription regulator family member Aa	70.73	50.06	75.49	65.43
ENSG00000133884	DPF2	HGNC:9964	5977	5977	Chromatin remodeling	#	SWI/SNF BRM-BRG1	histone, DNA	#	The different domains of DPF2 may function in a cooperative manner in some intracellular processes, which could bind histone and DNA via tandem PHD domain and C2H2 ZF domain, respectively in the context of nucleosome.	82.7367	84.62	protein_coding	DPF2	double PHD fingers 2 [Source:HGNC Symbol;Acc:HGNC:9964]	2	2	42.75	136.49	60.63	79.96	2	2	161.55	34.68	71.59	89.28	ENSDARG00000012219	protein_coding	dpf2	D4, zinc and double PHD fingers family 2	100.73	64.24	71.94	78.97
ENSG00000258315	C17orf49	HGNC:28737	124944	124944	Histone modification read	#	CHD8, MLL2/3, MLL4/WBP7	histone	H3K4me3	H3K4me3 readers Sgf29, TRRAP, PHF8, GATAD1, and BAP18=C17orf49, are associated mainly with promoters (Figures S3A and S3B) and coincide with H3K4me3 marking.	72.6767	81.845	protein_coding	C17orf49	chromosome 17 open reading frame 49 [Source:HGNC Symbol;Acc:HGNC:28737]	2	3	101.84	87.65	148.96	112.82	3	3	62.24	35.19	55.2	50.87	ENSDARG00000099273	protein_coding	zgc:103508	zgc:103508	64.15	47.41	51.44	54.34
ENSG00000108468	CBX1	HGNC:1551	10951	10951	Histone modification read	#	#	histone	H3K9me3, H3K27me3	Binding data indicate that Cbx1, -3, and -5 bind with greater affinity to H3K9me3.	158.79	75.235	protein_coding	CBX1	chromobox 1 [Source:HGNC Symbol;Acc:HGNC:1551]	3	1	13.59	152.25	24.15	63.33	2	1	148.5	55.21	57.71	87.14	ENSDARG00000004189	protein_coding	cbx1a	chromobox homolog 1a (HP1 beta homolog Drosophila)	302.72	326.35	348.62	325.9
ENSG00000177889	UBE2N	HGNC:12492	7334	7334	Histone modification write	Histone ubiquitination	#	histone	H2AX	TIP60 regulates the ubiquitination of H2AX via the ubiquitin-conjugating enzyme UBC13 (=UBE2N), which is induced by DNA damage.	90.9933	72.685	protein_coding	UBE2N	ubiquitin conjugating enzyme E2 N [Source:HGNC Symbol;Acc:HGNC:12492]	2	2	40.15	108.43	90.45	79.68	2	2	58.95	48.14	89.97	65.69	ENSDARG00000045877	protein_coding	ube2nb	ubiquitin-conjugating enzyme E2Nb	129.78	120.45	132.61	127.61
ENSG00000186591	UBE2H	HGNC:12484	7328	7328	Histone modification write	Histone ubiquitination	#	histone	H2A, H2B	The capacity of the UBC8I UbcH2 enzymes to ubiquitinate histones in vitro raises makes it possible that these enzymes may be involved in this process in vivo.	61.5	68.905	protein_coding	UBE2H	ubiquitin conjugating enzyme E2 H [Source:HGNC Symbol;Acc:HGNC:12484]	3	3	32.35	65.23	33	43.53	2	3	158.55	47.63	76.66	94.28	ENSDARG00000000019	protein_coding	ube2h	ubiquitin-conjugating enzyme E2H (UBC8 homolog, yeast)	42.46	39.75	57.86	46.69
ENSG00000139620	KANSL2	HGNC:26024	54934	54934	Histone modification write cofactor	Histone acetylation	NSL	histone	H5	As part of the NSL complex it is involved in acetylation of nucleosomal histone H4 on several lysine residues and therefore may be involved in the regulation of transcription.	56.9933	64.31	protein_coding	KANSL2	KAT8 regulatory NSL complex subunit 2 [Source:HGNC Symbol;Acc:HGNC:26024]	3	3	71.3	75.95	41.45	62.9	2	3	87.08	65.57	44.51	65.72	ENSDARG00000056318	protein_coding	kansl2	KAT8 regulatory NSL complex subunit 2	51.89	38.68	36.51	42.36
ENSG00000100823	APEX1	HGNC:587	328	328	DNA modification cofactor	DNA demethylation	#	DNA	#	UniProt: May play a role in the epigenetic regulation of gene expression by participating in DNA demethylation.	62.1333	50.06	protein_coding	APEX1	apurinic/apyrimidinic endodeoxyribonuclease 1 [Source:HGNC Symbol;Acc:HGNC:587]	3	2	26.63	72.98	42.5	47.37	3	2	97.53	43.26	17.46	52.75	ENSDARG00000045843	protein_coding	apex1	APEX nuclease (multifunctional DNA repair enzyme) 1	77.25	81.68	99.9	86.28
ENSG00000167986	DDB1	HGNC:2717	1642	1642	Histone modification write	Histone ubiquitination	#	histone	H2A	DDB1-CUL4ADDB2 E3 in vivo targets histone H2A for ubiquitination at UV-damage DNA sites, where DDB2 serves as the substrate receptor.	56.4867	47.88	protein_coding	DDB1	damage specific DNA binding protein 1 [Source:HGNC Symbol;Acc:HGNC:2717]	3	2	35.35	31.44	55.07	40.62	2	2	89.25	26.26	49.91	55.14	ENSDARG00000074431	protein_coding	ddb1	damage-specific DNA binding protein 1	78.84	69.79	72.47	73.7
