# Supplementary material for: Comparative analysis of single-cell transcriptomics in human and Zebrafish oocytes
Source: BMC Genomics. 2020 Jul 8;21:471. doi: 10.1186/s12864-020-06860-z (PMC7346435; doi:10.1186/s12864-020-06860-z)
Supplement: Supplementary file 5 — Additional file 5: Supplementary file 4. Lists of highly expressed genes in the three data sets (H1, H2, ZF) and statistically significantly overrepresented Kyoto Encyclopedia of Genes and Genomes (KEGG) pathways, and Gene Ontology (GO) Biological Process (BP), Molecular Function (MF), and Cellular Component (CC) categories based on Database for Annotation, Visualization and Integrated Discovery (DAVID v6.8) analysis. DAVID analysis is done separately for the three highly expressed gene lists and a comparative analysis of these individual results are presented. [file 12864_2020_6860_MOESM5_ESM.xlsx]

## Sheet: HE H1 Genes
GeneH	Bio_TypeH	Gene_SymbolH	DescriptionH	H1a	H1b	H1c	AvgH1	No. Z>1.5	z-score (H1a)	z-score (H1b)	z-score (H1c)
ENSG00000135334	protein_coding	AKIRIN2	akirin 2 [Source:HGNC Symbol;Acc:HGNC:21407]	280.617	339.452	231.711	283.927	3	1.70927	1.70521	1.51279
ENSG00000168000	protein_coding	BSCL2	BSCL2, seipin lipid droplet biogenesis associated [Source:HGNC Symbol;Acc:HGNC:15832]	252.655	442.749	232.136	309.18	3	1.64876	1.87195	1.51388
ENSG00000154518	protein_coding	ATP5MC3	ATP synthase membrane subunit c locus 3 [Source:HGNC Symbol;Acc:HGNC:843]	215.48	260.206	236.709	237.465	3	1.55702	1.53835	1.52546
ENSG00000111875	protein_coding	ASF1A	anti-silencing function 1A histone chaperone [Source:HGNC Symbol;Acc:HGNC:20995]	230.355	371.856	237.252	279.821	3	1.5955	1.76243	1.52683
ENSG00000271787	antisense	AC104794.4	novel transcript, antisense to KLF11	223.396	315.571	244.112	261.026	3	1.57781	1.65942	1.54376
ENSG00000110108	protein_coding	TMEM109	transmembrane protein 109 [Source:HGNC Symbol;Acc:HGNC:28771]	211.531	376.866	247.599	278.665	3	1.54635	1.77083	1.55219
ENSG00000169599	protein_coding	NFU1	NFU1 iron-sulfur cluster scaffold [Source:HGNC Symbol;Acc:HGNC:16287]	205.316	329.401	248.389	261.035	3	1.52916	1.68634	1.55408
ENSG00000112695	protein_coding	COX7A2	cytochrome c oxidase subunit 7A2 [Source:HGNC Symbol;Acc:HGNC:2288]	465.455	258.153	249.235	324.281	3	2.00098	1.53337	1.5561
ENSG00000165629	protein_coding	ATP5F1C	ATP synthase F1 subunit gamma [Source:HGNC Symbol;Acc:HGNC:833]	327.304	497.598	252.759	359.22	3	1.79799	1.94525	1.56445
ENSG00000210144	Mt_tRNA	MT-TY	mitochondrially encoded tRNA tyrosine [Source:HGNC Symbol;Acc:HGNC:7502]	200.707	312.311	254.883	255.967	3	1.51607	1.6529	1.56942
ENSG00000146066	protein_coding	HIGD2A	HIG1 hypoxia inducible domain family member 2A [Source:HGNC Symbol;Acc:HGNC:28311]	255.076	268.453	255.983	259.837	3	1.65426	1.55793	1.57198
ENSG00000116030	protein_coding	SUMO1	small ubiquitin-like modifier 1 [Source:HGNC Symbol;Acc:HGNC:12502]	326.368	263.751	260.035	283.385	3	1.79634	1.54684	1.58131
ENSG00000149806	protein_coding	FAU	FAU, ubiquitin like and ribosomal protein S30 fusion [Source:HGNC Symbol;Acc:HGNC:3597]	288.769	345.257	267.574	300.533	3	1.72578	1.71585	1.59829
ENSG00000005022	protein_coding	SLC25A5	solute carrier family 25 member 5 [Source:HGNC Symbol;Acc:HGNC:10991]	282.39	261.848	275.496	273.245	3	1.7129	1.54229	1.61563
ENSG00000166619	protein_coding	BLCAP	BLCAP, apoptosis inducing factor [Source:HGNC Symbol;Acc:HGNC:1055]	286.238	286.052	277.099	283.13	3	1.72071	1.59778	1.61907
ENSG00000167526	protein_coding	RPL13	ribosomal protein L13 [Source:HGNC Symbol;Acc:HGNC:10303]	209.333	283.447	277.235	256.672	3	1.54033	1.59204	1.61936
ENSG00000141552	protein_coding	ANAPC11	anaphase promoting complex subunit 11 [Source:HGNC Symbol;Acc:HGNC:14452]	225.797	309.091	278.657	271.182	3	1.58397	1.6464	1.62241
ENSG00000179873	protein_coding	NLRP11	NLR family pyrin domain containing 11 [Source:HGNC Symbol;Acc:HGNC:22945]	267.178	620.961	279.47	389.203	3	1.68098	2.08426	1.62414
ENSG00000115289	protein_coding	PCGF1	polycomb group ring finger 1 [Source:HGNC Symbol;Acc:HGNC:17615]	278.625	263.092	279.781	273.833	3	1.70517	1.54527	1.6248
ENSG00000214736	protein_coding	TOMM6	translocase of outer mitochondrial membrane 6 [Source:HGNC Symbol;Acc:HGNC:34528]	248.871	280.824	282.39	270.695	3	1.64006	1.5862	1.63031
ENSG00000090621	protein_coding	PABPC4	poly(A) binding protein cytoplasmic 4 [Source:HGNC Symbol;Acc:HGNC:8557]	381.589	375.835	285.232	347.552	3	1.88645	1.76911	1.63626
ENSG00000143933	protein_coding	CALM2	calmodulin 2 [Source:HGNC Symbol;Acc:HGNC:1445]	207.046	1592.21	291.053	696.771	3	1.534	2.67525	1.64827
ENSG00000154582	protein_coding	ELOC	elongin C [Source:HGNC Symbol;Acc:HGNC:11617]	437.15	371.316	295.834	368.1	3	1.96481	1.76152	1.65795
ENSG00000173113	protein_coding	TRMT112	tRNA methyltransferase subunit 11-2 [Source:HGNC Symbol;Acc:HGNC:26940]	411.668	248.25	297.354	319.091	3	1.93019	1.50882	1.66099
ENSG00000164405	protein_coding	UQCRQ	ubiquinol-cytochrome c reductase complex III subunit VII [Source:HGNC Symbol;Acc:HGNC:29594]	346.253	339.661	304.593	330.169	3	1.83043	1.70559	1.67528
ENSG00000136238	protein_coding	RAC1	Rac family small GTPase 1 [Source:HGNC Symbol;Acc:HGNC:9801]	196.901	348.587	304.623	283.371	3	1.50504	1.72188	1.67534
ENSG00000100567	protein_coding	PSMA3	proteasome subunit alpha 3 [Source:HGNC Symbol;Acc:HGNC:9532]	272.438	712.302	306.018	430.253	3	1.69222	2.17039	1.67806
ENSG00000013810	protein_coding	TACC3	transforming acidic coiled-coil containing protein 3 [Source:HGNC Symbol;Acc:HGNC:11524]	227.605	660.278	308.299	398.727	3	1.58857	2.12279	1.68247
ENSG00000205126	protein_coding	ACCSL	1-aminocyclopropane-1-carboxylate synthase homolog (inactive) like [Source:HGNC Symbol;Acc:HGNC:34391]	391.043	261.842	312.03	321.638	3	1.90056	1.54228	1.68962
ENSG00000117118	protein_coding	SDHB	succinate dehydrogenase complex iron sulfur subunit B [Source:HGNC Symbol;Acc:HGNC:10681]	232.036	282.11	316.518	276.888	3	1.59969	1.58907	1.6981
ENSG00000131174	protein_coding	COX7B	cytochrome c oxidase subunit 7B [Source:HGNC Symbol;Acc:HGNC:2291]	535.416	957.79	316.563	603.256	3	2.0817	2.35625	1.69819
ENSG00000132386	protein_coding	SERPINF1	serpin family F member 1 [Source:HGNC Symbol;Acc:HGNC:8824]	206.853	534.992	320.989	354.278	3	1.53346	1.99073	1.70643
ENSG00000140416	protein_coding	TPM1	tropomyosin 1 [Source:HGNC Symbol;Acc:HGNC:12010]	227.782	346.48	325.022	299.761	3	1.58902	1.71807	1.71385
ENSG00000232973	antisense	CYP1B1-AS1	CYP1B1 antisense RNA 1 [Source:HGNC Symbol;Acc:HGNC:28543]	196.594	299.664	325.309	273.855	3	1.50414	1.62696	1.71438
ENSG00000232573	processed_pseudogene	RPL3P4	ribosomal protein L3 pseudogene 4 [Source:HGNC Symbol;Acc:HGNC:19805]	230.939	278.441	326.129	278.503	3	1.59696	1.58086	1.71587
ENSG00000114902	protein_coding	SPCS1	signal peptidase complex subunit 1 [Source:HGNC Symbol;Acc:HGNC:23401]	341.261	387.584	326.684	351.843	3	1.82206	1.78843	1.71688
ENSG00000141458	protein_coding	NPC1	NPC intracellular cholesterol transporter 1 [Source:HGNC Symbol;Acc:HGNC:7897]	407.769	342.923	328.87	359.854	3	1.9247	1.71159	1.72085
ENSG00000034713	protein_coding	GABARAPL2	GABA type A receptor associated protein like 2 [Source:HGNC Symbol;Acc:HGNC:13291]	272.985	393.131	330.685	332.267	3	1.69338	1.79735	1.72412
ENSG00000100591	protein_coding	AHSA1	activator of HSP90 ATPase activity 1 [Source:HGNC Symbol;Acc:HGNC:1189]	386.695	399.951	331.805	372.817	3	1.89411	1.80815	1.72613
ENSG00000124226	protein_coding	RNF114	ring finger protein 114 [Source:HGNC Symbol;Acc:HGNC:13094]	298.618	285.489	336.764	306.957	3	1.74511	1.59655	1.73494
ENSG00000105146	protein_coding	AURKC	aurora kinase C [Source:HGNC Symbol;Acc:HGNC:11391]	319.05	249.368	339.186	302.535	3	1.78327	1.51164	1.7392
ENSG00000085871	protein_coding	MGST2	microsomal glutathione S-transferase 2 [Source:HGNC Symbol;Acc:HGNC:7063]	339.213	264.445	339.691	314.45	3	1.81859	1.54849	1.74008
ENSG00000152234	protein_coding	ATP5F1A	ATP synthase F1 subunit alpha [Source:HGNC Symbol;Acc:HGNC:823]	213.446	708.003	341.18	420.876	3	1.55155	2.16659	1.74268
ENSG00000106484	protein_coding	MEST	mesoderm specific transcript [Source:HGNC Symbol;Acc:HGNC:7028]	367.828	275.79	347.115	330.244	3	1.86528	1.57485	1.75293
ENSG00000132780	protein_coding	NASP	nuclear autoantigenic sperm protein [Source:HGNC Symbol;Acc:HGNC:7644]	283.17	314.213	348.179	315.187	3	1.71449	1.65672	1.75475
ENSG00000119865	protein_coding	CNRIP1	cannabinoid receptor interacting protein 1 [Source:HGNC Symbol;Acc:HGNC:24546]	326.071	249.022	350.533	308.542	3	1.79581	1.51077	1.75875
ENSG00000134825	protein_coding	TMEM258	transmembrane protein 258 [Source:HGNC Symbol;Acc:HGNC:1164]	384.303	285.921	350.824	340.349	3	1.89054	1.59749	1.75924
ENSG00000138279	protein_coding	ANXA7	annexin A7 [Source:HGNC Symbol;Acc:HGNC:545]	213.458	359.037	354.173	308.889	3	1.55158	1.74041	1.76489
ENSG00000250447	lincRNA	LINC02105	long intergenic non-protein coding RNA 2105 [Source:HGNC Symbol;Acc:HGNC:52960]	334.493	426.312	359.473	373.426	3	1.81051	1.84821	1.77371
ENSG00000196531	protein_coding	NACA	nascent polypeptide associated complex subunit alpha [Source:HGNC Symbol;Acc:HGNC:7629]	379.948	275.287	362.25	339.162	3	1.88397	1.57371	1.77829
ENSG00000106603	protein_coding	COA1	cytochrome c oxidase assembly factor 1 homolog [Source:HGNC Symbol;Acc:HGNC:21868]	457.73	391.557	362.262	403.85	3	1.99133	1.79483	1.77831
ENSG00000183527	protein_coding	PSMG1	proteasome assembly chaperone 1 [Source:HGNC Symbol;Acc:HGNC:3043]	223.016	338.984	366.072	309.357	3	1.57683	1.70434	1.78452
ENSG00000137947	protein_coding	GTF2B	general transcription factor IIB [Source:HGNC Symbol;Acc:HGNC:4648]	262.009	384.844	367.449	338.101	3	1.66972	1.78398	1.78675
ENSG00000138079	protein_coding	SLC3A1	solute carrier family 3 member 1 [Source:HGNC Symbol;Acc:HGNC:11025]	594.226	381.698	368.313	448.079	3	2.14177	1.77883	1.78815
ENSG00000149273	protein_coding	RPS3	ribosomal protein S3 [Source:HGNC Symbol;Acc:HGNC:10420]	283.988	409.982	372.538	355.502	3	1.71616	1.82369	1.79493
ENSG00000118181	protein_coding	RPS25	ribosomal protein S25 [Source:HGNC Symbol;Acc:HGNC:10413]	414.647	253.433	375.42	347.834	3	1.93435	1.52179	1.79951
ENSG00000280831	protein_coding	RPS25	ribosomal protein S25 [Source:HGNC Symbol;Acc:HGNC:10413]	414.625	252.519	375.421	347.522	3	1.93431	1.51952	1.79951
ENSG00000115414	protein_coding	FN1	fibronectin 1 [Source:HGNC Symbol;Acc:HGNC:3778]	321.474	281.253	375.574	326.101	3	1.78763	1.58716	1.79975
ENSG00000170310	protein_coding	STX8	syntaxin 8 [Source:HGNC Symbol;Acc:HGNC:11443]	407.125	407.028	375.845	396.666	3	1.92379	1.81915	1.80018
ENSG00000139644	protein_coding	TMBIM6	transmembrane BAX inhibitor motif containing 6 [Source:HGNC Symbol;Acc:HGNC:11723]	369.408	320.856	379.838	356.701	3	1.86775	1.66985	1.80646
ENSG00000123349	protein_coding	PFDN5	prefoldin subunit 5 [Source:HGNC Symbol;Acc:HGNC:8869]	303.639	281.553	380.569	321.921	3	1.75473	1.58783	1.8076
ENSG00000123977	protein_coding	DAW1	dynein assembly factor with WD repeats 1 [Source:HGNC Symbol;Acc:HGNC:26383]	643.871	276.797	380.983	433.884	3	2.18803	1.57714	1.80824
ENSG00000107372	protein_coding	ZFAND5	zinc finger AN1-type containing 5 [Source:HGNC Symbol;Acc:HGNC:13008]	314.89	281.362	386.784	327.678	3	1.7757	1.5874	1.81722
ENSG00000116209	protein_coding	TMEM59	transmembrane protein 59 [Source:HGNC Symbol;Acc:HGNC:1239]	449.7	321.769	388.056	386.508	3	1.98113	1.67163	1.81917
ENSG00000168028	protein_coding	RPSA	ribosomal protein SA [Source:HGNC Symbol;Acc:HGNC:6502]	281.367	367.722	388.131	345.74	3	1.71081	1.75541	1.81929
ENSG00000109332	protein_coding	UBE2D3	ubiquitin conjugating enzyme E2 D3 [Source:HGNC Symbol;Acc:HGNC:12476]	246.773	470.817	390.554	369.381	3	1.63518	1.91053	1.82299
ENSG00000100097	protein_coding	LGALS1	galectin 1 [Source:HGNC Symbol;Acc:HGNC:6561]	228.606	425.515	393.143	349.088	3	1.5911	1.84703	1.82691
ENSG00000231500	protein_coding	RPS18	ribosomal protein S18 [Source:HGNC Symbol;Acc:HGNC:10401]	365.797	246.451	393.896	335.382	3	1.86209	1.50426	1.82805
ENSG00000235650	protein_coding	RPS18	ribosomal protein S18 [Source:HGNC Symbol;Acc:HGNC:10401]	365.81	246.42	394.024	335.418	3	1.86211	1.50418	1.82824
ENSG00000223367	protein_coding	RPS18	ribosomal protein S18 [Source:HGNC Symbol;Acc:HGNC:10401]	365.766	246.368	394.027	335.387	3	1.86204	1.50405	1.82825
ENSG00000226225	protein_coding	RPS18	ribosomal protein S18 [Source:HGNC Symbol;Acc:HGNC:10401]	366.325	246.371	394.043	335.579	3	1.86292	1.50405	1.82827
ENSG00000285463	protein_coding	OOSP4B	oocyte secreted protein family member 4B [Source:HGNC Symbol;Acc:HGNC:53905]	526.596	567.748	394.957	496.434	3	2.07212	2.02803	1.82965
ENSG00000255393	protein_coding	OOSP4B	oocyte secreted protein family member 4B [Source:HGNC Symbol;Acc:HGNC:53905]	526.706	567.851	395.082	496.546	3	2.07224	2.02814	1.82984
ENSG00000147419	protein_coding	CCDC25	coiled-coil domain containing 25 [Source:HGNC Symbol;Acc:HGNC:25591]	261.524	538.472	398.679	399.559	3	1.66865	1.9948	1.83522
ENSG00000083457	protein_coding	ITGAE	integrin subunit alpha E [Source:HGNC Symbol;Acc:HGNC:6147]	522.045	268.576	401.458	397.36	3	2.06712	1.55822	1.83935
ENSG00000112110	protein_coding	MRPL18	mitochondrial ribosomal protein L18 [Source:HGNC Symbol;Acc:HGNC:14477]	328.414	387.272	403.964	373.217	3	1.79994	1.78793	1.84305
ENSG00000154723	protein_coding	ATP5PF	ATP synthase peripheral stalk subunit F6 [Source:HGNC Symbol;Acc:HGNC:847]	432.49	280.989	406.076	373.185	3	1.95863	1.58657	1.84614
ENSG00000117519	protein_coding	CNN3	calponin 3 [Source:HGNC Symbol;Acc:HGNC:2157]	521.167	291.195	406.617	406.326	3	2.06615	1.60897	1.84694
ENSG00000171202	protein_coding	TMEM126A	transmembrane protein 126A [Source:HGNC Symbol;Acc:HGNC:25382]	493.557	279.543	408.415	393.838	3	2.03477	1.58333	1.84956
ENSG00000106211	protein_coding	HSPB1	heat shock protein family B (small) member 1 [Source:HGNC Symbol;Acc:HGNC:5246]	250.105	255.648	408.48	304.744	3	1.64292	1.52725	1.84965
ENSG00000105877	protein_coding	DNAH11	dynein axonemal heavy chain 11 [Source:HGNC Symbol;Acc:HGNC:2942]	252.992	283.492	408.799	315.094	3	1.64953	1.59214	1.85011
ENSG00000198918	protein_coding	RPL39	ribosomal protein L39 [Source:HGNC Symbol;Acc:HGNC:10350]	567.489	330.224	419.071	438.928	3	2.11524	1.68791	1.86486
ENSG00000116996	protein_coding	ZP4	zona pellucida glycoprotein 4 [Source:HGNC Symbol;Acc:HGNC:15770]	213.975	566.439	424.565	401.66	3	1.55297	2.02658	1.8726
ENSG00000169032	protein_coding	MAP2K1	mitogen-activated protein kinase kinase 1 [Source:HGNC Symbol;Acc:HGNC:6840]	510.286	350.06	427.787	429.378	3	2.05399	1.72452	1.87709
ENSG00000164104	protein_coding	HMGB2	high mobility group box 2 [Source:HGNC Symbol;Acc:HGNC:5000]	489.178	360.435	428.949	426.187	3	2.02963	1.74285	1.8787
ENSG00000118680	protein_coding	MYL12B	myosin light chain 12B [Source:HGNC Symbol;Acc:HGNC:29827]	555.239	310.308	429.035	431.527	3	2.10265	1.64887	1.87882
ENSG00000057757	protein_coding	PITHD1	PITH domain containing 1 [Source:HGNC Symbol;Acc:HGNC:25022]	237.475	410.17	429.49	359.045	3	1.61304	1.82398	1.87945
ENSG00000166352	protein_coding	C11orf74	chromosome 11 open reading frame 74 [Source:HGNC Symbol;Acc:HGNC:25142]	616.232	321.225	430.182	455.88	3	2.16274	1.67057	1.88041
ENSG00000164162	protein_coding	ANAPC10	anaphase promoting complex subunit 10 [Source:HGNC Symbol;Acc:HGNC:24077]	659.092	277.528	431.043	455.888	3	2.2015	1.5788	1.8816
ENSG00000137692	protein_coding	DCUN1D5	defective in cullin neddylation 1 domain containing 5 [Source:HGNC Symbol;Acc:HGNC:28409]	492.284	434.046	432.257	452.862	3	2.03328	1.85949	1.88327
ENSG00000250939	transcribed_unprocessed_pseudogene	AC034198.1	intraflagellar transport 122 (IFT122) pseudogene)	597.933	673.164	433.946	568.348	3	2.14536	2.13492	1.88558
ENSG00000096384	protein_coding	HSP90AB1	heat shock protein 90 alpha family class B member 1 [Source:HGNC Symbol;Acc:HGNC:5258]	572.466	284.263	434.985	430.571	3	2.12027	1.59384	1.88701
ENSG00000225630	unprocessed_pseudogene	MTND2P28	MT-ND2 pseudogene 28 [Source:HGNC Symbol;Acc:HGNC:42129]	257.109	642.918	437.02	445.682	3	1.65884	2.10607	1.88978
ENSG00000285075	protein_coding	TPK1	thiamin pyrophosphokinase 1 [Source:HGNC Symbol;Acc:HGNC:17358]	404.627	398.255	441.419	414.767	3	1.92024	1.80548	1.89573
ENSG00000196511	protein_coding	TPK1	thiamin pyrophosphokinase 1 [Source:HGNC Symbol;Acc:HGNC:17358]	404.627	398.443	441.419	414.83	3	1.92024	1.80577	1.89573
ENSG00000172301	protein_coding	COPRS	coordinator of PRMT5 and differentiation stimulator [Source:HGNC Symbol;Acc:HGNC:28848]	309.568	339.162	445.809	364.846	3	1.76587	1.70467	1.90161
ENSG00000220842	processed_pseudogene	RPL21P16	ribosomal protein L21 pseudogene 16 [Source:HGNC Symbol;Acc:HGNC:31396]	400.708	435.382	446.96	427.683	3	1.91463	1.86142	1.90314
ENSG00000198258	protein_coding	UBL5	ubiquitin like 5 [Source:HGNC Symbol;Acc:HGNC:13736]	314.34	344.423	447.046	368.603	3	1.77469	1.71433	1.90326
ENSG00000137766	protein_coding	UNC13C	unc-13 homolog C [Source:HGNC Symbol;Acc:HGNC:23149]	278.572	473.22	449.666	400.486	3	1.70506	1.91373	1.90673
ENSG00000109971	protein_coding	HSPA8	heat shock protein family A (Hsp70) member 8 [Source:HGNC Symbol;Acc:HGNC:5241]	383.149	701.905	452.331	512.462	3	1.8888	2.16116	1.91024
ENSG00000187690	protein_coding	CXorf67	chromosome X open reading frame 67 [Source:HGNC Symbol;Acc:HGNC:33738]	387.189	335.642	453.65	392.16	3	1.89485	1.69812	1.91197
ENSG00000274174	protein_coding	NLRP7	NLR family pyrin domain containing 7 [Source:HGNC Symbol;Acc:HGNC:22947]	254.413	601.861	454.917	437.064	3	1.65276	2.06465	1.91363
ENSG00000224398	protein_coding	CSNK2B	casein kinase 2 beta [Source:HGNC Symbol;Acc:HGNC:2460]	324.345	332.893	456.136	371.124	3	1.79275	1.69296	1.91522
ENSG00000004779	protein_coding	NDUFAB1	NADH:ubiquinone oxidoreductase subunit AB1 [Source:HGNC Symbol;Acc:HGNC:7694]	471.81	418.261	459.592	449.888	3	2.00879	1.83624	1.9197
ENSG00000117148	protein_coding	ACTL8	actin like 8 [Source:HGNC Symbol;Acc:HGNC:24018]	495.812	355.842	460.675	437.443	3	2.0374	1.7348	1.9211
ENSG00000106153	protein_coding	CHCHD2	coiled-coil-helix-coiled-coil-helix domain containing 2 [Source:HGNC Symbol;Acc:HGNC:21645]	231.385	322.919	466.224	340.176	3	1.59807	1.67387	1.92821
ENSG00000169764	protein_coding	UGP2	UDP-glucose pyrophosphorylase 2 [Source:HGNC Symbol;Acc:HGNC:12527]	334.31	551.439	466.545	450.765	3	1.8102	2.00974	1.92862
ENSG00000167797	protein_coding	CDK2AP2	cyclin dependent kinase 2 associated protein 2 [Source:HGNC Symbol;Acc:HGNC:30833]	417.48	450.352	468.963	445.598	3	1.93827	1.88264	1.9317
ENSG00000277273	protein_coding	CDK7	cyclin dependent kinase 7 [Source:HGNC Symbol;Acc:HGNC:1778]	443.158	558.805	469.9	490.621	3	1.97268	2.01806	1.93288
ENSG00000186184	protein_coding	POLR1D	RNA polymerase I and III subunit D [Source:HGNC Symbol;Acc:HGNC:20422]	621.708	322.919	470.225	471.617	3	2.16784	1.67387	1.93329
ENSG00000248202	lincRNA	LINC02234	long intergenic non-protein coding RNA 2234 [Source:HGNC Symbol;Acc:HGNC:53105]	301.94	272.433	477.921	350.765	3	1.75149	1.56717	1.94294
ENSG00000277754	snoRNA	RF00012		294.313	295.562	478.381	356.085	3	1.73674	1.61831	1.94351
ENSG00000156508	protein_coding	EEF1A1	eukaryotic translation elongation factor 1 alpha 1 [Source:HGNC Symbol;Acc:HGNC:3189]	420.428	647.055	479.09	515.524	3	1.94233	2.11009	1.94439
ENSG00000166164	protein_coding	BRD7	bromodomain containing 7 [Source:HGNC Symbol;Acc:HGNC:14310]	478.156	336.752	483.288	432.732	3	2.0165	1.7002	1.94957
ENSG00000081870	protein_coding	HSPB11	heat shock protein family B (small) member 11 [Source:HGNC Symbol;Acc:HGNC:25019]	485.205	285.301	493.035	421.18	3	2.02493	1.59613	1.96144
ENSG00000089009	protein_coding	RPL6	ribosomal protein L6 [Source:HGNC Symbol;Acc:HGNC:10362]	512.677	437.039	493.451	481.056	3	2.05668	1.8638	1.96194
ENSG00000022840	protein_coding	RNF10	ring finger protein 10 [Source:HGNC Symbol;Acc:HGNC:10055]	332.683	427.774	493.776	418.078	3	1.80739	1.85036	1.96233
ENSG00000118197	protein_coding	DDX59	DEAD-box helicase 59 [Source:HGNC Symbol;Acc:HGNC:25360]	620.218	381.061	494.527	498.602	3	2.16645	1.77778	1.96323
ENSG00000161016	protein_coding	RPL8	ribosomal protein L8 [Source:HGNC Symbol;Acc:HGNC:10368]	360.524	463.77	498.602	440.965	3	1.85371	1.90107	1.96811
ENSG00000136942	protein_coding	RPL35	ribosomal protein L35 [Source:HGNC Symbol;Acc:HGNC:10344]	382.194	350.525	506.968	413.229	3	1.88736	1.72535	1.97799
ENSG00000145592	protein_coding	RPL37	ribosomal protein L37 [Source:HGNC Symbol;Acc:HGNC:10347]	614.791	517.492	508.756	547.013	3	2.16139	1.96986	1.98009
ENSG00000285333	protein_coding	AC079597.3		213.278	435.458	511.682	386.806	3	1.55109	1.86153	1.98349
ENSG00000138867	protein_coding	GUCD1	guanylyl cyclase domain containing 1 [Source:HGNC Symbol;Acc:HGNC:14237]	436.761	567.678	527.654	510.697	3	1.9643	2.02795	2.00176
ENSG00000166441	protein_coding	RPL27A	ribosomal protein L27a [Source:HGNC Symbol;Acc:HGNC:10329]	580.503	295.158	529.664	468.442	3	2.12831	1.61745	2.00402
ENSG00000285250	protein_coding	MSRA	methionine sulfoxide reductase A [Source:HGNC Symbol;Acc:HGNC:7377]	485.15	299.093	539.612	441.285	3	2.02487	1.62576	2.01507
ENSG00000164404	protein_coding	GDF9	growth differentiation factor 9 [Source:HGNC Symbol;Acc:HGNC:4224]	374.159	1267.18	545.817	729.052	3	1.87511	2.53194	2.02187
ENSG00000142541	protein_coding	RPL13A	ribosomal protein L13a [Source:HGNC Symbol;Acc:HGNC:10304]	465.63	419.791	545.958	477.126	3	2.00119	1.83853	2.02202
ENSG00000156469	protein_coding	MTERF3	mitochondrial transcription termination factor 3 [Source:HGNC Symbol;Acc:HGNC:24258]	543.468	592.059	557.487	564.338	3	2.0903	2.05434	2.03444
ENSG00000127184	protein_coding	COX7C	cytochrome c oxidase subunit 7C [Source:HGNC Symbol;Acc:HGNC:2292]	624.209	589.26	561.738	591.736	3	2.17015	2.05137	2.03895
ENSG00000265681	protein_coding	RPL17	ribosomal protein L17 [Source:HGNC Symbol;Acc:HGNC:10307]	285.822	490.435	562.604	446.287	3	1.71987	1.93615	2.03986
ENSG00000101132	protein_coding	PFDN4	prefoldin subunit 4 [Source:HGNC Symbol;Acc:HGNC:8868]	1026.95	426.418	564.828	672.733	3	2.45715	1.84836	2.04221
ENSG00000100906	protein_coding	NFKBIA	NFKB inhibitor alpha [Source:HGNC Symbol;Acc:HGNC:7797]	642.251	516.595	565.306	574.717	3	2.18658	1.96877	2.04271
ENSG00000150991	protein_coding	UBC	ubiquitin C [Source:HGNC Symbol;Acc:HGNC:12468]	412.104	628.575	568.925	536.534	3	1.9308	2.09191	2.0465
ENSG00000165672	protein_coding	PRDX3	peroxiredoxin 3 [Source:HGNC Symbol;Acc:HGNC:9354]	379.004	295.361	571.561	415.309	3	1.88253	1.61788	2.04925
ENSG00000091136	protein_coding	LAMB1	laminin subunit beta 1 [Source:HGNC Symbol;Acc:HGNC:6486]	584.301	671.417	571.915	609.211	3	2.13206	2.13329	2.04962
ENSG00000129460	protein_coding	NGDN	neuroguidin [Source:HGNC Symbol;Acc:HGNC:20271]	524.663	311.351	573.488	469.834	3	2.07	1.65097	2.05125
ENSG00000143977	protein_coding	SNRPG	small nuclear ribonucleoprotein polypeptide G [Source:HGNC Symbol;Acc:HGNC:11163]	804.276	476.189	580.319	620.261	3	2.31626	1.91765	2.05829
ENSG00000205129	protein_coding	C4orf47	chromosome 4 open reading frame 47 [Source:HGNC Symbol;Acc:HGNC:34346]	498.727	668.28	586.193	584.4	3	2.04078	2.13035	2.06427
ENSG00000198612	protein_coding	COPS8	COP9 signalosome subunit 8 [Source:HGNC Symbol;Acc:HGNC:24335]	455.437	721.976	591.697	589.704	3	1.98843	2.17886	2.06982
ENSG00000170340	protein_coding	B3GNT2	UDP-GlcNAc:betaGal beta-1,3-N-acetylglucosaminyltransferase 2 [Source:HGNC Symbol;Acc:HGNC:15629]	229.024	309.886	596.713	378.541	3	1.59216	1.64801	2.07484
ENSG00000120669	protein_coding	SOHLH2	spermatogenesis and oogenesis specific basic helix-loop-helix 2 [Source:HGNC Symbol;Acc:HGNC:26026]	493.745	398.546	598.431	496.907	3	2.03499	1.80594	2.07655
ENSG00000123975	protein_coding	CKS2	CDC28 protein kinase regulatory subunit 2 [Source:HGNC Symbol;Acc:HGNC:2000]	453.708	916.546	608.452	659.569	3	1.98624	2.32863	2.08641
ENSG00000210151	Mt_tRNA	MT-TS1	mitochondrially encoded tRNA serine 1 (UCN) [Source:HGNC Symbol;Acc:HGNC:7497]	516.395	566.922	613.051	565.456	3	2.06085	2.02712	2.09089
ENSG00000185787	protein_coding	MORF4L1	mortality factor 4 like 1 [Source:HGNC Symbol;Acc:HGNC:16989]	524.597	494.294	615.518	544.803	3	2.06993	1.94107	2.09327
ENSG00000234741	processed_transcript	GAS5	growth arrest specific 5 [Source:HGNC Symbol;Acc:HGNC:16355]	879.725	460.052	619.24	653.006	3	2.36795	1.89601	2.09686
ENSG00000063177	protein_coding	RPL18	ribosomal protein L18 [Source:HGNC Symbol;Acc:HGNC:10310]	372.103	437.56	621.595	477.086	3	1.87194	1.86455	2.09911
ENSG00000142856	protein_coding	ITGB3BP	integrin subunit beta 3 binding protein [Source:HGNC Symbol;Acc:HGNC:6157]	684.8	439.758	621.941	582.166	3	2.22356	1.8677	2.09944
ENSG00000197958	protein_coding	RPL12	ribosomal protein L12 [Source:HGNC Symbol;Acc:HGNC:10302]	581.718	563.58	627.031	590.777	3	2.12951	2.0234	2.10428
ENSG00000135486	protein_coding	HNRNPA1	heterogeneous nuclear ribonucleoprotein A1 [Source:HGNC Symbol;Acc:HGNC:5031]	653.437	325.237	632.916	537.197	3	2.19653	1.67836	2.10983
ENSG00000074319	protein_coding	TSG101	tumor susceptibility 101 [Source:HGNC Symbol;Acc:HGNC:15971]	527.092	861.438	635.884	674.805	3	2.07267	2.28971	2.11261
ENSG00000175600	protein_coding	SUGCT	succinyl-CoA:glutarate-CoA transferase [Source:HGNC Symbol;Acc:HGNC:16001]	561.08	388.25	637.904	529.078	3	2.10869	1.78951	2.1145
ENSG00000137210	protein_coding	TMEM14B	transmembrane protein 14B [Source:HGNC Symbol;Acc:HGNC:21384]	551.724	526.106	642.16	573.33	3	2.09899	1.98022	2.11845
ENSG00000144895	protein_coding	EIF2A	eukaryotic translation initiation factor 2A [Source:HGNC Symbol;Acc:HGNC:3254]	954.528	475.383	642.712	690.874	3	2.41499	1.91659	2.11896
ENSG00000050405	protein_coding	LIMA1	LIM domain and actin binding 1 [Source:HGNC Symbol;Acc:HGNC:24636]	854.569	391.193	647.135	630.966	3	2.35123	1.79425	2.12304
ENSG00000173572	protein_coding	NLRP13	NLR family pyrin domain containing 13 [Source:HGNC Symbol;Acc:HGNC:22937]	751.768	449.9	648.304	616.657	3	2.27734	1.88201	2.12411
ENSG00000163002	protein_coding	NUP35	nucleoporin 35 [Source:HGNC Symbol;Acc:HGNC:29797]	372.644	565.986	653.121	530.584	3	1.87278	2.02608	2.12851
ENSG00000153140	protein_coding	CETN3	centrin 3 [Source:HGNC Symbol;Acc:HGNC:1868]	378.856	340.76	653.728	457.781	3	1.88231	1.70762	2.12906
ENSG00000028839	protein_coding	TBPL1	TATA-box binding protein like 1 [Source:HGNC Symbol;Acc:HGNC:11589]	395.261	673.786	660.779	576.609	3	1.90674	2.1355	2.13543
ENSG00000115758	protein_coding	ODC1	ornithine decarboxylase 1 [Source:HGNC Symbol;Acc:HGNC:8109]	487.947	389.16	668.922	515.343	3	2.02818	1.79098	2.14271
ENSG00000164713	protein_coding	BRI3	brain protein I3 [Source:HGNC Symbol;Acc:HGNC:1109]	560.487	407.476	676.971	548.311	3	2.10808	1.81985	2.14982
ENSG00000132432	protein_coding	SEC61G	Sec61 translocon gamma subunit [Source:HGNC Symbol;Acc:HGNC:18277]	900.815	617.159	677.231	731.735	3	2.38161	2.0804	2.15005
ENSG00000166971	protein_coding	AKTIP	AKT interacting protein [Source:HGNC Symbol;Acc:HGNC:16710]	384.831	429.86	683.53	499.407	3	1.89133	1.85341	2.15555
ENSG00000198901	protein_coding	PRC1	protein regulator of cytokinesis 1 [Source:HGNC Symbol;Acc:HGNC:9341]	864.863	856.843	685.92	802.542	3	2.35813	2.28635	2.15762
ENSG00000175063	protein_coding	UBE2C	ubiquitin conjugating enzyme E2 C [Source:HGNC Symbol;Acc:HGNC:15937]	897.839	589.74	691.226	726.269	3	2.3797	2.05188	2.1622
ENSG00000143106	protein_coding	PSMA5	proteasome subunit alpha 5 [Source:HGNC Symbol;Acc:HGNC:9534]	1061.75	384.291	695.86	713.966	3	2.47636	1.78308	2.16617
ENSG00000110321	protein_coding	EIF4G2	eukaryotic translation initiation factor 4 gamma 2 [Source:HGNC Symbol;Acc:HGNC:3297]	329.011	439.74	706.615	491.789	3	1.80099	1.86767	2.17528
ENSG00000258232	antisense	AC125611.3	novel transcript, antisense to TUBA1C	590.171	2423.58	706.644	1240.13	3	2.13783	2.93893	2.17531
ENSG00000159247	transcribed_unprocessed_pseudogene	TUBBP5	tubulin beta pseudogene 5 [Source:HGNC Symbol;Acc:HGNC:23674]	624.614	689.164	707.35	673.709	3	2.17053	2.14967	2.1759
ENSG00000087586	protein_coding	AURKA	aurora kinase A [Source:HGNC Symbol;Acc:HGNC:11393]	542.408	1075.6	714.112	777.373	3	2.08918	2.42906	2.18155
ENSG00000121690	protein_coding	DEPDC7	DEP domain containing 7 [Source:HGNC Symbol;Acc:HGNC:29899]	580.083	505.237	716.505	600.608	3	2.12789	1.95482	2.18354
ENSG00000188312	protein_coding	CENPP	centromere protein P [Source:HGNC Symbol;Acc:HGNC:32933]	733.377	588.369	717.396	679.714	3	2.26306	2.05042	2.18428
ENSG00000173213	protein_coding	TUBB8P12	tubulin beta 8 pseudogene 12 [Source:HGNC Symbol;Acc:HGNC:24983]	675.147	729.131	728.714	710.997	3	2.21537	2.18505	2.19358
ENSG00000162385	protein_coding	MAGOH	mago homolog, exon junction complex subunit [Source:HGNC Symbol;Acc:HGNC:6815]	773.552	504.852	729.213	669.206	3	2.29381	1.95434	2.19399
ENSG00000213741	protein_coding	RPS29	ribosomal protein S29 [Source:HGNC Symbol;Acc:HGNC:10419]	974.174	681.692	730.906	795.591	3	2.42674	2.14282	2.19536
ENSG00000222005	sense_overlapping	LINC01118	long intergenic non-protein coding RNA 1118 [Source:HGNC Symbol;Acc:HGNC:49261]	403.567	723.984	738.819	622.123	3	1.91873	2.1806	2.20176
ENSG00000105640	protein_coding	RPL18A	ribosomal protein L18a [Source:HGNC Symbol;Acc:HGNC:10311]	476.726	601.831	759.874	612.81	3	2.01477	2.06462	2.21846
ENSG00000272851	antisense	AC096772.1	novel transcript	1147.65	455.578	760.46	787.896	3	2.52121	1.88988	2.21892
ENSG00000156261	protein_coding	CCT8	chaperonin containing TCP1 subunit 8 [Source:HGNC Symbol;Acc:HGNC:1623]	971.722	883.326	763.265	872.771	3	2.42528	2.30545	2.2211
ENSG00000163634	protein_coding	THOC7	THO complex 7 [Source:HGNC Symbol;Acc:HGNC:29874]	917.811	378.629	779.329	691.923	3	2.39238	1.77376	2.23348
ENSG00000223601	protein_coding	EBLN1	endogenous Bornavirus like nucleoprotein 1 [Source:HGNC Symbol;Acc:HGNC:39430]	1066.96	648.974	779.449	831.794	3	2.47918	2.11195	2.23357
ENSG00000125691	protein_coding	RPL23	ribosomal protein L23 [Source:HGNC Symbol;Acc:HGNC:10316]	826.901	691.912	782.037	766.95	3	2.33225	2.15216	2.23554
ENSG00000005075	protein_coding	POLR2J	RNA polymerase II subunit J [Source:HGNC Symbol;Acc:HGNC:9197]	446.599	674.971	787.541	636.37	3	1.97714	2.1366	2.23971
ENSG00000115268	protein_coding	RPS15	ribosomal protein S15 [Source:HGNC Symbol;Acc:HGNC:10388]	885.689	575.286	791.824	750.933	3	2.37184	2.03631	2.24293
ENSG00000185088	protein_coding	RPS27L	ribosomal protein S27 like [Source:HGNC Symbol;Acc:HGNC:18476]	980.835	834.619	816.528	877.327	3	2.43067	2.26986	2.26118
ENSG00000163281	protein_coding	GNPDA2	glucosamine-6-phosphate deaminase 2 [Source:HGNC Symbol;Acc:HGNC:21526]	442.966	535.93	829.291	602.729	3	1.97243	1.99183	2.2704
ENSG00000162639	protein_coding	HENMT1	HEN methyltransferase 1 [Source:HGNC Symbol;Acc:HGNC:26400]	1055.95	678.352	834.831	856.379	3	2.47321	2.13974	2.27436
ENSG00000088766	protein_coding	CRLS1	cardiolipin synthase 1 [Source:HGNC Symbol;Acc:HGNC:16148]	1011.58	702.404	835.506	849.829	3	2.44846	2.16161	2.27484
ENSG00000170633	protein_coding	RNF34	ring finger protein 34 [Source:HGNC Symbol;Acc:HGNC:17297]	1033.46	634.24	835.819	834.508	3	2.4608	2.09754	2.27506
ENSG00000198668	protein_coding	CALM1	calmodulin 1 [Source:HGNC Symbol;Acc:HGNC:1442]	874.085	1162.14	836.628	957.616	3	2.36424	2.47763	2.27563
ENSG00000075188	protein_coding	NUP37	nucleoporin 37 [Source:HGNC Symbol;Acc:HGNC:29929]	1266.26	517.804	838.536	874.201	3	2.57791	1.97024	2.27699
ENSG00000079691	protein_coding	CARMIL1	capping protein regulator and myosin 1 linker 1 [Source:HGNC Symbol;Acc:HGNC:21581]	949.705	493.073	843.539	762.106	3	2.41207	1.93952	2.28052
ENSG00000164919	protein_coding	COX6C	cytochrome c oxidase subunit 6C [Source:HGNC Symbol;Acc:HGNC:2285]	1642.43	1384.8	847.208	1291.48	3	2.72785	2.58765	2.2831
ENSG00000172331	protein_coding	BPGM	bisphosphoglycerate mutase [Source:HGNC Symbol;Acc:HGNC:1093]	620.001	617.871	864.88	700.917	3	2.16625	2.08113	2.29537
ENSG00000182899	protein_coding	RPL35A	ribosomal protein L35a [Source:HGNC Symbol;Acc:HGNC:10345]	1088.42	599.338	870.239	852.665	3	2.49066	2.06201	2.29904
ENSG00000182117	protein_coding	NOP10	NOP10 ribonucleoprotein [Source:HGNC Symbol;Acc:HGNC:14378]	1174.18	796.31	870.318	946.936	3	2.53438	2.24037	2.29909
ENSG00000106803	protein_coding	SEC61B	Sec61 translocon beta subunit [Source:HGNC Symbol;Acc:HGNC:16993]	880.984	482.775	880.481	748.08	3	2.36877	1.92627	2.30599
ENSG00000110958	protein_coding	PTGES3	prostaglandin E synthase 3 [Source:HGNC Symbol;Acc:HGNC:16049]	293.765	845.467	881.111	673.448	3	1.73567	2.27796	2.30641
ENSG00000198755	protein_coding	RPL10A	ribosomal protein L10a [Source:HGNC Symbol;Acc:HGNC:10299]	889.544	502.669	887.091	759.768	3	2.37435	1.95162	2.31043
ENSG00000187109	protein_coding	NAP1L1	nucleosome assembly protein 1 like 1 [Source:HGNC Symbol;Acc:HGNC:7637]	982.301	910.504	895.193	929.333	3	2.43153	2.32447	2.31583
ENSG00000013441	protein_coding	CLK1	CDC like kinase 1 [Source:HGNC Symbol;Acc:HGNC:2068]	1453.28	798.626	923.085	1058.33	3	2.65732	2.24219	2.33406
ENSG00000142937	protein_coding	RPS8	ribosomal protein S8 [Source:HGNC Symbol;Acc:HGNC:10441]	876.918	635.979	929.3	814.066	3	2.36611	2.09926	2.33805
ENSG00000169714	protein_coding	CNBP	CCHC-type zinc finger nucleic acid binding protein [Source:HGNC Symbol;Acc:HGNC:13164]	321.885	722.672	936.611	660.389	3	1.78837	2.17946	2.34271
ENSG00000169946	protein_coding	ZFPM2	zinc finger protein, FOG family member 2 [Source:HGNC Symbol;Acc:HGNC:16700]	1157.07	463.801	938.523	853.131	3	2.52592	1.90111	2.34392
ENSG00000227681	lincRNA	AL033504.1	novel transcript	1539.52	605.504	948.134	1031.05	3	2.69055	2.06844	2.34997
ENSG00000066923	protein_coding	STAG3	stromal antigen 3 [Source:HGNC Symbol;Acc:HGNC:11356]	429.285	981.413	948.848	786.515	3	1.95434	2.37154	2.35042
ENSG00000214324	protein_coding	C3orf56	chromosome 3 open reading frame 56 [Source:HGNC Symbol;Acc:HGNC:32481]	828.351	754.179	963.294	848.608	3	2.33326	2.20625	2.3594
ENSG00000175806	protein_coding	MSRA	methionine sulfoxide reductase A [Source:HGNC Symbol;Acc:HGNC:7377]	747.473	556.283	978.718	760.825	3	2.27404	2.01523	2.36884
ENSG00000114391	protein_coding	RPL24	ribosomal protein L24 [Source:HGNC Symbol;Acc:HGNC:10325]	1105.66	559.531	979.715	881.637	3	2.49972	2.01888	2.36944
ENSG00000115128	protein_coding	SF3B6	splicing factor 3b subunit 6 [Source:HGNC Symbol;Acc:HGNC:30096]	1551.96	687.07	985.129	1074.72	3	2.69519	2.14776	2.37272
ENSG00000077152	protein_coding	UBE2T	ubiquitin conjugating enzyme E2 T [Source:HGNC Symbol;Acc:HGNC:25009]	1448.88	604.848	988.492	1014.07	3	2.65557	2.06776	2.37474
ENSG00000108298	protein_coding	RPL19	ribosomal protein L19 [Source:HGNC Symbol;Acc:HGNC:10312]	1066.05	774.154	1015.57	951.926	3	2.47869	2.22265	2.3908
ENSG00000172809	protein_coding	RPL38	ribosomal protein L38 [Source:HGNC Symbol;Acc:HGNC:10349]	1300.42	767.76	1028.85	1032.34	3	2.59325	2.21745	2.39852
ENSG00000105193	protein_coding	RPS16	ribosomal protein S16 [Source:HGNC Symbol;Acc:HGNC:10396]	978.958	729.739	1044.44	917.711	3	2.42956	2.18557	2.40745
ENSG00000188243	protein_coding	COMMD6	COMM domain containing 6 [Source:HGNC Symbol;Acc:HGNC:24015]	1330.36	830.504	1046.15	1069	3	2.60637	2.26675	2.40842
ENSG00000171863	protein_coding	RPS7	ribosomal protein S7 [Source:HGNC Symbol;Acc:HGNC:10440]	1138.95	838.238	1060.13	1012.44	3	2.51682	2.27257	2.41631
ENSG00000263042	protein_coding	WEE2	WEE1 homolog 2 [Source:HGNC Symbol;Acc:HGNC:19684]	1268.69	516.374	1065.67	950.246	3	2.57901	1.9685	2.41941
ENSG00000214102	protein_coding	WEE2	WEE1 homolog 2 [Source:HGNC Symbol;Acc:HGNC:19684]	1273.91	516.592	1065.9	952.135	3	2.58138	1.96876	2.41954
ENSG00000164941	protein_coding	INTS8	integrator complex subunit 8 [Source:HGNC Symbol;Acc:HGNC:26048]	1605.27	988.611	1071.92	1221.93	3	2.71466	2.37613	2.42289
ENSG00000126267	protein_coding	COX6B1	cytochrome c oxidase subunit 6B1 [Source:HGNC Symbol;Acc:HGNC:2280]	806.19	1234.27	1086.86	1042.44	3	2.31763	2.51542	2.43111
ENSG00000122550	protein_coding	KLHL7	kelch like family member 7 [Source:HGNC Symbol;Acc:HGNC:15646]	767.523	1019.23	1101.14	962.629	3	2.2893	2.39527	2.43886
ENSG00000135317	protein_coding	SNX14	sorting nexin 14 [Source:HGNC Symbol;Acc:HGNC:14977]	1182.87	1106.1	1106.93	1131.97	3	2.53863	2.44661	2.44198
ENSG00000137818	protein_coding	RPLP1	ribosomal protein lateral stalk subunit P1 [Source:HGNC Symbol;Acc:HGNC:10372]	926.343	832.693	1112.68	957.238	3	2.39772	2.26841	2.44506
ENSG00000054282	protein_coding	SDCCAG8	serologically defined colon cancer antigen 8 [Source:HGNC Symbol;Acc:HGNC:10671]	844.557	927.153	1130.47	967.394	3	2.34443	2.33585	2.45448
ENSG00000162961	protein_coding	DPY30	dpy-30, histone methyltransferase complex regulatory subunit [Source:HGNC Symbol;Acc:HGNC:24590]	1404.51	647.974	1132.44	1061.64	3	2.63764	2.11099	2.45552
ENSG00000171530	protein_coding	TBCA	tubulin folding cofactor A [Source:HGNC Symbol;Acc:HGNC:11579]	1454.55	598.813	1142.92	1065.43	3	2.65782	2.06146	2.46099
ENSG00000140988	protein_coding	RPS2	ribosomal protein S2 [Source:HGNC Symbol;Acc:HGNC:10404]	859.436	1078.63	1156.43	1031.5	3	2.3545	2.43083	2.46797
ENSG00000140367	protein_coding	UBE2Q2	ubiquitin conjugating enzyme E2 Q2 [Source:HGNC Symbol;Acc:HGNC:19248]	207.467	772.278	1159.27	713.004	3	1.53517	2.22113	2.46943
ENSG00000196683	protein_coding	TOMM7	translocase of outer mitochondrial membrane 7 [Source:HGNC Symbol;Acc:HGNC:21648]	931.786	582.117	1175.21	896.371	3	2.40109	2.04372	2.47754
ENSG00000205542	protein_coding	TMSB4X	thymosin beta 4 X-linked [Source:HGNC Symbol;Acc:HGNC:11881]	1015.84	444.659	1194.56	885.017	3	2.45088	1.87465	2.48725
ENSG00000119801	protein_coding	YPEL5	yippee like 5 [Source:HGNC Symbol;Acc:HGNC:18329]	836.505	970.362	1198.19	1001.69	3	2.33891	2.36444	2.48905
ENSG00000120685	protein_coding	PROSER1	proline and serine rich 1 [Source:HGNC Symbol;Acc:HGNC:20291]	640.026	678.2	1212.3	843.509	3	2.18458	2.1396	2.49601
ENSG00000087302	protein_coding	RTRAF	RNA transcription, translation and transport factor [Source:HGNC Symbol;Acc:HGNC:23169]	1613.47	1117.36	1229.84	1320.22	3	2.71759	2.45297	2.50454
ENSG00000164109	protein_coding	MAD2L1	mitotic arrest deficient 2 like 1 [Source:HGNC Symbol;Acc:HGNC:6763]	806.798	470.057	1234.6	837.152	3	2.31806	1.90952	2.50684
ENSG00000107672	protein_coding	NSMCE4A	NSE4 homolog A, SMC5-SMC6 complex component [Source:HGNC Symbol;Acc:HGNC:25935]	2468.25	881.471	1248.73	1532.82	3	2.96266	2.30414	2.5136
ENSG00000145604	protein_coding	SKP2	S-phase kinase associated protein 2 [Source:HGNC Symbol;Acc:HGNC:10901]	1437.07	1228.84	1254.75	1306.88	3	2.65085	2.51266	2.51646
ENSG00000141452	protein_coding	RMC1	regulator of MON1-CCZ1 [Source:HGNC Symbol;Acc:HGNC:24326]	1681.34	1110.36	1282.02	1357.91	3	2.74135	2.44902	2.52923
ENSG00000132475	protein_coding	H3F3B	H3 histone family member 3B [Source:HGNC Symbol;Acc:HGNC:4765]	1557.11	974.093	1317.63	1282.94	3	2.6971	2.36685	2.54551
ENSG00000163902	protein_coding	RPN1	ribophorin I [Source:HGNC Symbol;Acc:HGNC:10381]	1729.57	495.317	1333.66	1186.18	3	2.75765	1.94237	2.5527
ENSG00000131469	protein_coding	RPL27	ribosomal protein L27 [Source:HGNC Symbol;Acc:HGNC:10328]	1309.46	697.124	1336.19	1114.26	3	2.59724	2.15687	2.55382
ENSG00000198034	protein_coding	RPS4X	ribosomal protein S4 X-linked [Source:HGNC Symbol;Acc:HGNC:10424]	1537.89	784.537	1357.78	1226.73	3	2.68994	2.23102	2.56334
ENSG00000086061	protein_coding	DNAJA1	DnaJ heat shock protein family (Hsp40) member A1 [Source:HGNC Symbol;Acc:HGNC:5229]	1486.09	1297.24	1372.23	1385.18	3	2.67018	2.54665	2.56963
ENSG00000188831	transcribed_unprocessed_pseudogene	DPPA3P2	developmental pluripotency associated 3 pseudogene 2 [Source:HGNC Symbol;Acc:HGNC:20417]	2115.53	579.045	1390.39	1361.65	3	2.87377	2.0404	2.57745
ENSG00000253585	lincRNA	AP003351.1	novel transcript	1058.44	1422.04	1395.09	1291.86	3	2.47456	2.60431	2.57945
ENSG00000284068	protein_coding	KPNA7	karyopherin subunit alpha 7 [Source:HGNC Symbol;Acc:HGNC:21839]	1518.42	1188.77	1396.82	1368	3	2.68259	2.49185	2.58019
ENSG00000185467	protein_coding	KPNA7	karyopherin subunit alpha 7 [Source:HGNC Symbol;Acc:HGNC:21839]	1523.42	1189.17	1396.98	1369.86	3	2.68449	2.49206	2.58026
ENSG00000140264	protein_coding	SERF2	small EDRK-rich factor 2 [Source:HGNC Symbol;Acc:HGNC:10757]	996.742	1414.33	1410.23	1273.77	3	2.43994	2.6009	2.58587
ENSG00000179818	processed_transcript	PCBP1-AS1	PCBP1 antisense RNA 1 [Source:HGNC Symbol;Acc:HGNC:42948]	1380.27	867.756	1414.94	1220.99	3	2.6276	2.29429	2.58785
ENSG00000177600	protein_coding	RPLP2	ribosomal protein lateral stalk subunit P2 [Source:HGNC Symbol;Acc:HGNC:10377]	1245.42	940.021	1418.09	1201.18	3	2.56834	2.3445	2.58917
ENSG00000071082	protein_coding	RPL31	ribosomal protein L31 [Source:HGNC Symbol;Acc:HGNC:10334]	1750.71	1051.16	1430.59	1410.82	3	2.76465	2.41464	2.59438
ENSG00000001626	protein_coding	CFTR	cystic fibrosis transmembrane conductance regulator [Source:HGNC Symbol;Acc:HGNC:1884]	1256.46	1359.82	1434.1	1350.13	3	2.57343	2.57622	2.59584
ENSG00000101443	protein_coding	WFDC2	WAP four-disulfide core domain 2 [Source:HGNC Symbol;Acc:HGNC:15939]	927.76	1206.68	1448.94	1194.46	3	2.3986	2.50123	2.60195
ENSG00000120533	protein_coding	ENY2	ENY2, transcription and export complex 2 subunit [Source:HGNC Symbol;Acc:HGNC:24449]	1439.93	1243.56	1454.24	1379.25	3	2.652	2.52013	2.60413
ENSG00000037241	protein_coding	RPL26L1	ribosomal protein L26 like 1 [Source:HGNC Symbol;Acc:HGNC:17050]	1789.45	717.631	1462.83	1323.3	3	2.77727	2.17507	2.60762
ENSG00000023734	protein_coding	STRAP	serine/threonine kinase receptor associated protein [Source:HGNC Symbol;Acc:HGNC:30796]	1079.54	804.647	1467.47	1117.22	3	2.48594	2.2469	2.6095
ENSG00000124614	protein_coding	RPS10	ribosomal protein S10 [Source:HGNC Symbol;Acc:HGNC:10383]	1356.76	1198.31	1490.03	1348.37	3	2.6177	2.49687	2.61857
ENSG00000196262	protein_coding	PPIA	peptidylprolyl isomerase A [Source:HGNC Symbol;Acc:HGNC:9253]	2036.04	1230.18	1498.3	1588.17	3	2.85169	2.51334	2.62186
ENSG00000113558	protein_coding	SKP1	S-phase kinase associated protein 1 [Source:HGNC Symbol;Acc:HGNC:10899]	1383.37	1754	1501.16	1546.18	3	2.62889	2.73599	2.62299
ENSG00000070501	protein_coding	POLB	DNA polymerase beta [Source:HGNC Symbol;Acc:HGNC:9174]	1620.55	1207.92	1505.69	1444.72	3	2.72012	2.50188	2.62478
ENSG00000137434	protein_coding	C6orf52	chromosome 6 open reading frame 52 [Source:HGNC Symbol;Acc:HGNC:20881]	1132.74	1296.01	1511.45	1313.4	3	2.51367	2.54606	2.62705
ENSG00000285312	protein_coding	C6orf52	chromosome 6 open reading frame 52 [Source:HGNC Symbol;Acc:HGNC:20881]	1132.25	1295.31	1511.56	1313.04	3	2.51342	2.54572	2.62709
ENSG00000156976	protein_coding	EIF4A2	eukaryotic translation initiation factor 4A2 [Source:HGNC Symbol;Acc:HGNC:3284]	1954.62	852.147	1527.47	1444.74	3	2.82816	2.2829	2.63331
ENSG00000145741	protein_coding	BTF3	basic transcription factor 3 [Source:HGNC Symbol;Acc:HGNC:1125]	1708.32	871.23	1539.04	1372.86	3	2.75052	2.2968	2.6378
ENSG00000280013	processed_pseudogene	CU639417.2	heat shock transcription factor 2 binding protein (HSF2BP) pseudogene	1837.09	1236.63	1570.93	1548.22	3	2.79242	2.51662	2.64999
ENSG00000197756	protein_coding	RPL37A	ribosomal protein L37a [Source:HGNC Symbol;Acc:HGNC:10348]	2157.94	1122.05	1574.98	1618.32	3	2.88521	2.4556	2.65152
ENSG00000210127	Mt_tRNA	MT-TA	mitochondrially encoded tRNA alanine [Source:HGNC Symbol;Acc:HGNC:7475]	1112.97	2206.64	1577.71	1632.44	3	2.50352	2.88008	2.65254
ENSG00000178397	protein_coding	FAM220A	family with sequence similarity 220 member A [Source:HGNC Symbol;Acc:HGNC:22422]	1867	989.55	1615.6	1490.72	3	2.80173	2.37673	2.66664
ENSG00000177954	protein_coding	RPS27	ribosomal protein S27 [Source:HGNC Symbol;Acc:HGNC:10416]	1754.47	1175.85	1659.1	1529.81	3	2.76589	2.48499	2.68243
ENSG00000147604	protein_coding	RPL7	ribosomal protein L7 [Source:HGNC Symbol;Acc:HGNC:10363]	1623.79	1391.55	1659.43	1558.26	3	2.72127	2.5907	2.68255
ENSG00000198840	protein_coding	MT-ND3	mitochondrially encoded NADH:ubiquinone oxidoreductase core subunit 3 [Source:HGNC Symbol;Acc:HGNC:7458]	936.297	2225.55	1663.85	1608.57	3	2.40388	2.88543	2.68413
ENSG00000132341	protein_coding	RAN	RAN, member RAS oncogene family [Source:HGNC Symbol;Acc:HGNC:9846]	1838.98	2093.66	1676.14	1869.59	3	2.79301	2.84709	2.6885
ENSG00000137875	protein_coding	BCL2L10	BCL2 like 10 [Source:HGNC Symbol;Acc:HGNC:993]	1497.75	852.402	1687.52	1345.89	3	2.67469	2.28309	2.69252
ENSG00000210196	Mt_tRNA	MT-TP	mitochondrially encoded tRNA proline [Source:HGNC Symbol;Acc:HGNC:7494]	1290.56	2350.47	1700.7	1780.58	3	2.58886	2.91971	2.69715
ENSG00000174748	protein_coding	RPL15	ribosomal protein L15 [Source:HGNC Symbol;Acc:HGNC:10306]	1747.22	1002.69	1702.8	1484.23	3	2.7635	2.385	2.69788
ENSG00000227097	processed_pseudogene	RPS28P7	ribosomal protein S28 pseudogene 7 [Source:HGNC Symbol;Acc:HGNC:35787]	2020.37	1337.7	1742.25	1700.11	3	2.84724	2.56593	2.71149
ENSG00000143947	protein_coding	RPS27A	ribosomal protein S27a [Source:HGNC Symbol;Acc:HGNC:10417]	1974.29	1032.44	1768.47	1591.74	3	2.83394	2.40336	2.72036
ENSG00000198786	protein_coding	MT-ND5	mitochondrially encoded NADH:ubiquinone oxidoreductase core subunit 5 [Source:HGNC Symbol;Acc:HGNC:7461]	2101.24	2790.3	1782.23	2224.59	3	2.86986	3.02737	2.72497
ENSG00000134057	protein_coding	CCNB1	cyclin B1 [Source:HGNC Symbol;Acc:HGNC:1579]	3702.59	1532.69	1798.84	2344.71	3	3.19643	2.65134	2.73048
ENSG00000144713	protein_coding	RPL32	ribosomal protein L32 [Source:HGNC Symbol;Acc:HGNC:10336]	2048.2	1471.4	1813.68	1777.76	3	2.85512	2.62572	2.73536
ENSG00000008988	protein_coding	RPS20	ribosomal protein S20 [Source:HGNC Symbol;Acc:HGNC:10405]	2389.84	1175.74	1823.2	1796.26	3	2.94405	2.48493	2.73847
ENSG00000100721	protein_coding	TCL1A	T cell leukemia/lymphoma 1A [Source:HGNC Symbol;Acc:HGNC:11648]	1483.92	2280.03	1834.32	1866.09	3	2.66934	2.90061	2.74209
ENSG00000148303	protein_coding	RPL7A	ribosomal protein L7a [Source:HGNC Symbol;Acc:HGNC:10364]	1185.03	1432.72	1845.52	1487.76	3	2.53968	2.609	2.7457
ENSG00000280858	protein_coding	RPL7A	ribosomal protein L7a [Source:HGNC Symbol;Acc:HGNC:10364]	1185.02	1433.04	1851.8	1489.95	3	2.53968	2.60914	2.74772
ENSG00000089157	protein_coding	RPLP0	ribosomal protein lateral stalk subunit P0 [Source:HGNC Symbol;Acc:HGNC:10371]	1826.59	1813.02	1853.1	1830.9	3	2.78911	2.75676	2.74814
ENSG00000233927	protein_coding	RPS28	ribosomal protein S28 [Source:HGNC Symbol;Acc:HGNC:10418]	1910.32	1181.43	1878.84	1656.86	3	2.81495	2.48796	2.75633
ENSG00000134419	protein_coding	RPS15A	ribosomal protein S15a [Source:HGNC Symbol;Acc:HGNC:10389]	2038.65	1138.66	1897.57	1691.63	3	2.85243	2.46482	2.76223
ENSG00000182774	protein_coding	RPS17	ribosomal protein S17 [Source:HGNC Symbol;Acc:HGNC:10397]	2541.18	1375.62	1908.07	1941.63	3	2.97945	2.58348	2.76551
ENSG00000122406	protein_coding	RPL5	ribosomal protein L5 [Source:HGNC Symbol;Acc:HGNC:10360]	1823.63	1414.52	1946.09	1728.08	3	2.78818	2.60098	2.77723
ENSG00000181163	protein_coding	NPM1	nucleophosmin 1 [Source:HGNC Symbol;Acc:HGNC:7910]	2025.44	1639.4	2024.27	1896.37	3	2.84868	2.69358	2.80063
ENSG00000171858	protein_coding	RPS21	ribosomal protein S21 [Source:HGNC Symbol;Acc:HGNC:10409]	2051.31	2044.75	2043.56	2046.54	3	2.856	2.83225	2.80627
ENSG00000129235	protein_coding	TXNDC17	thioredoxin domain containing 17 [Source:HGNC Symbol;Acc:HGNC:28218]	2652.65	1635.13	2153.81	2147.2	3	3.00419	2.69194	2.83749
ENSG00000083845	protein_coding	RPS5	ribosomal protein S5 [Source:HGNC Symbol;Acc:HGNC:10426]	2225.18	1539.67	2181.12	1981.99	3	2.9029	2.65419	2.84497
ENSG00000140374	protein_coding	ETFA	electron transfer flavoprotein subunit alpha [Source:HGNC Symbol;Acc:HGNC:3481]	2387.11	1062.74	2185.8	1878.55	3	2.94339	2.42151	2.84625
ENSG00000182004	protein_coding	SNRPE	small nuclear ribonucleoprotein polypeptide E [Source:HGNC Symbol;Acc:HGNC:11161]	2693.89	1778.55	2187.23	2219.89	3	3.01309	2.74471	2.84664
ENSG00000130255	protein_coding	RPL36	ribosomal protein L36 [Source:HGNC Symbol;Acc:HGNC:13631]	1674.96	1846.83	2197.5	1906.43	3	2.73915	2.76836	2.84942
ENSG00000225660	processed_pseudogene	Z99497.1	pseudogene similar to part of a putative dimethyladenosine transferase (HSA9761)	2918.21	1273.83	2198.51	2130.18	3	3.0592	2.53523	2.84969
ENSG00000116741	protein_coding	RGS2	regulator of G protein signaling 2 [Source:HGNC Symbol;Acc:HGNC:9998]	1776.4	1944.65	2214.18	1978.41	3	2.77305	2.80075	2.85391
ENSG00000145425	protein_coding	RPS3A	ribosomal protein S3A [Source:HGNC Symbol;Acc:HGNC:10421]	2149.79	1435.06	2224.86	1936.57	3	2.88303	2.61002	2.85677
ENSG00000137707	protein_coding	BTG4	BTG anti-proliferation factor 4 [Source:HGNC Symbol;Acc:HGNC:13862]	2367.64	1837.05	2233.65	2146.12	3	2.93867	2.76502	2.85912
ENSG00000137154	protein_coding	RPS6	ribosomal protein S6 [Source:HGNC Symbol;Acc:HGNC:10429]	2678.23	1778.17	2286.86	2247.76	3	3.00973	2.74458	2.8731
ENSG00000229117	protein_coding	RPL41	ribosomal protein L41 [Source:HGNC Symbol;Acc:HGNC:10354]	2295.24	2218.77	2304.55	2272.85	3	2.92077	2.88352	2.87768
ENSG00000164587	protein_coding	RPS14	ribosomal protein S14 [Source:HGNC Symbol;Acc:HGNC:10387]	2059.4	1502.4	2314.24	1958.68	3	2.85827	2.63881	2.88017
ENSG00000102054	protein_coding	RBBP7	RB binding protein 7, chromatin remodeling factor [Source:HGNC Symbol;Acc:HGNC:9890]	2108.22	1555.09	2386.74	2016.68	3	2.87177	2.66044	2.8985
ENSG00000115540	protein_coding	MOB4	MOB family member 4, phocein [Source:HGNC Symbol;Acc:HGNC:17261]	2558.32	992.886	2435.81	1995.67	3	2.98332	2.37884	2.9106
ENSG00000113387	protein_coding	SUB1	SUB1 homolog, transcriptional regulator [Source:HGNC Symbol;Acc:HGNC:19985]	2510.18	2843.97	2458.35	2604.17	3	2.97237	3.03933	2.91607
ENSG00000161970	protein_coding	RPL26	ribosomal protein L26 [Source:HGNC Symbol;Acc:HGNC:10327]	2939.75	1533.54	2490.03	2321.11	3	3.06344	2.65169	2.92368
ENSG00000172239	protein_coding	PAIP1	poly(A) binding protein interacting protein 1 [Source:HGNC Symbol;Acc:HGNC:16945]	1573.32	2436.51	2528.16	2179.33	3	2.70307	2.94227	2.9327
ENSG00000122674	protein_coding	CCZ1	CCZ1 homolog, vacuolar protein trafficking and biogenesis associated [Source:HGNC Symbol;Acc:HGNC:21691]	3406.85	1977.29	2602.46	2662.2	3	3.14844	2.8112	2.94992
ENSG00000147403	protein_coding	RPL10	ribosomal protein L10 [Source:HGNC Symbol;Acc:HGNC:10298]	1483.31	2057.78	2622.92	2054.67	3	2.66911	2.83624	2.95457
ENSG00000076043	protein_coding	REXO2	RNA exonuclease 2 [Source:HGNC Symbol;Acc:HGNC:17851]	3449.58	1572.37	2632.75	2551.57	3	3.15563	2.66738	2.95679
ENSG00000173812	protein_coding	EIF1	eukaryotic translation initiation factor 1 [Source:HGNC Symbol;Acc:HGNC:3249]	2257.71	2382.29	2676.57	2438.86	3	2.91126	2.92815	2.9666
ENSG00000198242	protein_coding	RPL23A	ribosomal protein L23a [Source:HGNC Symbol;Acc:HGNC:10317]	4161.1	2039.34	2866.28	3022.24	3	3.26373	2.83059	3.00729
ENSG00000221983	protein_coding	UBA52	ubiquitin A-52 residue ribosomal protein fusion product 1 [Source:HGNC Symbol;Acc:HGNC:12458]	3824.16	1743.54	2967.11	2844.94	3	3.21505	2.73223	3.02783
ENSG00000169567	protein_coding	HINT1	histidine triad nucleotide binding protein 1 [Source:HGNC Symbol;Acc:HGNC:4912]	3186.33	2353.91	3110.78	2883.67	3	3.10987	2.92063	3.05592
ENSG00000203907	protein_coding	OOEP	oocyte expressed protein [Source:HGNC Symbol;Acc:HGNC:21382]	3001.74	1768.31	3138.66	2636.24	3	3.07546	2.74109	3.06123
ENSG00000105372	protein_coding	RPS19	ribosomal protein S19 [Source:HGNC Symbol;Acc:HGNC:10402]	3346.04	2152.22	3183.8	2894.02	3	3.13806	2.8644	3.06971
ENSG00000170315	protein_coding	UBB	ubiquitin B [Source:HGNC Symbol;Acc:HGNC:12463]	2128.38	3535.29	3306.35	2990.01	3	2.87726	3.1759	3.09215
ENSG00000283683	protein_coding	MYOCOS	myocilin opposite strand [Source:HGNC Symbol;Acc:HGNC:53429]	3208.82	3035.38	3353.49	3199.23	3	3.11392	3.08021	3.10056
ENSG00000146574	protein_coding	CCZ1B	CCZ1 homolog B, vacuolar protein trafficking and biogenesis associated [Source:HGNC Symbol;Acc:HGNC:21717]	4430.23	2577.97	3361.94	3456.71	3	3.29986	2.97769	3.10206
ENSG00000108107	protein_coding	RPL28	ribosomal protein L28 [Source:HGNC Symbol;Acc:HGNC:10330]	2710.25	2345.83	3371.01	2809.03	3	3.01658	2.91847	3.10366
ENSG00000160505	protein_coding	NLRP4	NLR family pyrin domain containing 4 [Source:HGNC Symbol;Acc:HGNC:22943]	3358.27	3060.08	3422.32	3280.22	3	3.14016	3.08529	3.11263
ENSG00000244398	processed_pseudogene	AC116533.1	ribosomal protein L36a (RPL36A) pseudogene	5513.3	2182.46	3464.27	3720.01	3	3.42594	2.87316	3.11987
ENSG00000175193	protein_coding	PARL	presenilin associated rhomboid like [Source:HGNC Symbol;Acc:HGNC:18253]	3169.15	2342.08	3483.43	2998.22	3	3.10675	2.91746	3.12315
ENSG00000198695	protein_coding	MT-ND6	mitochondrially encoded NADH:ubiquinone oxidoreductase core subunit 6 [Source:HGNC Symbol;Acc:HGNC:7462]	4816.03	5089.91	3534.49	4480.14	3	3.34799	3.40465	3.1318
ENSG00000142676	protein_coding	RPL11	ribosomal protein L11 [Source:HGNC Symbol;Acc:HGNC:10301]	3848.05	2560.94	3800.73	3403.24	3	3.21864	2.97353	3.17495
ENSG00000265401	antisense	AC093484.3	novel transcript	1975.4	3734.92	3835.38	3181.9	3	2.83426	3.21037	3.18034
ENSG00000056050	protein_coding	HPF1	histone PARylation factor 1 [Source:HGNC Symbol;Acc:HGNC:26051]	5716.77	3523.51	3881.89	4374.06	3	3.44683	3.1738	3.1875
ENSG00000241343	protein_coding	RPL36A	ribosomal protein L36a [Source:HGNC Symbol;Acc:HGNC:10359]	5715.57	2892.66	4074.78	4227.67	3	3.44671	3.04998	3.21632
ENSG00000261812	transcribed_unprocessed_pseudogene	TUBB8P7	tubulin beta 8 class VIII pseudogene 7 [Source:HGNC Symbol;Acc:HGNC:42345]	4034.4	4581.09	4081.95	4232.48	3	3.2459	3.33854	3.21736
ENSG00000162244	protein_coding	RPL29	ribosomal protein L29 [Source:HGNC Symbol;Acc:HGNC:10331]	3059.91	3612.35	4089.85	3587.37	3	3.08653	3.18943	3.21851
ENSG00000178804	protein_coding	H1FOO	H1 histone family member O oocyte specific [Source:HGNC Symbol;Acc:HGNC:18463]	3272.81	5218.64	4141.41	4210.95	3	3.1253	3.42032	3.22595
ENSG00000188372	protein_coding	ZP3	zona pellucida glycoprotein 3 [Source:HGNC Symbol;Acc:HGNC:13189]	1765.03	8357.39	4211.44	4777.95	3	2.76935	3.71588	3.23592
ENSG00000285422	protein_coding	OOSP2	oocyte secreted protein 2 [Source:HGNC Symbol;Acc:HGNC:26699]	2416.45	2879.69	4217.48	3171.2	3	2.95043	3.04716	3.23677
ENSG00000110700	protein_coding	RPS13	ribosomal protein S13 [Source:HGNC Symbol;Acc:HGNC:10386]	6855.34	2754.32	4393.47	4667.71	3	3.55153	3.01922	3.26106
ENSG00000130816	protein_coding	DNMT1	DNA methyltransferase 1 [Source:HGNC Symbol;Acc:HGNC:2976]	4506.35	3997.66	4556.24	4353.42	3	3.30968	3.25304	3.28267
ENSG00000156482	protein_coding	RPL30	ribosomal protein L30 [Source:HGNC Symbol;Acc:HGNC:10333]	6127.04	3435.38	4723.92	4762.11	3	3.48678	3.1579	3.30415
ENSG00000173207	protein_coding	CKS1B	CDC28 protein kinase regulatory subunit 1B [Source:HGNC Symbol;Acc:HGNC:19083]	3955.86	3181.56	4785.74	3974.39	3	3.23457	3.10973	3.31187
ENSG00000106588	protein_coding	PSMA2	proteasome subunit alpha 2 [Source:HGNC Symbol;Acc:HGNC:9531]	6719.17	2758.51	4790.2	4755.96	3	3.53996	3.02018	3.31243
ENSG00000261456	protein_coding	TUBB8	tubulin beta 8 class VIII [Source:HGNC Symbol;Acc:HGNC:20773]	5544.4	5134.76	4893.99	5191.05	3	3.42918	3.41015	3.32516
ENSG00000142534	protein_coding	RPS11	ribosomal protein S11 [Source:HGNC Symbol;Acc:HGNC:10384]	3995.17	3606.56	5032.07	4211.27	3	3.24027	3.18842	3.3417
ENSG00000112306	protein_coding	RPS12	ribosomal protein S12 [Source:HGNC Symbol;Acc:HGNC:10385]	6023.8	3089.31	5240.67	4784.6	3	3.47699	3.09126	3.36583
ENSG00000145919	protein_coding	BOD1	biorientation of chromosomes in cell division 1 [Source:HGNC Symbol;Acc:HGNC:25114]	4999.56	5573.49	5815.54	5462.86	3	3.36955	3.46161	3.42767
ENSG00000248527	unprocessed_pseudogene	MTATP6P1	MT-ATP6 pseudogene 1 [Source:HGNC Symbol;Acc:HGNC:44575]	4475.13	8809.91	6514.64	6599.89	3	3.30567	3.74898	3.49512
ENSG00000186468	protein_coding	RPS23	ribosomal protein S23 [Source:HGNC Symbol;Acc:HGNC:10410]	8434.62	4231.33	6654.55	6440.17	3	3.67104	3.2887	3.50775
ENSG00000138326	protein_coding	RPS24	ribosomal protein S24 [Source:HGNC Symbol;Acc:HGNC:10411]	8722.03	5058.67	6835.3	6872	3	3.69035	3.40078	3.52367
ENSG00000178796	protein_coding	RIIAD1	regulatory subunit of type II PKA R-subunit (RIIa) domain containing 1 [Source:HGNC Symbol;Acc:HGNC:26686]	5999.88	4349.82	6864.45	5738.05	3	3.47469	3.30603	3.5262
ENSG00000133112	protein_coding	TPT1	tumor protein, translationally-controlled 1 [Source:HGNC Symbol;Acc:HGNC:12022]	10552	5013.39	8715.76	8093.72	3	3.80015	3.39514	3.66807
ENSG00000262117	lincRNA	BCAR4	breast cancer anti-estrogen resistance 4 [Source:HGNC Symbol;Acc:HGNC:22170]	13402.4	6645.17	8823.4	9623.64	3	3.93799	3.57199	3.67537
ENSG00000210082	Mt_rRNA	MT-RNR2	mitochondrially encoded 16S RNA [Source:HGNC Symbol;Acc:HGNC:7471]	7941.72	15455	9108.08	10834.9	3	3.63633	4.10175	3.69423
ENSG00000087086	protein_coding	FTL	ferritin light chain [Source:HGNC Symbol;Acc:HGNC:3999]	4457.17	7716.77	9278.1	7150.68	3	3.30335	3.66583	3.70522
ENSG00000203909	protein_coding	DPPA5	developmental pluripotency associated 5 [Source:HGNC Symbol;Acc:HGNC:19201]	11907.3	3507.85	9325.58	8246.91	3	3.86981	3.17101	3.70826
ENSG00000211459	Mt_rRNA	MT-RNR1	mitochondrially encoded 12S RNA [Source:HGNC Symbol;Acc:HGNC:7470]	8179.17	11858.1	9644.26	9893.84	3	3.65331	3.93547	3.72822
ENSG00000132646	protein_coding	PCNA	proliferating cell nuclear antigen [Source:HGNC Symbol;Acc:HGNC:8729]	14324	4463.9	11145.8	9977.91	3	3.97633	3.32228	3.8142
ENSG00000198727	protein_coding	MT-CYB	mitochondrially encoded cytochrome b [Source:HGNC Symbol;Acc:HGNC:7427]	6940.5	15989.5	11207.2	11379.1	3	3.55864	4.12308	3.81746
ENSG00000198938	protein_coding	MT-CO3	mitochondrially encoded cytochrome c oxidase III [Source:HGNC Symbol;Acc:HGNC:7422]	8088.85	15234.9	12057.8	11793.9	3	3.64691	4.09274	3.86093
ENSG00000212907	protein_coding	MT-ND4L	mitochondrially encoded NADH:ubiquinone oxidoreductase core subunit 4L [Source:HGNC Symbol;Acc:HGNC:7460]	11380.2	21791.4	12637.4	15269.7	3	3.84371	4.31739	3.88882
ENSG00000187569	protein_coding	DPPA3	developmental pluripotency associated 3 [Source:HGNC Symbol;Acc:HGNC:19199]	19542.3	6887.12	15276.3	13901.9	3	4.1554	3.59444	4.0015
ENSG00000228253	protein_coding	MT-ATP8	mitochondrially encoded ATP synthase membrane subunit 8 [Source:HGNC Symbol;Acc:HGNC:7415]	9729.93	20333.3	15767.8	15277	3	3.75339	4.27392	4.02032
ENSG00000198899	protein_coding	MT-ATP6	mitochondrially encoded ATP synthase membrane subunit 6 [Source:HGNC Symbol;Acc:HGNC:7414]	10494	20518.2	15938	15650.1	3	3.79697	4.2796	4.0267
ENSG00000198886	protein_coding	MT-ND4	mitochondrially encoded NADH:ubiquinone oxidoreductase core subunit 4 [Source:HGNC Symbol;Acc:HGNC:7459]	13732	28133.5	17193.8	19686.4	3	3.952	4.47772	4.07176
ENSG00000198763	protein_coding	MT-ND2	mitochondrially encoded NADH:ubiquinone oxidoreductase core subunit 2 [Source:HGNC Symbol;Acc:HGNC:7456]	12861.7	27109.2	17603.5	19191.5	3	3.91425	4.45444	4.08575
ENSG00000198888	protein_coding	MT-ND1	mitochondrially encoded NADH:ubiquinone oxidoreductase core subunit 1 [Source:HGNC Symbol;Acc:HGNC:7455]	12178	28362.8	18363.1	19634.6	3	3.88277	4.48281	4.11085
ENSG00000198804	protein_coding	MT-CO1	mitochondrially encoded cytochrome c oxidase I [Source:HGNC Symbol;Acc:HGNC:7419]	14408.3	25409.4	18517.5	19445.1	3	3.97971	4.4138	4.11583
ENSG00000164611	protein_coding	PTTG1	pituitary tumor-transforming 1 [Source:HGNC Symbol;Acc:HGNC:9690]	39914.8	14184	31740.9	28613.2	3	4.56709	4.04788	4.43602
ENSG00000198712	protein_coding	MT-CO2	mitochondrially encoded cytochrome c oxidase II [Source:HGNC Symbol;Acc:HGNC:7421]	17453.9	42953.7	34987.6	31798.4	3	4.09025	4.74331	4.49389
ENSG00000285375	protein_coding	OOSP4A	oocyte secreted protein family member 4A [Source:HGNC Symbol;Acc:HGNC:53904]	78736.8	40115.4	47282.1	55378.1	3	4.95872	4.7004	4.67281
ENSG00000285010	protein_coding	OOSP4A	oocyte secreted protein family member 4A [Source:HGNC Symbol;Acc:HGNC:53904]	78940.3	40115.3	47346.9	55467.5	3	4.96021	4.7004	4.67363
ENSG00000277205	snoRNA	RF00012		273.023	380.57	4.83227	219.475	2	1.69346	1.77697	-0.786752
ENSG00000157456	protein_coding	CCNB2	cyclin B2 [Source:HGNC Symbol;Acc:HGNC:1580]	291.349	490.949	147.322	309.874	2	1.73091	1.93681	1.2437
ENSG00000248485	protein_coding	PCP4L1	Purkinje cell protein 4 like 1 [Source:HGNC Symbol;Acc:HGNC:20448]	203.519	265.616	170.215	213.117	2	1.52409	1.55126	1.32953
ENSG00000167283	protein_coding	ATP5MG	ATP synthase membrane subunit g [Source:HGNC Symbol;Acc:HGNC:14247]	304.249	258.39	175.362	246.001	2	1.75588	1.53395	1.34723
ENSG00000126858	protein_coding	RHOT1	ras homolog family member T1 [Source:HGNC Symbol;Acc:HGNC:21168]	245.284	274.215	178.869	232.789	2	1.63169	1.57126	1.35899
ENSG00000189283	protein_coding	FHIT	fragile histidine triad [Source:HGNC Symbol;Acc:HGNC:3701]	342.392	352.711	184.795	293.299	2	1.82397	1.72926	1.37836
ENSG00000132514	protein_coding	CLEC10A	C-type lectin domain containing 10A [Source:HGNC Symbol;Acc:HGNC:16916]	202.347	306.392	189.348	232.696	2	1.52076	1.6409	1.39282
ENSG00000174444	protein_coding	RPL4	ribosomal protein L4 [Source:HGNC Symbol;Acc:HGNC:10353]	227.261	275.041	195.459	232.587	2	1.5877	1.57315	1.41169
ENSG00000058729	protein_coding	RIOK2	RIO kinase 2 [Source:HGNC Symbol;Acc:HGNC:18999]	241.892	310.199	199.729	250.607	2	1.62367	1.64865	1.42453
ENSG00000111775	protein_coding	COX6A1	cytochrome c oxidase subunit 6A1 [Source:HGNC Symbol;Acc:HGNC:2277]	329.962	361.359	202.293	297.871	2	1.80265	1.74446	1.43211
ENSG00000089006	protein_coding	SNX5	sorting nexin 5 [Source:HGNC Symbol;Acc:HGNC:14969]	254.241	269.785	209.683	244.57	2	1.65237	1.56103	1.45343
ENSG00000147684	protein_coding	NDUFB9	NADH:ubiquinone oxidoreductase subunit B9 [Source:HGNC Symbol;Acc:HGNC:7704]	285.511	384.914	218.944	296.457	2	1.71924	1.78409	1.47911
ENSG00000242441	protein_coding	GTF2A1L	general transcription factor IIA subunit 1 like [Source:HGNC Symbol;Acc:HGNC:30727]	195.482	282.871	220.59	232.981	2	1.50087	1.59076	1.48356
ENSG00000175354	protein_coding	PTPN2	protein tyrosine phosphatase, non-receptor type 2 [Source:HGNC Symbol;Acc:HGNC:9650]	290.619	312.434	221.052	274.702	2	1.72946	1.65315	1.48481
ENSG00000123505	protein_coding	AMD1	adenosylmethionine decarboxylase 1 [Source:HGNC Symbol;Acc:HGNC:457]	231.584	297.142	224.689	251.138	2	1.59856	1.62165	1.4945
ENSG00000131966	protein_coding	ACTR10	actin related protein 10 homolog [Source:HGNC Symbol;Acc:HGNC:17372]	348.339	138.325	227.442	238.035	2	1.83389	1.14176	1.50174
ENSG00000100142	protein_coding	POLR2F	RNA polymerase II subunit F [Source:HGNC Symbol;Acc:HGNC:9193]	152.606	256.972	228.441	212.673	2	1.35813	1.53049	1.50434
ENSG00000145781	protein_coding	COMMD10	COMM domain containing 10 [Source:HGNC Symbol;Acc:HGNC:30201]	107.393	572.797	230.881	303.69	2	1.15558	2.03359	1.51065
ENSG00000144559	protein_coding	TAMM41	TAM41 mitochondrial translocator assembly and maintenance homolog [Source:HGNC Symbol;Acc:HGNC:25187]	313.733	119.412	234.417	222.521	2	1.77358	1.04948	1.51968
ENSG00000250544	lincRNA	LINC02059	long intergenic non-protein coding RNA 2059 [Source:HGNC Symbol;Acc:HGNC:52902]	312.713	169.882	234.784	239.126	2	1.7717	1.27074	1.52061
ENSG00000049860	protein_coding	HEXB	hexosaminidase subunit beta [Source:HGNC Symbol;Acc:HGNC:4879]	167.072	648.467	235.359	350.299	2	1.41034	2.11146	1.52207
ENSG00000137821	protein_coding	LRRC49	leucine rich repeat containing 49 [Source:HGNC Symbol;Acc:HGNC:25965]	475.862	213.012	240.671	309.848	2	2.01372	1.41274	1.53533
ENSG00000126226	protein_coding	PCID2	PCI domain containing 2 [Source:HGNC Symbol;Acc:HGNC:25653]	283	191.454	241.065	238.507	2	1.71415	1.34577	1.5363
ENSG00000214941	protein_coding	ZSWIM7	zinc finger SWIM-type containing 7 [Source:HGNC Symbol;Acc:HGNC:26993]	253.546	153.064	241.218	215.943	2	1.65079	1.20531	1.53668
ENSG00000042088	protein_coding	TDP1	tyrosyl-DNA phosphodiesterase 1 [Source:HGNC Symbol;Acc:HGNC:18884]	282.674	162.611	241.859	229.048	2	1.71348	1.24328	1.53825
ENSG00000112941	protein_coding	TENT4A	terminal nucleotidyltransferase 4A [Source:HGNC Symbol;Acc:HGNC:16705]	298.671	199.912	242.082	246.888	2	1.74522	1.3729	1.5388
ENSG00000163946	protein_coding	FAM208A	family with sequence similarity 208 member A [Source:HGNC Symbol;Acc:HGNC:30314]	104.123	268.052	242.124	204.767	2	1.13776	1.55699	1.53891
ENSG00000134058	protein_coding	CDK7	cyclin dependent kinase 7 [Source:HGNC Symbol;Acc:HGNC:1778]	194.149	289.926	242.489	242.188	2	1.49692	1.60623	1.5398
ENSG00000134330	protein_coding	IAH1	isoamyl acetate hydrolyzing esterase 1 (putative) [Source:HGNC Symbol;Acc:HGNC:27696]	241.235	164.834	243.965	216.678	2	1.6221	1.25181	1.54341
ENSG00000125144	protein_coding	MT1G	metallothionein 1G [Source:HGNC Symbol;Acc:HGNC:7399]	48.8014	657.103	244.061	316.655	2	0.700905	2.11977	1.54364
ENSG00000115109	protein_coding	EPB41L5	erythrocyte membrane protein band 4.1 like 5 [Source:HGNC Symbol;Acc:HGNC:19819]	314.065	163.302	246.561	241.309	2	1.77419	1.24595	1.54969
ENSG00000142507	protein_coding	PSMB6	proteasome subunit beta 6 [Source:HGNC Symbol;Acc:HGNC:9543]	200.146	202.093	247.038	216.426	2	1.51446	1.37971	1.55084
ENSG00000168216	protein_coding	LMBRD1	LMBR1 domain containing 1 [Source:HGNC Symbol;Acc:HGNC:23038]	268.906	176.504	255.113	233.508	2	1.6847	1.29474	1.56995
ENSG00000151665	protein_coding	PIGF	phosphatidylinositol glycan anchor biosynthesis class F [Source:HGNC Symbol;Acc:HGNC:8962]	293.416	167.537	255.594	238.849	2	1.73498	1.26201	1.57107
ENSG00000055130	protein_coding	CUL1	cullin 1 [Source:HGNC Symbol;Acc:HGNC:2551]	270.661	201.334	259.031	243.675	2	1.68845	1.37735	1.57901
ENSG00000260808	lincRNA	AP003096.1	novel transcript	214.899	145.999	259.394	206.764	2	1.55546	1.17565	1.57984
ENSG00000115524	protein_coding	SF3B1	splicing factor 3b subunit 1 [Source:HGNC Symbol;Acc:HGNC:10768]	397.605	193.902	259.748	283.752	2	1.91015	1.35374	1.58065
ENSG00000174718	protein_coding	KIAA1551	KIAA1551 [Source:HGNC Symbol;Acc:HGNC:25559]	147.611	278.663	260.441	228.905	2	1.33895	1.58136	1.58224
ENSG00000134202	protein_coding	GSTM3	glutathione S-transferase mu 3 [Source:HGNC Symbol;Acc:HGNC:4635]	77.3638	265.433	261.414	201.403	2	0.966516	1.55083	1.58445
ENSG00000173660	protein_coding	UQCRH	ubiquinol-cytochrome c reductase hinge protein [Source:HGNC Symbol;Acc:HGNC:12590]	217.431	129.48	262.137	203.016	2	1.56221	1.10029	1.58609
ENSG00000259357	antisense	AL590133.2	novel transcript, antisense to CERS2	300.779	236.123	262.468	266.457	2	1.74927	1.47739	1.58684
ENSG00000166595	protein_coding	CIAO2B	cytosolic iron-sulfur assembly component 2B [Source:HGNC Symbol;Acc:HGNC:24261]	176.771	263.017	262.488	234.092	2	1.44287	1.54509	1.58689
ENSG00000138617	protein_coding	PARP16	poly(ADP-ribose) polymerase family member 16 [Source:HGNC Symbol;Acc:HGNC:26040]	281.144	201.162	262.941	248.416	2	1.71035	1.37681	1.58791
ENSG00000188846	protein_coding	RPL14	ribosomal protein L14 [Source:HGNC Symbol;Acc:HGNC:10305]	166.722	352.754	263.81	261.095	2	1.40913	1.72933	1.58987
ENSG00000255457	processed_pseudogene	AC022880.2	septin 8 (SEPT8) pseudogene	90.9328	258.848	267.053	205.611	2	1.05967	1.53506	1.59713
ENSG00000085063	protein_coding	CD59	CD59 molecule (CD59 blood group) [Source:HGNC Symbol;Acc:HGNC:1689]	252.396	233.98	267.903	251.426	2	1.64817	1.47167	1.59902
ENSG00000156411	protein_coding	ATP5MPL	ATP synthase membrane subunit 6.8PL [Source:HGNC Symbol;Acc:HGNC:1188]	235.093	221.749	268.666	241.836	2	1.60723	1.43797	1.60071
ENSG00000143198	protein_coding	MGST3	microsomal glutathione S-transferase 3 [Source:HGNC Symbol;Acc:HGNC:7064]	442.51	210.203	269.637	307.45	2	1.97184	1.40441	1.60285
ENSG00000106399	protein_coding	RPA3	replication protein A3 [Source:HGNC Symbol;Acc:HGNC:10291]	321.019	128.845	272.223	240.695	2	1.78681	1.0972	1.60852
ENSG00000153037	protein_coding	SRP19	signal recognition particle 19 [Source:HGNC Symbol;Acc:HGNC:11300]	140.579	485.638	272.915	299.711	2	1.31081	1.92998	1.61003
ENSG00000163584	protein_coding	RPL22L1	ribosomal protein L22 like 1 [Source:HGNC Symbol;Acc:HGNC:27610]	378.62	238.044	277.427	298.03	2	1.88195	1.48247	1.61978
ENSG00000198054	lincRNA	DSCR8	Down syndrome critical region 8 [Source:HGNC Symbol;Acc:HGNC:16707]	370.815	217.939	278.42	289.058	2	1.86994	1.42709	1.6219
ENSG00000114354	protein_coding	TFG	TRK-fused gene [Source:HGNC Symbol;Acc:HGNC:11758]	371.032	166.841	279.786	272.553	2	1.87028	1.2594	1.62481
ENSG00000159377	protein_coding	PSMB4	proteasome subunit beta 4 [Source:HGNC Symbol;Acc:HGNC:9541]	235.159	240.513	286.628	254.1	2	1.60739	1.48895	1.63916
ENSG00000163950	protein_coding	SLBP	stem-loop binding protein [Source:HGNC Symbol;Acc:HGNC:10904]	122.739	408.878	289.102	273.573	2	1.23258	1.822	1.64427
ENSG00000136518	protein_coding	ACTL6A	actin like 6A [Source:HGNC Symbol;Acc:HGNC:24124]	414.398	212.496	289.246	305.38	2	1.934	1.41122	1.64456
ENSG00000113360	protein_coding	DROSHA	drosha ribonuclease III [Source:HGNC Symbol;Acc:HGNC:17904]	400.473	240.934	289.329	310.245	2	1.91429	1.49005	1.64473
ENSG00000069248	protein_coding	NUP133	nucleoporin 133 [Source:HGNC Symbol;Acc:HGNC:18016]	343.793	166.475	289.609	266.625	2	1.82632	1.25802	1.64531
ENSG00000119655	protein_coding	NPC2	NPC intracellular cholesterol transporter 2 [Source:HGNC Symbol;Acc:HGNC:14537]	230.133	238.703	292.865	253.9	2	1.59494	1.48421	1.65195
ENSG00000088448	protein_coding	ANKRD10	ankyrin repeat domain 10 [Source:HGNC Symbol;Acc:HGNC:20265]	378.106	235.124	294.37	302.533	2	1.88116	1.47473	1.655
ENSG00000133106	protein_coding	EPSTI1	epithelial stromal interaction 1 [Source:HGNC Symbol;Acc:HGNC:16465]	308.45	233.236	294.77	278.819	2	1.76379	1.46967	1.65581
ENSG00000258977	lincRNA	LINC01467	long intergenic non-protein coding RNA 1467 [Source:HGNC Symbol;Acc:HGNC:50911]	341.859	230.855	300.81	291.175	2	1.82307	1.46323	1.66786
ENSG00000112335	protein_coding	SNX3	sorting nexin 3 [Source:HGNC Symbol;Acc:HGNC:11174]	91.3866	302.726	301.058	231.724	2	1.06254	1.63334	1.66835
ENSG00000240303	protein_coding	ACAD11	acyl-CoA dehydrogenase family member 11 [Source:HGNC Symbol;Acc:HGNC:30211]	446.552	184.998	301.65	311.067	2	1.97708	1.32424	1.66951
ENSG00000111144	protein_coding	LTA4H	leukotriene A4 hydrolase [Source:HGNC Symbol;Acc:HGNC:6710]	495.155	167.993	302.41	321.852	2	2.03663	1.26372	1.67101
ENSG00000029725	protein_coding	RABEP1	rabaptin, RAB GTPase binding effector protein 1 [Source:HGNC Symbol;Acc:HGNC:17677]	362.775	213.728	303.325	293.276	2	1.8573	1.41484	1.6728
ENSG00000113296	protein_coding	THBS4	thrombospondin 4 [Source:HGNC Symbol;Acc:HGNC:11788]	367.67	204.132	305.845	292.549	2	1.86503	1.38601	1.67772
ENSG00000154102	protein_coding	C16orf74	chromosome 16 open reading frame 74 [Source:HGNC Symbol;Acc:HGNC:23362]	247.771	143.267	312.046	234.361	2	1.63751	1.16379	1.68965
ENSG00000128606	protein_coding	LRRC17	leucine rich repeat containing 17 [Source:HGNC Symbol;Acc:HGNC:16895]	151.791	290.555	312.974	251.773	2	1.35504	1.60758	1.69141
ENSG00000065154	protein_coding	OAT	ornithine aminotransferase [Source:HGNC Symbol;Acc:HGNC:8091]	225.565	150.047	313.205	229.605	2	1.58338	1.19281	1.69185
ENSG00000136938	protein_coding	ANP32B	acidic nuclear phosphoprotein 32 family member B [Source:HGNC Symbol;Acc:HGNC:16677]	180.732	318.056	313.408	270.732	2	1.45564	1.66435	1.69223
ENSG00000197006	protein_coding	METTL9	methyltransferase like 9 [Source:HGNC Symbol;Acc:HGNC:24586]	336.176	178.861	315.855	276.964	2	1.81341	1.30307	1.69686
ENSG00000284548	protein_coding	METTL9	methyltransferase like 9 [Source:HGNC Symbol;Acc:HGNC:24586]	336.193	178.716	315.89	276.933	2	1.81344	1.30256	1.69692
ENSG00000148019	protein_coding	CEP78	centrosomal protein 78 [Source:HGNC Symbol;Acc:HGNC:25740]	444.656	178.275	315.93	312.954	2	1.97462	1.30101	1.697
ENSG00000140307	protein_coding	GTF2A2	general transcription factor IIA subunit 2 [Source:HGNC Symbol;Acc:HGNC:4647]	235.975	144.46	317.516	232.65	2	1.60939	1.169	1.69997
ENSG00000075914	protein_coding	EXOSC7	exosome component 7 [Source:HGNC Symbol;Acc:HGNC:28112]	421.364	225.262	325.791	324.139	2	1.94361	1.44783	1.71526
ENSG00000205572	protein_coding	SERF1B	small EDRK-rich factor 1B [Source:HGNC Symbol;Acc:HGNC:10756]	388.32	219.27	329.973	312.521	2	1.89653	1.43091	1.72284
ENSG00000187240	protein_coding	DYNC2H1	dynein cytoplasmic 2 heavy chain 1 [Source:HGNC Symbol;Acc:HGNC:2962]	361.311	108.107	334.517	267.979	2	1.85497	0.987062	1.73096
ENSG00000160207	protein_coding	HSF2BP	heat shock transcription factor 2 binding protein [Source:HGNC Symbol;Acc:HGNC:5226]	530.815	226.718	345.281	367.605	2	2.07672	1.45188	1.74978
ENSG00000130332	protein_coding	LSM7	LSM7 homolog, U6 small nuclear RNA and mRNA degradation associated [Source:HGNC Symbol;Acc:HGNC:20470]	212.744	242.586	352.414	269.248	2	1.54965	1.49434	1.76193
ENSG00000078304	protein_coding	PPP2R5C	protein phosphatase 2 regulatory subunit B'gamma [Source:HGNC Symbol;Acc:HGNC:9311]	181.147	467.944	354.773	334.621	2	1.45697	1.90669	1.76589
ENSG00000079459	protein_coding	FDFT1	farnesyl-diphosphate farnesyltransferase 1 [Source:HGNC Symbol;Acc:HGNC:3629]	249.208	169.13	366.965	261.768	2	1.64084	1.26796	1.78597
ENSG00000096150	protein_coding	RPS18	ribosomal protein S18 [Source:HGNC Symbol;Acc:HGNC:10401]	346.838	241.042	368.112	318.664	2	1.83141	1.49033	1.78782
ENSG00000152944	protein_coding	MED21	mediator complex subunit 21 [Source:HGNC Symbol;Acc:HGNC:11473]	236.156	205.693	372.95	271.6	2	1.60983	1.3908	1.79558
ENSG00000131979	protein_coding	GCH1	GTP cyclohydrolase 1 [Source:HGNC Symbol;Acc:HGNC:4193]	162.857	281.835	385.488	276.727	2	1.39561	1.58846	1.81523
ENSG00000113328	protein_coding	CCNG1	cyclin G1 [Source:HGNC Symbol;Acc:HGNC:1592]	94.2722	284.067	386.667	255.002	2	1.08046	1.59341	1.81704
ENSG00000249915	protein_coding	PDCD6	programmed cell death 6 [Source:HGNC Symbol;Acc:HGNC:8765]	785.326	179.438	388.566	451.11	2	2.30252	1.30509	1.81996
ENSG00000075142	protein_coding	SRI	sorcin [Source:HGNC Symbol;Acc:HGNC:11292]	421.232	196.943	399.596	339.257	2	1.94343	1.36351	1.83659
ENSG00000176485	protein_coding	PLA2G16	phospholipase A2 group XVI [Source:HGNC Symbol;Acc:HGNC:17825]	437.137	232.31	408.097	359.181	2	1.96479	1.46717	1.84909
ENSG00000118363	protein_coding	SPCS2	signal peptidase complex subunit 2 [Source:HGNC Symbol;Acc:HGNC:28962]	215.812	216.255	442.235	291.434	2	1.5579	1.42222	1.89683
ENSG00000135535	protein_coding	CD164	CD164 molecule [Source:HGNC Symbol;Acc:HGNC:1632]	181.243	421.027	480.344	360.871	2	1.45727	1.84038	1.94594
ENSG00000270757	protein_coding	HSPE1-MOB4	HSPE1-MOB4 readthrough [Source:HGNC Symbol;Acc:HGNC:49184]	766.925	192.505	485.793	481.741	2	2.28885	1.34921	1.95264
ENSG00000182621	protein_coding	PLCB1	phospholipase C beta 1 [Source:HGNC Symbol;Acc:HGNC:15917]	189.241	854.622	557.811	533.891	2	1.48216	2.28472	2.03478
ENSG00000203908	protein_coding	KHDC3L	KH domain containing 3 like, subcortical maternal complex member [Source:HGNC Symbol;Acc:HGNC:33699]	268.195	229.494	602.044	366.578	2	1.68317	1.45952	2.08012

## Sheet: HE H2 Genes
GeneH	Bio_TypeH	Gene_SymbolH	DescriptionH	H2a	H2b	H2c	AvgH2	No. Z>1.5	z-score (H2a)	z-score (H2b)	z-score (H2c)
ENSG00000164611	protein_coding	PTTG1	pituitary tumor-transforming 1	19958.5	45337.4	48566.5	37954.1	3	4.67	5.15	5.23
ENSG00000285010	protein_coding	OOSP4A	oocyte secreted protein family member 4A	18807.2	44881.1	38493.3	34060.5	3	4.63	5.14	5.08
ENSG00000285375	protein_coding	OOSP4A	oocyte secreted protein family member 4A	18807.3	44874.8	38491.6	34057.9	3	4.63	5.14	5.08
ENSG00000212907	protein_coding	MT-ND4L	mitochondrially encoded NADH:ubiquinone oxidoreductase core subunit 4L	17851.5	30447.3	15365	21221.3	3	4.59	4.9	4.48
ENSG00000210082	Mt_rRNA	MT-RNR2	mitochondrially encoded 16S RNA	23774.5	17450.8	18050.4	19758.6	3	4.79	4.56	4.58
ENSG00000205542	protein_coding	TMSB4X	thymosin beta 4 X-linked	19608	23404.8	15432.7	19481.8	3	4.66	4.74	4.48
ENSG00000228253	protein_coding	MT-ATP8	mitochondrially encoded ATP synthase membrane subunit 8	11701.9	26444.8	10619	16255.2	3	4.31	4.82	4.24
ENSG00000211459	Mt_rRNA	MT-RNR1	mitochondrially encoded 12S RNA	16989.9	17151.1	12858.7	15666.6	3	4.56	4.55	4.36
ENSG00000198938	protein_coding	MT-CO3	mitochondrially encoded cytochrome c oxidase III	10390.7	16225.4	14852.8	13823	3	4.23	4.51	4.46
ENSG00000198712	protein_coding	MT-CO2	mitochondrially encoded cytochrome c oxidase II	13780.9	12485.6	13903.4	13390	3	4.42	4.35	4.41
ENSG00000198804	protein_coding	MT-CO1	mitochondrially encoded cytochrome c oxidase I	10471.7	14280.5	13747.7	12833.3	3	4.23	4.43	4.41
ENSG00000130816	protein_coding	DNMT1	DNA methyltransferase 1	10466.4	9456.23	12268.3	10730.3	3	4.23	4.18	4.33
ENSG00000203909	protein_coding	DPPA5	developmental pluripotency associated 5	12021.4	8757.57	9666.02	10148.3	3	4.32	4.13	4.18
ENSG00000198886	protein_coding	MT-ND4	mitochondrially encoded NADH:ubiquinone oxidoreductase core subunit 4	6032.14	10838.3	11236.3	9368.91	3	3.86	4.26	4.27
ENSG00000198888	protein_coding	MT-ND1	mitochondrially encoded NADH:ubiquinone oxidoreductase core subunit 1	6193.16	9650.65	11545.9	9129.9	3	3.87	4.19	4.29
ENSG00000198727	protein_coding	MT-CYB	mitochondrially encoded cytochrome b	4465.43	10775.5	12063.7	9101.54	3	3.65	4.26	4.32
ENSG00000173207	protein_coding	CKS1B	CDC28 protein kinase regulatory subunit 1B	4915	11631.5	9847.91	8798.15	3	3.72	4.3	4.19
ENSG00000198763	protein_coding	MT-ND2	mitochondrially encoded NADH:ubiquinone oxidoreductase core subunit 2	5397.31	10908.7	9127.45	8477.82	3	3.78	4.26	4.14
ENSG00000210196	Mt_tRNA	MT-TP	mitochondrially encoded tRNA proline	2417.99	14127.4	4936.43	7160.61	3	3.23	4.43	3.74
ENSG00000198899	protein_coding	MT-ATP6	mitochondrially encoded ATP synthase membrane subunit 6	5293.48	8844.75	6058.14	6732.12	3	3.77	4.13	3.87
ENSG00000087086	protein_coding	FTL	ferritin light chain	11601.8	2081.23	6277.83	6653.62	3	4.3	3.23	3.9
ENSG00000187569	protein_coding	DPPA3	developmental pluripotency associated 3	5537.93	7743.78	5618.46	6300.06	3	3.8	4.05	3.82
ENSG00000225660	processed_pseudogene	Z99497.1	pseudogene similar to part of a putative dimethyladenosine transferase (HSA9761)	1739.96	10566.2	5429.52	5911.89	3	3.01	4.24	3.8
ENSG00000203907	protein_coding	OOEP	oocyte expressed protein	7239.83	4348.63	4221.87	5270.11	3	3.98	3.69	3.64
ENSG00000182004	protein_coding	SNRPE	small nuclear ribonucleoprotein polypeptide E	2267.36	6412.02	6135.41	4938.27	3	3.19	3.93	3.88
ENSG00000105185	protein_coding	PDCD5	programmed cell death 5	8849.71	4590.42	1318.61	4919.58	3	4.12	3.73	2.88
ENSG00000188372	protein_coding	ZP3	zona pellucida glycoprotein 3	8332.84	1002.32	4723.41	4686.19	3	4.08	2.78	3.71
ENSG00000198840	protein_coding	MT-ND3	mitochondrially encoded NADH:ubiquinone oxidoreductase core subunit 3	3402.68	4077.75	5430.32	4303.58	3	3.47	3.65	3.8
ENSG00000210127	Mt_tRNA	MT-TA	mitochondrially encoded tRNA alanine	3770.72	3501.7	4841.68	4038.03	3	3.54	3.56	3.73
ENSG00000198695	protein_coding	MT-ND6	mitochondrially encoded NADH:ubiquinone oxidoreductase core subunit 6	1946.21	3303.49	6305.13	3851.61	3	3.09	3.52	3.9
ENSG00000258232	antisense	AC125611.3	novel transcript, antisense to TUBA1C	9634.7	1027.25	858.32	3840.09	3	4.17	2.79	2.6
ENSG00000178796	protein_coding	RIIAD1	regulatory subunit of type II PKA R-subunit (RIIa) domain containing 1	3494.13	3255.89	4608.77	3786.26	3	3.48	3.51	3.69
ENSG00000181163	protein_coding	NPM1	nucleophosmin 1	2597.85	5166.82	3282.49	3682.39	3	3.28	3.8	3.47
ENSG00000261456	protein_coding	TUBB8	tubulin beta 8 class VIII	5484.64	2858.08	2398.61	3580.44	3	3.79	3.43	3.27
ENSG00000120533	protein_coding	ENY2	ENY2, transcription and export complex 2 subunit	2206.61	5652.52	2164.97	3341.36	3	3.17	3.85	3.2
ENSG00000116741	protein_coding	RGS2	regulator of G protein signaling 2	2004.68	4152.83	3395.97	3184.49	3	3.11	3.66	3.5
ENSG00000113558	protein_coding	SKP1	S-phase kinase associated protein 1	2169.53	3584.21	3778.25	3177.33	3	3.16	3.57	3.57
ENSG00000143933	protein_coding	CALM2	calmodulin 2	2957.33	5138.15	1407	3167.49	3	3.37	3.8	2.92
ENSG00000177954	protein_coding	RPS27	ribosomal protein S27	2671.33	3339.26	3027.3	3012.63	3	3.3	3.53	3.42
ENSG00000283029	non_coding	AL139099.4	RNA, 7SL, cytoplasmic 1	1556.69	3316.26	4029.52	2967.49	3	2.93	3.52	3.61
ENSG00000132646	protein_coding	PCNA	proliferating cell nuclear antigen	2512.27	3848.46	2390.45	2917.06	3	3.26	3.62	3.27
ENSG00000164919	protein_coding	COX6C	cytochrome c oxidase subunit 6C	1898.67	3324.57	3252.63	2825.29	3	3.07	3.52	3.47
ENSG00000132475	protein_coding	H3F3B	H3 histone family member 3B	4570.38	2167.04	1286.26	2674.56	3	3.67	3.26	2.86
ENSG00000137707	protein_coding	BTG4	BTG anti-proliferation factor 4	3000.79	2140.18	2866.42	2669.13	3	3.38	3.25	3.39
ENSG00000210135	Mt_tRNA	MT-TN	mitochondrially encoded tRNA asparagine	1693.61	3492.54	2627.11	2604.42	3	2.99	3.55	3.33
ENSG00000140264	protein_coding	SERF2	small EDRK-rich factor 2	1628.83	2076.86	3627.93	2444.54	3	2.96	3.23	3.54
ENSG00000198668	protein_coding	CALM1	calmodulin 1	2560.37	1255.4	3036.72	2284.16	3	3.27	2.92	3.42
ENSG00000198786	protein_coding	MT-ND5	mitochondrially encoded NADH:ubiquinone oxidoreductase core subunit 5	1221.81	2741.56	2635.33	2199.57	3	2.77	3.4	3.33
ENSG00000283683	protein_coding	MYOCOS	myocilin opposite strand	1351.99	3242.41	1968.88	2187.76	3	2.84	3.51	3.14
ENSG00000113387	protein_coding	SUB1	SUB1 homolog, transcriptional regulator	1399.7	3502.9	1553.3	2151.97	3	2.86	3.56	2.99
ENSG00000188612	protein_coding	SUMO2	small ubiquitin-like modifier 2	1423.74	2920.02	2109.63	2151.13	3	2.87	3.44	3.19
ENSG00000126787	protein_coding	DLGAP5	DLG associated protein 5	1202.09	2144.07	2888.97	2078.38	3	2.76	3.25	3.39
ENSG00000145919	protein_coding	BOD1	biorientation of chromosomes in cell division 1	2591.75	1474.11	2164.08	2076.65	3	3.28	3.02	3.2
ENSG00000056050	protein_coding	HPF1	histone PARylation factor 1	2107.11	1892.24	2028.95	2009.43	3	3.14	3.17	3.16
ENSG00000040275	protein_coding	SPDL1	spindle apparatus coiled-coil protein 1	2098.5	1671.5	2249.43	2006.48	3	3.14	3.1	3.23
ENSG00000172239	protein_coding	PAIP1	poly(A) binding protein interacting protein 1	1837.88	1616.82	2545.87	2000.19	3	3.05	3.08	3.31
ENSG00000132341	protein_coding	RAN	RAN, member RAS oncogene family	1841.06	2597.38	1553.52	1997.32	3	3.05	3.37	2.99
ENSG00000262117	lincRNA	BCAR4	breast cancer anti-estrogen resistance 4	1468.46	2338.14	2045.73	1950.78	3	2.89	3.3	3.17
ENSG00000122674	protein_coding	CCZ1	CCZ1 homolog, vacuolar protein trafficking and biogenesis associated	1880.36	1380.14	2351.96	1870.82	3	3.06	2.98	3.26
ENSG00000129235	protein_coding	TXNDC17	thioredoxin domain containing 17	1639.41	1939.22	1927.63	1835.42	3	2.97	3.19	3.13
ENSG00000160505	protein_coding	NLRP4	NLR family pyrin domain containing 4	2104.91	1473.44	1927.13	1835.16	3	3.14	3.02	3.13
ENSG00000182117	protein_coding	NOP10	NOP10 ribonucleoprotein	859.37	2630.15	1945.7	1811.74	3	2.53	3.38	3.13
ENSG00000119705	protein_coding	SLIRP	SRA stem-loop interacting RNA binding protein	2236.42	1786.33	1336.55	1786.43	3	3.18	3.14	2.89
ENSG00000170315	protein_coding	UBB	ubiquitin B	2278.1	1569.36	1428.61	1758.69	3	3.19	3.06	2.93
ENSG00000196683	protein_coding	TOMM7	translocase of outer mitochondrial membrane 7	1483.35	2305.69	1370	1719.68	3	2.9	3.3	2.9
ENSG00000173113	protein_coding	TRMT112	tRNA methyltransferase subunit 11-2	1690.08	1791.12	1641.13	1707.44	3	2.99	3.14	3.02
ENSG00000285480	protein_coding	AC021097.3	novel histone H2B-like protein	2733.67	1002.95	1283.04	1673.22	3	3.32	2.78	2.86
ENSG00000105372	protein_coding	RPS19	ribosomal protein S19	2032.74	1482.41	1407.36	1640.84	3	3.11	3.02	2.92
ENSG00000137875	protein_coding	BCL2L10	BCL2 like 10	1990.6	1116.1	1645.35	1584.02	3	3.1	2.84	3.02
ENSG00000274012	misc_RNA	RN7SL2	RNA, 7SL, cytoplasmic 2	915.09	1592.11	2225	1577.4	3	2.57	3.07	3.22
ENSG00000080824	protein_coding	HSP90AA1	heat shock protein 90 alpha family class A member 1	1419.9	1492.86	1813.47	1575.41	3	2.87	3.03	3.09
ENSG00000100721	protein_coding	TCL1A	T cell leukemia/lymphoma 1A	3026.78	428.83	1220	1558.54	3	3.39	2.25	2.83
ENSG00000261812	transcribed_unprocessed_pseudogene	TUBB8P7	tubulin beta 8 class VIII pseudogene 7	3189.65	760.14	687.79	1545.86	3	3.42	2.61	2.46
ENSG00000265401	antisense	AC093484.3	novel transcript	1877.66	1336.66	1385.95	1533.42	3	3.06	2.96	2.91
ENSG00000169567	protein_coding	HINT1	histidine triad nucleotide binding protein 1	1374.75	1394.14	1821.75	1530.22	3	2.85	2.98	3.09
ENSG00000133112	protein_coding	TPT1	tumor protein, translationally-controlled 1	1233.26	1162.34	2033.08	1476.23	3	2.77	2.87	3.16
ENSG00000001626	protein_coding	CFTR	cystic fibrosis transmembrane conductance regulator	734.33	1647.8	1867.9	1416.67	3	2.42	3.09	3.11
ENSG00000106588	protein_coding	PSMA2	proteasome subunit alpha 2	755.65	1766.68	1719.57	1413.97	3	2.44	3.13	3.05
ENSG00000285422	protein_coding	OOSP2	oocyte secreted protein 2	1147.86	1199.16	1884.59	1410.54	3	2.73	2.89	3.11
ENSG00000132432	protein_coding	SEC61G	Sec61 translocon gamma subunit	750.65	1740.34	1606.6	1365.86	3	2.44	3.12	3.01
ENSG00000137434	protein_coding	C6orf52	chromosome 6 open reading frame 52	900.63	1531.2	1601.49	1344.44	3	2.56	3.04	3.01
ENSG00000285312	protein_coding	C6orf52	chromosome 6 open reading frame 52	900.63	1531.19	1601.48	1344.43	3	2.56	3.04	3.01
ENSG00000156482	protein_coding	RPL30	ribosomal protein L30	1128.13	1739.71	1145.34	1337.72	3	2.71	3.12	2.79
ENSG00000173812	protein_coding	EIF1	eukaryotic translation initiation factor 1	919.47	1662.47	1377.45	1319.8	3	2.57	3.09	2.91
ENSG00000198242	protein_coding	RPL23A	ribosomal protein L23a	723.72	1408.64	1806.86	1313.07	3	2.41	2.99	3.08
ENSG00000189403	protein_coding	HMGB1	high mobility group box 1	1318	977.88	1569.41	1288.43	3	2.82	2.76	2.99
ENSG00000110700	protein_coding	RPS13	ribosomal protein S13	911.42	1590.81	1309.67	1270.63	3	2.57	3.07	2.88
ENSG00000123975	protein_coding	CKS2	CDC28 protein kinase regulatory subunit 2	1161.91	1628.65	1008.77	1266.44	3	2.73	3.08	2.71
ENSG00000210140	Mt_tRNA	MT-TC	mitochondrially encoded tRNA cysteine	527.87	1137.06	2110.21	1258.38	3	2.2	2.86	3.19
ENSG00000103121	protein_coding	CMC2	C-X9-C motif containing 2	1560.25	1091.43	1057.55	1236.41	3	2.93	2.83	2.74
ENSG00000178804	protein_coding	H1FOO	H1 histone family member O oocyte specific	2032.83	536.03	998.18	1189.01	3	3.11	2.39	2.7
ENSG00000183648	protein_coding	NDUFB1	NADH:ubiquinone oxidoreductase subunit B1	990.96	1959.32	605.54	1185.28	3	2.63	3.19	2.37
ENSG00000133773	protein_coding	CCDC59	coiled-coil domain containing 59	838.87	1271.5	1419.81	1176.73	3	2.51	2.93	2.93
ENSG00000164404	protein_coding	GDF9	growth differentiation factor 9	1812.48	864.91	843.49	1173.63	3	3.04	2.69	2.59
ENSG00000174720	protein_coding	LARP7	La ribonucleoprotein domain family member 7	628.29	1384.83	1503.92	1172.35	3	2.32	2.98	2.97
ENSG00000175193	protein_coding	PARL	presenilin associated rhomboid like	1106.39	724.53	1579.72	1136.88	3	2.7	2.58	3
ENSG00000214102	protein_coding	WEE2	WEE1 homolog 2	963.68	1219.69	1216.86	1133.41	3	2.61	2.9	2.83
ENSG00000263042	protein_coding	WEE2	WEE1 homolog 2	963.67	1219.68	1216.69	1133.35	3	2.61	2.9	2.83
ENSG00000241343	protein_coding	RPL36A	ribosomal protein L36a	1046.2	1189.5	1153.65	1129.78	3	2.66	2.88	2.79
ENSG00000188243	protein_coding	COMMD6	COMM domain containing 6	749.52	1390.61	1200.26	1113.46	3	2.44	2.98	2.82
ENSG00000143977	protein_coding	SNRPG	small nuclear ribonucleoprotein polypeptide G	814.39	1548.69	968	1110.36	3	2.49	3.05	2.68
ENSG00000138326	protein_coding	RPS24	ribosomal protein S24	922.37	1048.45	1344.24	1105.02	3	2.58	2.81	2.89
ENSG00000248527	unprocessed_pseudogene	MTATP6P1	MT-ATP6 pseudogene 1	658.34	1485.76	1130.98	1091.69	3	2.35	3.02	2.78
ENSG00000159140	protein_coding	SON	SON DNA binding protein	1103.04	1130.5	1038.65	1090.73	3	2.7	2.85	2.72
ENSG00000277273	protein_coding	CDK7	cyclin dependent kinase 7	1327.91	1123.31	815.58	1088.93	3	2.83	2.85	2.57
ENSG00000066923	protein_coding	STAG3	stromal antigen 3	842.28	620.65	1792.93	1085.28	3	2.52	2.48	3.08
ENSG00000147419	protein_coding	CCDC25	coiled-coil domain containing 25	1213.86	602.86	1372.29	1063	3	2.76	2.46	2.91
ENSG00000196262	protein_coding	PPIA	peptidylprolyl isomerase A	576.48	1252.3	1290.97	1039.92	3	2.26	2.92	2.87
ENSG00000153140	protein_coding	CETN3	centrin 3	513.32	1546.69	1057.04	1039.02	3	2.18	3.05	2.74
ENSG00000028839	protein_coding	TBPL1	TATA-box binding protein like 1	1113.52	698.93	1268.06	1026.84	3	2.71	2.55	2.85
ENSG00000162961	protein_coding	DPY30	dpy-30, histone methyltransferase complex regulatory subunit	667.64	1446.8	952.75	1022.39	3	2.36	3.01	2.67
ENSG00000237571	lincRNA	AC073284.1	novel transcript	935.74	995.99	1122.89	1018.21	3	2.59	2.77	2.77
ENSG00000283517	lincRNA	AC005144.1	novel transcript	778.55	1475.15	767.75	1007.15	3	2.46	3.02	2.53
ENSG00000153814	protein_coding	JAZF1	JAZF zinc finger 1	758.79	1343.58	914.35	1005.57	3	2.44	2.96	2.64
ENSG00000054282	protein_coding	SDCCAG8	serologically defined colon cancer antigen 8	1106.36	673.64	1161.63	980.54	3	2.7	2.53	2.8
ENSG00000186468	protein_coding	RPS23	ribosomal protein S23	943.76	1058.7	921.91	974.79	3	2.59	2.81	2.65
ENSG00000147604	protein_coding	RPL7	ribosomal protein L7	620.82	1187.71	1063.84	957.46	3	2.31	2.88	2.74
ENSG00000037241	protein_coding	RPL26L1	ribosomal protein L26 like 1	806.11	1204.48	859.36	956.65	3	2.49	2.89	2.6
ENSG00000198258	protein_coding	UBL5	ubiquitin like 5	997.3	1200.25	648.45	948.67	3	2.63	2.89	2.42
ENSG00000173213	protein_coding	TUBB8P12	tubulin beta 8 pseudogene 12	1857.18	523.42	448.53	943.04	3	3.05	2.37	2.18
ENSG00000175063	protein_coding	UBE2C	ubiquitin conjugating enzyme E2 C	1599.64	743.36	480.51	941.17	3	2.95	2.59	2.22
ENSG00000149507	protein_coding	OOSP2	oocyte secreted protein 2	718.02	762.97	1304.85	928.61	3	2.41	2.61	2.87
ENSG00000156411	protein_coding	ATP5MPL	ATP synthase membrane subunit 6.8PL	785.28	1384.31	556.62	908.74	3	2.47	2.98	2.32
ENSG00000115540	protein_coding	MOB4	MOB family member 4, phocein	555.86	1344.1	819.29	906.42	3	2.23	2.96	2.57
ENSG00000100354	protein_coding	TNRC6B	trinucleotide repeat containing 6B	993.01	1045.67	677.7	905.46	3	2.63	2.8	2.45
ENSG00000130255	protein_coding	RPL36	ribosomal protein L36	1250.02	815.69	650.25	905.32	3	2.78	2.65	2.42
ENSG00000171858	protein_coding	RPS21	ribosomal protein S21	920.94	858.91	935.09	904.98	3	2.58	2.68	2.66
ENSG00000164265	protein_coding	SCGB3A2	secretoglobin family 3A member 2	804.04	1191.29	695.31	896.88	3	2.48	2.89	2.46
ENSG00000213741	protein_coding	RPS29	ribosomal protein S29	754.04	1269.79	664.61	896.15	3	2.44	2.92	2.43
ENSG00000175600	protein_coding	SUGCT	succinyl-CoA:glutarate-CoA transferase	647.08	1054.61	964.73	888.81	3	2.34	2.81	2.68
ENSG00000111875	protein_coding	ASF1A	anti-silencing function 1A histone chaperone	691.35	1257.99	688.84	879.39	3	2.38	2.92	2.46
ENSG00000164587	protein_coding	RPS14	ribosomal protein S14	674.56	815.85	1084.07	858.16	3	2.36	2.65	2.75
ENSG00000087586	protein_coding	AURKA	aurora kinase A	1201.22	624.89	728.79	851.64	3	2.76	2.48	2.49
ENSG00000187193	protein_coding	MT1X	metallothionein 1X	904.93	786.75	862.51	851.4	3	2.56	2.63	2.6
ENSG00000174748	protein_coding	RPL15	ribosomal protein L15	929.11	588.67	1031.29	849.69	3	2.58	2.45	2.72
ENSG00000102054	protein_coding	RBBP7	RB binding protein 7, chromatin remodeling factor	964.65	811.96	741.43	839.34	3	2.61	2.65	2.5
ENSG00000222005	sense_overlapping	LINC01118	long intergenic non-protein coding RNA 1118	959.48	816.36	740.33	838.73	3	2.6	2.65	2.5
ENSG00000250447	lincRNA	LINC02105	long intergenic non-protein coding RNA 2105	822.31	813.15	869.05	834.84	3	2.5	2.65	2.61
ENSG00000117148	protein_coding	ACTL8	actin like 8	778.67	837.46	876.43	830.85	3	2.46	2.67	2.61
ENSG00000100097	protein_coding	LGALS1	galectin 1	992.47	793.82	702.25	829.51	3	2.63	2.63	2.47
ENSG00000225840	processed_pseudogene	AC010970.1	RNA, 18S ribosomal pseudogene	1303.19	314.77	846.84	821.6	3	2.81	2.06	2.59
ENSG00000132514	protein_coding	CLEC10A	C-type lectin domain containing 10A	892.3	828.27	733.43	818	3	2.55	2.66	2.5
ENSG00000004779	protein_coding	NDUFAB1	NADH:ubiquinone oxidoreductase subunit AB1	833.37	825.38	787.42	815.39	3	2.51	2.66	2.54
ENSG00000171530	protein_coding	TBCA	tubulin folding cofactor A	461.75	1225.5	738.74	808.66	3	2.11	2.9	2.5
ENSG00000179818	processed_transcript	PCBP1-AS1	PCBP1 antisense RNA 1	953.54	556.82	867	792.45	3	2.6	2.41	2.61
ENSG00000167088	protein_coding	SNRPD1	small nuclear ribonucleoprotein D1 polypeptide	585.89	1151.71	622.3	786.63	3	2.27	2.86	2.39
ENSG00000218561	processed_pseudogene	AL353133.1	ribosomal protein L29 (RPL29) pseudogene	312.93	660.19	1377.81	783.64	3	1.84	2.52	2.91
ENSG00000140374	protein_coding	ETFA	electron transfer flavoprotein subunit alpha	779.97	630.72	940.02	783.57	3	2.46	2.49	2.66
ENSG00000248202	lincRNA	LINC02234	long intergenic non-protein coding RNA 2234	795.43	960.92	593.29	783.21	3	2.48	2.75	2.36
ENSG00000050405	protein_coding	LIMA1	LIM domain and actin binding 1	921.23	607.7	816.31	781.75	3	2.58	2.47	2.57
ENSG00000137766	protein_coding	UNC13C	unc-13 homolog C	661.79	1121.69	561.64	781.7	3	2.35	2.85	2.32
ENSG00000081870	protein_coding	HSPB11	heat shock protein family B (small) member 11	655.89	1136.82	530.37	774.36	3	2.34	2.86	2.29
ENSG00000185467	protein_coding	KPNA7	karyopherin subunit alpha 7	1155.55	559.7	605.57	773.61	3	2.73	2.41	2.37
ENSG00000284068	protein_coding	KPNA7	karyopherin subunit alpha 7	1155.54	559.7	605.4	773.55	3	2.73	2.41	2.37
ENSG00000120685	protein_coding	PROSER1	proline and serine rich 1	986.36	604.86	670.27	753.83	3	2.62	2.46	2.44
ENSG00000105821	protein_coding	DNAJC2	DnaJ heat shock protein family (Hsp40) member C2	862.52	584.46	804.42	750.47	3	2.53	2.44	2.56
ENSG00000139168	protein_coding	ZCRB1	zinc finger CCHC-type and RNA binding motif containing 1	765.15	854.77	627.99	749.3	3	2.45	2.68	2.4
ENSG00000164104	protein_coding	HMGB2	high mobility group box 2	594.89	928.17	718.81	747.29	3	2.28	2.73	2.48
ENSG00000008952	protein_coding	SEC62	SEC62 homolog, preprotein translocation factor	479.4	724.99	1027.65	744.01	3	2.13	2.58	2.72
ENSG00000119801	protein_coding	YPEL5	yippee like 5	646.69	694.95	884.51	742.05	3	2.34	2.55	2.62
ENSG00000005075	protein_coding	POLR2J	RNA polymerase II subunit J	556.47	912.22	753.87	740.85	3	2.23	2.72	2.52
ENSG00000163002	protein_coding	NUP35	nucleoporin 35	515.52	1146.75	546.74	736.34	3	2.18	2.86	2.31
ENSG00000156508	protein_coding	EEF1A1	eukaryotic translation elongation factor 1 alpha 1	1101.1	483.79	607.36	730.75	3	2.7	2.32	2.37
ENSG00000189283	protein_coding	FHIT	fragile histidine triad	325.29	915.57	947.89	729.58	3	1.87	2.72	2.66
ENSG00000153037	protein_coding	SRP19	signal recognition particle 19	1080.91	783.84	321.65	728.8	3	2.68	2.62	1.96
ENSG00000146574	protein_coding	CCZ1B	CCZ1 homolog B, vacuolar protein trafficking and biogenesis associated	762.02	418.46	999.1	726.53	3	2.45	2.23	2.7
ENSG00000100906	protein_coding	NFKBIA	NFKB inhibitor alpha	1376.66	339.17	431.8	715.88	3	2.85	2.1	2.15
ENSG00000138433	protein_coding	CIR1	corepressor interacting with RBPJ, 1	334.14	840.21	966.22	713.52	3	1.89	2.67	2.68
ENSG00000079691	protein_coding	CARMIL1	capping protein regulator and myosin 1 linker 1	777.17	663.8	697.93	712.97	3	2.46	2.52	2.47
ENSG00000087302	protein_coding	RTRAF	RNA transcription, translation and transport factor	887.02	559.73	675.43	707.39	3	2.55	2.41	2.44
ENSG00000008988	protein_coding	RPS20	ribosomal protein S20	640.81	647.58	823.9	704.1	3	2.33	2.51	2.57
ENSG00000251503	protein_coding	CENPS-CORT	CENPS-CORT readthrough	981.06	438.19	689.73	702.99	3	2.62	2.26	2.46
ENSG00000159247	transcribed_unprocessed_pseudogene	TUBBP5	tubulin beta pseudogene 5	1087.09	630.6	390.58	702.76	3	2.69	2.49	2.09
ENSG00000134597	protein_coding	RBMX2	RNA binding motif protein X-linked 2	562.99	499.54	1029.09	697.2	3	2.24	2.34	2.72
ENSG00000229117	protein_coding	RPL41	ribosomal protein L41	681.47	755.96	652.46	696.63	3	2.37	2.6	2.42
ENSG00000203908	protein_coding	KHDC3L	KH domain containing 3 like, subcortical maternal complex member	1062.37	436.2	587.14	695.24	3	2.67	2.26	2.35
ENSG00000171055	protein_coding	FEZ2	fasciculation and elongation protein zeta 2	720.17	524.81	817.97	687.65	3	2.41	2.37	2.57
ENSG00000126267	protein_coding	COX6B1	cytochrome c oxidase subunit 6B1	784.74	738.86	534.27	685.96	3	2.47	2.59	2.29
ENSG00000182621	protein_coding	PLCB1	phospholipase C beta 1	1423.57	291.66	338.16	684.47	3	2.87	2.01	1.99
ENSG00000110958	protein_coding	PTGES3	prostaglandin E synthase 3	760.52	566.78	718.78	682.03	3	2.45	2.42	2.48
ENSG00000109971	protein_coding	HSPA8	heat shock protein family A (Hsp70) member 8	980.79	428.48	612.98	674.08	3	2.62	2.25	2.38
ENSG00000137210	protein_coding	TMEM14B	transmembrane protein 14B	802.67	518.36	692.06	671.03	3	2.48	2.37	2.46
ENSG00000188831	transcribed_unprocessed_pseudogene	DPPA3P2	developmental pluripotency associated 3 pseudogene 2	365.47	704.08	937.98	669.18	3	1.95	2.56	2.66
ENSG00000145741	protein_coding	BTF3	basic transcription factor 3	338.53	847.56	805.08	663.72	3	1.89	2.67	2.56
ENSG00000140367	protein_coding	UBE2Q2	ubiquitin conjugating enzyme E2 Q2	548.34	586.7	828.64	654.56	3	2.22	2.44	2.58
ENSG00000221983	protein_coding	UBA52	ubiquitin A-52 residue ribosomal protein fusion product 1	413.89	610.72	878.69	634.43	3	2.03	2.47	2.62
ENSG00000142676	protein_coding	RPL11	ribosomal protein L11	439.9	458.11	961.77	619.93	3	2.07	2.29	2.67
ENSG00000115539	protein_coding	PDCL3	phosducin like 3	707.26	849.97	302.13	619.79	3	2.4	2.67	1.92
ENSG00000131174	protein_coding	COX7B	cytochrome c oxidase subunit 7B	663.66	776.08	414.39	618.04	3	2.35	2.62	2.13
ENSG00000111615	protein_coding	KRR1	KRR1, small subunit processome component homolog	428.92	617.54	790.38	612.28	3	2.06	2.48	2.55
ENSG00000276043	protein_coding	UHRF1	ubiquitin like with PHD and ring finger domains 1	857.72	451.65	526.95	612.11	3	2.53	2.28	2.28
ENSG00000210151	Mt_tRNA	MT-TS1	mitochondrially encoded tRNA serine 1 (UCN)	290.47	817.34	710.74	606.18	3	1.79	2.65	2.48
ENSG00000106803	protein_coding	SEC61B	Sec61 translocon beta subunit	597.08	690.01	528.58	605.22	3	2.28	2.54	2.28
ENSG00000178397	protein_coding	FAM220A	family with sequence similarity 220 member A	686.62	504.03	620.73	603.8	3	2.38	2.35	2.39
ENSG00000156976	protein_coding	EIF4A2	eukaryotic translation initiation factor 4A2	535.67	507.25	751.64	598.19	3	2.21	2.35	2.51
ENSG00000122550	protein_coding	KLHL7	kelch like family member 7	731.03	552.39	495.44	592.95	3	2.42	2.41	2.24
ENSG00000261722	lincRNA	AC092376.1	novel transcript	539	529.62	709.83	592.82	3	2.21	2.38	2.48
ENSG00000172428	protein_coding	COPS9	COP9 signalosome subunit 9	754.47	591.85	428.7	591.67	3	2.44	2.45	2.15
ENSG00000169946	protein_coding	ZFPM2	zinc finger protein, FOG family member 2	365.18	526.81	858.16	583.38	3	1.95	2.38	2.6
ENSG00000170310	protein_coding	STX8	syntaxin 8	384.05	607.45	750.83	580.78	3	1.98	2.47	2.51
ENSG00000106052	protein_coding	TAX1BP1	Tax1 binding protein 1	637.1	524.32	578.17	579.86	3	2.33	2.37	2.34
ENSG00000172331	protein_coding	BPGM	bisphosphoglycerate mutase	593.78	444.62	676.03	571.48	3	2.28	2.27	2.44
ENSG00000205129	protein_coding	C4orf47	chromosome 4 open reading frame 47	648.65	538.94	522.95	570.18	3	2.34	2.39	2.28
ENSG00000198612	protein_coding	COPS8	COP9 signalosome subunit 8	614.98	485.62	600.56	567.05	3	2.3	2.33	2.37
ENSG00000164405	protein_coding	UQCRQ	ubiquinol-cytochrome c reductase complex III subunit VII	342.91	595.29	756.07	564.76	3	1.9	2.45	2.52
ENSG00000229251	processed_pseudogene	HNRNPA1P8	heterogeneous nuclear ribonucleoprotein A1 pseudogene 8	656.58	497.5	529.88	561.32	3	2.35	2.34	2.29
ENSG00000106603	protein_coding	COA1	cytochrome c oxidase assembly factor 1 homolog	507.31	522.26	648.1	559.22	3	2.17	2.37	2.42
ENSG00000076043	protein_coding	REXO2	RNA exonuclease 2	612.58	486.42	575.28	558.1	3	2.3	2.33	2.34
ENSG00000233927	protein_coding	RPS28	ribosomal protein S28	427.35	490.53	755.27	557.72	3	2.05	2.33	2.52
ENSG00000178381	protein_coding	ZFAND2A	zinc finger AN1-type containing 2A	767.83	374.85	522.5	555.06	3	2.45	2.17	2.28
ENSG00000183765	protein_coding	CHEK2	checkpoint kinase 2	489.66	981.76	179.88	550.43	3	2.15	2.76	1.58
ENSG00000112695	protein_coding	COX7A2	cytochrome c oxidase subunit 7A2	242.28	544.56	848.61	545.15	3	1.67	2.4	2.59
ENSG00000125144	protein_coding	MT1G	metallothionein 1G	575.3	423.5	635.39	544.73	3	2.26	2.24	2.4
ENSG00000185088	protein_coding	RPS27L	ribosomal protein S27 like	391.92	722.43	517.72	544.02	3	1.99	2.57	2.27
ENSG00000075188	protein_coding	NUP37	nucleoporin 37	403.58	781.28	443.96	542.94	3	2.01	2.62	2.17
ENSG00000139343	protein_coding	SNRPF	small nuclear ribonucleoprotein polypeptide F	502.01	827.01	296.89	541.97	3	2.16	2.66	1.91
ENSG00000138385	protein_coding	SSB	Sjogren syndrome antigen B	453.14	611.46	556.25	540.28	3	2.09	2.47	2.32
ENSG00000198901	protein_coding	PRC1	protein regulator of cytokinesis 1	795.1	379	444.99	539.7	3	2.48	2.17	2.17
ENSG00000125870	protein_coding	SNRPB2	small nuclear ribonucleoprotein polypeptide B2	420.18	642.2	554.63	539.01	3	2.04	2.5	2.32
ENSG00000143256	protein_coding	PFDN2	prefoldin subunit 2	590.33	434.87	591.09	538.76	3	2.27	2.26	2.36
ENSG00000169714	protein_coding	CNBP	CCHC-type zinc finger nucleic acid binding protein	819.59	328.5	463.74	537.27	3	2.5	2.08	2.2
ENSG00000139644	protein_coding	TMBIM6	transmembrane BAX inhibitor motif containing 6	287.45	635.81	686.53	536.6	3	1.78	2.49	2.45
ENSG00000113810	protein_coding	SMC4	structural maintenance of chromosomes 4	472.32	311.3	822.53	535.38	3	2.12	2.05	2.57
ENSG00000134057	protein_coding	CCNB1	cyclin B1	492.18	561.29	540.27	531.25	3	2.15	2.42	2.3
ENSG00000145604	protein_coding	SKP2	S-phase kinase associated protein 2	599.48	354.18	627.16	526.94	3	2.28	2.13	2.4
ENSG00000118690	protein_coding	ARMC2	armadillo repeat containing 2	409.65	889.5	277.93	525.69	3	2.02	2.7	1.87
ENSG00000285075	protein_coding	TPK1	thiamin pyrophosphokinase 1	314.74	766.41	489.09	523.41	3	1.85	2.61	2.23
ENSG00000196511	protein_coding	TPK1	thiamin pyrophosphokinase 1	314.74	766.4	489.09	523.41	3	1.85	2.61	2.23
ENSG00000077152	protein_coding	UBE2T	ubiquitin conjugating enzyme E2 T	408.86	728.12	427.96	521.65	3	2.02	2.58	2.15
ENSG00000135698	protein_coding	MPHOSPH6	M-phase phosphoprotein 6	405.32	939.81	210.03	518.39	3	2.02	2.74	1.68
ENSG00000188312	protein_coding	CENPP	centromere protein P	451.46	583.85	518.7	518	3	2.09	2.44	2.27
ENSG00000101182	protein_coding	PSMA7	proteasome subunit alpha 7	759	242.7	534.36	512.02	3	2.44	1.89	2.29
ENSG00000170633	protein_coding	RNF34	ring finger protein 34	558.72	368.98	606.97	511.56	3	2.24	2.16	2.37
ENSG00000182899	protein_coding	RPL35A	ribosomal protein L35a	398.91	622.94	512.62	511.49	3	2.01	2.48	2.26
ENSG00000230989	protein_coding	HSBP1	heat shock factor binding protein 1	407.22	462.76	662.67	510.88	3	2.02	2.3	2.43
ENSG00000041357	protein_coding	PSMA4	proteasome subunit alpha 4	623.44	459.95	446.01	509.8	3	2.31	2.29	2.17
ENSG00000121690	protein_coding	DEPDC7	DEP domain containing 7	554.98	420.9	549.58	508.48	3	2.23	2.24	2.31
ENSG00000177570	protein_coding	SAMD12	sterile alpha motif domain containing 12	523.37	695.73	304	507.7	3	2.19	2.55	1.92
ENSG00000112306	protein_coding	RPS12	ribosomal protein S12	475.42	433.97	601.83	503.74	3	2.13	2.26	2.37
ENSG00000131469	protein_coding	RPL27	ribosomal protein L27	437.84	629.65	438.17	501.89	3	2.07	2.49	2.16
ENSG00000170340	protein_coding	B3GNT2	UDP-GlcNAc:betaGal beta-1,3-N-acetylglucosaminyltransferase 2	507.83	382.3	614.7	501.61	3	2.17	2.18	2.38
ENSG00000142534	protein_coding	RPS11	ribosomal protein S11	570.86	533.86	399.6	501.44	3	2.25	2.39	2.1
ENSG00000085063	protein_coding	CD59	CD59 molecule (CD59 blood group)	499.37	475.26	526.31	500.31	3	2.16	2.31	2.28
ENSG00000135486	protein_coding	HNRNPA1	heterogeneous nuclear ribonucleoprotein A1	471.53	426.38	600.67	499.53	3	2.12	2.25	2.37
ENSG00000106211	protein_coding	HSPB1	heat shock protein family B (small) member 1	496.28	423.93	577.64	499.28	3	2.16	2.24	2.34
ENSG00000127184	protein_coding	COX7C	cytochrome c oxidase subunit 7C	502.52	583.66	409.63	498.61	3	2.16	2.44	2.12
ENSG00000187514	protein_coding	PTMA	prothymosin alpha	735.7	188.29	562.1	495.36	3	2.42	1.74	2.32
ENSG00000164109	protein_coding	MAD2L1	mitotic arrest deficient 2 like 1	518.03	453.75	514.29	495.36	3	2.18	2.28	2.27
ENSG00000137818	protein_coding	RPLP1	ribosomal protein lateral stalk subunit P1	572.92	402.72	509.16	494.93	3	2.25	2.21	2.26
ENSG00000126226	protein_coding	PCID2	PCI domain containing 2	689.68	293.91	496.67	493.42	3	2.38	2.01	2.24
ENSG00000158417	protein_coding	EIF5B	eukaryotic translation initiation factor 5B	347.53	536.49	595.97	493.33	3	1.91	2.39	2.36
ENSG00000171320	protein_coding	ESCO2	establishment of sister chromatid cohesion N-acetyltransferase 2	330.62	375.29	763.23	489.71	3	1.88	2.17	2.52
ENSG00000107672	protein_coding	NSMCE4A	NSE4 homolog A, SMC5-SMC6 complex component	424.79	539.02	504.88	489.56	3	2.05	2.39	2.25
ENSG00000112110	protein_coding	MRPL18	mitochondrial ribosomal protein L18	616.69	462.53	387.94	489.06	3	2.3	2.3	2.08
ENSG00000237137	processed_pseudogene	AL159169.1	pseudogene similar to part of nuclear factor I/A NFIA	276.47	581.96	605.79	488.07	3	1.76	2.44	2.37
ENSG00000185787	protein_coding	MORF4L1	mortality factor 4 like 1	489.88	463.99	493.44	482.44	3	2.15	2.3	2.24
ENSG00000183726	protein_coding	TMEM50A	transmembrane protein 50A	467.09	548.77	408.07	474.64	3	2.11	2.4	2.12
ENSG00000022840	protein_coding	RNF10	ring finger protein 10	687.45	189.7	545.03	474.06	3	2.38	1.74	2.3
ENSG00000147684	protein_coding	NDUFB9	NADH:ubiquinone oxidoreductase subunit B9	467.43	411.87	539.57	472.96	3	2.11	2.22	2.3
ENSG00000101132	protein_coding	PFDN4	prefoldin subunit 4	230.39	678.01	508.84	472.41	3	1.63	2.53	2.26
ENSG00000163281	protein_coding	GNPDA2	glucosamine-6-phosphate deaminase 2	417.75	504.88	488.02	470.21	3	2.04	2.35	2.23
ENSG00000140319	protein_coding	SRP14	signal recognition particle 14	554.75	324.98	525.27	468.33	3	2.23	2.08	2.28
ENSG00000156469	protein_coding	MTERF3	mitochondrial transcription termination factor 3	513.36	394.85	495.75	467.99	3	2.18	2.2	2.24
ENSG00000143106	protein_coding	PSMA5	proteasome subunit alpha 5	363.07	599.52	439.67	467.42	3	1.94	2.46	2.16
ENSG00000013441	protein_coding	CLK1	CDC like kinase 1	495.39	466.69	420.52	460.86	3	2.15	2.3	2.14
ENSG00000096092	protein_coding	TMEM14A	transmembrane protein 14A	494.1	496.68	390.76	460.52	3	2.15	2.34	2.09
ENSG00000162385	protein_coding	MAGOH	mago homolog, exon junction complex subunit	459.18	424.22	495.73	459.71	3	2.1	2.24	2.24
ENSG00000117519	protein_coding	CNN3	calponin 3	531.89	515.6	330.8	459.43	3	2.2	2.36	1.98
ENSG00000134825	protein_coding	TMEM258	transmembrane protein 258	369.25	627.35	375.25	457.28	3	1.95	2.49	2.06
ENSG00000125995	protein_coding	ROMO1	reactive oxygen species modulator 1	699.31	353.53	317.79	456.88	3	2.39	2.13	1.95
ENSG00000229291	lincRNA	AL139161.1	novel transcript	625.24	289.97	455.01	456.74	3	2.31	2.01	2.19
ENSG00000078304	protein_coding	PPP2R5C	protein phosphatase 2 regulatory subunit B'gamma	419.08	542.6	405.29	455.65	3	2.04	2.4	2.11
ENSG00000203760	protein_coding	CENPW	centromere protein W	579.2	493.45	290.27	454.31	3	2.26	2.34	1.89
ENSG00000145425	protein_coding	RPS3A	ribosomal protein S3A	431.55	262.69	665.94	453.39	3	2.06	1.94	2.43
ENSG00000137154	protein_coding	RPS6	ribosomal protein S6	410.45	392.63	553.78	452.29	3	2.03	2.19	2.31
ENSG00000163041	protein_coding	H3F3A	H3 histone family member 3A	550.44	551.44	254.95	452.28	3	2.23	2.41	1.81
ENSG00000116030	protein_coding	SUMO1	small ubiquitin-like modifier 1	239.32	509.05	604.82	451.06	3	1.66	2.36	2.37
ENSG00000101443	protein_coding	WFDC2	WAP four-disulfide core domain 2	430.31	385.17	528.39	447.96	3	2.06	2.18	2.28
ENSG00000155368	protein_coding	DBI	diazepam binding inhibitor, acyl-CoA binding protein	367.56	509.32	462.72	446.53	3	1.95	2.36	2.2
ENSG00000138640	protein_coding	FAM13A	family with sequence similarity 13 member A	610.83	331.91	393.89	445.54	3	2.3	2.09	2.09
ENSG00000160191	protein_coding	PDE9A	phosphodiesterase 9A	389.38	614.78	332.43	445.53	3	1.99	2.47	1.98
ENSG00000241468	protein_coding	ATP5MF	ATP synthase membrane subunit f	547.26	409.95	378.77	445.33	3	2.22	2.22	2.07
ENSG00000115128	protein_coding	SF3B6	splicing factor 3b subunit 6	287.62	599.72	446.37	444.57	3	1.78	2.46	2.17
ENSG00000172795	protein_coding	DCP2	decapping mRNA 2	517.85	231.3	584.17	444.44	3	2.18	1.86	2.35
ENSG00000184617	unprocessed_pseudogene	ZNF840P	zinc finger protein 840, pseudogene	470.88	221.24	636.39	442.84	3	2.12	1.84	2.41
ENSG00000135090	protein_coding	TAOK3	TAO kinase 3	349.39	323.3	651.12	441.27	3	1.92	2.07	2.42
ENSG00000173572	protein_coding	NLRP13	NLR family pyrin domain containing 13	577.29	314.72	431.14	441.05	3	2.26	2.06	2.15
ENSG00000132780	protein_coding	NASP	nuclear autoantigenic sperm protein	566.99	240.79	512.34	440.04	3	2.25	1.89	2.26
ENSG00000162639	protein_coding	HENMT1	HEN methyltransferase 1	433.79	444.98	440.93	439.9	3	2.06	2.27	2.17
ENSG00000138279	protein_coding	ANXA7	annexin A7	606.21	274.68	436.8	439.23	3	2.29	1.97	2.16
ENSG00000166441	protein_coding	RPL27A	ribosomal protein L27a	388.02	442.09	482.11	437.41	3	1.99	2.27	2.22
ENSG00000154518	protein_coding	ATP5MC3	ATP synthase membrane subunit c locus 3	377.97	476	455.02	436.33	3	1.97	2.31	2.19
ENSG00000164941	protein_coding	INTS8	integrator complex subunit 8	345.73	433.14	522.95	433.94	3	1.91	2.26	2.28
ENSG00000118816	protein_coding	CCNI	cyclin I	595.29	149.54	554.95	433.26	3	2.28	1.59	2.32
ENSG00000231312	antisense	AC007388.1	uncharacterized LOC728730	466.22	438.62	394.67	433.17	3	2.11	2.26	2.09
ENSG00000100592	protein_coding	DAAM1	dishevelled associated activator of morphogenesis 1	540.81	275.16	472.15	429.37	3	2.21	1.97	2.21
ENSG00000173145	protein_coding	NOC3L	NOC3 like DNA replication regulator	343.67	475.6	462.64	427.31	3	1.9	2.31	2.2
ENSG00000145781	protein_coding	COMMD10	COMM domain containing 10	212.93	671.13	394.14	426.07	3	1.58	2.53	2.09
ENSG00000111775	protein_coding	COX6A1	cytochrome c oxidase subunit 6A1	427.7	369.56	479.6	425.62	3	2.05	2.16	2.22
ENSG00000116288	protein_coding	PARK7	Parkinsonism associated deglycase	430.25	369.99	476.17	425.47	3	2.06	2.16	2.22
ENSG00000143947	protein_coding	RPS27A	ribosomal protein S27a	356.81	354.02	563.86	424.9	3	1.93	2.13	2.33
ENSG00000172809	protein_coding	RPL38	ribosomal protein L38	449.91	384.37	437.49	423.92	3	2.09	2.18	2.16
ENSG00000088986	protein_coding	DYNLL1	dynein light chain LC8-type 1	655.54	374.56	239.03	423.04	3	2.34	2.16	1.77
ENSG00000077380	protein_coding	DYNC1I2	dynein cytoplasmic 1 intermediate chain 2	418.68	430.27	414.86	421.27	3	2.04	2.25	2.13
ENSG00000253585	lincRNA	AP003351.1	novel transcript	349.4	282.2	623.03	418.21	3	1.92	1.99	2.39
ENSG00000071082	protein_coding	RPL31	ribosomal protein L31	308.7	397.94	546.1	417.58	3	1.83	2.2	2.31
ENSG00000124614	protein_coding	RPS10	ribosomal protein S10	470.92	368.32	412.53	417.26	3	2.12	2.15	2.12
ENSG00000147403	protein_coding	RPL10	ribosomal protein L10	660.03	206.73	380.36	415.7	3	2.35	1.79	2.07
ENSG00000096384	protein_coding	HSP90AB1	heat shock protein 90 alpha family class B member 1	422.63	358.31	465.24	415.39	3	2.05	2.14	2.2
ENSG00000167797	protein_coding	CDK2AP2	cyclin dependent kinase 2 associated protein 2	592.59	266.38	376.45	411.81	3	2.28	1.95	2.06
ENSG00000080503	protein_coding	SMARCA2	SWI/SNF related, matrix associated, actin dependent regulator of chromatin, subfamily a, member 2	391.16	392.91	428.11	404.06	3	1.99	2.19	2.15
ENSG00000205126	protein_coding	ACCSL	1-aminocyclopropane-1-carboxylate synthase homolog (inactive) like	540.55	200.3	466.59	402.48	3	2.21	1.77	2.2
ENSG00000116791	protein_coding	CRYZ	crystallin zeta	251.2	435.56	518.33	401.7	3	1.69	2.26	2.27
ENSG00000141552	protein_coding	ANAPC11	anaphase promoting complex subunit 11	450.37	297.97	453	400.45	3	2.09	2.02	2.18
ENSG00000182774	protein_coding	RPS17	ribosomal protein S17	376.09	336.26	485.53	399.29	3	1.97	2.1	2.23
ENSG00000123349	protein_coding	PFDN5	prefoldin subunit 5	332.74	355.66	505.58	397.99	3	1.88	2.13	2.26
ENSG00000124610	protein_coding	HIST1H1A	histone cluster 1 H1 family member a	569.11	280.02	343.26	397.46	3	2.25	1.98	2
ENSG00000130332	protein_coding	LSM7	LSM7 homolog, U6 small nuclear RNA and mRNA degradation associated	564.78	383.96	240.53	396.42	3	2.24	2.18	1.77
ENSG00000197756	protein_coding	RPL37A	ribosomal protein L37a	408.71	428.77	347.86	395.11	3	2.02	2.25	2.01
ENSG00000100567	protein_coding	PSMA3	proteasome subunit alpha 3	495.93	441.85	242.28	393.35	3	2.15	2.27	1.78
ENSG00000232973	antisense	CYP1B1-AS1	CYP1B1 antisense RNA 1	499.18	346.48	332.85	392.83	3	2.16	2.12	1.98
ENSG00000114391	protein_coding	RPL24	ribosomal protein L24	288.02	428.06	449.48	388.52	3	1.78	2.25	2.18
ENSG00000248485	protein_coding	PCP4L1	Purkinje cell protein 4 like 1	430.96	311.82	421	387.93	3	2.06	2.05	2.14
ENSG00000251391	lincRNA	AC113378.1	novel transcript	588.73	190.73	378.99	386.15	3	2.27	1.74	2.07
ENSG00000118363	protein_coding	SPCS2	signal peptidase complex subunit 2	364.58	456.18	330.15	383.63	3	1.95	2.29	1.98
ENSG00000285333	protein_coding	AC079597.3		487.11	238.1	425.08	383.43	3	2.14	1.88	2.14
ENSG00000144713	protein_coding	RPL32	ribosomal protein L32	383.67	325.22	438.58	382.49	3	1.98	2.08	2.16
ENSG00000153006	protein_coding	SREK1IP1	SREK1 interacting protein 1	301.54	428.83	413.11	381.16	3	1.82	2.25	2.12
ENSG00000075624	protein_coding	ACTB	actin beta	365.94	287.75	487.19	380.29	3	1.95	2	2.23
ENSG00000085871	protein_coding	MGST2	microsomal glutathione S-transferase 2	379.52	496.15	263.07	379.58	3	1.97	2.34	1.83
ENSG00000122406	protein_coding	RPL5	ribosomal protein L5	360.69	280.96	489.65	377.1	3	1.94	1.99	2.23
ENSG00000089157	protein_coding	RPLP0	ribosomal protein lateral stalk subunit P0	534.73	211.48	369.06	371.76	3	2.21	1.81	2.05
ENSG00000173674	protein_coding	EIF1AX	eukaryotic translation initiation factor 1A X-linked	281.24	247.39	583.53	370.72	3	1.77	1.91	2.35
ENSG00000113811	protein_coding	SELENOK	selenoprotein K	519.19	362.53	229.3	370.34	3	2.19	2.14	1.74
ENSG00000070501	protein_coding	POLB	DNA polymerase beta	337.36	385.34	387.4	370.03	3	1.89	2.18	2.08
ENSG00000083845	protein_coding	RPS5	ribosomal protein S5	388.12	307.78	409.88	368.59	3	1.99	2.04	2.12
ENSG00000154723	protein_coding	ATP5PF	ATP synthase peripheral stalk subunit F6	327.82	361.02	416.54	368.46	3	1.87	2.14	2.13
ENSG00000171202	protein_coding	TMEM126A	transmembrane protein 126A	212.15	526.99	366.15	368.43	3	1.58	2.38	2.04
ENSG00000109270	protein_coding	LAMTOR3	late endosomal/lysosomal adaptor, MAPK and MTOR activator 3	290.37	635.97	177.2	367.84	3	1.79	2.49	1.57
ENSG00000274174	protein_coding	NLRP7	NLR family pyrin domain containing 7	325.19	147.92	629.85	367.65	3	1.87	1.59	2.4
ENSG00000198918	protein_coding	RPL39	ribosomal protein L39	306.63	461.5	331.75	366.62	3	1.83	2.29	1.98
ENSG00000164253	protein_coding	WDR41	WD repeat domain 41	515.77	205.93	374.25	365.32	3	2.18	1.79	2.06
ENSG00000090266	protein_coding	NDUFB2	NADH:ubiquinone oxidoreductase subunit B2	450.77	305.75	336.69	364.4	3	2.09	2.04	1.99
ENSG00000125148	protein_coding	MT2A	metallothionein 2A	605.47	271.26	215.57	364.1	3	2.29	1.96	1.7
ENSG00000148303	protein_coding	RPL7A	ribosomal protein L7a	423.1	220.09	444.34	362.51	3	2.05	1.83	2.17
ENSG00000280858	protein_coding	RPL7A	ribosomal protein L7a	423.1	220.05	444.32	362.49	3	2.05	1.83	2.17
ENSG00000118680	protein_coding	MYL12B	myosin light chain 12B	262.62	447.82	375.27	361.9	3	1.72	2.28	2.06
ENSG00000156299	protein_coding	TIAM1	T cell lymphoma invasion and metastasis 1	519.37	270.16	278.79	356.11	3	2.19	1.96	1.87
ENSG00000087502	protein_coding	ERGIC2	ERGIC and golgi 2	306.26	384.49	376.71	355.82	3	1.83	2.18	2.06
ENSG00000166266	protein_coding	CUL5	cullin 5	506.97	217.68	341.65	355.43	3	2.17	1.83	2
ENSG00000214324	protein_coding	C3orf56	chromosome 3 open reading frame 56	494.24	229.72	341.99	355.32	3	2.15	1.86	2
ENSG00000134202	protein_coding	GSTM3	glutathione S-transferase mu 3	317.26	395.79	351.61	354.89	3	1.85	2.2	2.02
ENSG00000079459	protein_coding	FDFT1	farnesyl-diphosphate farnesyltransferase 1	348.4	267.2	443.97	353.19	3	1.91	1.95	2.17
ENSG00000075340	protein_coding	ADD2	adducin 2	465.2	305.93	286.47	352.53	3	2.11	2.04	1.89
ENSG00000023734	protein_coding	STRAP	serine/threonine kinase receptor associated protein	393.68	290.96	371.38	352.01	3	2	2.01	2.05
ENSG00000163634	protein_coding	THOC7	THO complex 7	226.51	436.22	392.75	351.83	3	1.62	2.26	2.09
ENSG00000149273	protein_coding	RPS3	ribosomal protein S3	461.54	220.98	371.27	351.26	3	2.11	1.84	2.05
ENSG00000088766	protein_coding	CRLS1	cardiolipin synthase 1	346.16	277.51	425.07	349.58	3	1.91	1.98	2.14
ENSG00000125676	protein_coding	THOC2	THO complex 2	278.11	326.9	439.9	348.3	3	1.76	2.08	2.16
ENSG00000075142	protein_coding	SRI	sorcin	235.53	414.97	393.76	348.09	3	1.65	2.23	2.09
ENSG00000034713	protein_coding	GABARAPL2	GABA type A receptor associated protein like 2	281.79	293.38	466.73	347.3	3	1.77	2.01	2.2
ENSG00000234545	protein_coding	FAM133B	family with sequence similarity 133 member B	283.25	246.22	508.14	345.87	3	1.77	1.9	2.26
ENSG00000115289	protein_coding	PCGF1	polycomb group ring finger 1	342.63	368.78	322.4	344.61	3	1.9	2.15	1.96
ENSG00000218052	transcribed_unprocessed_pseudogene	ADAMTS7P4	ADAMTS7 pseudogene 4	252.06	524.36	253.58	343.34	3	1.69	2.37	1.81
ENSG00000074319	protein_coding	TSG101	tumor susceptibility 101	356.25	258.53	414.95	343.24	3	1.93	1.93	2.13
ENSG00000250939	transcribed_unprocessed_pseudogene	AC034198.1	intraflagellar transport 122 (IFT122) pseudogene)	305.86	269.82	452.85	342.84	3	1.83	1.96	2.18
ENSG00000100142	protein_coding	POLR2F	RNA polymerase II subunit F	439.2	295.96	292.28	342.48	3	2.07	2.02	1.9
ENSG00000166913	protein_coding	YWHAB	tyrosine 3-monooxygenase/tryptophan 5-monooxygenase activation protein beta	350.89	176.45	492.49	339.95	3	1.92	1.7	2.24
ENSG00000227681	lincRNA	AL033504.1	novel transcript	306.36	356.61	356.84	339.94	3	1.83	2.13	2.03
ENSG00000140992	protein_coding	PDPK1	3-phosphoinositide dependent protein kinase 1	603.61	168.65	243.6	338.62	3	2.29	1.67	1.78
ENSG00000057757	protein_coding	PITHD1	PITH domain containing 1	435.06	225.41	355.37	338.61	3	2.07	1.85	2.03
ENSG00000244687	protein_coding	UBE2V1	ubiquitin conjugating enzyme E2 V1	265.24	337.6	411.28	338.04	3	1.73	2.1	2.12
ENSG00000154582	protein_coding	ELOC	elongin C	259.6	424.66	326.36	336.87	3	1.71	2.24	1.97
ENSG00000130349	protein_coding	C6orf203	chromosome 6 open reading frame 203	352.36	426.05	231.96	336.79	3	1.92	2.24	1.75
ENSG00000120669	protein_coding	SOHLH2	spermatogenesis and oogenesis specific basic helix-loop-helix 2	301.94	305.95	399.03	335.64	3	1.82	2.04	2.1
ENSG00000115541	protein_coding	HSPE1	heat shock protein family E (Hsp10) member 1	345.7	374.15	281.75	333.87	3	1.91	2.16	1.87
ENSG00000183431	protein_coding	SF3A3	splicing factor 3a subunit 3	193.76	325.22	482.14	333.7	3	1.51	2.08	2.22
ENSG00000090621	protein_coding	PABPC4	poly(A) binding protein cytoplasmic 4	370.09	241.66	388.74	333.5	3	1.96	1.89	2.08
ENSG00000152894	protein_coding	PTPRK	protein tyrosine phosphatase, receptor type K	265	456.57	278.22	333.26	3	1.73	2.29	1.87
ENSG00000273993	protein_coding	PTPRK	protein tyrosine phosphatase, receptor type K	265	456.58	278.12	333.23	3	1.73	2.29	1.87
ENSG00000171984	protein_coding	SHLD1	shieldin complex subunit 1	279.49	488.47	230.96	332.97	3	1.76	2.33	1.74
ENSG00000166347	protein_coding	CYB5A	cytochrome b5 type A	476.74	273.23	246.14	332.04	3	2.13	1.97	1.79
ENSG00000169764	protein_coding	UGP2	UDP-glucose pyrophosphorylase 2	311.16	333.65	346.04	330.28	3	1.84	2.09	2.01
ENSG00000106153	protein_coding	CHCHD2	coiled-coil-helix-coiled-coil-helix domain containing 2	488.78	209.29	291	329.69	3	2.14	1.8	1.9
ENSG00000116996	protein_coding	ZP4	zona pellucida glycoprotein 4	401.14	145.48	439.07	328.56	3	2.01	1.58	2.16
ENSG00000107371	protein_coding	EXOSC3	exosome component 3	408.68	291.35	284.97	328.33	3	2.02	2.01	1.88
ENSG00000275581	protein_coding	SERF1A	small EDRK-rich factor 1A	229.33	348.07	399.66	325.69	3	1.63	2.12	2.1
ENSG00000161016	protein_coding	RPL8	ribosomal protein L8	493.79	224.36	257.76	325.3	3	2.15	1.85	1.82
ENSG00000156467	protein_coding	UQCRB	ubiquinol-cytochrome c reductase binding protein	420.02	333.7	221.24	324.99	3	2.04	2.09	1.72
ENSG00000187109	protein_coding	NAP1L1	nucleosome assembly protein 1 like 1	310	239.67	422.34	324	3	1.83	1.89	2.14
ENSG00000170043	protein_coding	TRAPPC1	trafficking protein particle complex 1	322.3	237.97	409.13	323.14	3	1.86	1.88	2.12
ENSG00000138398	protein_coding	PPIG	peptidylprolyl isomerase G	281.73	276.61	410.45	322.93	3	1.77	1.98	2.12
ENSG00000277429	protein_coding	SERF1B	small EDRK-rich factor 1B	222.8	346.91	397.62	322.44	3	1.61	2.12	2.1
ENSG00000049860	protein_coding	HEXB	hexosaminidase subunit beta	446.32	197.25	316.76	320.11	3	2.08	1.77	1.95
ENSG00000168894	protein_coding	RNF181	ring finger protein 181	519.4	244.19	195.34	319.64	3	2.19	1.9	1.64
ENSG00000140307	protein_coding	GTF2A2	general transcription factor IIA subunit 2	308.8	336.69	299.75	315.08	3	1.83	2.1	1.91
ENSG00000123505	protein_coding	AMD1	adenosylmethionine decarboxylase 1	305.27	261.1	377.61	314.66	3	1.82	1.94	2.07
ENSG00000136888	protein_coding	ATP6V1G1	ATPase H+ transporting V1 subunit G1	491.92	216.05	229.04	312.34	3	2.15	1.82	1.74
ENSG00000129460	protein_coding	NGDN	neuroguidin	242.63	388.41	304.26	311.77	3	1.67	2.19	1.92
ENSG00000148700	protein_coding	ADD3	adducin 3	307.29	206.57	419.24	311.03	3	1.83	1.79	2.13
ENSG00000106591	protein_coding	MRPL32	mitochondrial ribosomal protein L32	454.82	252.57	224.87	310.75	3	2.1	1.92	1.73
ENSG00000140988	protein_coding	RPS2	ribosomal protein S2	430.32	148.36	351.84	310.17	3	2.06	1.59	2.02
ENSG00000137947	protein_coding	GTF2B	general transcription factor IIB	294.5	398.53	227.76	306.93	3	1.8	2.2	1.74
ENSG00000162244	protein_coding	RPL29	ribosomal protein L29	407.62	181.94	330.52	306.69	3	2.02	1.71	1.98
ENSG00000214736	protein_coding	TOMM6	translocase of outer mitochondrial membrane 6	234.67	372.5	310.93	306.03	3	1.65	2.16	1.94
ENSG00000280831	protein_coding	RPS25	ribosomal protein S25	265.41	348.75	303.43	305.87	3	1.73	2.12	1.92
ENSG00000118181	protein_coding	RPS25	ribosomal protein S25	265.41	348.75	303.43	305.86	3	1.73	2.12	1.92
ENSG00000278839	protein_coding	SERF1B	small EDRK-rich factor 1B	209.27	335.78	371.82	305.62	3	1.57	2.1	2.05
ENSG00000144895	protein_coding	EIF2A	eukaryotic translation initiation factor 2A	215.16	246.53	454.37	305.35	3	1.59	1.9	2.19
ENSG00000151090	protein_coding	THRB	thyroid hormone receptor beta	192.27	417.74	305.33	305.11	3	1.51	2.23	1.93
ENSG00000159055	protein_coding	MIS18A	MIS18 kinetochore protein A	491.3	180.9	240.47	304.22	3	2.15	1.71	1.77
ENSG00000108055	protein_coding	SMC3	structural maintenance of chromosomes 3	401.17	186.69	324.18	304.01	3	2.01	1.73	1.97
ENSG00000104626	protein_coding	ERI1	exoribonuclease 1	330.77	362.57	217.7	303.68	3	1.88	2.14	1.71
ENSG00000179873	protein_coding	NLRP11	NLR family pyrin domain containing 11	424.08	202.7	280.93	302.57	3	2.05	1.78	1.87
ENSG00000277738	lincRNA	AC126175.1	novel transcript	215.38	432.48	256.59	301.48	3	1.59	2.25	1.81
ENSG00000135334	protein_coding	AKIRIN2	akirin 2	219.4	217.13	464.07	300.2	3	1.6	1.82	2.2
ENSG00000136238	protein_coding	RAC1	Rac family small GTPase 1	328.86	158.6	411.66	299.71	3	1.88	1.63	2.12
ENSG00000141452	protein_coding	RMC1	regulator of MON1-CCZ1	271.17	220.78	405.73	299.23	3	1.74	1.84	2.11
ENSG00000165672	protein_coding	PRDX3	peroxiredoxin 3	223.98	361.34	309.91	298.41	3	1.61	2.14	1.94
ENSG00000134283	protein_coding	PPHLN1	periphilin 1	261.67	274.46	351.35	295.82	3	1.72	1.97	2.02
ENSG00000116209	protein_coding	TMEM59	transmembrane protein 59	225.39	286.92	374.66	295.66	3	1.62	2	2.06
ENSG00000109332	protein_coding	UBE2D3	ubiquitin conjugating enzyme E2 D3	330.48	191.25	364.59	295.44	3	1.88	1.75	2.04
ENSG00000205981	protein_coding	DNAJC19	DnaJ heat shock protein family (Hsp40) member C19	286.51	422.12	174.56	294.4	3	1.78	2.24	1.56
ENSG00000115758	protein_coding	ODC1	ornithine decarboxylase 1	225.54	252.94	404.15	294.21	3	1.62	1.92	2.11
ENSG00000100591	protein_coding	AHSA1	activator of HSP90 ATPase activity 1	327.17	176.19	377.76	293.71	3	1.87	1.69	2.07
ENSG00000163950	protein_coding	SLBP	stem-loop binding protein	396.15	238.79	245.74	293.56	3	2	1.88	1.79
ENSG00000228561	lincRNA	AC026355.1	novel transcript	195.21	415.43	267.46	292.7	3	1.52	2.23	1.84
ENSG00000164049	protein_coding	FBXW12	F-box and WD repeat domain containing 12	419.51	188.84	269.38	292.58	3	2.04	1.74	1.85
ENSG00000167283	protein_coding	ATP5MG	ATP synthase membrane subunit g	254.8	292.12	323.02	289.98	3	1.7	2.01	1.96
ENSG00000008324	protein_coding	SS18L2	SS18 like 2	235.62	381.87	249.93	289.14	3	1.65	2.18	1.8
ENSG00000058056	protein_coding	USP13	ubiquitin specific peptidase 13	302.54	334.68	218.32	285.18	3	1.82	2.09	1.71
ENSG00000145592	protein_coding	RPL37	ribosomal protein L37	253.27	339.13	257.95	283.45	3	1.7	2.1	1.82
ENSG00000105640	protein_coding	RPL18A	ribosomal protein L18a	474.95	177.58	197.34	283.29	3	2.13	1.7	1.64
ENSG00000121766	protein_coding	ZCCHC17	zinc finger CCHC-type containing 17	314.25	178.35	350.4	281	3	1.84	1.7	2.02
ENSG00000233461	antisense	AL445524.1	novel transcript	267.52	369.31	200.41	279.08	3	1.73	2.16	1.65
ENSG00000112312	protein_coding	GMNN	geminin, DNA replication inhibitor	281.94	296.36	255.16	277.82	3	1.77	2.02	1.81
ENSG00000133302	protein_coding	SLF1	SMC5-SMC6 complex localization factor 1	401.87	261.61	167.48	276.99	3	2.01	1.94	1.54
ENSG00000198856	protein_coding	OSTC	oligosaccharyltransferase complex non-catalytic subunit	241.43	364.71	220.2	275.45	3	1.66	2.15	1.71
ENSG00000113356	protein_coding	POLR3G	RNA polymerase III subunit G	328.42	140.57	346.98	271.99	3	1.87	1.55	2.01
ENSG00000136942	protein_coding	RPL35	ribosomal protein L35	422.23	204.69	188.75	271.89	3	2.05	1.79	1.61
ENSG00000122873	protein_coding	CISD1	CDGSH iron sulfur domain 1	239.05	348.67	227.73	271.82	3	1.66	2.12	1.74
ENSG00000114346	protein_coding	ECT2	epithelial cell transforming 2	203.47	252.37	351.18	269	3	1.55	1.92	2.02
ENSG00000135638	protein_coding	EMX1	empty spiracles homeobox 1	454.64	160.05	191.69	268.79	3	2.1	1.64	1.62
ENSG00000126756	protein_coding	UXT	ubiquitously expressed prefoldin like chaperone	241.12	204.59	359.36	268.36	3	1.66	1.79	2.03
ENSG00000169020	protein_coding	ATP5ME	ATP synthase membrane subunit e	412.9	206.84	184.26	268	3	2.03	1.79	1.6
ENSG00000120963	protein_coding	ZNF706	zinc finger protein 706	313.82	289.2	191.7	264.91	3	1.84	2	1.62
ENSG00000110321	protein_coding	EIF4G2	eukaryotic translation initiation factor 4 gamma 2	240.49	165.92	385.74	264.05	3	1.66	1.66	2.08
ENSG00000210144	Mt_tRNA	MT-TY	mitochondrially encoded tRNA tyrosine	211.83	131.13	437.12	260.02	3	1.58	1.51	2.16
ENSG00000075914	protein_coding	EXOSC7	exosome component 7	214.15	331.33	220.64	255.38	3	1.58	2.09	1.72
ENSG00000091136	protein_coding	LAMB1	laminin subunit beta 1	223.27	145.23	397.56	255.35	3	1.61	1.57	2.1
ENSG00000173432	protein_coding	SAA1	serum amyloid A1	235.46	295.03	225.13	251.87	3	1.65	2.02	1.73
ENSG00000198755	protein_coding	RPL10A	ribosomal protein L10a	216.8	185.34	343.29	248.47	3	1.59	1.73	2
ENSG00000120656	protein_coding	TAF12	TATA-box binding protein associated factor 12	200.34	305.38	226.37	244.03	3	1.54	2.04	1.73
ENSG00000254919	antisense	AC090692.1	novel transcript	221.04	323.4	184.26	242.9	3	1.6	2.07	1.6
ENSG00000164713	protein_coding	BRI3	brain protein I3	392.26	256.73	329.2	326.06	3	2	1.93	1.98
ENSG00000131979	protein_coding	GCH1	GTP cyclohydrolase 1	352.92	265.7	338.34	318.98	3	1.92	1.95	1.99
ENSG00000177600	protein_coding	RPLP2	ribosomal protein lateral stalk subunit P2	341.89	265.54	334.61	314.01	3	1.9	1.95	1.99
ENSG00000161970	protein_coding	RPL26	ribosomal protein L26	327.92	280.22	316.56	308.23	3	1.87	1.98	1.95
ENSG00000059728	protein_coding	MXD1	MAX dimerization protein 1	341.3	254.8	299.56	298.56	3	1.9	1.92	1.91
ENSG00000280614	lincRNA	FP236383.2	novel transcript, similar to YY1 associated myogenesis RNA 1 YAM1	376.66	211	286.01	291.22	3	1.97	1.81	1.88
ENSG00000280800	lincRNA	FP671120.3	novel transcript, similar to YY1 associated myogenesis RNA 1 YAM1	376.65	211	286.01	291.22	3	1.97	1.81	1.88
ENSG00000281181	lincRNA	FP236383.3	novel transcript, similar to YY1 associated myogenesis RNA 1 YAM1	376.62	210.99	286.01	291.21	3	1.97	1.81	1.88
ENSG00000105193	protein_coding	RPS16	ribosomal protein S16	269.09	250.98	324.51	281.53	3	1.74	1.92	1.97
ENSG00000111247	protein_coding	RAD51AP1	RAD51 associated protein 1	332.01	211.35	300.17	281.17	3	1.88	1.81	1.92
ENSG00000256039	lincRNA	LINC02446	long intergenic non-protein coding RNA 2446	257.02	286.34	298.34	280.57	3	1.71	2	1.91
ENSG00000166595	protein_coding	CIAO2B	cytosolic iron-sulfur assembly component 2B	386.35	199.93	238.13	274.8	3	1.98	1.77	1.76
ENSG00000169032	protein_coding	MAP2K1	mitogen-activated protein kinase kinase 1	325.71	233.88	261.94	273.84	3	1.87	1.87	1.83
ENSG00000198604	protein_coding	BAZ1A	bromodomain adjacent to zinc finger domain 1A	353.01	149.29	314.1	272.13	3	1.92	1.59	1.95
ENSG00000137710	protein_coding	RDX	radixin	389.62	147.88	275.23	270.91	3	1.99	1.59	1.86
ENSG00000173163	protein_coding	COMMD1	copper metabolism domain containing 1	275.4	229.66	306.9	270.66	3	1.75	1.86	1.93
ENSG00000136045	protein_coding	PWP1	PWP1 homolog, endonuclein	393.73	152	252.19	265.97	3	2	1.6	1.8
ENSG00000108107	protein_coding	RPL28	ribosomal protein L28	312.3	258.76	222.46	264.51	3	1.84	1.93	1.72
ENSG00000149554	protein_coding	CHEK1	checkpoint kinase 1	318.22	204.91	269.58	264.24	3	1.85	1.79	1.85
ENSG00000115268	protein_coding	RPS15	ribosomal protein S15	376.47	194.09	220.41	263.66	3	1.97	1.76	1.71
ENSG00000183527	protein_coding	PSMG1	proteasome assembly chaperone 1	377.52	148.81	260.04	262.12	3	1.97	1.59	1.82
ENSG00000171863	protein_coding	RPS7	ribosomal protein S7	366.35	192.2	221.16	259.91	3	1.95	1.75	1.72
ENSG00000174021	protein_coding	GNG5	G protein subunit gamma 5	253.26	278.98	241.72	257.99	3	1.7	1.98	1.77
ENSG00000144645	protein_coding	OSBPL10	oxysterol binding protein like 10	319.58	277.46	173.58	256.87	3	1.86	1.98	1.56
ENSG00000151500	protein_coding	THYN1	thymocyte nuclear protein 1	233.86	284.38	252.22	256.82	3	1.64	1.99	1.8
ENSG00000120306	protein_coding	CYSTM1	cysteine rich transmembrane module containing 1	328.36	276.29	165.17	256.61	3	1.87	1.98	1.53
ENSG00000105877	protein_coding	DNAH11	dynein axonemal heavy chain 11	264.01	204.74	300.28	256.34	3	1.73	1.79	1.92
ENSG00000114902	protein_coding	SPCS1	signal peptidase complex subunit 1	231.53	279.78	257.57	256.29	3	1.64	1.98	1.82
ENSG00000086061	protein_coding	DNAJA1	DnaJ heat shock protein family (Hsp40) member A1	254.31	216.99	291.72	254.34	3	1.7	1.82	1.9
ENSG00000162493	protein_coding	PDPN	podoplanin	338.27	183.03	233.89	251.73	3	1.89	1.72	1.75
ENSG00000120675	protein_coding	DNAJC15	DnaJ heat shock protein family (Hsp40) member C15	335.65	235.11	184.18	251.65	3	1.89	1.87	1.6
ENSG00000165704	protein_coding	HPRT1	hypoxanthine phosphoribosyltransferase 1	223.23	280.65	247.65	250.51	3	1.61	1.98	1.79
ENSG00000139351	protein_coding	SYCP3	synaptonemal complex protein 3	309.36	232.44	207.37	249.73	3	1.83	1.87	1.67
ENSG00000104442	protein_coding	ARMC1	armadillo repeat containing 1	255.87	157.18	335.75	249.6	3	1.7	1.62	1.99
ENSG00000175806	protein_coding	MSRA	methionine sulfoxide reductase A	238.07	198.96	311.3	249.44	3	1.66	1.77	1.94
ENSG00000104611	protein_coding	SH2D4A	SH2 domain containing 4A	243.48	165	336.06	248.18	3	1.67	1.65	1.99
ENSG00000048991	protein_coding	R3HDM1	R3H domain containing 1	335.47	208.54	199.75	247.92	3	1.89	1.8	1.65
ENSG00000109475	protein_coding	RPL34	ribosomal protein L34	322.65	223.25	197.83	247.91	3	1.86	1.84	1.64
ENSG00000135940	protein_coding	COX5B	cytochrome c oxidase subunit 5B	341.4	170.03	222.43	244.62	3	1.9	1.67	1.72
ENSG00000142168	protein_coding	SOD1	superoxide dismutase 1	269.61	247.01	212.29	242.97	3	1.74	1.91	1.69
ENSG00000142507	protein_coding	PSMB6	proteasome subunit beta 6	283.8	256.09	183.8	241.23	3	1.77	1.93	1.6
ENSG00000198034	protein_coding	RPS4X	ribosomal protein S4 X-linked	225.4	215.2	282.43	241.01	3	1.62	1.82	1.88
ENSG00000197958	protein_coding	RPL12	ribosomal protein L12	253.73	172.67	285.88	237.42	3	1.7	1.68	1.88
ENSG00000107949	protein_coding	BCCIP	BRCA2 and CDKN1A interacting protein	238.15	270.13	201.54	236.61	3	1.66	1.96	1.66
ENSG00000141458	protein_coding	NPC1	NPC intracellular cholesterol transporter 1	212.65	225.42	271.35	236.47	3	1.58	1.85	1.85
ENSG00000156265	protein_coding	MAP3K7CL	MAP3K7 C-terminal like	226.26	266.61	215.52	236.13	3	1.62	1.95	1.7
ENSG00000283907	antisense	AD000090.1	novel transcript, antisense to ATP4A	283.7	247.58	174.15	235.15	3	1.77	1.91	1.56
ENSG00000142937	protein_coding	RPS8	ribosomal protein S8	263.16	190.67	250.46	234.76	3	1.72	1.74	1.8
ENSG00000136108	protein_coding	CKAP2	cytoskeleton associated protein 2	253.76	191.09	258.36	234.4	3	1.7	1.75	1.82
ENSG00000223601	protein_coding	EBLN1	endogenous Bornavirus like nucleoprotein 1	226.45	180.12	292.44	233	3	1.62	1.71	1.9
ENSG00000170627	protein_coding	GTSF1	gametocyte specific factor 1	256.42	238.96	200.59	231.99	3	1.71	1.88	1.65
ENSG00000259357	antisense	AL590133.2	novel transcript, antisense to CERS2	313.88	155.09	222.71	230.56	3	1.84	1.62	1.72
ENSG00000135317	protein_coding	SNX14	sorting nexin 14	231.63	190.02	267.6	229.75	3	1.64	1.74	1.84
ENSG00000166971	protein_coding	AKTIP	AKT interacting protein	240.44	202.75	244.74	229.31	3	1.66	1.78	1.78
ENSG00000143183	protein_coding	TMCO1	transmembrane and coiled-coil domains 1	249.73	255.36	181.97	229.02	3	1.69	1.93	1.59
ENSG00000088448	protein_coding	ANKRD10	ankyrin repeat domain 10	258.44	197.13	229.12	228.23	3	1.71	1.76	1.74
ENSG00000146038	protein_coding	DCDC2	doublecortin domain containing 2	243.27	209.44	229.96	227.56	3	1.67	1.8	1.74
ENSG00000148950	protein_coding	IMMP1L	inner mitochondrial membrane peptidase subunit 1	203.54	261.8	216.55	227.3	3	1.55	1.94	1.7
ENSG00000183291	protein_coding	SELENOF	selenoprotein F	204.02	257.6	214.12	225.25	3	1.55	1.93	1.7
ENSG00000205581	protein_coding	HMGN1	high mobility group nucleosome binding domain 1	245.02	218.16	211.55	224.91	3	1.67	1.83	1.69
ENSG00000138814	protein_coding	PPP3CA	protein phosphatase 3 catalytic subunit alpha	192.74	153.93	325.19	223.95	3	1.51	1.61	1.97
ENSG00000134330	protein_coding	IAH1	isoamyl acetate hydrolyzing esterase 1 (putative)	219.49	212.29	239.42	223.73	3	1.6	1.81	1.77
ENSG00000103769	protein_coding	RAB11A	RAB11A, member RAS oncogene family	311.15	189.39	168.06	222.87	3	1.84	1.74	1.54
ENSG00000137804	protein_coding	NUSAP1	nucleolar and spindle associated protein 1	253.9	176.07	234.8	221.59	3	1.7	1.69	1.76
ENSG00000135211	protein_coding	TMEM60	transmembrane protein 60	229.94	270.37	162.68	221	3	1.63	1.96	1.52
ENSG00000090905	protein_coding	TNRC6A	trinucleotide repeat containing 6A	289.41	143.86	222.57	218.62	3	1.79	1.57	1.72
ENSG00000100554	protein_coding	ATP6V1D	ATPase H+ transporting V1 subunit D	278.6	176.29	198.47	217.78	3	1.76	1.7	1.65
ENSG00000146066	protein_coding	HIGD2A	HIG1 hypoxia inducible domain family member 2A	269.83	171.69	210.49	217.33	3	1.74	1.68	1.68
ENSG00000134419	protein_coding	RPS15A	ribosomal protein S15a	197.22	257.45	195.36	216.68	3	1.53	1.93	1.64
ENSG00000185792	protein_coding	NLRP9	NLR family pyrin domain containing 9	260.46	151.09	231.63	214.39	3	1.72	1.6	1.75
ENSG00000065154	protein_coding	OAT	ornithine aminotransferase	212.58	205.79	222.94	213.77	3	1.58	1.79	1.72
ENSG00000125868	protein_coding	DSTN	destrin, actin depolymerizing factor	281.37	162.42	195.43	213.07	3	1.77	1.64	1.64
ENSG00000169715	protein_coding	MT1E	metallothionein 1E	223.98	189.61	223.28	212.29	3	1.61	1.74	1.72
ENSG00000229833	protein_coding	PET100	PET100 homolog	227.05	241.5	167.09	211.88	3	1.62	1.89	1.53
ENSG00000117118	protein_coding	SDHB	succinate dehydrogenase complex iron sulfur subunit B	236.25	198.04	198.8	211.03	3	1.65	1.77	1.65
ENSG00000188739	protein_coding	RBM34	RNA binding motif protein 34	278.28	163.24	182.11	207.88	3	1.76	1.65	1.59
ENSG00000272851	antisense	AC096772.1	novel transcript	246.51	179.73	196.63	207.62	3	1.68	1.71	1.64
ENSG00000089009	protein_coding	RPL6	ribosomal protein L6	246.59	141.61	233.01	207.07	3	1.68	1.56	1.75
ENSG00000108298	protein_coding	RPL19	ribosomal protein L19	243.75	189.4	188.01	207.05	3	1.67	1.74	1.61
ENSG00000112029	protein_coding	FBXO5	F-box protein 5	283.51	133.05	200.42	205.66	3	1.77	1.52	1.65
ENSG00000145220	protein_coding	LYAR	Ly1 antibody reactive	299.28	136.46	179.7	205.15	3	1.81	1.54	1.58
ENSG00000009307	protein_coding	CSDE1	cold shock domain containing E1	194.2	219.9	198.18	204.09	3	1.52	1.83	1.65
ENSG00000128699	protein_coding	ORMDL1	ORMDL sphingolipid biosynthesis regulator 1	285.39	143.85	182.56	203.93	3	1.78	1.57	1.59
ENSG00000164985	protein_coding	PSIP1	PC4 and SFRS1 interacting protein 1	249.61	134.86	222.75	202.41	3	1.69	1.53	1.72
ENSG00000166226	protein_coding	CCT2	chaperonin containing TCP1 subunit 2	205.41	146.02	255.36	202.26	3	1.55	1.58	1.81
ENSG00000168216	protein_coding	LMBRD1	LMBR1 domain containing 1	208.39	176.12	215.64	200.05	3	1.56	1.69	1.7
ENSG00000143553	protein_coding	SNAPIN	SNAP associated protein	241.25	168.92	186.19	198.79	3	1.66	1.67	1.6
ENSG00000169813	protein_coding	HNRNPF	heterogeneous nuclear ribonucleoprotein F	240.9	145.99	207.19	198.03	3	1.66	1.58	1.67
ENSG00000139131	protein_coding	YARS2	tyrosyl-tRNA synthetase 2	252.96	132.06	204.89	196.64	3	1.7	1.52	1.67
ENSG00000165097	protein_coding	KDM1B	lysine demethylase 1B	200.27	156.48	223.69	193.48	3	1.54	1.62	1.72
ENSG00000143633	protein_coding	C1orf131	chromosome 1 open reading frame 131	213.81	183.51	181.46	192.93	3	1.58	1.72	1.59
ENSG00000187690	protein_coding	CXorf67	chromosome X open reading frame 67	219.87	137.95	202.78	186.87	3	1.6	1.54	1.66
ENSG00000205544	protein_coding	TMEM256	transmembrane protein 256	220.07	135.04	197.04	184.05	3	1.6	1.53	1.64
ENSG00000283771	protein_coding	TMEM256	transmembrane protein 256	220.07	135.04	197.04	184.05	3	1.6	1.53	1.64
ENSG00000134308	protein_coding	YWHAQ	tyrosine 3-monooxygenase/tryptophan 5-monooxygenase activation protein theta	191.58	150.11	203.9	181.86	3	1.51	1.6	1.66
ENSG00000147854	protein_coding	UHRF2	ubiquitin like with PHD and ring finger domains 2	210.02	134.95	178.59	174.52	3	1.57	1.53	1.58
ENSG00000167553	protein_coding	TUBA1C	tubulin alpha 1c	2362.47	165.4	136.26	888.04	2	3.22	1.66	1.4
ENSG00000163902	protein_coding	RPN1	ribophorin I	2.98	944.03	1054.32	667.11	2	-1.33	2.74	2.73
ENSG00000210107	Mt_tRNA	MT-TQ	mitochondrially encoded tRNA glutamine	156.91	963.06	582.1	567.36	2	1.37	2.75	2.35
ENSG00000202198	misc_RNA	RF00100		865.64	777.87	46.76	563.42	2	2.53	2.62	0.7
ENSG00000210077	Mt_tRNA	MT-TV	mitochondrially encoded tRNA valine	78	732.6	840.62	550.4	2	0.9	2.58	2.59
ENSG00000231332	antisense	OOEP-AS1	OOEP antisense RNA 1	784.8	709.1	147.01	546.97	2	2.47	2.56	1.45
ENSG00000154277	protein_coding	UCHL1	ubiquitin C-terminal hydrolase L1	1319.5	146.74	150.46	538.9	2	2.82	1.58	1.47
ENSG00000234511	protein_coding	C5orf58	chromosome 5 open reading frame 58	906.63	549.91	152.46	536.34	2	2.57	2.4	1.47
ENSG00000171987	protein_coding	C11orf40	chromosome 11 open reading frame 40	630.31	100.43	775.88	502.21	2	2.32	1.34	2.53
ENSG00000100664	protein_coding	EIF5	eukaryotic translation initiation factor 5	703.16	123.4	391.55	406.04	2	2.39	1.47	2.09
ENSG00000280013	processed_pseudogene	CU639417.2	heat shock transcription factor 2 binding protein (HSF2BP) pseudogene	179.49	830.17	186.72	398.79	2	1.46	2.66	1.61
ENSG00000252371	snRNA	RNU6-725P	RNA, U6 small nuclear 725, pseudogene	602.82	456.14	116.68	391.88	2	2.29	2.29	1.3
ENSG00000235655	processed_pseudogene	H3F3AP4	H3 histone, family 3A, pseudogene 4	68.6	314.89	773.05	385.52	2	0.81	2.06	2.53
ENSG00000186314	protein_coding	PRELID2	PRELI domain containing 2	178.8	435.44	529.87	381.37	2	1.46	2.26	2.29
ENSG00000013810	protein_coding	TACC3	transforming acidic coiled-coil containing protein 3	759.56	179.01	116.91	351.83	2	2.44	1.7	1.3
ENSG00000227097	processed_pseudogene	RPS28P7	ribosomal protein S28 pseudogene 7	556.85	129.05	345.34	343.75	2	2.23	1.5	2.01
ENSG00000257923	protein_coding	CUX1	cut like homeobox 1	166.33	494.07	345.6	335.33	2	1.41	2.34	2.01
ENSG00000224932	lincRNA	LINC02262	long intergenic non-protein coding RNA 2262	116.74	689.53	163.43	323.23	2	1.17	2.54	1.52
ENSG00000140025	protein_coding	EFCAB11	EF-hand calcium binding domain 11	67.36	579.04	303.36	316.59	2	0.8	2.44	1.92
ENSG00000277278	protein_coding	HERC2	HECT and RLD domain containing E3 ubiquitin protein ligase 2	641.07	199.3	102.23	314.2	2	2.33	1.77	1.21
ENSG00000209082	Mt_tRNA	MT-TL1	mitochondrially encoded tRNA leucine 1 (UUA/G)	54.15	653.05	231.73	312.98	2	0.65	2.51	1.75
ENSG00000198054	lincRNA	DSCR8	Down syndrome critical region 8	141.58	489.37	278.3	303.09	2	1.3	2.33	1.87
ENSG00000251562	lincRNA	MALAT1	metastasis associated lung adenocarcinoma transcript 1	562.13	59.01	281.98	301.04	2	2.24	1.01	1.87
ENSG00000170540	protein_coding	ARL6IP1	ADP ribosylation factor like GTPase 6 interacting protein 1	564.13	116.19	168.1	282.81	2	2.24	1.44	1.54
ENSG00000177414	protein_coding	UBE2U	ubiquitin conjugating enzyme E2 U	107.31	446.73	287.17	280.41	2	1.11	2.27	1.89
ENSG00000143353	protein_coding	LYPLAL1	lysophospholipase like 1	434.04	290.02	111.02	278.36	2	2.06	2.01	1.27
ENSG00000125356	protein_coding	NDUFA1	NADH:ubiquinone oxidoreductase subunit A1	486.79	247.68	91.38	275.28	2	2.14	1.91	1.14
ENSG00000166352	protein_coding	C11orf74	chromosome 11 open reading frame 74	164.53	462.5	187.45	271.49	2	1.4	2.3	1.61
ENSG00000086666	protein_coding	ZFAND6	zinc finger AN1-type containing 6	458.83	201.68	151.11	270.54	2	2.1	1.78	1.47
ENSG00000196950	protein_coding	SLC39A10	solute carrier family 39 member 10	158.65	189.91	438.83	262.46	2	1.38	1.74	2.16
ENSG00000164162	protein_coding	ANAPC10	anaphase promoting complex subunit 10	162.91	404.58	217.97	261.82	2	1.4	2.21	1.71
ENSG00000215237	unprocessed_pseudogene	AL592293.1	chromosome 4 open reading frame 27 (C4orf27) pseudogene	166.89	399.18	215.65	260.58	2	1.41	2.2	1.7
ENSG00000151725	protein_coding	CENPU	centromere protein U	179.01	227.83	367.12	257.99	2	1.46	1.85	2.05
ENSG00000058272	protein_coding	PPP1R12A	protein phosphatase 1 regulatory subunit 12A	291.6	107.74	368.66	256	2	1.79	1.39	2.05
ENSG00000186132	protein_coding	C2orf76	chromosome 2 open reading frame 76	441.51	283.36	39.22	254.7	2	2.08	1.99	0.59
ENSG00000197728	protein_coding	RPS26	ribosomal protein S26	517.51	144.85	99.22	253.86	2	2.18	1.57	1.19
ENSG00000259781	processed_pseudogene	HMGB1P6	high mobility group box 1 pseudogene 6	177.4	183.35	368.5	243.08	2	1.45	1.72	2.05
ENSG00000158411	protein_coding	MITD1	microtubule interacting and trafficking domain containing 1	177.46	355.91	187.98	240.45	2	1.46	2.13	1.61
ENSG00000285463	protein_coding	OOSP4B	oocyte secreted protein family member 4B	431.09	132.16	155.07	239.44	2	2.06	1.52	1.49
ENSG00000255393	protein_coding	OOSP4B	oocyte secreted protein family member 4B	431.09	132.16	155.06	239.43	2	2.06	1.52	1.49
ENSG00000092108	protein_coding	SCFD1	sec1 family domain containing 1	253.09	306.49	156.17	238.58	2	1.7	2.04	1.49
ENSG00000100387	protein_coding	RBX1	ring-box 1	281.48	304.96	104.1	230.18	2	1.77	2.04	1.23
ENSG00000085231	protein_coding	AK6	adenylate kinase 6	124.98	368.44	195.98	229.8	2	1.22	2.15	1.64
ENSG00000163463	protein_coding	KRTCAP2	keratinocyte associated protein 2	170.8	293	222.62	228.8	2	1.43	2.01	1.72
ENSG00000070756	protein_coding	PABPC1	poly(A) binding protein cytoplasmic 1	420.85	82.29	179.93	227.69	2	2.04	1.22	1.58
ENSG00000270757	protein_coding	HSPE1-MOB4	HSPE1-MOB4 readthrough	44.64	339.74	297.29	227.23	2	0.52	2.1	1.91
ENSG00000160207	protein_coding	HSF2BP	heat shock transcription factor 2 binding protein	94.49	334.07	248.39	225.65	2	1.03	2.09	1.79
ENSG00000210100	Mt_tRNA	MT-TI	mitochondrially encoded tRNA isoleucine	56.48	374.5	238.12	223.03	2	0.68	2.16	1.76
ENSG00000176386	protein_coding	CDC26	cell division cycle 26	227.93	289.8	149.79	222.51	2	1.63	2	1.46
ENSG00000138376	protein_coding	BARD1	BRCA1 associated RING domain 1	201.18	104.99	360.49	222.22	2	1.54	1.37	2.03
ENSG00000124802	protein_coding	EEF1E1	eukaryotic translation elongation factor 1 epsilon 1	206.59	308.92	132.98	216.16	2	1.56	2.04	1.39
ENSG00000279247	protein_coding	AK6	adenylate kinase 6	90.12	350.1	194.93	211.72	2	0.99	2.12	1.63
ENSG00000210156	Mt_tRNA	MT-TK	mitochondrially encoded tRNA lysine	62.63	352.06	198.97	204.56	2	0.75	2.13	1.65
ENSG00000106399	protein_coding	RPA3	replication protein A3	103.16	302.99	197.6	201.25	2	1.09	2.03	1.64
ENSG00000119640	protein_coding	ACYP1	acylphosphatase 1	84.17	299.28	179.96	187.8	2	0.95	2.02	1.58
ENSG00000144224	protein_coding	UBXN4	UBX domain protein 4	349.45	119.13	325.67	264.75	2	1.92	1.45	1.97
ENSG00000183324	protein_coding	REC114	REC114 meiotic recombination protein	327.81	262.37	155.96	248.71	2	1.87	1.94	1.49
ENSG00000115414	protein_coding	FN1	fibronectin 1	184.51	222.06	324.38	243.65	2	1.48	1.84	1.97
ENSG00000285246	protein_coding	NEDD8	neural precursor cell expressed, developmentally down-regulated 8	182.85	242.01	298.2	241.02	2	1.48	1.89	1.91
ENSG00000129559	protein_coding	NEDD8	neural precursor cell expressed, developmentally down-regulated 8	182.84	242.02	298.19	241.02	2	1.48	1.89	1.91
ENSG00000165588	protein_coding	OTX2	orthodenticle homeobox 2	381.84	89.91	237.5	236.42	2	1.98	1.28	1.76
ENSG00000118197	protein_coding	DDX59	DEAD-box helicase 59	181.95	215.35	305.94	234.41	2	1.47	1.82	1.93
ENSG00000128606	protein_coding	LRRC17	leucine rich repeat containing 17	361.76	123.13	215.05	233.31	2	1.94	1.47	1.7
ENSG00000164114	protein_coding	MAP9	microtubule associated protein 9	173.85	206.67	302.5	227.67	2	1.44	1.79	1.92
ENSG00000141580	protein_coding	WDR45B	WD repeat domain 45B	359.13	176.76	118.55	218.14	2	1.93	1.7	1.31
ENSG00000083457	protein_coding	ITGAE	integrin subunit alpha E	143.72	282.31	227.54	217.85	2	1.31	1.99	1.74
ENSG00000181061	protein_coding	HIGD1A	HIG1 hypoxia inducible domain family member 1A	168.3	209.56	274.73	217.53	2	1.42	1.8	1.86
ENSG00000108848	protein_coding	LUC7L3	LUC7 like 3 pre-mRNA splicing factor	256.18	120.69	270	215.62	2	1.71	1.46	1.85
ENSG00000108671	protein_coding	PSMD11	proteasome 26S subunit, non-ATPase 11	321.22	81.2	236.91	213.11	2	1.86	1.21	1.76
ENSG00000014641	protein_coding	MDH1	malate dehydrogenase 1	310.33	197.02	128.92	212.09	2	1.84	1.76	1.37
ENSG00000165629	protein_coding	ATP5F1C	ATP synthase F1 subunit gamma	250.26	248.94	134.78	211.33	2	1.69	1.91	1.39
ENSG00000171487	protein_coding	NLRP5	NLR family pyrin domain containing 5	116.12	226.6	290.74	211.16	2	1.17	1.85	1.89
ENSG00000265241	protein_coding	RBM8A	RNA binding motif protein 8A	164.5	228.52	240.03	211.02	2	1.4	1.86	1.77
ENSG00000092020	protein_coding	PPP2R3C	protein phosphatase 2 regulatory subunit B''gamma	297.13	176.25	158.12	210.5	2	1.81	1.7	1.5
ENSG00000143033	protein_coding	MTF2	metal response element binding transcription factor 2	264.81	94.55	270.09	209.82	2	1.73	1.31	1.85
ENSG00000157703	protein_coding	SVOPL	SVOP like	263.94	120.05	244.9	209.63	2	1.73	1.46	1.78
ENSG00000180879	protein_coding	SSR4	signal sequence receptor subunit 4	292.29	101.38	235.21	209.63	2	1.79	1.35	1.76
ENSG00000276291	transcribed_unprocessed_pseudogene	FRG1HP	FSHD region gene 1 family member H, pseudogene	327.49	166.7	134.54	209.58	2	1.87	1.66	1.39
ENSG00000163946	protein_coding	FAM208A	family with sequence similarity 208 member A	172.43	198.62	252.61	207.88	2	1.44	1.77	1.8
ENSG00000138795	protein_coding	LEF1	lymphoid enhancer binding factor 1	280.56	192.73	150.14	207.81	2	1.77	1.75	1.46
ENSG00000145703	protein_coding	IQGAP2	IQ motif containing GTPase activating protein 2	182.66	170.51	269.49	207.55	2	1.47	1.67	1.85
ENSG00000142856	protein_coding	ITGB3BP	integrin subunit beta 3 binding protein	166.3	271.11	178.64	205.35	2	1.41	1.96	1.58
ENSG00000156256	protein_coding	USP16	ubiquitin specific peptidase 16	155.51	132.28	326.47	204.75	2	1.37	1.52	1.97
ENSG00000277365	protein_coding	NDUFA6	NADH:ubiquinone oxidoreductase subunit A6	120.25	248.84	243.62	204.24	2	1.19	1.91	1.78
ENSG00000273397	protein_coding	NDUFA6	NADH:ubiquinone oxidoreductase subunit A6	120.24	248.84	243.62	204.23	2	1.19	1.91	1.78
ENSG00000180438	transcribed_processed_pseudogene	TPRXL	tetrapeptide repeat homeobox like	291.88	108.61	211.89	204.13	2	1.79	1.39	1.69
ENSG00000006625	protein_coding	GGCT	gamma-glutamylcyclotransferase	218.82	237.07	155.93	203.94	2	1.6	1.88	1.49
ENSG00000152804	protein_coding	HHEX	hematopoietically expressed homeobox	274.43	204.35	132.24	203.68	2	1.75	1.79	1.38
ENSG00000273673	transcribed_processed_pseudogene	RPL9P9	ribosomal protein L9 pseudogene 9	241.22	127.99	238.65	202.62	2	1.66	1.5	1.77
ENSG00000196504	protein_coding	PRPF40A	pre-mRNA processing factor 40 homolog A	267.48	102.03	237.65	202.39	2	1.73	1.35	1.76
ENSG00000113460	protein_coding	BRIX1	BRX1, biogenesis of ribosomes	172.3	214.41	219.76	202.16	2	1.44	1.82	1.71
ENSG00000183508	protein_coding	TENT5C	terminal nucleotidyltransferase 5C	266.59	111.38	228.2	202.06	2	1.73	1.41	1.74
ENSG00000198830	protein_coding	HMGN2	high mobility group nucleosomal binding domain 2	276.66	180.48	145.38	200.84	2	1.76	1.71	1.44
ENSG00000033867	protein_coding	SLC4A7	solute carrier family 4 member 7	229.09	100.2	269.77	199.69	2	1.63	1.34	1.85
ENSG00000164609	protein_coding	SLU7	SLU7 homolog, splicing factor	176.58	186.19	235.97	199.58	2	1.45	1.73	1.76
ENSG00000149806	protein_coding	FAU	FAU, ubiquitin like and ribosomal protein S30 fusion	149.55	196.72	251.84	199.37	2	1.34	1.76	1.8
ENSG00000100600	protein_coding	LGMN	legumain	258.06	124.24	214.15	198.81	2	1.71	1.48	1.7
ENSG00000138182	protein_coding	KIF20B	kinesin family member 20B	87.51	226.18	282.56	198.75	2	0.97	1.85	1.88
ENSG00000150316	protein_coding	CWC15	CWC15 spliceosome associated protein homolog	134.63	251.94	207.49	198.02	2	1.27	1.92	1.68
ENSG00000185055	protein_coding	EFCAB10	EF-hand calcium binding domain 10	203.24	234.58	155.11	197.64	2	1.55	1.87	1.49
ENSG00000122026	protein_coding	RPL21	ribosomal protein L21	216.06	217.87	158.9	197.61	2	1.59	1.83	1.5
ENSG00000267193	antisense	AC023421.2	novel transcript, antisense to SLC14A1 and SLC14A2	149.11	256.76	183.58	196.48	2	1.34	1.93	1.6
ENSG00000029725	protein_coding	RABEP1	rabaptin, RAB GTPase binding effector protein 1	250.86	127.44	211.1	196.47	2	1.69	1.49	1.69
ENSG00000177556	protein_coding	ATOX1	antioxidant 1 copper chaperone	150.39	179.59	255.95	195.31	2	1.34	1.71	1.81
ENSG00000164039	protein_coding	BDH2	3-hydroxybutyrate dehydrogenase 2	303.63	193.3	88.35	195.09	2	1.82	1.75	1.12
ENSG00000153179	protein_coding	RASSF3	Ras association domain family member 3	261.03	169.32	153.46	194.6	2	1.72	1.67	1.48
ENSG00000133106	protein_coding	EPSTI1	epithelial stromal interaction 1	168.99	147.31	266.42	194.24	2	1.42	1.58	1.84
ENSG00000005022	protein_coding	SLC25A5	solute carrier family 25 member 5	297.41	109.63	172.36	193.13	2	1.81	1.4	1.55
ENSG00000138750	protein_coding	NUP54	nucleoporin 54	175.19	135.62	268.08	192.97	2	1.45	1.53	1.84
ENSG00000265681	protein_coding	RPL17	ribosomal protein L17	253.33	114.16	211.23	192.91	2	1.7	1.42	1.69
ENSG00000164483	protein_coding	SAMD3	sterile alpha motif domain containing 3	89.07	237.33	243.88	190.09	2	0.99	1.88	1.78
ENSG00000169612	protein_coding	RAMAC	RNA guanine-7 methyltransferase activating subunit	167.39	201.37	199.35	189.37	2	1.42	1.78	1.65
ENSG00000236377	lincRNA	AC084809.2	novel transcript	112.01	184.39	270.23	188.88	2	1.14	1.72	1.85
ENSG00000105849	protein_coding	TWISTNB	TWIST neighbor	251.66	96.25	218.05	188.65	2	1.69	1.32	1.71
ENSG00000096063	protein_coding	SRPK1	SRSF protein kinase 1	234.99	115.95	211.79	187.58	2	1.65	1.43	1.69
ENSG00000058729	protein_coding	RIOK2	RIO kinase 2	158.75	202.55	196.13	185.81	2	1.38	1.78	1.64
ENSG00000263041	lincRNA	AL513324.1	novel transcript	259.91	204.87	92.5	185.76	2	1.71	1.79	1.15
ENSG00000072571	protein_coding	HMMR	hyaluronan mediated motility receptor	113.17	162.01	282.05	185.74	2	1.15	1.64	1.88
ENSG00000134248	protein_coding	LAMTOR5	late endosomal/lysosomal adaptor, MAPK and MTOR activator 5	271.38	107.97	177.84	185.73	2	1.74	1.39	1.57
ENSG00000134058	protein_coding	CDK7	cyclin dependent kinase 7	110.34	280.61	162.66	184.54	2	1.13	1.98	1.52
ENSG00000165304	protein_coding	MELK	maternal embryonic leucine zipper kinase	244.6	189.33	118.82	184.25	2	1.67	1.74	1.31
ENSG00000173436	protein_coding	MINOS1	mitochondrial inner membrane organizing system 1	185.91	179.26	186.72	183.96	2	1.49	1.71	1.61
ENSG00000247134	lincRNA	AC090204.1	novel transcript	89.77	215.07	246.57	183.8	2	0.99	1.82	1.79
ENSG00000240204	protein_coding	SMKR1	small lysine rich protein 1	167.21	183.66	195.02	181.96	2	1.41	1.72	1.63
ENSG00000147082	protein_coding	CCNB3	cyclin B3	255.71	207.72	81.68	181.7	2	1.7	1.8	1.07
ENSG00000119655	protein_coding	NPC2	NPC intracellular cholesterol transporter 2	181.08	200.13	163.8	181.67	2	1.47	1.77	1.52
ENSG00000258977	lincRNA	LINC01467	long intergenic non-protein coding RNA 1467	53.86	246.3	243.5	181.22	2	0.64	1.9	1.78
ENSG00000150672	protein_coding	DLG2	discs large MAGUK scaffold protein 2	176.69	192.35	172.83	180.62	2	1.45	1.75	1.56
ENSG00000210194	Mt_tRNA	MT-TE	mitochondrially encoded tRNA glutamic acid	73.96	232.35	234.51	180.27	2	0.86	1.87	1.75
ENSG00000174718	protein_coding	KIAA1551	KIAA1551	204.86	181.41	154.28	180.18	2	1.55	1.71	1.48
ENSG00000214114	protein_coding	MYCBP	MYC binding protein	145.38	212.96	179.61	179.32	2	1.32	1.81	1.58
ENSG00000110696	protein_coding	C11orf58	chromosome 11 open reading frame 58	164.15	191.21	180.85	178.74	2	1.4	1.75	1.59
ENSG00000118307	protein_coding	CASC1	cancer susceptibility 1	119.64	178.48	237.88	178.67	2	1.19	1.7	1.76
ENSG00000163938	protein_coding	GNL3	G protein nucleolar 3	183.53	143.42	207.96	178.3	2	1.48	1.57	1.68
ENSG00000011405	protein_coding	PIK3C2A	phosphatidylinositol-4-phosphate 3-kinase catalytic subunit type 2 alpha	205.95	112.23	215.16	177.78	2	1.56	1.41	1.7
ENSG00000153956	protein_coding	CACNA2D1	calcium voltage-gated channel auxiliary subunit alpha2delta 1	134.46	198.39	199.81	177.55	2	1.27	1.77	1.65
ENSG00000149100	protein_coding	EIF3M	eukaryotic translation initiation factor 3 subunit M	239.95	165.76	126.07	177.26	2	1.66	1.66	1.35
ENSG00000135205	protein_coding	CCDC146	coiled-coil domain containing 146	169.8	187.11	174.81	177.24	2	1.43	1.73	1.56
ENSG00000129810	protein_coding	SGO1	shugoshin 1	201.49	101.3	228.6	177.13	2	1.54	1.35	1.74
ENSG00000187240	protein_coding	DYNC2H1	dynein cytoplasmic 2 heavy chain 1	195.31	208.09	127.32	176.9	2	1.52	1.8	1.36
ENSG00000029993	protein_coding	HMGB3	high mobility group box 3	263.39	62.79	203.87	176.68	2	1.72	1.05	1.66
ENSG00000256061	protein_coding	DNAAF4	dynein axonemal assembly factor 4	134.54	190.32	204.49	176.45	2	1.27	1.74	1.67
ENSG00000156603	protein_coding	MED19	mediator complex subunit 19	251.17	72.64	204.97	176.26	2	1.69	1.14	1.67
ENSG00000142541	protein_coding	RPL13A	ribosomal protein L13a	247.52	119.24	160.5	175.75	2	1.68	1.45	1.51
ENSG00000186010	protein_coding	NDUFA13	NADH:ubiquinone oxidoreductase subunit A13	198.9	186.66	140.73	175.43	2	1.53	1.73	1.42
ENSG00000135535	protein_coding	CD164	CD164 molecule	145.58	151.52	229.14	175.41	2	1.32	1.6	1.74
ENSG00000094755	protein_coding	GABRP	gamma-aminobutyric acid type A receptor pi subunit	216.98	181.01	127.2	175.06	2	1.59	1.71	1.36
ENSG00000168000	protein_coding	BSCL2	BSCL2, seipin lipid droplet biogenesis associated	271.3	60.65	191.31	174.42	2	1.74	1.03	1.62
ENSG00000113318	protein_coding	MSH3	mutS homolog 3	197.85	110.14	212.87	173.62	2	1.53	1.4	1.69
ENSG00000138079	protein_coding	SLC3A1	solute carrier family 3 member 1	181.42	152.53	184.34	172.76	2	1.47	1.61	1.6
ENSG00000114784	protein_coding	EIF1B	eukaryotic translation initiation factor 1B	278.3	134.51	103.57	172.13	2	1.76	1.53	1.22
ENSG00000227954	antisense	TARID	TCF21 antisense RNA inducing promoter demethylation	202.38	205.13	108.47	171.99	2	1.54	1.79	1.25
ENSG00000152944	protein_coding	MED21	mediator complex subunit 21	105.59	210.15	199.74	171.83	2	1.1	1.8	1.65
ENSG00000103310	protein_coding	ZP2	zona pellucida glycoprotein 2	271.18	66.01	177.67	171.62	2	1.74	1.08	1.57
ENSG00000284588	protein_coding	ZP2	zona pellucida glycoprotein 2	271.09	66.02	177.67	171.6	2	1.74	1.08	1.57
ENSG00000120756	protein_coding	PLS1	plastin 1	152.51	161.08	199.89	171.16	2	1.35	1.64	1.65
ENSG00000244754	protein_coding	N4BP2L2	NEDD4 binding protein 2 like 2	131.75	134.69	245.55	170.66	2	1.25	1.53	1.78
ENSG00000146410	protein_coding	MTFR2	mitochondrial fission regulator 2	149.37	151.14	210.42	170.31	2	1.34	1.6	1.68
ENSG00000215301	protein_coding	DDX3X	DEAD-box helicase 3 X-linked	182.76	151.78	175.4	169.98	2	1.48	1.6	1.57
ENSG00000138078	protein_coding	PREPL	prolyl endopeptidase like	185.24	163.15	160.22	169.54	2	1.48	1.65	1.51
ENSG00000163159	protein_coding	VPS72	vacuolar protein sorting 72 homolog	294.76	149.26	64.21	169.41	2	1.8	1.59	0.91
ENSG00000100028	protein_coding	SNRPD3	small nuclear ribonucleoprotein D3 polypeptide	151.98	182.11	174.14	169.41	2	1.35	1.72	1.56
ENSG00000167658	protein_coding	EEF2	eukaryotic translation elongation factor 2	225.92	159.86	120.71	168.83	2	1.62	1.63	1.32
ENSG00000082515	protein_coding	MRPL22	mitochondrial ribosomal protein L22	180.98	131.07	194.18	168.75	2	1.47	1.51	1.63
ENSG00000106105	protein_coding	GARS	glycyl-tRNA synthetase	233.32	98.28	173.33	168.31	2	1.64	1.33	1.56
ENSG00000146376	protein_coding	ARHGAP18	Rho GTPase activating protein 18	128.07	166.41	209.84	168.11	2	1.23	1.66	1.68
ENSG00000127337	protein_coding	YEATS4	YEATS domain containing 4	246.2	144.62	112.64	167.82	2	1.68	1.57	1.28
ENSG00000171490	protein_coding	RSL1D1	ribosomal L1 domain containing 1	200.37	99.26	202.56	167.4	2	1.54	1.34	1.66
ENSG00000184277	protein_coding	TM2D3	TM2 domain containing 3	218.55	113	170.54	167.37	2	1.6	1.42	1.55
ENSG00000136938	protein_coding	ANP32B	acidic nuclear phosphoprotein 32 family member B	216.89	121.12	163.14	167.05	2	1.59	1.46	1.52
ENSG00000120948	protein_coding	TARDBP	TAR DNA binding protein	224.84	134.78	141.27	166.96	2	1.62	1.53	1.42
ENSG00000126777	protein_coding	KTN1	kinectin 1	200.48	117.49	182.11	166.69	2	1.54	1.44	1.59
ENSG00000076248	protein_coding	UNG	uracil DNA glycosylase	194.47	126.83	178.33	166.54	2	1.52	1.49	1.58
ENSG00000173660	protein_coding	UQCRH	ubiquinol-cytochrome c reductase hinge protein	114.54	201	183.28	166.27	2	1.16	1.78	1.59
ENSG00000196470	protein_coding	SIAH1	siah E3 ubiquitin protein ligase 1	222.43	179.34	96.08	165.95	2	1.61	1.71	1.17
ENSG00000089048	protein_coding	ESF1	ESF1 nucleolar pre-rRNA processing protein homolog	129.65	148.88	217.58	165.37	2	1.24	1.59	1.71
ENSG00000224746	antisense	AC015987.1	novel transcript, antisense to MTPN	108.98	160.3	225.45	164.91	2	1.12	1.64	1.73
ENSG00000092199	protein_coding	HNRNPC	heterogeneous nuclear ribonucleoprotein C (C1/C2)	134.56	149.96	210.13	164.88	2	1.27	1.59	1.68
ENSG00000114354	protein_coding	TFG	TRK-fused gene	162.9	158.52	172.74	164.72	2	1.4	1.63	1.56
ENSG00000125691	protein_coding	RPL23	ribosomal protein L23	213.12	140.86	135.75	163.25	2	1.58	1.56	1.4
ENSG00000285571	lincRNA	AL513548.4	novel transcript	229.35	179.65	80.49	163.16	2	1.63	1.71	1.06
ENSG00000133961	protein_coding	NUMB	NUMB, endocytic adaptor protein	168.48	153.4	164.89	162.26	2	1.42	1.61	1.53
ENSG00000256340	transcribed_unprocessed_pseudogene	ABCC6P1	ATP binding cassette subfamily C member 6 pseudogene 1	236.84	149.39	100.24	162.16	2	1.65	1.59	1.2
ENSG00000151332	protein_coding	MBIP	MAP3K12 binding inhibitory protein 1	217.58	146.36	120.71	161.55	2	1.59	1.58	1.32
ENSG00000117410	protein_coding	ATP6V0B	ATPase H+ transporting V0 subunit b	276.52	44.44	163.38	161.45	2	1.76	0.84	1.52
ENSG00000118705	protein_coding	RPN2	ribophorin II	225.3	65.7	192.93	161.31	2	1.62	1.08	1.63
ENSG00000115514	protein_coding	TXNDC9	thioredoxin domain containing 9	126.7	190.62	164.69	160.67	2	1.23	1.74	1.52
ENSG00000225972	unprocessed_pseudogene	MTND1P23	MT-ND1 pseudogene 23	112.22	190.94	174.69	159.28	2	1.14	1.74	1.56
ENSG00000171735	protein_coding	CAMTA1	calmodulin binding transcription activator 1	99.77	194.68	181.48	158.64	2	1.06	1.76	1.59
ENSG00000234523	processed_pseudogene	NDUFB1P2	NADH:ubiquinone oxidoreductase subunit B1 pseudogene 2	244.8	37.41	192.2	158.14	2	1.67	0.73	1.63
ENSG00000119335	protein_coding	SET	SET nuclear proto-oncogene	217.35	91.1	165.67	158.04	2	1.59	1.28	1.53
ENSG00000213639	protein_coding	PPP1CB	protein phosphatase 1 catalytic subunit beta	89.37	187.64	196.88	157.96	2	0.99	1.73	1.64
ENSG00000113231	protein_coding	PDE8B	phosphodiesterase 8B	216.34	55.06	202.41	157.93	2	1.59	0.97	1.66
ENSG00000277754	snoRNA	RF00012		193.22	114.93	161.51	156.55	2	1.51	1.43	1.51
ENSG00000156261	protein_coding	CCT8	chaperonin containing TCP1 subunit 8	214.37	149.37	105.16	156.3	2	1.58	1.59	1.23
ENSG00000156011	protein_coding	PSD3	pleckstrin and Sec7 domain containing 3	107.24	170.61	189.21	155.69	2	1.11	1.67	1.61
ENSG00000076554	protein_coding	TPD52	tumor protein D52	128.26	158.35	175.91	154.17	2	1.23	1.63	1.57
ENSG00000126653	protein_coding	NSRP1	nuclear speckle splicing regulatory protein 1	88.63	176.38	194.16	153.06	2	0.98	1.7	1.63
ENSG00000100575	protein_coding	TIMM9	translocase of inner mitochondrial membrane 9	112.56	184.31	160.97	152.61	2	1.15	1.72	1.51
ENSG00000136536	protein_coding	2018-03-07	membrane associated ring-CH-type finger 7	151.76	144.2	161	152.32	2	1.35	1.57	1.51
ENSG00000228474	protein_coding	OST4	oligosaccharyltransferase complex subunit 4, non-catalytic	91.12	167.45	196.69	151.75	2	1	1.66	1.64
ENSG00000188001	protein_coding	TPRG1	tumor protein p63 regulated 1	119.45	146.97	183.26	149.89	2	1.19	1.58	1.59
ENSG00000227028	antisense	SLC8A1-AS1	SLC8A1 antisense RNA 1	209.09	179.98	60.45	149.84	2	1.57	1.71	0.87
ENSG00000143194	protein_coding	MAEL	maelstrom spermatogenic transposon silencer	205.02	136.42	106.61	149.35	2	1.55	1.54	1.24
ENSG00000214413	protein_coding	BBIP1	BBSome interacting protein 1	46.36	194.11	203.89	148.12	2	0.54	1.76	1.66
ENSG00000189043	protein_coding	NDUFA4	NDUFA4, mitochondrial complex associated	117.02	151.13	171.27	146.48	2	1.17	1.6	1.55
ENSG00000156970	protein_coding	BUB1B	BUB1 mitotic checkpoint serine/threonine kinase B	221.7	134.8	82.72	146.41	2	1.61	1.53	1.08
ENSG00000141027	protein_coding	NCOR1	nuclear receptor corepressor 1	195	61.11	175.17	143.76	2	1.52	1.04	1.56
ENSG00000114850	protein_coding	SSR3	signal sequence receptor subunit 3	110.78	139.01	177.25	142.35	2	1.13	1.55	1.57
ENSG00000227517	lincRNA	LINC01483	long intergenic non-protein coding RNA 1483	38.39	143.37	244.63	142.13	2	0.41	1.57	1.78
ENSG00000020426	protein_coding	MNAT1	MNAT1, CDK activating kinase assembly factor	215.56	135.41	62.22	137.73	2	1.59	1.53	0.89

## Sheet: HE ZF Genes
GeneZ	Bio_TypeZ	Gene_SymbolZ	DescriptionZ	ZFa	ZFb	ZFc	AvgZF	No. Z>1.5	z-score (ZFa)	z-score (ZFb)	z-score (ZFc)
ENSDARG00000080337	Mt_rRNA	NC_002333.4		120045	119673	101436	113718	3	6.18	5.9	5.85
ENSDARG00000098155	rRNA	CT583728.1		53981.9	38818.2	34189	42329.7	3	5.62	5.14	5.1
ENSDARG00000113671	protein_coding	AL935186.8		22177.7	5895.73	12203.2	13425.5	3	5	3.87	4.4
ENSDARG00000112275	protein_coding	AL935186.6		22173.7	5895.67	12202.2	13423.9	3	5	3.87	4.4
ENSDARG00000110268	protein_coding	AL935186.4		22169	5895.74	12201.9	13422.2	3	5	3.87	4.4
ENSDARG00000109223	protein_coding	AL935186.3		22168.6	5895.75	12201.5	13422	3	5	3.87	4.4
ENSDARG00000070166	protein_coding	zgc:153499	zgc:153499	9830.81	8865.52	7724.02	8806.78	3	4.43	4.14	4.08
ENSDARG00000098739	protein_coding	h2af1al	H2A histone family member 1a like	6896.36	7078.45	7007.49	6994.1	3	4.18	3.99	4.02
ENSDARG00000114910	pseudogene	FO704772.1		10671.4	3838.1	5213.7	6574.4	3	4.48	3.58	3.82
ENSDARG00000082753	Mt_rRNA	NC_002333.17		8137.47	4457.95	4896.48	5830.63	3	4.29	3.68	3.77
ENSDARG00000110315	rRNA	CT583728.10		8459.41	2410.59	4619.44	5163.15	3	4.32	3.27	3.73
ENSDARG00000111237	rRNA	CT583728.12		8458.54	2410.48	4618.86	5162.63	3	4.32	3.27	3.73
ENSDARG00000006580	protein_coding	cldnd	claudin d	3672.48	4823.01	4921.06	4472.18	3	3.74	3.73	3.78
ENSDARG00000081369	Mt_tRNA	NC_002333.9		4981.8	5404.75	2782.11	4389.55	3	3.95	3.81	3.38
ENSDARG00000063908	protein_coding	mt-co2	cytochrome c oxidase II, mitochondrial	4196.57	5669.92	2896.69	4254.39	3	3.83	3.84	3.41
ENSDARG00000116076	protein_coding	FO704772.2		5673.39	2661.27	3342.27	3892.31	3	4.04	3.33	3.51
ENSDARG00000039208	protein_coding	nasp	nuclear autoantigenic sperm protein (histone-binding)	3004.88	3856.73	3279.54	3380.38	3	3.6	3.58	3.5
ENSDARG00000112308	pseudogene	BX537263.2		4584.51	1933.97	3246.52	3255	3	3.89	3.12	3.49
ENSDARG00000111123	pseudogene	BX537263.1		4584.37	1933.95	3246.36	3254.89	3	3.89	3.12	3.49
ENSDARG00000003701	protein_coding	cldng	claudin g	2517.04	3433.83	3722.22	3224.36	3	3.47	3.51	3.58
ENSDARG00000063912	protein_coding	mt-co3	cytochrome c oxidase III, mitochondrial	3367.28	4030.37	2231.37	3209.67	3	3.68	3.61	3.23
ENSDARG00000063910	protein_coding	mt-atp8	ATP synthase 8, mitochondrial	3331.44	3340.24	2907.19	3192.96	3	3.67	3.49	3.42
ENSDARG00000036161	protein_coding	hnrnpa0l	heterogeneous nuclear ribonucleoprotein A0, like	2619.93	3418.18	3304.38	3114.16	3	3.5	3.5	3.5
ENSDARG00000078069	protein_coding	rrm2	ribonucleotide reductase M2 polypeptide	2154.77	3296.45	3119.81	2857.01	3	3.36	3.48	3.46
ENSDARG00000018145	protein_coding	mid1ip1l	MID1 interacting protein 1, like	2395.96	3186.66	2865.04	2815.88	3	3.44	3.46	3.41
ENSDARG00000100936	processed_transcript	CR790368.1	uncharacterized LOC110440102	2392.49	2795.7	3247.15	2811.78	3	3.44	3.37	3.49
ENSDARG00000055120	protein_coding	ctsba	cathepsin Ba	1910.59	2675.16	2566.79	2384.18	3	3.28	3.34	3.33
ENSDARG00000063905	protein_coding	mt-co1	cytochrome c oxidase I, mitochondrial	2472.08	2756.48	1772.65	2333.74	3	3.46	3.36	3.08
ENSDARG00000112175	protein_coding	zgc:173552	zgc:173552	2146.4	2397.19	2002.94	2182.18	3	3.36	3.26	3.16
ENSDARG00000063911	protein_coding	mt-atp6	ATP synthase 6, mitochondrial	2283.22	2260.37	1932.75	2158.78	3	3.4	3.22	3.14
ENSDARG00000099865	protein_coding	hnrnpabb	heterogeneous nuclear ribonucleoprotein A/Bb	1598.46	2451.9	2380.17	2143.51	3	3.15	3.28	3.28
ENSDARG00000035018	protein_coding	thy1	Thy-1 cell surface antigen	1336.19	2342.9	2718.66	2132.58	3	3.03	3.25	3.37
ENSDARG00000112047	protein_coding	CT583728.13		3103.04	1380.09	1885.38	2122.84	3	3.62	2.89	3.12
ENSDARG00000116179	protein_coding	CT583728.24		3102.99	1380.06	1885.37	2122.81	3	3.62	2.89	3.12
ENSDARG00000057328	protein_coding	cth1	cysteine three histidine 1	1503.57	2360.23	2216.37	2026.72	3	3.11	3.25	3.23
ENSDARG00000036044	processed_transcript	rps20	ribosomal protein S20	1736.55	2322.25	1969.94	2009.58	3	3.21	3.24	3.15
ENSDARG00000057890	protein_coding	si:dkey-33c12.4	si:dkey-33c12.4	2370.21	2068.09	1583.76	2007.35	3	3.43	3.16	3
ENSDARG00000076474	protein_coding	org	oogenesis-related gene	1585.71	2162.66	2188.22	1978.86	3	3.15	3.19	3.22
ENSDARG00000068820	protein_coding	h2afva	H2A histone family, member Va	1507.36	2224.66	2165.03	1965.68	3	3.11	3.21	3.21
ENSDARG00000093176	protein_coding	zgc:77118	zgc:77118	1744.57	1823.16	2070.07	1879.27	3	3.21	3.08	3.18
ENSDARG00000014208	protein_coding	zgc:77118	zgc:77118	1881.1	1720.44	1970.72	1857.42	3	3.27	3.04	3.15
ENSDARG00000068992	protein_coding	hspa8	heat shock protein 8	1827.47	1889.43	1764.71	1827.2	3	3.25	3.1	3.07
ENSDARG00000031317	protein_coding	ppdpfb	pancreatic progenitor cell differentiation and proliferation factor b	1685.44	1964.39	1768.66	1806.16	3	3.19	3.13	3.07
ENSDARG00000097691	protein_coding	pclaf	PCNA clamp associated factor	1545.51	2192.7	1509.94	1749.38	3	3.13	3.2	2.97
ENSDARG00000058471	protein_coding	plk1	polo-like kinase 1 (Drosophila)	1260.17	1779.41	1683.58	1574.39	3	2.99	3.06	3.04
ENSDARG00000052856	protein_coding	khdrbs1a	KH domain containing, RNA binding, signal transduction associated 1a	1338.76	1736.7	1644.76	1573.41	3	3.03	3.05	3.02
ENSDARG00000104068	protein_coding	gstp1	glutathione S-transferase pi 1	1308.7	1886.3	1483.62	1559.54	3	3.01	3.1	2.95
ENSDARG00000112677	protein_coding	thy1	Thy-1 cell surface antigen	944.76	1784.47	1897.59	1542.27	3	2.79	3.06	3.12
ENSDARG00000070545	protein_coding	top1l	DNA topoisomerase I, like	1927.71	1316.28	1361.93	1535.31	3	3.28	2.86	2.9
ENSDARG00000063924	protein_coding	mt-cyb	cytochrome b, mitochondrial	1477.47	1967.41	1159.5	1534.79	3	3.1	3.13	2.79
ENSDARG00000096403	lincRNA	CT027638.1		1766.98	1656.38	1157.25	1526.87	3	3.22	3.01	2.78
ENSDARG00000092807	protein_coding	RPL41	ribosomal protein L41	1392.31	1452.94	1556.48	1467.24	3	3.06	2.93	2.99
ENSDARG00000074656	protein_coding	ctss2.1	cathepsin S, ortholog2, tandem duplicate 1	1066.22	1681.78	1627.37	1458.45	3	2.87	3.02	3.02
ENSDARG00000006408	protein_coding	hmgb3b	high mobility group box 3b	1467.27	1507.79	1390.51	1455.19	3	3.09	2.95	2.91
ENSDARG00000020711	protein_coding	rrm2	ribonucleotide reductase M2 polypeptide	882.15	1747.98	1478.05	1369.39	3	2.74	3.05	2.95
ENSDARG00000110428	protein_coding	CABZ01072614.1		1784.22	1189.85	1118.26	1364.11	3	3.23	2.79	2.76
ENSDARG00000115988	protein_coding	AL935186.10		1784.22	1189.8	1118.24	1364.09	3	3.23	2.79	2.76
ENSDARG00000112284	protein_coding	AL935186.7		1784.2	1189.79	1118.23	1364.07	3	3.23	2.79	2.76
ENSDARG00000103791	protein_coding	nme2b.1	NME/NM23 nucleoside diphosphate kinase 2b, tandem duplicate 1	1397.9	1327.78	1287.67	1337.78	3	3.06	2.87	2.86
ENSDARG00000069920	protein_coding	cox17	cytochrome c oxidase copper chaperone COX17	992.55	1524.26	1459.53	1325.45	3	2.82	2.96	2.94
ENSDARG00000040184	protein_coding	syncrip	synaptotagmin binding, cytoplasmic RNA interacting protein	1308.96	1278.11	1267.96	1285.01	3	3.01	2.84	2.85
ENSDARG00000102748	protein_coding	CABZ01074745.1	deoxyuridine 5'-triphosphate nucleotidohydrolase-like	953.55	1509.46	1380.96	1281.32	3	2.79	2.95	2.91
ENSDARG00000051923	protein_coding	ccnb1	cyclin B1	986.2	1251.21	1590.2	1275.87	3	2.82	2.83	3
ENSDARG00000077620	protein_coding	cdca7a	cell division cycle associated 7a	1067.72	1488.89	1270.33	1275.65	3	2.87	2.94	2.85
ENSDARG00000035993	protein_coding	sumo3b	small ubiquitin-like modifier 3b	1046.59	1387.02	1384.02	1272.54	3	2.86	2.89	2.91
ENSDARG00000007960	protein_coding	hnrnpaba	heterogeneous nuclear ribonucleoprotein A/Ba	988.21	1382.18	1439.25	1269.88	3	2.82	2.89	2.93
ENSDARG00000023299	protein_coding	snu13b	SNU13 homolog, small nuclear ribonucleoprotein b (U4/U6.U5)	1144.57	1398.86	1261.67	1268.37	3	2.92	2.9	2.84
ENSDARG00000116232	protein_coding	zar1l	zygote arrest 1-like	934.87	1443.69	1389.72	1256.09	3	2.78	2.92	2.91
ENSDARG00000069428	protein_coding	slbp2	stem-loop binding protein 2	497.23	1286.35	1872.83	1218.8	3	2.34	2.84	3.11
ENSDARG00000114134	protein_coding	nasp	nuclear autoantigenic sperm protein (histone-binding)	1172.25	1330.46	1139.23	1213.98	3	2.94	2.87	2.77
ENSDARG00000090912	protein_coding	npc2	Niemann-Pick disease, type C2	952.51	1267.13	1350.43	1190.02	3	2.79	2.83	2.89
ENSDARG00000079578	protein_coding	rbpms2b	RNA binding protein, mRNA processing factor 2b	1251.96	1154.36	1160.17	1188.83	3	2.98	2.77	2.79
ENSDARG00000035171	protein_coding	btg4	B-cell translocation gene 4	984.15	1267.79	1248.6	1166.85	3	2.81	2.83	2.84
ENSDARG00000021811	protein_coding	calm1a	calmodulin 1a	1138.06	1176.14	1139.36	1151.19	3	2.92	2.78	2.77
ENSDARG00000116665	protein_coding	ddx39aa	DEAD (Asp-Glu-Ala-Asp) box polypeptide 39Aa	955.75	1344.37	1138.07	1146.06	3	2.79	2.87	2.77
ENSDARG00000040510	protein_coding	ca15b	carbonic anhydrase XVb	781.11	1071.23	1499.61	1117.32	3	2.65	2.72	2.96
ENSDARG00000099312	protein_coding	jpt1b	Jupiter microtubule associated homolog 1b	964.73	1293.56	1006.2	1088.16	3	2.8	2.85	2.69
ENSDARG00000104353	protein_coding	nop58	NOP58 ribonucleoprotein homolog (yeast)	1066.85	1183.34	998.41	1082.87	3	2.87	2.79	2.68
ENSDARG00000040534	protein_coding	epcam	epithelial cell adhesion molecule	883.89	1170.14	1174.02	1076.02	3	2.74	2.78	2.79
ENSDARG00000103635	rRNA	CT583728.7		1381.81	918.44	884.1	1061.45	3	3.05	2.62	2.6
ENSDARG00000055973	protein_coding	zar1l	zygote arrest 1-like	825.97	1137.46	1150.42	1037.95	3	2.69	2.76	2.78
ENSDARG00000011000	protein_coding	gtf2a1	general transcription factor IIA, 1	784.75	1236.78	1076.58	1032.71	3	2.66	2.82	2.73
ENSDARG00000020850	protein_coding	eef1a1l1	eukaryotic translation elongation factor 1 alpha 1, like 1	895.25	1106.94	1093.09	1031.76	3	2.75	2.74	2.74
ENSDARG00000007836	protein_coding	ctsla	cathepsin La	839.96	1022.58	1176.81	1013.11	3	2.7	2.69	2.8
ENSDARG00000021124	protein_coding	cfl1	cofilin 1	911.47	1204.92	919.6	1012	3	2.76	2.8	2.63
ENSDARG00000074340	protein_coding	serf2	small EDRK-rich factor 2	745.04	1136.29	1136.28	1005.87	3	2.62	2.76	2.77
ENSDARG00000039020	protein_coding	fbxo5	F-box protein 5	819.53	1166.66	980.15	988.78	3	2.69	2.78	2.67
ENSDARG00000056141	protein_coding	coq10b	coenzyme Q10B	900.57	1173.76	870.89	981.74	3	2.75	2.78	2.59
ENSDARG00000076667	protein_coding	ccng1	cyclin G1	873.86	977.37	1034.28	961.84	3	2.73	2.66	2.71
ENSDARG00000102892	protein_coding	h1m	linker histone H1M	909.4	1004.24	969	960.88	3	2.76	2.68	2.66
ENSDARG00000115978	protein_coding	AL935186.9		1354.73	593.46	932.15	960.11	3	3.04	2.32	2.64
ENSDARG00000111118	protein_coding	AL935186.5		1354.69	593.4	931.27	959.79	3	3.04	2.32	2.64
ENSDARG00000100558	protein_coding	slbp	stem-loop binding protein	607.79	1157.06	1097.88	954.24	3	2.48	2.77	2.75
ENSDARG00000076568	protein_coding	sec61b	Sec61 translocon beta subunit	772.18	1028.02	1026.96	942.39	3	2.64	2.69	2.7
ENSDARG00000043359	protein_coding	rmnd5b	required for meiotic nuclear division 5 homolog B	771.81	1105.26	942.19	939.75	3	2.64	2.74	2.64
ENSDARG00000043236	protein_coding	ccna1	cyclin A1	904.64	892.2	959.86	918.9	3	2.75	2.6	2.66
ENSDARG00000035860	protein_coding	rps28	ribosomal protein S28	833.25	991.62	856.38	893.75	3	2.7	2.67	2.58
ENSDARG00000044562	protein_coding	cycsb	cytochrome c, somatic b	700.78	1045.63	925.19	890.53	3	2.58	2.7	2.63
ENSDARG00000000887	protein_coding	zgc:56699	zgc:56699	710.34	933.42	972.88	872.22	3	2.59	2.63	2.67
ENSDARG00000092553	protein_coding	slc25a5	solute carrier family 25 (mitochondrial carrier; adenine nucleotide translocator), member 5	745.2	969.01	896.45	870.22	3	2.62	2.65	2.61
ENSDARG00000006691	protein_coding	rpl12	ribosomal protein L12	987.59	842.79	778.88	869.75	3	2.82	2.56	2.51
ENSDARG00000038694	protein_coding	zgc:101744	zgc:101744	605.63	977.63	972.05	851.77	3	2.47	2.66	2.66
ENSDARG00000057026	protein_coding	ran	RAN, member RAS oncogene family	674.54	1021.6	848.08	848.07	3	2.55	2.69	2.57
ENSDARG00000008049	protein_coding	si:dkey-42i9.4	si:dkey-42i9.4	687.76	927.87	913.61	843.08	3	2.56	2.62	2.62
ENSDARG00000115346	protein_coding	zgc:56699	zgc:56699	709.77	930.85	885.66	842.09	3	2.58	2.63	2.6
ENSDARG00000110700	protein_coding	COX7A2	cytochrome c oxidase subunit 7A2	647.16	919.97	944.18	837.1	3	2.52	2.62	2.64
ENSDARG00000004757	protein_coding	ybx1	Y box binding protein 1	716.97	960.62	831.93	836.51	3	2.59	2.65	2.56
ENSDARG00000012820	protein_coding	nop56	NOP56 ribonucleoprotein homolog	778.04	929.07	799.55	835.55	3	2.65	2.62	2.53
ENSDARG00000014329	protein_coding	npm1a	nucleophosmin 1a	676.34	930.9	883.57	830.27	3	2.55	2.63	2.6
ENSDARG00000109355	protein_coding	btg4	B-cell translocation gene 4	617.73	964.71	873.02	818.48	3	2.49	2.65	2.59
ENSDARG00000074849	protein_coding	rac1a	Rac family small GTPase 1a	666.04	874.73	855.62	798.8	3	2.54	2.58	2.58
ENSDARG00000069065	protein_coding	btg3	B-cell translocation gene 3	637.06	882.38	871.19	796.88	3	2.51	2.59	2.59
ENSDARG00000014591	protein_coding	ilf2	interleukin enhancer binding factor 2	585.5	892.43	891.14	789.69	3	2.45	2.6	2.6
ENSDARG00000016484	protein_coding	dkc1	dyskeratosis congenita 1, dyskerin	789.22	892.18	686.66	789.35	3	2.66	2.6	2.43
ENSDARG00000100185	protein_coding	elovl7b	ELOVL fatty acid elongase 7b	591.93	933.03	810.45	778.47	3	2.46	2.63	2.54
ENSDARG00000002271	protein_coding	zfand5b	zinc finger, AN1-type domain 5b	703.69	844.23	774.65	774.19	3	2.58	2.56	2.51
ENSDARG00000038068	protein_coding	ddx5	DEAD (Asp-Glu-Ala-Asp) box helicase 5	582.76	893.28	819.93	765.33	3	2.45	2.6	2.55
ENSDARG00000078654	protein_coding	tpx2	TPX2, microtubule-associated, homolog (Xenopus laevis)	730.47	762.71	791.67	761.62	3	2.6	2.49	2.52
ENSDARG00000015111	protein_coding	ddx39ab	DEAD (Asp-Glu-Ala-Asp) box polypeptide 39Ab	658.18	882.71	738.01	759.63	3	2.53	2.59	2.48
ENSDARG00000017163	protein_coding	sinup	siaz-interacting nuclear protein	468.85	831.47	971.17	757.16	3	2.29	2.55	2.66
ENSDARG00000053291	protein_coding	pnrc2	proline-rich nuclear receptor coactivator 2	816	728.2	697.42	747.21	3	2.68	2.46	2.44
ENSDARG00000104372	protein_coding	gnb1b	guanine nucleotide binding protein (G protein), beta polypeptide 1b	690.2	818.83	716.86	741.96	3	2.57	2.54	2.46
ENSDARG00000002344	protein_coding	tubb4b	tubulin, beta 4B class IVb	621.63	816.76	768.93	735.78	3	2.49	2.54	2.5
ENSDARG00000041619	protein_coding	rack1	receptor for activated C kinase 1	812.61	736.13	652.59	733.77	3	2.68	2.47	2.39
ENSDARG00000075113	protein_coding	nanog	nanog homeobox	648.25	788.17	764.25	733.56	3	2.52	2.51	2.5
ENSDARG00000013968	protein_coding	psap	prosaposin	557.89	654.77	976.38	729.68	3	2.42	2.39	2.67
ENSDARG00000001940	protein_coding	dnajc1	DnaJ (Hsp40) homolog, subfamily C, member 1	518.53	968.4	700.11	729.01	3	2.36	2.65	2.44
ENSDARG00000102632	protein_coding	ubc	ubiquitin C	701.83	734.69	745.97	727.49	3	2.58	2.47	2.48
ENSDARG00000068484	processed_transcript	CABZ01100185.1		563.66	729.6	864.62	719.29	3	2.42	2.46	2.58
ENSDARG00000077717	protein_coding	rpl29	ribosomal protein L29	725.85	726.7	695.74	716.1	3	2.6	2.46	2.44
ENSDARG00000042777	protein_coding	ndufa11	NADH:ubiquinone oxidoreductase subunit A11	614.63	770.04	732.92	705.87	3	2.48	2.5	2.47
ENSDARG00000036629	protein_coding	rps14	ribosomal protein S14	706.4	733.14	665.89	701.81	3	2.58	2.47	2.41
ENSDARG00000037009	protein_coding	banf1	barrier to autointegration factor 1	621.37	749.24	715.66	695.42	3	2.49	2.48	2.45
ENSDARG00000010792	protein_coding	cdc25b	cell division cycle 25B	571.75	758	732.75	687.5	3	2.43	2.49	2.47
ENSDARG00000029150	protein_coding	hsp90ab1	heat shock protein 90, alpha (cytosolic), class B member 1	633.21	864.66	560.59	686.15	3	2.5	2.58	2.29
ENSDARG00000035957	protein_coding	gmnn	geminin, DNA replication inhibitor	667.89	671.37	714.05	684.44	3	2.54	2.41	2.45
ENSDARG00000036180	protein_coding	ccnb2	cyclin B2	545.72	752.73	747.15	681.87	3	2.4	2.48	2.48
ENSDARG00000063021	protein_coding	rpain	RPA interacting protein	568.77	653.3	796.58	672.88	3	2.43	2.39	2.53
ENSDARG00000070046	protein_coding	eny2	enhancer of yellow 2 homolog (Drosophila)	524.65	721.71	756.71	667.69	3	2.37	2.45	2.49
ENSDARG00000054818	protein_coding	rpl32	ribosomal protein L32	668.69	669.74	657.83	665.42	3	2.54	2.4	2.4
ENSDARG00000101362	protein_coding	mibp	muscle-specific beta 1 integrin binding protein	530.18	767.92	656.11	651.4	3	2.38	2.5	2.4
ENSDARG00000116491	protein_coding	h2afvb	H2A histone family, member Vb	560.58	515.35	877.06	650.99	3	2.42	2.23	2.59
ENSDARG00000063922	protein_coding	mt-nd6	NADH dehydrogenase 6, mitochondrial	712.3	712.58	524.86	649.91	3	2.59	2.45	2.24
ENSDARG00000077732	protein_coding	alyref	Aly/REF export factor	538.38	672.33	732.67	647.79	3	2.39	2.41	2.47
ENSDARG00000075682	protein_coding	orc6	origin recognition complex, subunit 6	435.04	743.87	748.75	642.55	3	2.24	2.48	2.49
ENSDARG00000032866	protein_coding	erh	enhancer of rudimentary homolog (Drosophila)	545.55	719.91	661.09	642.18	3	2.4	2.45	2.4
ENSDARG00000077664	protein_coding	zgc:110239	zgc:110239	527.93	695.43	700.05	641.13	3	2.38	2.43	2.44
ENSDARG00000015394	protein_coding	thoc7	THO complex 7	502.94	772.95	644.76	640.22	3	2.34	2.5	2.38
ENSDARG00000063916	protein_coding	mt-nd4l	NADH dehydrogenase 4L, mitochondrial	537.49	729.42	651.32	639.41	3	2.39	2.46	2.39
ENSDARG00000008859	protein_coding	mylipa	myosin regulatory light chain interacting protein a	523.49	673.42	712.39	636.43	3	2.37	2.41	2.45
ENSDARG00000100528	protein_coding	map1lc3c	microtubule-associated protein 1 light chain 3 gamma	521.94	685.93	665.66	624.51	3	2.37	2.42	2.41
ENSDARG00000009779	protein_coding	mcl1a	MCL1, BCL2 family apoptosis regulator a	541.66	686.83	642.73	623.74	3	2.4	2.42	2.38
ENSDARG00000016516	protein_coding	rbm8a	RNA binding motif protein 8A	468.81	755.84	628.21	617.62	3	2.29	2.49	2.37
ENSDARG00000042063	protein_coding	si:ch211-145c1.1	si:ch211-145c1.1	644.66	663.89	539.76	616.1	3	2.52	2.4	2.26
ENSDARG00000114670	protein_coding	ube2c	ubiquitin-conjugating enzyme E2C	587.05	662.48	584.24	611.26	3	2.45	2.4	2.32
ENSDARG00000053810	protein_coding	hnrnpc	heterogeneous nuclear ribonucleoprotein C	506.21	679.6	632.16	605.99	3	2.35	2.41	2.37
ENSDARG00000100741	protein_coding	cdc20	cell division cycle 20 homolog	492.78	646.48	672.12	603.79	3	2.33	2.38	2.41
ENSDARG00000038785	protein_coding	abcf2a	ATP-binding cassette, sub-family F (GCN20), member 2a	524.2	651.54	631.16	602.3	3	2.37	2.39	2.37
ENSDARG00000109493	protein_coding	gtf2a2	general transcription factor IIA, 2	398.68	762.18	633.91	598.26	3	2.18	2.49	2.37
ENSDARG00000033450	protein_coding	nkap	NFKB activating protein	582.43	653.04	554.61	596.69	3	2.45	2.39	2.28
ENSDARG00000103066	protein_coding	LSM2	LSM2 homolog, U6 small nuclear RNA and mRNA degradation associated	548.41	636.51	601	595.31	3	2.4	2.37	2.34
ENSDARG00000074163	protein_coding	zgc:162879	zgc:162879	518.06	639.33	617.9	591.76	3	2.36	2.37	2.35
ENSDARG00000035680	protein_coding	zgc:113424	zgc:113424	503.25	635	632.23	590.16	3	2.34	2.37	2.37
ENSDARG00000017219	protein_coding	pabpc1a	poly(A) binding protein, cytoplasmic 1a	630.73	519.18	616.53	588.82	3	2.5	2.23	2.35
ENSDARG00000100697	processed_transcript	FQ323156.1	uncharacterized LOC103908986	471.96	639.39	646.34	585.9	3	2.3	2.37	2.38
ENSDARG00000040650	protein_coding	gps1	G protein pathway suppressor 1	596.26	614.73	544.43	585.14	3	2.46	2.35	2.27
ENSDARG00000114593	protein_coding	phf5a	PHD finger protein 5A	515.71	665.3	573.55	584.85	3	2.36	2.4	2.3
ENSDARG00000003860	protein_coding	cbx3a	chromobox homolog 3a (HP1 gamma homolog, Drosophila)	496.99	649.63	596.51	581.04	3	2.34	2.38	2.33
ENSDARG00000016548	protein_coding	eif5b	eukaryotic translation initiation factor 5B	652.59	582.71	506.15	580.48	3	2.53	2.31	2.22
ENSDARG00000112583	protein_coding	AL928885.2		673.52	546.07	521.5	580.36	3	2.55	2.27	2.24
ENSDARG00000042539	protein_coding	ywhaqa	tyrosine 3-monooxygenase/tryptophan 5-monooxygenase activation protein, theta polypeptide a	540.81	642.47	543.53	575.6	3	2.39	2.38	2.27
ENSDARG00000010437	protein_coding	tent5c	terminal nucleotidyltransferase 5C	559.74	560.04	605.91	575.23	3	2.42	2.28	2.34
ENSDARG00000102076	protein_coding	zgc:158852	zgc:158852	507.9	569.35	640.84	572.7	3	2.35	2.3	2.38
ENSDARG00000039969	protein_coding	akirin1	akirin 1	459.1	676.86	572.98	569.65	3	2.28	2.41	2.3
ENSDARG00000020504	protein_coding	h3f3b.1	H3 histone, family 3B.1	472.56	610.11	623.41	568.69	3	2.3	2.34	2.36
ENSDARG00000053990	protein_coding	hmgb2b	high mobility group box 2b	460.16	660.01	585.87	568.68	3	2.28	2.39	2.32
ENSDARG00000105409	protein_coding	hist1h4l	histone 1, H4, like	887.13	179.46	634.67	567.08	3	2.74	1.52	2.37
ENSDARG00000071555	protein_coding	zgc:153675	zgc:153675	462.45	640.45	589.02	563.97	3	2.28	2.37	2.32
ENSDARG00000028119	protein_coding	sumo3a	small ubiquitin-like modifier 3a	482.27	542.41	659.48	561.39	3	2.31	2.26	2.4
ENSDARG00000032156	protein_coding	zgc:171776	zgc:171776	395.65	698.35	582	558.67	3	2.18	2.43	2.31
ENSDARG00000029722	protein_coding	hmgb2a	high mobility group box 2a	459.61	524.99	686.81	557.13	3	2.28	2.24	2.43
ENSDARG00000009871	protein_coding	snrpc	small nuclear ribonucleoprotein polypeptide C	405.01	613.84	641.84	553.56	3	2.19	2.35	2.38
ENSDARG00000057676	protein_coding	golga7	golgin A7	419	596.01	630.14	548.38	3	2.22	2.33	2.37
ENSDARG00000087869	protein_coding	si:ch211-11k18.4	si:ch211-11k18.4	489.15	549.65	599.99	546.26	3	2.32	2.27	2.33
ENSDARG00000083312	Mt_tRNA	NC_002333.21		610.02	608.34	409.22	542.53	3	2.48	2.34	2.07
ENSDARG00000020289	protein_coding	pif1	PIF1 5'-to-3' DNA helicase homolog (S. cerevisiae)	409.96	642.85	573.33	542.05	3	2.2	2.38	2.3
ENSDARG00000114726	protein_coding	hspa8	heat shock protein 8	432.53	551.71	606.76	530.33	3	2.24	2.27	2.34
ENSDARG00000103672	protein_coding	cirbpa	cold inducible RNA binding protein a	466.32	577.79	543.64	529.25	3	2.29	2.3	2.27
ENSDARG00000045514	protein_coding	atp5f1c	ATP synthase F1 subunit gamma	476.29	555.57	551.64	527.83	3	2.31	2.28	2.28
ENSDARG00000081218	rRNA	RF00002		684.76	276.43	598.14	519.77	3	2.56	1.81	2.33
ENSDARG00000097102	protein_coding	si:ch73-281n10.2	si:ch73-281n10.2	537.31	481.04	540.97	519.77	3	2.39	2.18	2.26
ENSDARG00000099776	protein_coding	glula	glutamate-ammonia ligase (glutamine synthase) a	467.88	598.44	490.71	519.01	3	2.29	2.33	2.2
ENSDARG00000087961	protein_coding	avd	avidin	413.62	577.32	564.36	518.43	3	2.21	2.3	2.29
ENSDARG00000006527	protein_coding	brd3a	bromodomain containing 3a	477.05	548.54	520.62	515.4	3	2.31	2.27	2.24
ENSDARG00000041665	protein_coding	mkrn1	makorin, ring finger protein, 1	395.59	614.71	529.24	513.18	3	2.18	2.35	2.25
ENSDARG00000115812	protein_coding	zgc:195245	zgc:195245	626.32	463.74	447.53	512.53	3	2.5	2.16	2.13
ENSDARG00000087393	protein_coding	prr11	proline rich 11	375.3	540.45	608.7	508.15	3	2.14	2.26	2.34
ENSDARG00000110181	protein_coding	mos	v-mos Moloney murine sarcoma viral oncogene homolog	440.31	555.36	519.45	505.04	3	2.25	2.28	2.24
ENSDARG00000110060	protein_coding	mos	v-mos Moloney murine sarcoma viral oncogene homolog	440.3	555.36	519.44	505.03	3	2.25	2.28	2.24
ENSDARG00000100392	protein_coding	rps18	ribosomal protein S18	498.73	537.61	478.4	504.91	3	2.34	2.26	2.18
ENSDARG00000071426	protein_coding	lrrc59	leucine rich repeat containing 59	451.45	582.82	475.28	503.18	3	2.27	2.31	2.17
ENSDARG00000115157	protein_coding	rps12	ribosomal protein S12	550.54	457.19	475.32	494.35	3	2.41	2.15	2.17
ENSDARG00000114889	protein_coding	hnrnpa0l	heterogeneous nuclear ribonucleoprotein A0, like	403.48	508.62	568.35	493.48	3	2.19	2.22	2.3
ENSDARG00000076169	protein_coding	pold3	polymerase (DNA-directed), delta 3, accessory subunit	552.67	473.18	452.04	492.63	3	2.41	2.17	2.14
ENSDARG00000002613	protein_coding	rpa3	replication protein A3	406.06	517.06	549.2	490.77	3	2.19	2.23	2.27
ENSDARG00000044521	protein_coding	eef1b2	eukaryotic translation elongation factor 1 beta 2	481.82	514.45	468.03	488.1	3	2.31	2.23	2.16
ENSDARG00000101813	protein_coding	nap1l1	nucleosome assembly protein 1-like 1	387.81	597.81	475.76	487.12	3	2.16	2.33	2.18
ENSDARG00000035325	protein_coding	srsf7a	serine/arginine-rich splicing factor 7a	379.93	541.22	536.37	485.84	3	2.15	2.26	2.26
ENSDARG00000045914	protein_coding	si:ch211-51e12.7	si:ch211-51e12.7	403.84	580.87	471.66	485.45	3	2.19	2.31	2.17
ENSDARG00000009212	protein_coding	ppiaa	peptidylprolyl isomerase Aa (cyclophilin A)	508.29	461.46	485.95	485.23	3	2.35	2.15	2.19
ENSDARG00000014914	protein_coding	lamp2	lysosomal-associated membrane protein 2	485.8	429.76	533.41	482.99	3	2.32	2.11	2.25
ENSDARG00000039830	protein_coding	gng5	guanine nucleotide binding protein (G protein), gamma 5	397.34	530.92	518.84	482.36	3	2.18	2.25	2.23
ENSDARG00000056186	protein_coding	eif5a2	eukaryotic translation initiation factor 5A2	373.63	517.25	553.84	481.57	3	2.14	2.23	2.28
ENSDARG00000010721	protein_coding	2018-09-06	septin 6	468.26	504.32	460.77	477.78	3	2.29	2.21	2.15
ENSDARG00000104837	protein_coding	nudc	nudC nuclear distribution protein	522.14	430.07	481.02	477.74	3	2.37	2.11	2.18
ENSDARG00000075559	protein_coding	ppm1g	protein phosphatase, Mg2+/Mn2+ dependent, 1G	387.72	529.73	510.38	475.94	3	2.16	2.25	2.22
ENSDARG00000023532	protein_coding	pinx1	PIN2 (TERF1) interacting telomerase inhibitor 1	451.07	518.72	454.11	474.63	3	2.27	2.23	2.14
ENSDARG00000029064	protein_coding	uqcrq	ubiquinol-cytochrome c reductase, complex III subunit VII	372.2	548.41	498.49	473.03	3	2.13	2.27	2.21
ENSDARG00000101180	protein_coding	mcm7	minichromosome maintenance complex component 7	385.04	466.21	565.94	472.4	3	2.16	2.16	2.29
ENSDARG00000099766	protein_coding	myl12.1	myosin, light chain 12, genome duplicate 1	287.21	525.07	599.64	470.64	3	1.95	2.24	2.33
ENSDARG00000056008	protein_coding	atp5mc1	ATP synthase membrane subunit c locus 1	444.32	499.65	460.7	468.22	3	2.26	2.21	2.15
ENSDARG00000110817	protein_coding	birc5b	baculoviral IAP repeat containing 5b	470.3	444.52	489.43	468.08	3	2.3	2.13	2.19
ENSDARG00000099499	protein_coding	ndufa4l	NADH:ubiquinone oxidoreductase subunit A4, like	395.45	513.43	494.14	467.67	3	2.18	2.23	2.2
ENSDARG00000021107	protein_coding	sf3a2	splicing factor 3a, subunit 2	352.43	501.45	543.9	465.93	3	2.09	2.21	2.27
ENSDARG00000061187	protein_coding	cbx5	chromobox homolog 5 (HP1 alpha homolog, Drosophila)	471.96	449.04	476.5	465.83	3	2.3	2.14	2.18
ENSDARG00000044774	protein_coding	pou5f3	POU domain, class 5, transcription factor 3	337.83	539.26	519.62	465.57	3	2.06	2.26	2.24
ENSDARG00000002506	protein_coding	zgc:92818	zgc:92818	406.74	550.31	437.61	464.89	3	2.19	2.27	2.12
ENSDARG00000032129	protein_coding	gtf2f1	general transcription factor IIF, polypeptide 1	450.27	453.21	490.04	464.5	3	2.27	2.14	2.2
ENSDARG00000069401	protein_coding	si:dkeyp-114g9.1	si:dkeyp-114g9.1	325.88	534.39	525.38	461.88	3	2.04	2.25	2.24
ENSDARG00000063917	protein_coding	mt-nd4	NADH dehydrogenase 4, mitochondrial	412.52	567.99	401.81	460.77	3	2.2	2.29	2.06
ENSDARG00000071583	protein_coding	gtf3ab	general transcription factor IIIA, b	345.21	517.42	516.42	459.68	3	2.08	2.23	2.23
ENSDARG00000029533	protein_coding	rpl18	ribosomal protein L18	481.33	445.75	445.4	457.5	3	2.31	2.13	2.13
ENSDARG00000035028	protein_coding	lpcat4	lysophosphatidylcholine acyltransferase 4	420.21	427.03	525.19	457.48	3	2.22	2.1	2.24
ENSDARG00000029058	protein_coding	rbbp4	retinoblastoma binding protein 4	388.58	516.07	452.7	452.45	3	2.16	2.23	2.14
ENSDARG00000037995	protein_coding	gdf3	growth differentiation factor 3	421	487.83	448.41	452.41	3	2.22	2.19	2.13
ENSDARG00000116152	protein_coding	nkap	NFKB activating protein	464.46	458.78	431.95	451.73	3	2.29	2.15	2.11
ENSDARG00000109510	protein_coding	lsm12b	LSM12 homolog b	440.98	503.3	410.85	451.71	3	2.25	2.21	2.07
ENSDARG00000075883	protein_coding	bub3	BUB3 mitotic checkpoint protein	376.85	463.04	503.82	447.9	3	2.14	2.16	2.21
ENSDARG00000040513	protein_coding	zgc:92313	zgc:92313	404.19	466.71	468.09	446.33	3	2.19	2.16	2.16
ENSDARG00000036064	protein_coding	cnep1r1	CTD nuclear envelope phosphatase 1 regulatory subunit 1	399.05	473.23	461.09	444.46	3	2.18	2.17	2.15
ENSDARG00000116372	protein_coding	uqcrq	ubiquinol-cytochrome c reductase, complex III subunit VII	350.92	498.96	481.35	443.74	3	2.09	2.21	2.18
ENSDARG00000015543	protein_coding	s100a1	S100 calcium binding protein A1	377.93	449.63	500.71	442.76	3	2.14	2.14	2.21
ENSDARG00000076283	protein_coding	snrpd3l	small nuclear ribonucleoprotein D3 polypeptide, like	386.17	467.04	474.79	442.66	3	2.16	2.16	2.17
ENSDARG00000099733	protein_coding	CIR1	corepressor interacting with RBPJ, 1	329.97	502.75	491.79	441.5	3	2.05	2.21	2.2
ENSDARG00000015853	protein_coding	CR846080.1		368.69	505.46	449.14	441.1	3	2.13	2.21	2.14
ENSDARG00000028335	protein_coding	hmga1a	high mobility group AT-hook 1a	428.99	437.25	451.45	439.23	3	2.23	2.12	2.14
ENSDARG00000087193	protein_coding	prrg2	proline rich Gla (G-carboxyglutamic acid) 2	350.02	458.44	502.22	436.89	3	2.09	2.15	2.21
ENSDARG00000016691	protein_coding	cd9b	CD9 molecule b	409.25	467.47	433.18	436.63	3	2.2	2.16	2.11
ENSDARG00000027169	protein_coding	kpna7	karyopherin alpha 7 (importin alpha 8)	349.97	501.91	452.86	434.91	3	2.09	2.21	2.14
ENSDARG00000031776	protein_coding	zgc:92066	zgc:92066	423.76	471.6	407.8	434.39	3	2.22	2.17	2.07
ENSDARG00000059360	protein_coding	srsf3b	serine/arginine-rich splicing factor 3b	376.23	440.83	484.58	433.88	3	2.14	2.12	2.19
ENSDARG00000035146	protein_coding	polr2j	polymerase (RNA) II (DNA directed) polypeptide J	410.28	476.23	412.27	432.93	3	2.2	2.17	2.08
ENSDARG00000012485	protein_coding	aurka	aurora kinase A	322.99	535.43	439.84	432.75	3	2.03	2.25	2.12
ENSDARG00000036675	protein_coding	hnrnpa1b	heterogeneous nuclear ribonucleoprotein A1b	381.13	480.43	436.28	432.61	3	2.15	2.18	2.12
ENSDARG00000012274	protein_coding	eif4e1c	eukaryotic translation initiation factor 4E family member 1c	397.57	491.49	407.17	432.08	3	2.18	2.2	2.07
ENSDARG00000063899	protein_coding	mt-nd2	NADH dehydrogenase 2, mitochondrial	436.64	501.89	354.49	431.01	3	2.24	2.21	1.97
ENSDARG00000011740	protein_coding	u2af2b	U2 small nuclear RNA auxiliary factor 2b	290.76	530.61	455.59	425.65	3	1.96	2.25	2.15
ENSDARG00000096849	protein_coding	si:dkey-16p21.8	si:dkey-16p21.8	386.48	448.22	436.74	423.81	3	2.16	2.13	2.12
ENSDARG00000057484	protein_coding	srsf2a	serine/arginine-rich splicing factor 2a	361.09	447.71	460	422.94	3	2.11	2.13	2.15
ENSDARG00000100003	protein_coding	glulb	glutamate-ammonia ligase (glutamine synthase) b	307.34	489.51	469.93	422.26	3	2	2.19	2.17
ENSDARG00000068123	protein_coding	gkap1	G kinase anchoring protein 1	344.1	450.04	469.28	421.14	3	2.08	2.14	2.17
ENSDARG00000055524	protein_coding	rnf7	ring finger protein 7	305.21	508.75	439.06	417.67	3	1.99	2.22	2.12
ENSDARG00000043154	protein_coding	ucp2	uncoupling protein 2	367.4	433.63	449.42	416.82	3	2.12	2.11	2.14
ENSDARG00000016855	protein_coding	sf3b5	splicing factor 3b, subunit 5	348.83	444.98	454.43	416.08	3	2.09	2.13	2.14
ENSDARG00000002304	protein_coding	gins2	GINS complex subunit 2	340.57	493.26	414.18	416	3	2.07	2.2	2.08
ENSDARG00000031495	protein_coding	seta	SET nuclear proto-oncogene a	329.48	463.93	454.16	415.86	3	2.05	2.16	2.14
ENSDARG00000036316	protein_coding	rpl39	ribosomal protein L39	442.91	394.91	409.46	415.76	3	2.25	2.05	2.07
ENSDARG00000039424	protein_coding	snrpb2	small nuclear ribonucleoprotein polypeptide B2	398.66	427.02	419.73	415.14	3	2.18	2.1	2.09
ENSDARG00000015657	protein_coding	zgc:77112	zgc:77112	354.85	430.06	460.49	415.13	3	2.1	2.11	2.15
ENSDARG00000013351	protein_coding	cirbpb	cold inducible RNA binding protein b	411.4	424.87	402.97	413.08	3	2.2	2.1	2.06
ENSDARG00000015709	protein_coding	hsd17b12a	hydroxysteroid (17-beta) dehydrogenase 12a	338.41	448.51	447.83	411.58	3	2.07	2.13	2.13
ENSDARG00000031044	protein_coding	lipg	lipase, endothelial	344.64	419.64	469.96	411.41	3	2.08	2.09	2.17
ENSDARG00000008803	protein_coding	marcksb	myristoylated alanine-rich protein kinase C substrate b	361.25	432.84	430.63	408.24	3	2.11	2.11	2.11
ENSDARG00000025073	protein_coding	rpl18a	ribosomal protein L18a	417.21	396.96	409.97	408.05	3	2.21	2.05	2.07
ENSDARG00000102531	protein_coding	anapc11	APC11 anaphase promoting complex subunit 11 homolog (yeast)	346.54	430.98	444.36	407.29	3	2.08	2.11	2.13
ENSDARG00000099664	protein_coding	selenof	selenoprotein F	359.29	426.64	435.78	407.24	3	2.11	2.1	2.11
ENSDARG00000101037	protein_coding	asf1ba	anti-silencing function 1Ba histone chaperone	397.55	417.1	405.26	406.64	3	2.18	2.09	2.07
ENSDARG00000087402	protein_coding	tpm1	tropomyosin 1 (alpha)	271.85	473.34	474.48	406.56	3	1.91	2.17	2.17
ENSDARG00000110073	protein_coding	epcam	epithelial cell adhesion molecule	273.23	444.91	500.74	406.29	3	1.92	2.13	2.21
ENSDARG00000002597	protein_coding	pabpc1l	poly(A) binding protein, cytoplasmic 1-like	361.81	439.82	416.61	406.08	3	2.11	2.12	2.08
ENSDARG00000013863	protein_coding	fam133b	family with sequence similarity 133, member B	415.32	429.31	367.59	404.07	3	2.21	2.1	2
ENSDARG00000057854	protein_coding	sap18	Sin3A-associated protein	314.11	438.03	459.01	403.72	3	2.01	2.12	2.15
ENSDARG00000115730	protein_coding	btg3	B-cell translocation gene 3	331.42	462.58	417.04	403.68	3	2.05	2.16	2.08
ENSDARG00000105231	protein_coding	kmt5aa	lysine methyltransferase 5Aa	316.64	454.76	431.86	401.09	3	2.02	2.14	2.11
ENSDARG00000004169	protein_coding	stmn1a	stathmin 1a	416.69	358.16	427.7	400.85	3	2.21	1.98	2.1
ENSDARG00000012234	protein_coding	psme3	proteasome activator subunit 3	330.34	452.65	415.73	399.57	3	2.05	2.14	2.08
ENSDARG00000059308	protein_coding	golt1bb	golgi transport 1Bb	336.12	441.73	417.53	398.46	3	2.06	2.12	2.09
ENSDARG00000041232	protein_coding	rps29	ribosomal protein S29	425.47	411.01	358.59	398.35	3	2.23	2.08	1.98
ENSDARG00000055086	protein_coding	ggnbp2	gametogenetin binding protein 2	326.2	426.01	442.42	398.21	3	2.04	2.1	2.13
ENSDARG00000095897	protein_coding	atp5f1e	ATP synthase F1 subunit epsilon	387.02	462.48	344.14	397.88	3	2.16	2.15	1.95
ENSDARG00000091931	protein_coding	gpatch4	G patch domain containing 4	428.46	391.35	373.04	397.62	3	2.23	2.04	2.01
ENSDARG00000042927	protein_coding	mapre1a	microtubule-associated protein, RP/EB family, member 1a	285.31	438.19	462.04	395.18	3	1.95	2.12	2.15
ENSDARG00000029500	protein_coding	rpl34	ribosomal protein L34	261.37	475.42	439.34	392.04	3	1.89	2.17	2.12
ENSDARG00000111240	protein_coding	dhrs13a.2	dehydrogenase/reductase (SDR family) member 13a, tandem duplicate 2	379.87	440.39	355.2	391.82	3	2.15	2.12	1.97
ENSDARG00000057234	protein_coding	chtopa	chromatin target of PRMT1a	351.52	405.73	412.77	390.01	3	2.09	2.07	2.08
ENSDARG00000014324	protein_coding	sh2d5	SH2 domain containing 5	253.04	451.68	461.39	388.7	3	1.86	2.14	2.15
ENSDARG00000026908	protein_coding	tmed2	transmembrane p24 trafficking protein 2	303.82	412.37	445.32	387.17	3	1.99	2.08	2.13
ENSDARG00000078113	protein_coding	atp5mea	ATP synthase membrane subunit ea	292.11	477.93	389.53	386.52	3	1.96	2.18	2.04
ENSDARG00000078785	protein_coding	tmem258	transmembrane protein 258	354.72	394.25	403.65	384.2	3	2.1	2.05	2.06
ENSDARG00000038030	protein_coding	rbx1	ring-box 1, E3 ubiquitin protein ligase	347.78	448.59	355.14	383.84	3	2.09	2.13	1.97
ENSDARG00000000069	protein_coding	dap	death-associated protein	334.08	374.11	440.17	382.79	3	2.06	2.01	2.12
ENSDARG00000100371	protein_coding	eef2b	eukaryotic translation elongation factor 2b	386.84	399.02	362.23	382.7	3	2.16	2.06	1.99
ENSDARG00000098378	lincRNA	CU694197.1		307.02	419.73	420.6	382.45	3	2	2.09	2.09
ENSDARG00000010553	protein_coding	mmgt1	membrane magnesium transporter 1	289.41	437.51	417.48	381.47	3	1.96	2.12	2.09
ENSDARG00000037158	protein_coding	rcc1	regulator of chromosome condensation 1	334.28	381.23	427.19	380.9	3	2.06	2.02	2.1
ENSDARG00000003599	protein_coding	rpl3	ribosomal protein L3	368.24	424.3	348.3	380.28	3	2.13	2.1	1.96
ENSDARG00000033738	protein_coding	MYL6	myosin light chain 6	328.9	384.2	425.28	379.46	3	2.05	2.03	2.1
ENSDARG00000116987	protein_coding	anapc11	APC11 anaphase promoting complex subunit 11 homolog (yeast)	334.85	393.69	408.53	379.03	3	2.06	2.05	2.07
ENSDARG00000026862	protein_coding	aktip	akt interacting protein	315.06	394.03	426.45	378.51	3	2.02	2.05	2.1
ENSDARG00000069744	protein_coding	mos	v-mos Moloney murine sarcoma viral oncogene homolog	323.64	426.09	380.53	376.75	3	2.03	2.1	2.02
ENSDARG00000043665	protein_coding	glrx5	glutaredoxin 5 homolog (S. cerevisiae)	324.47	397.22	400.43	374.04	3	2.04	2.05	2.06
ENSDARG00000058729	protein_coding	akirin2	akirin 2	257.8	436.78	424.73	373.1	3	1.88	2.12	2.1
ENSDARG00000099439	protein_coding	serp1	stress-associated endoplasmic reticulum protein 1	305.76	377.66	434.92	372.78	3	1.99	2.02	2.11
ENSDARG00000011201	protein_coding	rplp2l	ribosomal protein, large P2, like	390.34	363.8	363.82	372.65	3	2.17	1.99	1.99
ENSDARG00000070723	protein_coding	ndufa9a	NADH:ubiquinone oxidoreductase subunit A9a	338.17	428.03	347.64	371.28	3	2.07	2.1	1.96
ENSDARG00000105177	protein_coding	ilf3b	interleukin enhancer binding factor 3b	277.52	389.9	436.68	368.03	3	1.93	2.04	2.12
ENSDARG00000011125	protein_coding	snrpb	small nuclear ribonucleoprotein polypeptides B and B1	350.31	341.54	411.81	367.89	3	2.09	1.95	2.08
ENSDARG00000063914	protein_coding	mt-nd3	NADH dehydrogenase 3, mitochondrial	350.07	458.48	288.43	365.66	3	2.09	2.15	1.83
ENSDARG00000071403	protein_coding	oaz1a	ornithine decarboxylase antizyme 1a	270.08	421.09	401.91	364.36	3	1.91	2.09	2.06
ENSDARG00000023330	protein_coding	anp32b	acidic (leucine-rich) nuclear phosphoprotein 32 family, member B	319.55	415.89	348.27	361.24	3	2.03	2.08	1.96
ENSDARG00000042823	protein_coding	spcs2	signal peptidase complex subunit 2	302.16	396.84	379.72	359.57	3	1.99	2.05	2.02
ENSDARG00000111489	protein_coding	ppp2cb	protein phosphatase 2, catalytic subunit, beta isozyme	323.06	361.77	390.22	358.35	3	2.03	1.99	2.04
ENSDARG00000028523	protein_coding	inip	ints3 and nabp interacting protein	276.75	400.82	391.59	356.39	3	1.93	2.06	2.04
ENSDARG00000037640	protein_coding	aurkb	aurora kinase B	326.72	401.24	340.67	356.21	3	2.04	2.06	1.95
ENSDARG00000113743	protein_coding	gmnn	geminin, DNA replication inhibitor	342.42	349.26	374.8	355.49	3	2.07	1.97	2.01
ENSDARG00000092702	protein_coding	si:dkeyp-20e4.8	si:dkeyp-20e4.8	318.52	398.14	347.07	354.58	3	2.02	2.05	1.96
ENSDARG00000003920	protein_coding	setb	SET nuclear proto-oncogene b	327.3	369.8	365.49	354.2	3	2.04	2	1.99
ENSDARG00000004529	protein_coding	zgc:173742	zgc:173742	249.71	412.51	398.9	353.71	3	1.85	2.08	2.05
ENSDARG00000033126	protein_coding	prkrip1	PRKR interacting protein 1	361.09	393.66	302.29	352.35	3	2.11	2.05	1.86
ENSDARG00000056307	protein_coding	znf706	zinc finger protein 706	296.11	368.34	389.09	351.18	3	1.97	2	2.04
ENSDARG00000089681	protein_coding	btf3l4	basic transcription factor 3-like 4	274.09	358.46	418.29	350.28	3	1.92	1.98	2.09
ENSDARG00000024844	protein_coding	max	myc associated factor X	274.91	406.26	363.14	348.1	3	1.92	2.07	1.99
ENSDARG00000045847	protein_coding	si:ch211-214j24.10	si:ch211-214j24.10	249.74	415.85	378.11	347.9	3	1.85	2.08	2.02
ENSDARG00000035678	protein_coding	zgc:91910	zgc:91910	299.3	369.66	374.47	347.81	3	1.98	2	2.01
ENSDARG00000045542	protein_coding	lamtor4	late endosomal/lysosomal adaptor, MAPK and MTOR activator 4	248.45	357.67	431.59	345.9	3	1.85	1.98	2.11
ENSDARG00000112203	protein_coding	snrpd3	small nuclear ribonucleoprotein D3 polypeptide	272.04	254.17	510.19	345.47	3	1.91	1.75	2.22
ENSDARG00000042837	protein_coding	atp1b3b	ATPase Na+/K+ transporting subunit beta 3b	249.38	427.41	352.29	343.03	3	1.85	2.1	1.97
ENSDARG00000006225	protein_coding	ddx39aa	DEAD (Asp-Glu-Ala-Asp) box polypeptide 39Aa	253.42	398.32	373.67	341.8	3	1.86	2.05	2.01
ENSDARG00000094300	protein_coding	nupr1a	nuclear protein 1a	356.96	355.36	310.98	341.1	3	2.1	1.98	1.88
ENSDARG00000054578	protein_coding	arl6ip1	ADP-ribosylation factor-like 6 interacting protein 1	349.67	364.23	307.61	340.5	3	2.09	1.99	1.88
ENSDARG00000012718	protein_coding	wee2	WEE1 homolog 2 (S. pombe)	249.45	383.5	388.46	340.47	3	1.85	2.03	2.04
ENSDARG00000096603	protein_coding	bmb	brambleberry	267.89	378.75	370.62	339.09	3	1.9	2.02	2
ENSDARG00000056515	protein_coding	spsb1	splA/ryanodine receptor domain and SOCS box containing 1	292.94	331.22	392.33	338.83	3	1.96	1.93	2.04
ENSDARG00000114552	protein_coding	siva1	SIVA1, apoptosis-inducing factor	286.64	342.79	385.97	338.47	3	1.95	1.95	2.03
ENSDARG00000092856	protein_coding	si:ch211-210c8.7	si:ch211-210c8.7	308.04	327.12	379.44	338.2	3	2	1.92	2.02
ENSDARG00000052073	protein_coding	blcap	bladder cancer associated protein	259.63	375.66	378.44	337.91	3	1.88	2.01	2.02
ENSDARG00000001788	protein_coding	atp5po	ATP synthase peripheral stalk subunit OSCP	321.07	367.1	324.4	337.52	3	2.03	2	1.91
ENSDARG00000098622	protein_coding	ccne1	cyclin E1	308.73	327.33	375.37	337.14	3	2	1.92	2.01
ENSDARG00000099918	protein_coding	arl4aa	ADP-ribosylation factor-like 4aa	333.25	339	338.19	336.81	3	2.06	1.95	1.94
ENSDARG00000099241	protein_coding	ppp2cb	protein phosphatase 2, catalytic subunit, beta isozyme	339.06	326.79	343.28	336.38	3	2.07	1.92	1.95
ENSDARG00000109842	protein_coding	capza1b	capping actin protein of muscle Z-line subunit alpha 1b	280.94	373	354.64	336.19	3	1.94	2.01	1.97
ENSDARG00000100825	protein_coding	calm3a	calmodulin 3a (phosphorylase kinase, delta)	363.2	369.15	275.4	335.92	3	2.12	2	1.8
ENSDARG00000011094	protein_coding	ccna2	cyclin A2	293.44	353.79	357.53	334.92	3	1.97	1.97	1.98
ENSDARG00000112010	protein_coding	sub1b	SUB1 homolog, transcriptional regulator b	188.66	357.43	456.08	334.06	3	1.66	1.98	2.15
ENSDARG00000104011	protein_coding	rps17	ribosomal protein S17	381.5	330.48	289.71	333.9	3	2.15	1.93	1.84
ENSDARG00000033175	protein_coding	snrpe	small nuclear ribonucleoprotein polypeptide E	300.87	402.26	296.26	333.13	3	1.98	2.06	1.85
ENSDARG00000111297	protein_coding	CR753897.1		331.23	409.24	258.34	332.94	3	2.05	2.07	1.76
ENSDARG00000046141	protein_coding	zgc:162025	zgc:162025	320.88	385.11	291.43	332.47	3	2.03	2.03	1.84
ENSDARG00000055510	protein_coding	ypel3	yippee-like 3	313.69	317.17	365.23	332.03	3	2.01	1.9	1.99
ENSDARG00000111165	protein_coding	hist1h4l	histone 1, H4, like	346.28	375.54	273.15	331.66	3	2.08	2.01	1.79
ENSDARG00000057007	protein_coding	ctbp1	C-terminal binding protein 1	321.95	326.68	345.61	331.42	3	2.03	1.92	1.96
ENSDARG00000099148	protein_coding	bzw1b	basic leucine zipper and W2 domains 1b	279.07	348.75	362.21	330.01	3	1.93	1.96	1.99
ENSDARG00000005108	protein_coding	oclna	occludin a	270.88	359.07	359.8	329.92	3	1.91	1.98	1.98
ENSDARG00000020261	protein_coding	rab2a	RAB2A, member RAS oncogene family	350.83	329.91	308.24	329.66	3	2.09	1.93	1.88
ENSDARG00000045051	protein_coding	slc16a3	solute carrier family 16 (monocarboxylate transporter), member 3	357.08	212.88	418.27	329.41	3	2.1	1.63	2.09
ENSDARG00000109314	protein_coding	taf13	TATA-box binding protein associated factor 13	203.23	380.81	400.1	328.05	3	1.71	2.02	2.06
ENSDARG00000007438	protein_coding	ube2ib	ubiquitin-conjugating enzyme E2Ib	303.27	355.6	323.24	327.37	3	1.99	1.98	1.91
ENSDARG00000098574	protein_coding	srsf11	serine/arginine-rich splicing factor 11	254.44	376.15	350.1	326.9	3	1.87	2.02	1.96
ENSDARG00000004189	protein_coding	cbx1a	chromobox homolog 1a (HP1 beta homolog Drosophila)	302.72	326.35	348.62	325.9	3	1.99	1.92	1.96
ENSDARG00000115707	protein_coding	rpl32	ribosomal protein L32	320.52	343.85	312.35	325.57	3	2.03	1.96	1.89
ENSDARG00000011239	protein_coding	ppp1r14aa	protein phosphatase 1, regulatory (inhibitor) subunit 14Aa	267.53	358.71	350.04	325.42	3	1.9	1.98	1.96
ENSDARG00000009942	protein_coding	cdc6	cell division cycle 6 homolog (S. cerevisiae)	273.59	347.19	354.23	325	3	1.92	1.96	1.97
ENSDARG00000055475	protein_coding	rps27.2	ribosomal protein S27, isoform 2	287.55	368.98	315.89	324.14	3	1.95	2	1.89
ENSDARG00000052334	protein_coding	ociad1	OCIA domain containing 1	240.81	389.43	341.92	324.05	3	1.83	2.04	1.95
ENSDARG00000104702	protein_coding	cat	catalase	277.73	372.16	321.71	323.87	3	1.93	2.01	1.91
ENSDARG00000074242	protein_coding	serbp1a	SERPINE1 mRNA binding protein 1a	340.63	393.03	233.34	322.33	3	2.07	2.05	1.69
ENSDARG00000054290	protein_coding	acin1a	apoptotic chromatin condensation inducer 1a	322.87	341.92	299.55	321.45	3	2.03	1.95	1.86
ENSDARG00000012603	protein_coding	eif3ja	eukaryotic translation initiation factor 3, subunit Ja	343.42	347.7	272.46	321.19	3	2.08	1.96	1.79
ENSDARG00000038787	protein_coding	tmub1	transmembrane and ubiquitin-like domain containing 1	261.57	348.54	353.36	321.15	3	1.89	1.96	1.97
ENSDARG00000105444	protein_coding	hist1h2a11	histone cluster 1 H2A family member 11	302.42	365.19	294.89	320.83	3	1.99	2	1.85
ENSDARG00000043631	protein_coding	bcas2	BCAS2, pre-mRNA processing factor	220.56	365.39	376.45	320.8	3	1.77	2	2.01
ENSDARG00000102634	protein_coding	parn	poly(A)-specific ribonuclease (deadenylation nuclease)	361.42	317.57	277.65	318.88	3	2.11	1.9	1.81
ENSDARG00000053058	protein_coding	rps11	ribosomal protein S11	329.49	328.96	298	318.82	3	2.05	1.93	1.85
ENSDARG00000063646	protein_coding	lnpa	limb and neural patterns a	231.59	349.11	375.36	318.68	3	1.8	1.97	2.01
ENSDARG00000034897	protein_coding	rps10	ribosomal protein S10	262.92	386.3	305.81	318.34	3	1.89	2.03	1.87
ENSDARG00000041811	protein_coding	rps25	ribosomal protein S25	338.77	310.44	305.28	318.16	3	2.07	1.89	1.87
ENSDARG00000020043	protein_coding	cnot8	CCR4-NOT transcription complex, subunit 8	258.52	346.2	343.98	316.23	3	1.88	1.96	1.95
ENSDARG00000045487	protein_coding	rps16	ribosomal protein S16	306.58	335.41	306.32	316.11	3	2	1.94	1.87
ENSDARG00000016724	protein_coding	zgc:162339	zgc:162339	353.2	260.08	334.47	315.92	3	2.1	1.77	1.93
ENSDARG00000015427	protein_coding	hdac1	histone deacetylase 1	274.75	344.61	327.78	315.71	3	1.92	1.96	1.92
ENSDARG00000034080	protein_coding	plcd1b	phospholipase C, delta 1b	256.18	318.02	371.15	315.12	3	1.87	1.9	2
ENSDARG00000079467	protein_coding	si:ch73-15b2.5	si:ch73-15b2.5	218.32	373.21	352.92	314.82	3	1.76	2.01	1.97
ENSDARG00000035282	protein_coding	emc6	ER membrane protein complex subunit 6	245.4	343.77	354.87	314.68	3	1.84	1.96	1.97
ENSDARG00000032997	protein_coding	rnf185	ring finger protein 185	266.31	362.04	313.06	313.8	3	1.9	1.99	1.89
ENSDARG00000036875	protein_coding	rps12	ribosomal protein S12	323.44	314.51	301.88	313.28	3	2.03	1.9	1.86
ENSDARG00000093503	protein_coding	rsf1b.1	remodeling and spacing factor 1b, tandem duplicate 1	285.36	341.13	312.63	313.04	3	1.95	1.95	1.89
ENSDARG00000073787	protein_coding	si:ch73-303b9.1	si:ch73-303b9.1	289.86	225.59	422.32	312.59	3	1.96	1.67	2.09
ENSDARG00000088383	protein_coding	cox5aa	cytochrome c oxidase subunit 5Aa	272.28	372.2	292.68	312.39	3	1.91	2.01	1.84
ENSDARG00000102115	protein_coding	ndufc2	NADH:ubiquinone oxidoreductase subunit C2	250.55	317.96	368.09	312.2	3	1.86	1.9	2
ENSDARG00000077777	protein_coding	tmsb4x	thymosin beta 4 X-linked	394.12	339.98	201.92	312.01	3	2.17	1.95	1.59
ENSDARG00000015649	protein_coding	rap2c	RAP2C, member of RAS oncogene family	263.92	349.11	321.43	311.49	3	1.89	1.97	1.91
ENSDARG00000111871	protein_coding	calm2a	calmodulin 2a (phosphorylase kinase, delta)	194.27	462.38	277.78	311.48	3	1.68	2.15	1.81
ENSDARG00000053912	protein_coding	fbl	fibrillarin	235.18	352.45	346.78	311.47	3	1.81	1.97	1.96
ENSDARG00000097057	protein_coding	fxyd6l	FXYD domain containing ion transport regulator 6 like	235.08	355.41	337.15	309.21	3	1.81	1.98	1.94
ENSDARG00000037491	protein_coding	bmp15	bone morphogenetic protein 15	284.99	316.82	325.14	308.98	3	1.95	1.9	1.91
ENSDARG00000040725	protein_coding	zgc:114130	zgc:114130	298.78	287.71	339.6	308.7	3	1.98	1.84	1.94
ENSDARG00000018890	protein_coding	snrpa	small nuclear ribonucleoprotein polypeptide A	276.79	325.83	320.85	307.83	3	1.93	1.92	1.91
ENSDARG00000074289	protein_coding	tuba4l	tubulin, alpha 4 like	199.91	402.07	319.39	307.12	3	1.7	2.06	1.9
ENSDARG00000019951	protein_coding	sec62	SEC62 homolog, preprotein translocation factor	332	327.27	261.73	307	3	2.05	1.92	1.77
ENSDARG00000070623	protein_coding	med10	mediator complex subunit 10	232.96	350.4	337.32	306.89	3	1.8	1.97	1.94
ENSDARG00000103211	protein_coding	si:dkey-19b23.8	si:dkey-19b23.8	249.47	315.38	353.98	306.28	3	1.85	1.9	1.97
ENSDARG00000042566	protein_coding	rps7	ribosomal protein S7	307.72	339.49	270.69	305.97	3	2	1.95	1.79
ENSDARG00000113402	protein_coding	polr2l	polymerase (RNA) II (DNA directed) polypeptide L	269.37	348.63	299.12	305.71	3	1.91	1.96	1.86
ENSDARG00000020482	protein_coding	nono	non-POU domain containing, octamer-binding	236.65	328.84	350.5	305.33	3	1.82	1.93	1.97
ENSDARG00000043360	protein_coding	dph3	diphthamide biosynthesis 3	257.03	344.18	313.24	304.82	3	1.87	1.96	1.89
ENSDARG00000103145	protein_coding	cdk2ap2	cyclin-dependent kinase 2 associated protein 2	209.17	355.06	346.15	303.46	3	1.73	1.98	1.96
ENSDARG00000092693	protein_coding	tpt1	tumor protein, translationally-controlled 1	273.28	295.1	340.31	302.9	3	1.92	1.85	1.95
ENSDARG00000035329	protein_coding	capns1a	calpain, small subunit 1 a	234.26	322.97	351.31	302.85	3	1.81	1.91	1.97
ENSDARG00000058996	protein_coding	jam2a	junctional adhesion molecule 2a	223.27	364.35	320.8	302.81	3	1.77	1.99	1.91
ENSDARG00000115361	protein_coding	avd	avidin	233.33	315.17	359.83	302.78	3	1.81	1.9	1.98
ENSDARG00000101406	protein_coding	rplp2	ribosomal protein, large P2	313.2	330.87	260.26	301.44	3	2.01	1.93	1.76
ENSDARG00000010246	protein_coding	prmt1	protein arginine methyltransferase 1	254.14	304.3	340.86	299.77	3	1.87	1.87	1.95
ENSDARG00000014898	protein_coding	ncbp2	nuclear cap binding protein subunit 2	239.64	317.09	332.98	296.57	3	1.82	1.9	1.93
ENSDARG00000023298	protein_coding	rps27.1	ribosomal protein S27, isoform 1	303.94	299.54	282.35	295.27	3	1.99	1.86	1.82
ENSDARG00000102009	protein_coding	ppp2r2d	protein phosphatase 2, regulatory subunit B, delta	278.38	324.03	283.34	295.25	3	1.93	1.92	1.82
ENSDARG00000063895	protein_coding	mt-nd1	NADH dehydrogenase 1, mitochondrial	301.77	363.72	220.22	295.24	3	1.99	1.99	1.65
ENSDARG00000005791	protein_coding	rpl28	ribosomal protein L28	330.11	254.83	299.57	294.84	3	2.05	1.75	1.86
ENSDARG00000019644	protein_coding	ldhba	lactate dehydrogenase Ba	227.06	345.1	311.08	294.41	3	1.79	1.96	1.88
ENSDARG00000022129	protein_coding	rbm4.3	RNA binding motif protein 4.3	267.64	284.86	326.83	293.11	3	1.9	1.83	1.92
ENSDARG00000116968	protein_coding	CR848813.2		232.57	300.69	344.83	292.7	3	1.8	1.86	1.95
ENSDARG00000067975	protein_coding	atp5if1a	ATP synthase inhibitory factor subunit 1a	233.43	345.98	295.7	291.7	3	1.81	1.96	1.85
ENSDARG00000053685	protein_coding	gtf2a2	general transcription factor IIA, 2	219.68	353.13	298.53	290.45	3	1.76	1.97	1.86
ENSDARG00000013822	protein_coding	anapc16	anaphase promoting complex subunit 16	206.68	352.79	311.68	290.39	3	1.72	1.97	1.89
ENSDARG00000095817	protein_coding	znhit6	zinc finger HIT-type containing 6	220.78	346.58	303.78	290.38	3	1.77	1.96	1.87
ENSDARG00000070161	protein_coding	vamp3	vesicle-associated membrane protein 3 (cellubrevin)	252.25	288.26	329.16	289.89	3	1.86	1.84	1.92
ENSDARG00000018461	protein_coding	zgc:56095	zgc:56095	235.54	306.36	327.2	289.7	3	1.81	1.88	1.92
ENSDARG00000021849	protein_coding	si:dkey-256h2.1	si:dkey-256h2.1	254.85	288.14	324.53	289.17	3	1.87	1.84	1.91
ENSDARG00000037739	protein_coding	zgc:112980	zgc:112980	274.27	294.08	298.69	289.01	3	1.92	1.85	1.86
ENSDARG00000026871	protein_coding	uchl1	ubiquitin carboxyl-terminal esterase L1 (ubiquitin thiolesterase)	237.18	286.54	343.18	288.97	3	1.82	1.83	1.95
ENSDARG00000053457	protein_coding	rpl23	ribosomal protein L23	332.97	300.13	233.57	288.89	3	2.05	1.86	1.69
ENSDARG00000102640	protein_coding	pdia3	protein disulfide isomerase family A, member 3	228.88	306.02	331.41	288.77	3	1.79	1.88	1.93
ENSDARG00000035433	protein_coding	arpc5lb	actin related protein 2/3 complex, subunit 5-like, b	250.59	315.96	298	288.18	3	1.86	1.9	1.85
ENSDARG00000063921	protein_coding	mt-nd5	NADH dehydrogenase 5, mitochondrial	281.45	321.8	260.37	287.87	3	1.94	1.91	1.76
ENSDARG00000069846	protein_coding	zgc:162944	zgc:162944	231.26	317.81	313.7	287.59	3	1.8	1.9	1.89
ENSDARG00000088091	protein_coding	pfn1	profilin 1	348.26	292.47	221.32	287.35	3	2.09	1.85	1.65
ENSDARG00000003938	protein_coding	rpa1	replication protein A1	230.9	311.55	318.01	286.82	3	1.8	1.89	1.9
ENSDARG00000004427	protein_coding	dpy30	dpy-30 histone methyltransferase complex regulatory subunit	188.28	359.39	311.62	286.43	3	1.66	1.99	1.89
ENSDARG00000058349	protein_coding	polr2l	polymerase (RNA) II (DNA directed) polypeptide L	257.19	332.77	269.31	286.42	3	1.87	1.93	1.79
ENSDARG00000111819	protein_coding	2018-09-06	septin 6	257.51	317.76	282.86	286.04	3	1.87	1.9	1.82
ENSDARG00000003531	protein_coding	tcea1	transcription elongation factor A (SII), 1	244.93	324.11	288.81	285.95	3	1.84	1.92	1.83
ENSDARG00000056410	protein_coding	fdx1	ferredoxin 1	232.4	305.81	319.22	285.81	3	1.8	1.88	1.9
ENSDARG00000010332	protein_coding	zgc:56231	zgc:56231	210.43	311.48	332.43	284.78	3	1.73	1.89	1.93
ENSDARG00000044820	protein_coding	cstf1	cleavage stimulation factor, 3' pre-RNA, subunit 1	236.88	330.79	282.81	283.5	3	1.82	1.93	1.82
ENSDARG00000015862	protein_coding	rpl5b	ribosomal protein L5b	338.91	292.93	216.48	282.77	3	2.07	1.85	1.64
ENSDARG00000013800	protein_coding	snrpd3	small nuclear ribonucleoprotein D3 polypeptide	240.05	234.91	372.28	282.41	3	1.83	1.7	2.01
ENSDARG00000093058	protein_coding	si:dkey-13i19.8	si:dkey-13i19.8	227.64	308.16	308.26	281.35	3	1.79	1.88	1.88
ENSDARG00000005738	protein_coding	rpf1	ribosome production factor 1 homolog	317.89	266.23	259.58	281.23	3	2.02	1.78	1.76
ENSDARG00000018904	protein_coding	cstf3	cleavage stimulation factor, 3' pre-RNA, subunit 3	242.72	321.16	278.88	280.92	3	1.83	1.91	1.81
ENSDARG00000059725	protein_coding	hypk	huntingtin interacting protein K	237.88	317.4	286.25	280.51	3	1.82	1.9	1.83
ENSDARG00000057698	protein_coding	ctsd	cathepsin D	236.21	313.07	291.84	280.37	3	1.81	1.89	1.84
ENSDARG00000041203	protein_coding	drap1	DR1-associated protein 1 (negative cofactor 2 alpha)	253.09	260.17	326.93	280.07	3	1.86	1.77	1.92
ENSDARG00000015551	protein_coding	fth1a	ferritin, heavy polypeptide 1a	301.4	251.67	286.08	279.72	3	1.98	1.75	1.83
ENSDARG00000008807	protein_coding	bokb	BOK, BCL2 family apoptosis regulator b	225.96	309.53	299.3	278.26	3	1.78	1.88	1.86
ENSDARG00000112656	protein_coding	rpl36a	ribosomal protein L36A	341.13	275.1	218.35	278.19	3	2.07	1.81	1.64
ENSDARG00000102317	protein_coding	rpl26	ribosomal protein L26	304.1	301.06	229.11	278.09	3	1.99	1.87	1.67
ENSDARG00000041607	protein_coding	eif4ebp3l	eukaryotic translation initiation factor 4E binding protein 3, like	283.99	307.01	242.97	277.99	3	1.94	1.88	1.71
ENSDARG00000030949	protein_coding	srprb	SRP receptor subunit beta	228.35	326.65	278.27	277.76	3	1.79	1.92	1.81
ENSDARG00000052109	protein_coding	zgc:114041	zgc:114041	239.26	318.82	274.96	277.68	3	1.82	1.9	1.8
ENSDARG00000071060	protein_coding	naa10	N(alpha)-acetyltransferase 10, NatA catalytic subunit	248	296.34	286.44	276.93	3	1.85	1.86	1.83
ENSDARG00000111416	protein_coding	faub	Finkel-Biskis-Reilly murine sarcoma virus (FBR-MuSV) ubiquitously expressed b	240.69	298.9	291.12	276.9	3	1.83	1.86	1.84
ENSDARG00000053101	protein_coding	prpf38b	pre-mRNA processing factor 38B	252.61	284.74	292.85	276.73	3	1.86	1.83	1.84
ENSDARG00000114419	protein_coding	dap	death-associated protein	215.17	293.68	317.56	275.47	3	1.75	1.85	1.9
ENSDARG00000004735	protein_coding	hnrnpub	heterogeneous nuclear ribonucleoprotein Ub	196.26	319.32	310.26	275.28	3	1.68	1.91	1.88
ENSDARG00000031795	protein_coding	abcf1	ATP-binding cassette, sub-family F (GCN20), member 1	251.74	345.06	228.63	275.14	3	1.86	1.96	1.67
ENSDARG00000024651	protein_coding	snrpa1	small nuclear ribonucleoprotein polypeptide A'	216.77	288.89	319.09	274.92	3	1.75	1.84	1.9
ENSDARG00000029445	protein_coding	EIF1B	eukaryotic translation initiation factor 1B	263.95	217.52	343.1	274.86	3	1.89	1.65	1.95
ENSDARG00000025386	protein_coding	lsm14b	LSM family member 14B	221.39	322.94	278.55	274.29	3	1.77	1.91	1.81
ENSDARG00000035676	protein_coding	ptp4a2b	protein tyrosine phosphatase type IVA, member 2b	233.22	284.67	304.4	274.1	3	1.81	1.83	1.87
ENSDARG00000069099	protein_coding	tmco1	transmembrane and coiled-coil domains 1	212.75	313.66	295.18	273.86	3	1.74	1.89	1.85
ENSDARG00000017762	protein_coding	srrt	serrate RNA effector molecule homolog (Arabidopsis)	242.91	289.83	287.27	273.34	3	1.83	1.84	1.83
ENSDARG00000037071	protein_coding	rps26	ribosomal protein S26	291.65	272.01	255.06	272.9	3	1.96	1.8	1.75
ENSDARG00000092115	protein_coding	eif4a1a	eukaryotic translation initiation factor 4A1A	262.92	218.35	336.02	272.43	3	1.89	1.65	1.94
ENSDARG00000116649	protein_coding	ube2e1	ubiquitin-conjugating enzyme E2E 1	227.9	307.85	281.44	272.4	3	1.79	1.88	1.82
ENSDARG00000005458	protein_coding	csnk1g2a	casein kinase 1, gamma 2a	214.23	300.33	302.29	272.28	3	1.75	1.86	1.86
ENSDARG00000023852	protein_coding	lsm4	LSM4 homolog, U6 small nuclear RNA and mRNA degradation associated	201.81	305.59	309.01	272.14	3	1.7	1.88	1.88
ENSDARG00000055389	protein_coding	si:dkey-67c22.2	si:dkey-67c22.2	307.88	259.31	247.35	271.51	3	2	1.77	1.73
ENSDARG00000053395	protein_coding	cdkn2aipnl	CDKN2A interacting protein N-terminal like	268.44	271.12	273.43	271	3	1.9	1.8	1.8
ENSDARG00000043484	protein_coding	ube2d2	ubiquitin-conjugating enzyme E2D 2 (UBC4/5 homolog, yeast)	241.69	274.24	296.88	270.94	3	1.83	1.8	1.85
ENSDARG00000076439	protein_coding	ppp4cb	protein phosphatase 4, catalytic subunit b	222.83	270.99	317.38	270.4	3	1.77	1.79	1.9
ENSDARG00000009336	protein_coding	aif1l	allograft inflammatory factor 1-like	287.75	258.92	263.82	270.17	3	1.95	1.76	1.77
ENSDARG00000101652	protein_coding	haus6	HAUS augmin-like complex, subunit 6	168.92	295.52	345.78	270.07	3	1.58	1.85	1.96
ENSDARG00000020232	protein_coding	eif6	eukaryotic translation initiation factor 6	214.91	310.2	281	268.7	3	1.75	1.89	1.81
ENSDARG00000039980	protein_coding	ppt1	palmitoyl-protein thioesterase 1 (ceroid-lipofuscinosis, neuronal 1, infantile)	185.62	269.34	351.11	268.69	3	1.65	1.79	1.97
ENSDARG00000103522	protein_coding	si:zfos-943e10.1	si:zfos-943e10.1	245.3	285.61	271.04	267.32	3	1.84	1.83	1.79
ENSDARG00000030237	protein_coding	pgrmc2	progesterone receptor membrane component 2	218.55	273.83	305.23	265.87	3	1.76	1.8	1.87
ENSDARG00000019444	protein_coding	ssr4	signal sequence receptor, delta	240.43	273.25	280.16	264.61	3	1.83	1.8	1.81
ENSDARG00000099642	protein_coding	dcun1d1	DCN1, defective in cullin neddylation 1, domain containing 1 (S. cerevisiae)	227.58	291.36	273.56	264.17	3	1.79	1.84	1.8
ENSDARG00000102291	protein_coding	eef1da	eukaryotic translation elongation factor 1 delta a (guanine nucleotide exchange protein)	273.15	294.75	224.38	264.09	3	1.92	1.85	1.66
ENSDARG00000038066	protein_coding	kpna2	karyopherin alpha 2 (RAG cohort 1, importin alpha 1)	281.26	282.61	226.5	263.45	3	1.94	1.82	1.67
ENSDARG00000115688	protein_coding	hirip3	HIRA interacting protein 3	270.73	256.27	261.69	262.9	3	1.91	1.76	1.77
ENSDARG00000098935	protein_coding	bxdc2	brix domain containing 2	226.54	294.41	267.51	262.82	3	1.78	1.85	1.78
ENSDARG00000042527	protein_coding	unga	uracil DNA glycosylase a	212.23	294.63	281.28	262.72	3	1.74	1.85	1.81
ENSDARG00000057699	protein_coding	styx	serine/threonine/tyrosine interacting protein	210.46	305.62	271.7	262.59	3	1.73	1.88	1.79
ENSDARG00000074100	protein_coding	zgc:163014	zgc:163014	169.07	314.58	302.51	262.06	3	1.58	1.9	1.86
ENSDARG00000054980	protein_coding	ebna1bp2	EBNA1 binding protein 2	226.65	311.25	245.94	261.28	3	1.79	1.89	1.72
ENSDARG00000013307	protein_coding	rpl19	ribosomal protein L19	243.99	283.49	256.27	261.25	3	1.84	1.83	1.75
ENSDARG00000103337	protein_coding	rrp1	ribosomal RNA processing 1	258.77	266.33	257.99	261.03	3	1.88	1.78	1.76
ENSDARG00000040161	protein_coding	zgc:92287	zgc:92287	211.64	249.32	321.74	260.9	3	1.74	1.74	1.91
ENSDARG00000004460	protein_coding	desi2	desumoylating isopeptidase 2	242.75	262.96	275.81	260.51	3	1.83	1.77	1.8
ENSDARG00000054804	protein_coding	anp32e	acidic (leucine-rich) nuclear phosphoprotein 32 family, member E	223.16	274.76	282.84	260.25	3	1.77	1.8	1.82
ENSDARG00000067717	protein_coding	tomm7	translocase of outer mitochondrial membrane 7 homolog (yeast)	245.15	326.36	209.11	260.21	3	1.84	1.92	1.61
ENSDARG00000098228	protein_coding	thrap3b	thyroid hormone receptor associated protein 3b	303.52	188.09	287.07	259.56	3	1.99	1.55	1.83
ENSDARG00000055655	protein_coding	birc5b	baculoviral IAP repeat containing 5b	248.09	269.83	260.45	259.46	3	1.85	1.79	1.76
ENSDARG00000070959	protein_coding	si:ch211-288g17.3	si:ch211-288g17.3	215.09	264.69	298.04	259.27	3	1.75	1.78	1.85
ENSDARG00000059908	protein_coding	si:ch211-217k17.7	si:ch211-217k17.7	263.39	256.38	257.86	259.21	3	1.89	1.76	1.76
ENSDARG00000101300	protein_coding	ssna1	Sjogren syndrome nuclear autoantigen 1	212.44	295.21	268.65	258.76	3	1.74	1.85	1.78
ENSDARG00000101472	protein_coding	pop4	POP4 homolog, ribonuclease P/MRP subunit	211.85	280.13	275.69	255.89	3	1.74	1.82	1.8
ENSDARG00000055250	protein_coding	si:ch211-132b12.8	si:ch211-132b12.8	254.86	265.57	246.47	255.63	3	1.87	1.78	1.72
ENSDARG00000026766	protein_coding	bcl2l10	BCL2 like 10	215.54	284.85	263.97	254.79	3	1.75	1.83	1.77
ENSDARG00000117464	lincRNA	AL935174.5	si:ch211-195b21.5	227.19	304.98	232.06	254.74	3	1.79	1.87	1.68
ENSDARG00000109789	protein_coding	ywhae1	tyrosine 3-monooxygenase/tryptophan 5-monooxygenase activation protein, epsilon polypeptide 1	184.52	301.48	277.59	254.53	3	1.64	1.87	1.81
ENSDARG00000109636	protein_coding	ywhae1	tyrosine 3-monooxygenase/tryptophan 5-monooxygenase activation protein, epsilon polypeptide 1	184.51	301.48	277.59	254.53	3	1.64	1.87	1.81
ENSDARG00000043257	protein_coding	ckbb	creatine kinase, brain b	221.52	238.52	303.03	254.36	3	1.77	1.71	1.87
ENSDARG00000109837	protein_coding	magoh	mago homolog, exon junction complex subunit	161.15	270.94	330.74	254.27	3	1.55	1.79	1.93
ENSDARG00000041921	protein_coding	hsbp1b	heat shock factor binding protein 1b	202.25	294.21	266.27	254.25	3	1.71	1.85	1.78
ENSDARG00000018574	protein_coding	sf3b4	splicing factor 3b, subunit 4	219.81	298.78	243.49	254.03	3	1.76	1.86	1.72
ENSDARG00000002791	protein_coding	atp1a1a.1	ATPase Na+/K+ transporting subunit alpha 1a, tandem duplicate 1	197.73	281.94	281.78	253.81	3	1.69	1.82	1.82
ENSDARG00000103101	protein_coding	si:ch211-235e9.6	si:ch211-235e9.6	206.33	282.69	270.33	253.12	3	1.72	1.82	1.79
ENSDARG00000020252	protein_coding	btbd10b	BTB (POZ) domain containing 10b	202.58	305.71	250.94	253.08	3	1.71	1.88	1.74
ENSDARG00000070618	protein_coding	tatdn2	TatD DNase domain containing 2	255.32	248.77	252.54	252.21	3	1.87	1.74	1.74
ENSDARG00000013031	protein_coding	mta2	metastasis associated 1 family, member 2	205.2	257.42	292.17	251.6	3	1.72	1.76	1.84
ENSDARG00000102294	protein_coding	fbxo11a	F-box protein 11a	246.75	261.87	243.1	250.57	3	1.84	1.77	1.72
ENSDARG00000043740	protein_coding	efcab11	EF-hand calcium binding domain 11	195.21	240.94	314.7	250.28	3	1.68	1.72	1.89
ENSDARG00000070656	protein_coding	si:ch211-69g19.2	si:ch211-69g19.2	193.34	267.24	290.03	250.2	3	1.67	1.79	1.84
ENSDARG00000037570	protein_coding	polr1d	RNA polymerase I and III subunit D	213.42	270.73	265.47	249.87	3	1.74	1.79	1.78
ENSDARG00000112524	protein_coding	zgc:162944	zgc:162944	181.16	297.32	269.42	249.3	3	1.63	1.86	1.79
ENSDARG00000017985	protein_coding	zgc:77739	zgc:77739	192.88	295.63	258.11	248.87	3	1.67	1.85	1.76
ENSDARG00000114004	protein_coding	rpl12	ribosomal protein L12	260.6	195.92	287.49	248	3	1.88	1.58	1.83
ENSDARG00000099640	protein_coding	eed	embryonic ectoderm development	174.11	292.93	275.92	247.65	3	1.6	1.85	1.8
ENSDARG00000046022	protein_coding	tmed7	transmembrane p24 trafficking protein 7	221.35	257.47	262.75	247.19	3	1.77	1.76	1.77
ENSDARG00000070471	protein_coding	tarbp2	TAR (HIV) RNA binding protein 2	205.75	280.18	251.8	245.91	3	1.72	1.82	1.74
ENSDARG00000076509	protein_coding	polr2d	polymerase (RNA) II (DNA directed) polypeptide D	160.68	264.65	312	245.78	3	1.54	1.78	1.89
ENSDARG00000074758	protein_coding	csde1	cold shock domain containing E1, RNA-binding	225.19	213.08	295.85	244.71	3	1.78	1.63	1.85
ENSDARG00000109414	protein_coding	uck1	uridine-cytidine kinase 1	199.68	299.45	233.31	244.15	3	1.7	1.86	1.69
ENSDARG00000005230	protein_coding	ssr2	signal sequence receptor, beta	164.09	357.27	210.42	243.93	3	1.56	1.98	1.62
ENSDARG00000054155	protein_coding	pcna	proliferating cell nuclear antigen	211.81	277.22	242.37	243.8	3	1.74	1.81	1.71
ENSDARG00000075421	protein_coding	pttg1	pituitary tumor-transforming 1	236.39	205.93	288.1	243.48	3	1.81	1.61	1.83
ENSDARG00000003151	protein_coding	skp1	S-phase kinase-associated protein 1	199.33	257.9	271.8	243.01	3	1.7	1.76	1.79
ENSDARG00000006316	protein_coding	rpl23a	ribosomal protein L23a	323.49	200.59	204.55	242.88	3	2.03	1.59	1.6
ENSDARG00000012972	protein_coding	cfl1l	cofilin 1 (non-muscle), like	191.64	279.95	256.71	242.76	3	1.67	1.82	1.75
ENSDARG00000037870	protein_coding	actb2	actin, beta 2	219.35	232.89	274.15	242.13	3	1.76	1.69	1.8
ENSDARG00000026723	protein_coding	syncripl	synaptotagmin binding, cytoplasmic RNA interacting protein, like	231.43	242.26	252.32	242	3	1.8	1.72	1.74
ENSDARG00000017093	protein_coding	emc8	ER membrane protein complex subunit 8	195.25	252.42	278.02	241.9	3	1.68	1.75	1.81
ENSDARG00000026616	protein_coding	zgc:113425	zgc:113425	160.15	314.26	250.54	241.65	3	1.54	1.89	1.74
ENSDARG00000014943	protein_coding	kif23	kinesin family member 23	194.72	262.23	267.75	241.57	3	1.68	1.77	1.78
ENSDARG00000060113	protein_coding	znf395a	zinc finger protein 395a	223.48	246.2	251.36	240.35	3	1.78	1.73	1.74
ENSDARG00000092873	protein_coding	zgc:193541	zgc:193541	232.48	268.98	218.52	239.99	3	1.8	1.79	1.64
ENSDARG00000037618	protein_coding	ddit4	DNA-damage-inducible transcript 4	238.58	208.87	269.26	238.9	3	1.82	1.62	1.79
ENSDARG00000012399	protein_coding	adssl	adenylosuccinate synthase, like	228.23	278.89	208.76	238.63	3	1.79	1.81	1.61
ENSDARG00000079508	protein_coding	fam114a2	family with sequence similarity 114, member A2	259.51	242.26	213.38	238.39	3	1.88	1.72	1.63
ENSDARG00000036144	protein_coding	tssc4	tumor suppressing subtransferable candidate 4	253.72	211.28	249.72	238.24	3	1.86	1.63	1.73
ENSDARG00000008735	protein_coding	atp6ap2	ATPase H+ transporting accessory protein 2	206.15	254.51	251.55	237.4	3	1.72	1.75	1.74
ENSDARG00000087996	protein_coding	pabpn1l	poly(A) binding protein, nuclear 1-like (cytoplasmic)	187.36	286.74	237.8	237.3	3	1.65	1.83	1.7
ENSDARG00000005172	protein_coding	dynll2b	dynein, light chain, LC8-type 2b	196.16	254.71	258.01	236.29	3	1.68	1.75	1.76
ENSDARG00000015128	protein_coding	rpl27	ribosomal protein L27	262.78	223.94	220.74	235.82	3	1.89	1.67	1.65
ENSDARG00000037846	protein_coding	hm13	histocompatibility (minor) 13	203.08	244.04	259.3	235.47	3	1.71	1.72	1.76
ENSDARG00000044956	protein_coding	zgc:114123	zgc:114123	197.75	273.69	234.98	235.47	3	1.69	1.8	1.69
ENSDARG00000030602	protein_coding	rps19	ribosomal protein S19	279.82	220.17	204.5	234.83	3	1.93	1.65	1.6
ENSDARG00000005513	protein_coding	naca	nascent polypeptide associated complex subunit alpha	188.68	289.34	225.96	234.66	3	1.66	1.84	1.66
ENSDARG00000041974	protein_coding	brk1	BRICK1, SCAR/WAVE actin-nucleating complex subunit	179.67	236.64	287.66	234.66	3	1.62	1.7	1.83
ENSDARG00000024109	protein_coding	naa40	N(alpha)-acetyltransferase 40, NatD catalytic subunit, homolog (S. cerevisiae)	196.01	231.28	274.44	233.91	3	1.68	1.69	1.8
ENSDARG00000097635	protein_coding	wu:fb18f06	wu:fb18f06	183.86	298.57	218.66	233.7	3	1.64	1.86	1.64
ENSDARG00000077607	protein_coding	dus2	dihydrouridine synthase 2	207.73	231.74	260.35	233.28	3	1.72	1.69	1.76
ENSDARG00000005454	protein_coding	tacc3	transforming, acidic coiled-coil containing protein 3	171.72	264.96	262.13	232.93	3	1.59	1.78	1.77
ENSDARG00000006003	protein_coding	mycla	MYCL proto-oncogene, bHLH transcription factor a	204.46	247.57	245.86	232.63	3	1.71	1.73	1.72
ENSDARG00000025566	protein_coding	slc25a3b	solute carrier family 25 (mitochondrial carrier; phosphate carrier), member 3b	206.4	251.21	238.62	232.08	3	1.72	1.74	1.7
ENSDARG00000014577	protein_coding	rhpn2	rhophilin, Rho GTPase binding protein 2	231.19	250.46	214.52	232.06	3	1.8	1.74	1.63
ENSDARG00000010160	protein_coding	rps15a	ribosomal protein S15a	228.81	253.05	214.23	232.03	3	1.79	1.75	1.63
ENSDARG00000053447	protein_coding	ppp4r2b	protein phosphatase 4, regulatory subunit 2b	157.68	279.32	258.9	231.97	3	1.53	1.82	1.76
ENSDARG00000007720	protein_coding	sub1b	SUB1 homolog, transcriptional regulator b	158.93	244.49	291.98	231.8	3	1.54	1.73	1.84
ENSDARG00000052082	protein_coding	gabarapb	GABA(A) receptor-associated protein b	164.45	294.03	235.04	231.18	3	1.56	1.85	1.69
ENSDARG00000092112	protein_coding	tomm40	translocase of outer mitochondrial membrane 40 homolog (yeast)	166.32	281.43	245.58	231.11	3	1.57	1.82	1.72
ENSDARG00000052374	protein_coding	faf2	Fas associated factor family member 2	203.02	244.03	245.18	230.74	3	1.71	1.72	1.72
ENSDARG00000054063	protein_coding	arpc4	actin related protein 2/3 complex, subunit 4	200.84	232.49	257.68	230.33	3	1.7	1.69	1.75
ENSDARG00000012432	protein_coding	fam76b	family with sequence similarity 76, member B	163.86	240.93	283.26	229.35	3	1.56	1.72	1.82
ENSDARG00000052617	protein_coding	raver1	ribonucleoprotein, PTB-binding 1	179.88	200.97	307.19	229.35	3	1.62	1.59	1.88
ENSDARG00000023290	protein_coding	fabp3	fatty acid binding protein 3, muscle and heart	181.62	221.66	284.71	229.33	3	1.63	1.66	1.82
ENSDARG00000035427	protein_coding	surf6	surfeit 6	259.45	226.73	200.85	229.01	3	1.88	1.67	1.58
ENSDARG00000100028	protein_coding	pole2	polymerase (DNA directed), epsilon 2	193.94	246.12	246.62	228.89	3	1.68	1.73	1.72
ENSDARG00000035559	protein_coding	tp53	tumor protein p53	236.66	216.77	230.03	227.82	3	1.82	1.64	1.68
ENSDARG00000027749	protein_coding	hirip3	HIRA interacting protein 3	243.12	242.17	196.27	227.19	3	1.83	1.72	1.57
ENSDARG00000023472	protein_coding	ctnnb2	catenin, beta 2	190.48	238.31	251.27	226.68	3	1.66	1.71	1.74
ENSDARG00000005162	protein_coding	tpm3	tropomyosin 3	158.66	259.45	261.9	226.67	3	1.54	1.77	1.77
ENSDARG00000019230	protein_coding	rpl7a	ribosomal protein L7a	233.22	234.06	212.26	226.52	3	1.81	1.7	1.62
ENSDARG00000005619	protein_coding	nek2	NIMA-related kinase 2	188.66	239.58	251.16	226.47	3	1.66	1.71	1.74
ENSDARG00000019004	protein_coding	smarcd1	SWI/SNF related, matrix associated, actin dependent regulator of chromatin, subfamily d, member 1	191.84	242.18	243.05	225.69	3	1.67	1.72	1.71
ENSDARG00000116923	protein_coding	ndufb5	NADH:ubiquinone oxidoreductase subunit B5	182.33	276.06	218.56	225.65	3	1.63	1.81	1.64
ENSDARG00000094210	protein_coding	zgc:109934	zgc:109934	218.47	228.89	229.29	225.55	3	1.76	1.68	1.67
ENSDARG00000006389	protein_coding	smad2	SMAD family member 2	209.55	248.2	218.48	225.41	3	1.73	1.74	1.64
ENSDARG00000069527	protein_coding	ube2g1b	ubiquitin-conjugating enzyme E2G 1b (UBC7 homolog, yeast)	218.28	220.79	236.37	225.15	3	1.76	1.66	1.7
ENSDARG00000043453	protein_coding	rps5	ribosomal protein S5	255.61	213.75	205.43	224.93	3	1.87	1.63	1.6
ENSDARG00000010238	protein_coding	rbm22	RNA binding motif protein 22	188.67	255.52	229.47	224.55	3	1.66	1.76	1.68
ENSDARG00000006413	protein_coding	rpl38	ribosomal protein L38	259.47	232.42	179.93	223.94	3	1.88	1.69	1.51
ENSDARG00000017084	protein_coding	bud31	BUD31 homolog (S. cerevisiae)	165.65	263.32	242.7	223.89	3	1.57	1.78	1.71
ENSDARG00000094977	protein_coding	si:ch211-156j22.4	si:ch211-156j22.4	197.94	282.41	189.43	223.26	3	1.69	1.82	1.54
ENSDARG00000099194	protein_coding	CABZ01058261.1	inner centromere protein	208.19	240.89	218.2	222.43	3	1.73	1.72	1.64
ENSDARG00000091771	protein_coding	lysmd2	LysM, putative peptidoglycan-binding, domain containing 2	182.63	249.71	234.55	222.3	3	1.63	1.74	1.69
ENSDARG00000004261	protein_coding	tmed9	transmembrane p24 trafficking protein 9	208.27	203.79	254.82	222.29	3	1.73	1.6	1.75
ENSDARG00000005827	protein_coding	eif2s1a	eukaryotic translation initiation factor 2, subunit 1 alpha a	208.14	230.79	226.45	221.79	3	1.73	1.69	1.67
ENSDARG00000071198	protein_coding	fopnl	fgfr1op N-terminal like	158.89	250.15	253.9	220.98	3	1.54	1.74	1.74
ENSDARG00000017235	protein_coding	eif5a	eukaryotic translation initiation factor 5A	195.65	221.15	244.48	220.43	3	1.68	1.66	1.72
ENSDARG00000021806	protein_coding	zfp36l2	zinc finger protein 36, C3H type-like 2	220.26	230.45	209.25	219.99	3	1.77	1.69	1.61
ENSDARG00000116748	protein_coding	cdc42l	cell division cycle 42, like	224.96	249.87	185.12	219.99	3	1.78	1.74	1.53
ENSDARG00000090454	protein_coding	gnb1a	guanine nucleotide binding protein (G protein), beta polypeptide 1a	191.63	221.65	246.55	219.94	3	1.67	1.66	1.72
ENSDARG00000056160	protein_coding	hspd1	heat shock 60 protein 1	204.04	255.72	197.99	219.25	3	1.71	1.76	1.57
ENSDARG00000001241	protein_coding	puf60b	poly-U binding splicing factor b	193.21	214.98	248.68	218.96	3	1.67	1.64	1.73
ENSDARG00000071478	protein_coding	lnx2b	ligand of numb-protein X 2b	161.1	247.48	247.97	218.85	3	1.55	1.73	1.73
ENSDARG00000073961	protein_coding	si:ch211-160j14.2	si:ch211-160j14.2	206.34	224.81	224.85	218.67	3	1.72	1.67	1.66
ENSDARG00000034291	protein_coding	rpl37	ribosomal protein L37	207.59	239.33	208.76	218.56	3	1.72	1.71	1.61
ENSDARG00000070822	protein_coding	cnp	2',3'-cyclic nucleotide 3' phosphodiesterase	163.01	308.85	183.6	218.49	3	1.55	1.88	1.52
ENSDARG00000011373	protein_coding	mknk2a	MAP kinase interacting serine/threonine kinase 2a	207.21	231.34	216.88	218.48	3	1.72	1.69	1.64
ENSDARG00000040070	protein_coding	coil	coilin p80	218.22	228.07	207.36	217.88	3	1.76	1.68	1.61
ENSDARG00000006192	protein_coding	gatad2ab	GATA zinc finger domain containing 2Ab	186.41	238.51	227.97	217.63	3	1.65	1.71	1.67
ENSDARG00000020187	protein_coding	zgc:92027	zgc:92027	160.6	236.49	255.11	217.4	3	1.54	1.7	1.75
ENSDARG00000098627	protein_coding	gspt1l	G1 to S phase transition 1, like	162.9	257.69	229.66	216.75	3	1.55	1.76	1.68
ENSDARG00000115831	protein_coding	fdx1	ferredoxin 1	213.99	227.8	207.72	216.5	3	1.75	1.68	1.61
ENSDARG00000013379	protein_coding	ppp6r3	protein phosphatase 6, regulatory subunit 3	204.37	177.67	267.41	216.48	3	1.71	1.51	1.78
ENSDARG00000052674	protein_coding	csnk1a1	casein kinase 1, alpha 1	173.16	256.18	218.91	216.08	3	1.6	1.76	1.64
ENSDARG00000069708	protein_coding	cdc34a	cell division cycle 34 homolog (S. cerevisiae) a	202.56	221.61	222.3	215.49	3	1.71	1.66	1.65
ENSDARG00000013382	protein_coding	cwc15	CWC15 spliceosome-associated protein homolog (S. cerevisiae)	159.17	250.11	236.26	215.18	3	1.54	1.74	1.7
ENSDARG00000029353	protein_coding	serpine2	serpin peptidase inhibitor, clade E (nexin, plasminogen activator inhibitor type 1), member 2	180.11	270.26	194.69	215.02	3	1.62	1.79	1.56
ENSDARG00000032970	protein_coding	cox4i1	cytochrome c oxidase subunit 4I1	213.7	183.46	246.84	214.67	3	1.74	1.53	1.73
ENSDARG00000052103	protein_coding	dtymk	deoxythymidylate kinase (thymidylate kinase)	153.9	254.09	235.27	214.42	3	1.51	1.75	1.69
ENSDARG00000033647	protein_coding	smarcb1a	SWI/SNF related, matrix associated, actin dependent regulator of chromatin, subfamily b, member 1a	209.03	224.87	208.87	214.26	3	1.73	1.67	1.61
ENSDARG00000014222	protein_coding	zgc:86598	zgc:86598	184.81	227.48	230.21	214.16	3	1.64	1.68	1.68
ENSDARG00000040440	protein_coding	snrpd2	small nuclear ribonucleoprotein D2 polypeptide	174.42	250.02	217.49	213.98	3	1.6	1.74	1.64
ENSDARG00000101900	protein_coding	xrn2	5'-3' exoribonuclease 2	210.78	200.76	227.52	213.02	3	1.73	1.59	1.67
ENSDARG00000070849	protein_coding	rps15	ribosomal protein S15	208.79	199.7	229.66	212.72	3	1.73	1.59	1.68
ENSDARG00000116512	protein_coding	CR792441.1		188.36	209.22	240.05	212.54	3	1.66	1.62	1.71
ENSDARG00000045248	protein_coding	h3f3d	H3 histone, family 3D	156.69	176.47	304.35	212.51	3	1.53	1.51	1.87
ENSDARG00000100056	lincRNA	CABZ01088109.1	SR-related CTD-associated factor 8	189.08	233.11	213.57	211.92	3	1.66	1.69	1.63
ENSDARG00000039521	protein_coding	ssx2ipa	synovial sarcoma, X breakpoint 2 interacting protein a	183.39	215.11	237.1	211.87	3	1.64	1.64	1.7
ENSDARG00000018334	protein_coding	rpl35	ribosomal protein L35	234.19	220.39	180.65	211.75	3	1.81	1.66	1.51
ENSDARG00000116115	protein_coding	pdap1a	pdgfa associated protein 1a	216.08	222.54	192.92	210.51	3	1.75	1.66	1.56
ENSDARG00000013016	protein_coding	pole4	polymerase (DNA-directed), epsilon 4, accessory subunit	176.61	256.94	197.28	210.28	3	1.61	1.76	1.57
ENSDARG00000109629	protein_coding	tram1	translocation associated membrane protein 1	166.23	274.42	189.74	210.13	3	1.57	1.8	1.55
ENSDARG00000026489	protein_coding	khsrp	KH-type splicing regulatory protein	176.12	198.85	255.3	210.09	3	1.61	1.59	1.75
ENSDARG00000043848	protein_coding	sod1	superoxide dismutase 1, soluble	195.07	204.73	229.43	209.74	3	1.68	1.61	1.68
ENSDARG00000057691	protein_coding	srsf1a	serine/arginine-rich splicing factor 1a	174.29	199.85	253.59	209.24	3	1.6	1.59	1.74
ENSDARG00000095799	protein_coding	si:ch1073-228j22.1	si:ch1073-228j22.1	189.3	205.13	233.12	209.19	3	1.66	1.61	1.69
ENSDARG00000104186	protein_coding	fbxo43	F-box protein 43	185.62	206.49	235.31	209.14	3	1.65	1.61	1.69
ENSDARG00000095904	protein_coding	prpf31	PRP31 pre-mRNA processing factor 31 homolog (yeast)	194.6	225.8	204.46	208.29	3	1.68	1.67	1.6
ENSDARG00000014676	protein_coding	bckdhb	branched chain keto acid dehydrogenase E1, beta polypeptide	159.57	225.18	239.95	208.23	3	1.54	1.67	1.71
ENSDARG00000032614	protein_coding	msi2b	musashi RNA-binding protein 2b	191.63	232.1	200.61	208.11	3	1.67	1.69	1.58
ENSDARG00000109307	protein_coding	mrpl28	mitochondrial ribosomal protein L28	172.36	242.79	208.54	207.9	3	1.59	1.72	1.61
ENSDARG00000060394	protein_coding	mtfr2	mitochondrial fission regulator 2	201.84	204.95	216.69	207.83	3	1.7	1.61	1.64
ENSDARG00000023394	protein_coding	slc37a2	solute carrier family 37 (glucose-6-phosphate transporter), member 2	173.61	212.1	237.71	207.81	3	1.6	1.63	1.7
ENSDARG00000040439	protein_coding	rsl24d1	ribosomal L24 domain containing 1	208.14	183.67	230.99	207.6	3	1.73	1.53	1.68
ENSDARG00000099368	protein_coding	slc25a42	solute carrier family 25, member 42	210.35	206.41	205.91	207.56	3	1.73	1.61	1.6
ENSDARG00000001210	protein_coding	arl14ep	ADP-ribosylation factor-like 14 effector protein	173.35	221.11	227.32	207.26	3	1.6	1.66	1.67
ENSDARG00000004270	protein_coding	atl3	atlastin 3	180.81	224.11	214.66	206.53	3	1.63	1.67	1.63
ENSDARG00000009740	protein_coding	ppp1r7	protein phosphatase 1, regulatory (inhibitor) subunit 7	204.83	184.69	229.72	206.41	3	1.71	1.54	1.68
ENSDARG00000102978	protein_coding	eif4a3	eukaryotic translation initiation factor 4A3	160.31	242.82	214.01	205.71	3	1.54	1.72	1.63
ENSDARG00000017741	protein_coding	g3bp1	GTPase activating protein (SH3 domain) binding protein 1	214.38	193.77	208.91	205.69	3	1.75	1.57	1.61
ENSDARG00000098443	protein_coding	zfand6	zinc finger, AN1-type domain 6	163.43	236.7	216.87	205.67	3	1.56	1.7	1.64
ENSDARG00000055080	protein_coding	rbm4.2	RNA binding motif protein 4.2	168.91	226.72	221.19	205.61	3	1.58	1.67	1.65
ENSDARG00000102105	protein_coding	dad1	defender against cell death 1	183.53	216.02	217.16	205.57	3	1.64	1.64	1.64
ENSDARG00000105098	protein_coding	dr1	down-regulator of transcription 1	179.53	204.55	232.27	205.45	3	1.62	1.61	1.68
ENSDARG00000089260	protein_coding	dus1l	dihydrouridine synthase 1-like (S. cerevisiae)	190.67	227.27	197.51	205.15	3	1.66	1.68	1.57
ENSDARG00000043509	protein_coding	rpl11	ribosomal protein L11	207.94	219.87	187.33	205.05	3	1.72	1.65	1.54
ENSDARG00000102827	protein_coding	ubfd1	ubiquitin family domain containing 1	179.75	228.9	206.16	204.94	3	1.62	1.68	1.6
ENSDARG00000039880	protein_coding	arpp19b	cAMP-regulated phosphoprotein 19b	198.23	215.48	200.52	204.74	3	1.69	1.64	1.58
ENSDARG00000018953	protein_coding	gclm	glutamate-cysteine ligase, modifier subunit	176.56	214.11	223.22	204.63	3	1.61	1.64	1.66
ENSDARG00000052728	protein_coding	sltm	SAFB-like, transcription modulator	194.63	201.97	217.16	204.58	3	1.68	1.6	1.64
ENSDARG00000115902	protein_coding	lnpa	limb and neural patterns a	159.07	214.21	240.18	204.49	3	1.54	1.64	1.71
ENSDARG00000040443	protein_coding	polr2i	polymerase (RNA) II (DNA directed) polypeptide I	190.4	196.83	225.15	204.12	3	1.66	1.58	1.66
ENSDARG00000077291	protein_coding	rps2	ribosomal protein S2	207.5	210.06	194.55	204.04	3	1.72	1.62	1.56
ENSDARG00000039007	protein_coding	eno3	enolase 3, (beta, muscle)	226.95	185.36	199.78	204.03	3	1.79	1.54	1.58
ENSDARG00000025850	protein_coding	rps21	ribosomal protein S21	199.97	231.63	180.26	203.95	3	1.7	1.69	1.51
ENSDARG00000113803	protein_coding	prkrip1	PRKR interacting protein 1	177.91	247.59	184.48	203.33	3	1.62	1.73	1.53
ENSDARG00000008447	protein_coding	fkbp4	FK506 binding protein 4	179.03	189.27	237.99	202.09	3	1.62	1.55	1.7
ENSDARG00000039667	protein_coding	mrpl38	mitochondrial ribosomal protein L38	157.3	248.6	200.38	202.09	3	1.53	1.74	1.58
ENSDARG00000096095	protein_coding	buc	bucky ball	182.79	186.66	233.61	201.02	3	1.63	1.54	1.69
ENSDARG00000033768	protein_coding	trappc13	trafficking protein particle complex 13	162.49	213.94	226.5	200.98	3	1.55	1.64	1.67
ENSDARG00000008395	protein_coding	snupn	snurportin 1	163.04	194.82	244.43	200.76	3	1.55	1.57	1.72
ENSDARG00000042894	protein_coding	tyms	thymidylate synthetase	158.27	216.45	227.53	200.75	3	1.53	1.64	1.67
ENSDARG00000100515	protein_coding	dusp1	dual specificity phosphatase 1	172.67	187.58	241.37	200.54	3	1.59	1.55	1.71
ENSDARG00000009505	protein_coding	prelid3b	PRELI domain containing 3	174.1	241.54	184.18	199.94	3	1.6	1.72	1.52
ENSDARG00000038847	protein_coding	gins3	GINS complex subunit 3	196.71	193.24	209.78	199.91	3	1.69	1.57	1.61
ENSDARG00000045776	protein_coding	cnbpa	CCHC-type zinc finger, nucleic acid binding protein a	215.43	184.62	199.52	199.86	3	1.75	1.54	1.58
ENSDARG00000042851	protein_coding	srp9	signal recognition particle 9	176.87	210.65	211.42	199.65	3	1.61	1.63	1.62
ENSDARG00000099104	protein_coding	rpl24	ribosomal protein L24	211.42	206.67	180.84	199.64	3	1.74	1.61	1.51
ENSDARG00000019732	protein_coding	mtch2	mitochondrial carrier homolog 2	165.03	222.25	211.48	199.59	3	1.56	1.66	1.62
ENSDARG00000099579	protein_coding	aldh18a1	aldehyde dehydrogenase 18 family, member A1	192.26	197.18	208.96	199.46	3	1.67	1.58	1.61
ENSDARG00000044691	protein_coding	ppp1r3b	protein phosphatase 1, regulatory subunit 3B	158.08	202.07	238.01	199.38	3	1.53	1.6	1.7
ENSDARG00000105278	protein_coding	wu:fa19b12	wu:fa19b12	159.77	218.27	219.86	199.3	3	1.54	1.65	1.65
ENSDARG00000069745	protein_coding	slc35f2	solute carrier family 35, member F2	152.25	195.82	247.18	198.42	3	1.51	1.58	1.73
ENSDARG00000087583	protein_coding	zgc:171717	zgc:171717	165.11	222.58	207.12	198.27	3	1.56	1.66	1.61
ENSDARG00000016999	protein_coding	lin28a	lin-28 homolog A (C. elegans)	168.88	239.04	186.59	198.17	3	1.58	1.71	1.53
ENSDARG00000110945	protein_coding	cbx1a	chromobox homolog 1a (HP1 beta homolog Drosophila)	183.96	220.36	190.15	198.15	3	1.64	1.66	1.55
ENSDARG00000041887	protein_coding	sf3a1	splicing factor 3a, subunit 1	192.5	192.06	208.52	197.7	3	1.67	1.56	1.61
ENSDARG00000026712	protein_coding	rab5c	RAB5C, member RAS oncogene family	203.72	207.54	181.41	197.56	3	1.71	1.62	1.51
ENSDARG00000089291	protein_coding	cenpx	centromere protein X	161.46	232.31	197.76	197.18	3	1.55	1.69	1.57
ENSDARG00000041530	protein_coding	ppih	peptidylprolyl isomerase H (cyclophilin H)	162.4	216.77	212.05	197.07	3	1.55	1.64	1.62
ENSDARG00000058893	protein_coding	nhej1	nonhomologous end-joining factor 1	164.37	214.63	208.38	195.79	3	1.56	1.64	1.61
ENSDARG00000014571	protein_coding	ctnnb1	catenin (cadherin-associated protein), beta 1	183.78	210	193.39	195.72	3	1.64	1.62	1.56
ENSDARG00000009285	protein_coding	rpl15	ribosomal protein L15	188.67	204.61	193.01	195.43	3	1.66	1.61	1.56
ENSDARG00000090386	protein_coding	cd3eap	CD3e molecule, epsilon associated protein	178.14	220.74	187.21	195.36	3	1.62	1.66	1.54
ENSDARG00000040350	protein_coding	rpp38	ribonuclease P/MRP 38 subunit	196.99	188.46	199.6	195.02	3	1.69	1.55	1.58
ENSDARG00000096118	protein_coding	ost4	oligosaccharyltransferase complex subunit 4 (non-catalytic)	184.72	195.28	204.01	194.67	3	1.64	1.57	1.59
ENSDARG00000008363	protein_coding	mcl1b	MCL1, BCL2 family apoptosis regulator b	186.73	213.21	184.04	194.66	3	1.65	1.63	1.52
ENSDARG00000070570	protein_coding	ppp4ca	protein phosphatase 4, catalytic subunit a	181.76	214.61	184.63	193.67	3	1.63	1.64	1.53
ENSDARG00000034427	protein_coding	jpt2	Jupiter microtubule associated homolog 2	194.42	181.43	203.07	192.97	3	1.68	1.52	1.59
ENSDARG00000002949	protein_coding	ppp6c	protein phosphatase 6, catalytic subunit	176.88	199.6	199.84	192.11	3	1.61	1.59	1.58
ENSDARG00000012860	protein_coding	tmprss4b	transmembrane serine protease 4b	162.52	207.13	206.63	192.09	3	1.55	1.61	1.6
ENSDARG00000031293	protein_coding	dnajc9	DnaJ (Hsp40) homolog, subfamily C, member 9	160.31	194.61	219.61	191.51	3	1.54	1.57	1.65
ENSDARG00000043105	protein_coding	qtrt1	queuine tRNA-ribosyltransferase 1	161.29	213.79	199.21	191.43	3	1.55	1.64	1.58
ENSDARG00000012747	protein_coding	rer1	retention in endoplasmic reticulum sorting receptor 1	162.69	210.9	200.46	191.35	3	1.55	1.63	1.58
ENSDARG00000024681	protein_coding	pane1	proliferation associated nuclear element	183.78	196.75	192.72	191.08	3	1.64	1.58	1.56
ENSDARG00000103566	protein_coding	tomm20b	translocase of outer mitochondrial membrane 20b	157.43	210.79	203.7	190.64	3	1.53	1.63	1.59
ENSDARG00000013946	protein_coding	ivns1abpb	influenza virus NS1A binding protein b	161.27	201.05	209.46	190.59	3	1.55	1.59	1.61
ENSDARG00000113114	protein_coding	cdca9	cell division cycle associated 9	178.25	209.73	183.79	190.59	3	1.62	1.62	1.52
ENSDARG00000101216	protein_coding	meaf6	MYST/Esa1-associated factor 6	162.16	198.32	211.02	190.5	3	1.55	1.58	1.62
ENSDARG00000109979	protein_coding	si:ch211-154a22.8	si:ch211-154a22.8	167.17	218.04	186.2	190.47	3	1.57	1.65	1.53
ENSDARG00000100129	protein_coding	brd3b	bromodomain containing 3b	182.4	197.13	191.25	190.26	3	1.63	1.58	1.55
ENSDARG00000090237	protein_coding	zp2.3	zona pellucida glycoprotein 2, tandem duplicate 3	152.04	204.61	213.14	189.93	3	1.51	1.61	1.62
ENSDARG00000068641	protein_coding	taf10	TAF10 RNA polymerase II, TATA box binding protein (TBP)-associated factor	166.07	203.44	199	189.5	3	1.57	1.6	1.58
ENSDARG00000003757	protein_coding	cnpy1	canopy FGF signaling regulator 1	164.04	218.88	185.34	189.42	3	1.56	1.65	1.53
ENSDARG00000098350	protein_coding	mxd3	MAX dimerization protein 3	156.16	195.46	215.92	189.18	3	1.52	1.57	1.63
ENSDARG00000059357	protein_coding	sarnp	SAP domain containing ribonucleoprotein	158.85	216.06	191.57	188.83	3	1.54	1.64	1.55
ENSDARG00000007405	protein_coding	strap	serine/threonine kinase receptor associated protein	167.41	205.6	192.79	188.6	3	1.57	1.61	1.56
ENSDARG00000086112	protein_coding	si:ch211-266i6.3	si:ch211-266i6.3	163.39	202.59	197.49	187.83	3	1.56	1.6	1.57
ENSDARG00000101341	protein_coding	si:ch211-262i1.6	si:ch211-262i1.6	187.3	183.94	191.99	187.74	3	1.65	1.53	1.55
ENSDARG00000027491	protein_coding	uros	uroporphyrinogen III synthase	183.94	183.18	196.06	187.73	3	1.64	1.53	1.57
ENSDARG00000062237	protein_coding	nfs1	NFS1 cysteine desulfurase	165.85	189.96	207.09	187.63	3	1.57	1.56	1.61
ENSDARG00000089976	protein_coding	spcs3	signal peptidase complex subunit 3	172.58	196.07	192.62	187.09	3	1.59	1.58	1.56
ENSDARG00000018312	protein_coding	rell1	RELT like 1	173.22	179.43	207.62	186.75	3	1.6	1.52	1.61
ENSDARG00000009950	protein_coding	edf1	endothelial differentiation-related factor 1	171.93	186.56	201.75	186.75	3	1.59	1.54	1.59
ENSDARG00000043898	protein_coding	timm10b	translocase of inner mitochondrial membrane 10 homolog B (yeast)	158.15	195.14	205.93	186.41	3	1.53	1.57	1.6
ENSDARG00000008765	protein_coding	tmed5	transmembrane p24 trafficking protein 5	153.64	202.59	201.55	185.93	3	1.51	1.6	1.59
ENSDARG00000075758	protein_coding	ywhabb	tyrosine 3-monooxygenase/tryptophan 5-monooxygenase activation protein, beta polypeptide b	164.22	204.48	188.78	185.83	3	1.56	1.61	1.54
ENSDARG00000017315	protein_coding	larp7	La ribonucleoprotein domain family, member 7	152.94	203.64	198.63	185.07	3	1.51	1.6	1.58
ENSDARG00000012458	protein_coding	zgc:77849	zgc:77849	160.96	206.51	187.29	184.92	3	1.55	1.61	1.54
ENSDARG00000110227	protein_coding	mrpl30	mitochondrial ribosomal protein L30	168.41	197.25	186.66	184.11	3	1.58	1.58	1.53
ENSDARG00000070824	protein_coding	ndufb5	NADH:ubiquinone oxidoreductase subunit B5	165.4	197.4	187.84	183.55	3	1.56	1.58	1.54
ENSDARG00000016754	protein_coding	tbca	tubulin cofactor a	164.85	194.5	189.51	182.96	3	1.56	1.57	1.54
ENSDARG00000012684	protein_coding	atp2b1a	ATPase plasma membrane Ca2+ transporting 1a	181.72	181.4	181.29	181.47	3	1.63	1.52	1.51
ENSDARG00000035625	protein_coding	snrnp27	small nuclear ribonucleoprotein 27 (U4/U6.U5)	162.53	199.52	179.14	180.39	3	1.55	1.59	1.51
ENSDARG00000088439	protein_coding	gm2a	GM2 ganglioside activator	155.18	183.28	199.17	179.21	3	1.52	1.53	1.58
ENSDARG00000006604	protein_coding	nectin3b	nectin cell adhesion molecule 3b	160.59	183.55	191.97	178.7	3	1.54	1.53	1.55
ENSDARG00000039616	protein_coding	cenpk	centromere protein K	165.86	186.63	181.08	177.86	3	1.57	1.54	1.51
ENSDARG00000002082	protein_coding	csnk2a1	casein kinase 2, alpha 1 polypeptide	189.85	360.05	174.72	241.54	2	1.66	1.99	1.49
ENSDARG00000044601	protein_coding	rtn4a	reticulon 4a	140.31	296.39	274.67	237.12	2	1.45	1.86	1.8
ENSDARG00000097797	protein_coding	tomm6	translocase of outer mitochondrial membrane 6 homolog (yeast)	126.63	288.79	279.58	231.67	2	1.38	1.84	1.81
ENSDARG00000113815	protein_coding	si:dkeyp-98a7.9	si:dkeyp-98a7.9	314.08	146.31	229.42	229.94	2	2.01	1.38	1.68
ENSDARG00000052649	protein_coding	ube2ia	ubiquitin-conjugating enzyme E2Ia	148.99	283.54	256.38	229.64	2	1.49	1.83	1.75
ENSDARG00000102407	protein_coding	cep97	centrosomal protein 97	150.73	237.39	278.88	222.33	2	1.5	1.71	1.81
ENSDARG00000056119	protein_coding	eef1g	eukaryotic translation elongation factor 1 gamma	204.09	282.47	160.66	215.74	2	1.71	1.82	1.43
ENSDARG00000045139	protein_coding	ca7	carbonic anhydrase VII	131.35	233.1	275.79	213.41	2	1.4	1.69	1.8
ENSDARG00000004470	protein_coding	prkcsh	protein kinase C substrate 80K-H	114.83	255.79	264.11	211.57	2	1.31	1.76	1.77
ENSDARG00000018006	protein_coding	vrk1	vaccinia related kinase 1	151.02	256.66	224.7	210.79	2	1.5	1.76	1.66
ENSDARG00000057556	protein_coding	rpl17	ribosomal protein L17	256.93	216.25	151.2	208.13	2	1.87	1.64	1.39
ENSDARG00000110407	protein_coding	tmem243a	transmembrane protein 243, mitochondrial a	150.37	224.75	245.59	206.9	2	1.5	1.67	1.72
ENSDARG00000039268	protein_coding	emc4	ER membrane protein complex subunit 4	203.66	172.39	243.84	206.63	2	1.71	1.49	1.72
ENSDARG00000007099	protein_coding	cx43.4	connexin 43.4	151.38	229.51	237.33	206.07	2	1.5	1.68	1.7
ENSDARG00000109902	protein_coding	tmem254	transmembrane protein 254	147.25	204.32	266.25	205.94	2	1.48	1.6	1.78
ENSDARG00000113317	protein_coding	mcm6	minichromosome maintenance complex component 6	151.82	248.25	213.17	204.41	2	1.5	1.74	1.63
ENSDARG00000002591	protein_coding	ruvbl1	RuvB-like AAA ATPase 1	142.72	231.43	236.11	203.42	2	1.46	1.69	1.7
ENSDARG00000058451	protein_coding	rpl6	ribosomal protein L6	233.85	207.61	163.77	201.74	2	1.81	1.62	1.44
ENSDARG00000033614	protein_coding	rasgef1ba	RasGEF domain family, member 1Ba	234.3	210.95	155	200.08	2	1.81	1.63	1.41
ENSDARG00000019881	protein_coding	bsg	basigin	101.6	309.4	186.15	199.05	2	1.22	1.88	1.53
ENSDARG00000056892	protein_coding	mpp6a	membrane protein, palmitoylated 6a (MAGUK p55 subfamily member 6)	161.89	256.37	176.91	198.39	2	1.55	1.76	1.5
ENSDARG00000043963	protein_coding	si:ch211-241j12.3	si:ch211-241j12.3	229.3	171.27	193.67	198.08	2	1.79	1.49	1.56
ENSDARG00000097973	protein_coding	si:ch1073-190k2.1	si:ch1073-190k2.1	163.18	162.43	268.56	198.06	2	1.56	1.45	1.78
ENSDARG00000116522	protein_coding	bbip1	BBSome interacting protein 1	123.18	210.06	260.33	197.86	2	1.36	1.62	1.76
ENSDARG00000007751	protein_coding	lmnl3	lamin L3	142.9	228.98	221.36	197.75	2	1.46	1.68	1.65
ENSDARG00000052419	protein_coding	ankrd12	ankyrin repeat domain 12	255.45	138.11	199.64	197.73	2	1.87	1.34	1.58
ENSDARG00000017320	protein_coding	f11r.1	F11 receptor, tandem duplicate 1	130.15	235.9	226.87	197.64	2	1.4	1.7	1.67
ENSDARG00000109955	protein_coding	lrrc59	leucine rich repeat containing 59	186.64	244.77	160.51	197.3	2	1.65	1.73	1.43
ENSDARG00000013931	protein_coding	eif3m	eukaryotic translation initiation factor 3, subunit M	147.4	210.87	233.15	197.14	2	1.48	1.63	1.69
ENSDARG00000092954	protein_coding	mrpl34	mitochondrial ribosomal protein L34	205.4	223.72	162.25	197.12	2	1.72	1.67	1.44
ENSDARG00000098114	protein_coding	ctsa	cathepsin A	130.9	212.91	247.24	197.01	2	1.4	1.63	1.73
ENSDARG00000037238	protein_coding	smad5	SMAD family member 5	145.76	212.23	231.4	196.46	2	1.48	1.63	1.68
ENSDARG00000004875	protein_coding	tmc6b	transmembrane channel-like 6b	170.49	175.45	241.85	195.93	2	1.59	1.5	1.71
ENSDARG00000090788	protein_coding	cstf2	cleavage stimulation factor, 3' pre-RNA, subunit 2	142.87	235.08	207.1	195.02	2	1.46	1.7	1.61
ENSDARG00000058454	protein_coding	dynll1	dynein, light chain, LC8-type 1	170.88	237.17	176.18	194.74	2	1.59	1.71	1.49
ENSDARG00000042215	protein_coding	pias4b	protein inhibitor of activated STAT, 4b	136.86	234.61	211.25	194.24	2	1.43	1.7	1.62
ENSDARG00000109253	protein_coding	rpl30	ribosomal protein L30	217.51	196.94	167.91	194.12	2	1.76	1.58	1.46
ENSDARG00000063285	protein_coding	ube2t	ubiquitin-conjugating enzyme E2T (putative)	149.77	220.23	211.5	193.83	2	1.5	1.66	1.62
ENSDARG00000081938	Mt_tRNA	NC_002333.13		158.28	272.26	149.86	193.47	2	1.53	1.8	1.38
ENSDARG00000099247	protein_coding	si:dkey-68o6.5	si:dkey-68o6.5	186.24	221.12	172.97	193.44	2	1.65	1.66	1.48
ENSDARG00000035622	protein_coding	xbp1	X-box binding protein 1	209.87	226.89	141.49	192.75	2	1.73	1.68	1.34
ENSDARG00000001549	protein_coding	sp3a	sp3a transcription factor	201.76	162.23	209.86	191.28	2	1.7	1.45	1.61
ENSDARG00000021838	protein_coding	rps23	ribosomal protein S23	201.4	201.89	168.93	190.74	2	1.7	1.6	1.47
ENSDARG00000075121	protein_coding	hbegfa	heparin-binding EGF-like growth factor a	199.36	151.98	217.93	189.76	2	1.7	1.41	1.64
ENSDARG00000099226	protein_coding	PPP1CC	protein phosphatase 1 catalytic subunit gamma	179.38	211.38	177.38	189.38	2	1.62	1.63	1.5
ENSDARG00000007141	protein_coding	psmc3	proteasome 26S subunit, ATPase 3	116.39	243.21	208.35	189.32	2	1.32	1.72	1.61
ENSDARG00000104889	protein_coding	kpnb1	karyopherin (importin) beta 1	146.88	214.91	205.32	189.04	2	1.48	1.64	1.6
ENSDARG00000030357	protein_coding	zgc:66313	zgc:66313	138.4	219.11	209.16	188.89	2	1.44	1.65	1.61
ENSDARG00000019398	protein_coding	psma6a	proteasome subunit alpha 6a	148.02	224.28	193.96	188.75	2	1.49	1.67	1.56
ENSDARG00000040072	protein_coding	scpep1	serine carboxypeptidase 1	132.03	228.1	204.24	188.12	2	1.41	1.68	1.6
ENSDARG00000013075	protein_coding	mrpl11	mitochondrial ribosomal protein L11	170.31	225.88	167.92	188.04	2	1.59	1.67	1.46
ENSDARG00000024124	protein_coding	sde2	SDE2 telomere maintenance homolog (S. pombe)	192.88	190.79	178.21	187.29	2	1.67	1.56	1.5
ENSDARG00000008494	protein_coding	myl6	myosin, light chain 6, alkali, smooth muscle and non-muscle	146.61	196.92	218.08	187.21	2	1.48	1.58	1.64
ENSDARG00000111996	protein_coding	acp5a	acid phosphatase 5a, tartrate resistant	139.82	220.74	200.99	187.19	2	1.45	1.66	1.58
ENSDARG00000008936	protein_coding	sec11a	SEC11 homolog A, signal peptidase complex subunit	135.08	201.89	224.4	187.12	2	1.42	1.6	1.66
ENSDARG00000062919	protein_coding	tceanc2	transcription elongation factor A (SII) N-terminal and central domain containing 2	142.09	226.38	191.95	186.81	2	1.46	1.67	1.55
ENSDARG00000043873	protein_coding	arid4a	AT rich interactive domain 4A (RBP1-like)	205.8	190.8	163.52	186.71	2	1.72	1.56	1.44
ENSDARG00000069619	protein_coding	atf7ip	activating transcription factor 7 interacting protein	221.75	154.09	184.08	186.64	2	1.77	1.41	1.52
ENSDARG00000089967	protein_coding	si:ch211-59o9.10	si:ch211-59o9.10	195.43	170.36	190.4	185.4	2	1.68	1.48	1.55
ENSDARG00000116433	protein_coding	LO017877.2		191.51	199.15	164.82	185.16	2	1.67	1.59	1.45
ENSDARG00000070426	protein_coding	chac1	ChaC, cation transport regulator homolog 1 (E. coli)	125.98	215.03	212.63	184.54	2	1.37	1.64	1.62
ENSDARG00000020679	protein_coding	clpp	caseinolytic mitochondrial matrix peptidase proteolytic subunit	133.05	229.95	189.27	184.09	2	1.41	1.68	1.54
ENSDARG00000040286	protein_coding	ubl7b	ubiquitin-like 7b (bone marrow stromal cell-derived)	140.11	215.78	195.83	183.91	2	1.45	1.64	1.57
ENSDARG00000093622	protein_coding	spc24	SPC24, NDC80 kinetochore complex component, homolog (S. cerevisiae)	140.77	198.26	211.5	183.51	2	1.45	1.58	1.62
ENSDARG00000087752	protein_coding	rfwd3	ring finger and WD repeat domain 3	143.92	205.15	201.22	183.43	2	1.47	1.61	1.59
ENSDARG00000115266	protein_coding	imp3	IMP3, U3 small nucleolar ribonucleoprotein, homolog (yeast)	130.56	210.61	208.46	183.21	2	1.4	1.63	1.61
ENSDARG00000082789	Mt_tRNA	NC_002333.18		156.52	219.32	173.34	183.06	2	1.53	1.65	1.48
ENSDARG00000058230	protein_coding	rps6kb1b	ribosomal protein S6 kinase b, polypeptide 1b	163.28	205.92	178.23	182.48	2	1.56	1.61	1.5
ENSDARG00000115255	protein_coding	lamtor5	late endosomal/lysosomal adaptor, MAPK and MTOR activator 5	198.81	160.29	187.41	182.17	2	1.69	1.44	1.54
ENSDARG00000030756	protein_coding	dnmt1	DNA (cytosine-5-)-methyltransferase 1	174.04	171.48	200.16	181.89	2	1.6	1.49	1.58
ENSDARG00000104413	protein_coding	rogdi	rogdi homolog (Drosophila)	175.46	196.74	173.16	181.79	2	1.61	1.58	1.48
ENSDARG00000090768	protein_coding	zp3.2	zona pellucida glycoprotein 3, tandem duplicate 2	145.21	191.54	208.23	181.66	2	1.47	1.56	1.61
ENSDARG00000045660	protein_coding	hic1l	hypermethylated in cancer 1 like	158.75	175.91	209.98	181.55	2	1.54	1.5	1.61
ENSDARG00000045373	protein_coding	pabpn1	poly(A) binding protein, nuclear 1	150.96	207.87	185.19	181.34	2	1.5	1.62	1.53
ENSDARG00000070611	protein_coding	zgc:152986	zgc:152986	164.13	200.34	177.47	180.65	2	1.56	1.59	1.5
ENSDARG00000045254	protein_coding	zmp:0000000624	zmp:0000000624	202.01	216.17	123.65	180.61	2	1.7	1.64	1.25
ENSDARG00000011934	protein_coding	gyg1a	glycogenin 1a	186.99	180.36	173.52	180.29	2	1.65	1.52	1.48
ENSDARG00000037199	protein_coding	zgc:101851	zgc:101851	148.78	189.25	202.79	180.28	2	1.49	1.55	1.59
ENSDARG00000042522	protein_coding	katnbl1	katanin p80 subunit B-like 1	149.55	194.42	195.93	179.97	2	1.49	1.57	1.57
ENSDARG00000038473	protein_coding	ube2d3	ubiquitin-conjugating enzyme E2D 3	157.4	209.88	172.45	179.91	2	1.53	1.62	1.48
ENSDARG00000113013	protein_coding	tmco1	transmembrane and coiled-coil domains 1	130.79	209.36	199.54	179.9	2	1.4	1.62	1.58
ENSDARG00000044299	protein_coding	lmnb1	lamin B1	136.21	185.62	216.62	179.48	2	1.43	1.54	1.64
ENSDARG00000077870	protein_coding	taf9	TAF9 RNA polymerase II, TATA box binding protein (TBP)-associated factor	176.45	176.06	184.63	179.05	2	1.61	1.5	1.53
ENSDARG00000018914	protein_coding	hnrnpk	heterogeneous nuclear ribonucleoprotein K	138.24	192.13	206.51	178.96	2	1.44	1.56	1.6
ENSDARG00000031427	protein_coding	calm2a	calmodulin 2a (phosphorylase kinase, delta)	122.99	226.58	186.08	178.55	2	1.36	1.67	1.53
ENSDARG00000067639	protein_coding	prpf4	PRP4 pre-mRNA processing factor 4 homolog (yeast)	130.04	217.06	188.25	178.45	2	1.4	1.65	1.54
ENSDARG00000037261	protein_coding	mtap	methylthioadenosine phosphorylase	169.97	199.13	166.05	178.38	2	1.58	1.59	1.45
ENSDARG00000023443	protein_coding	tjp2b	tight junction protein 2b (zona occludens 2)	148.16	188.53	198.34	178.34	2	1.49	1.55	1.58
ENSDARG00000051854	protein_coding	cdt1	chromatin licensing and DNA replication factor 1	182.22	186.58	165.19	178	2	1.63	1.54	1.45
ENSDARG00000077226	protein_coding	smarca4a	SWI/SNF related, matrix associated, actin dependent regulator of chromatin, subfamily a, member 4a	142.77	192.85	196.9	177.51	2	1.46	1.57	1.57
ENSDARG00000117089	protein_coding	CKS2	CDC28 protein kinase regulatory subunit 2	154.97	154	220.09	176.35	2	1.52	1.41	1.65
ENSDARG00000033597	protein_coding	api5	apoptosis inhibitor 5	144.25	183.67	200.24	176.05	2	1.47	1.53	1.58
ENSDARG00000056480	protein_coding	cpvl	carboxypeptidase, vitellogenic-like	140.91	199.5	186.71	175.7	2	1.45	1.59	1.53
ENSDARG00000015978	protein_coding	COX5B	cytochrome c oxidase subunit 5B	184.9	185.34	156.52	175.59	2	1.64	1.54	1.41
ENSDARG00000070358	protein_coding	smim12	small integral membrane protein 12	150.23	188.98	187.47	175.56	2	1.5	1.55	1.54
ENSDARG00000058128	protein_coding	msna	moesin a	166.13	186.89	173.61	175.54	2	1.57	1.54	1.48
ENSDARG00000045482	protein_coding	stk38l	serine/threonine kinase 38 like	147.97	195.57	182.9	175.48	2	1.49	1.58	1.52
ENSDARG00000031435	protein_coding	zgc:56493	zgc:56493	159.71	193.83	172.72	175.42	2	1.54	1.57	1.48
ENSDARG00000054007	protein_coding	ppp1r2	protein phosphatase 1, regulatory (inhibitor) subunit 2	161.19	189.85	174.88	175.3	2	1.55	1.56	1.49
ENSDARG00000015422	protein_coding	ppil1	peptidylprolyl isomerase (cyclophilin)-like 1	167.78	174.98	182.58	175.11	2	1.57	1.5	1.52
ENSDARG00000089765	protein_coding	si:ch211-286b5.4	si:ch211-286b5.4	108.38	200.57	216.24	175.07	2	1.27	1.59	1.63
ENSDARG00000002659	protein_coding	mapre1b	microtubule-associated protein, RP/EB family, member 1b	165.95	172.72	186.12	174.93	2	1.57	1.49	1.53
ENSDARG00000113480	protein_coding	bet1	Bet1 golgi vesicular membrane trafficking protein	187.76	189.68	147.14	174.86	2	1.65	1.55	1.37
ENSDARG00000009753	protein_coding	sf3b6	splicing factor 3b, subunit 6	119.75	187.06	217.35	174.72	2	1.34	1.55	1.64
ENSDARG00000044298	protein_coding	phax	phosphorylated adaptor for RNA export	149.4	188.97	185.57	174.65	2	1.49	1.55	1.53
ENSDARG00000116441	protein_coding	ssrp1a	structure specific recognition protein 1a	151.86	185.68	185.28	174.27	2	1.5	1.54	1.53
ENSDARG00000033852	protein_coding	mad1l1	mitotic arrest deficient 1 like 1	141.93	177.39	201.52	173.61	2	1.46	1.51	1.59
ENSDARG00000026476	protein_coding	tia1l	cytotoxic granule-associated RNA binding protein 1, like	136.11	183.3	199.81	173.08	2	1.43	1.53	1.58
ENSDARG00000031434	protein_coding	rcor1	REST corepressor 1	141.03	198.89	179.2	173.04	2	1.45	1.59	1.51
ENSDARG00000004713	protein_coding	mad2l1	MAD2 mitotic arrest deficient-like 1 (yeast)	145.38	191.64	181.78	172.93	2	1.47	1.56	1.52
ENSDARG00000109250	protein_coding	polr3f	polymerase (RNA) III (DNA directed) polypeptide F	137.58	196.43	184.31	172.78	2	1.44	1.58	1.53
ENSDARG00000080329	Mt_tRNA	NC_002333.3		66.19	237.78	213.07	172.34	2	0.92	1.71	1.62
ENSDARG00000078041	protein_coding	xpo1a	exportin 1 (CRM1 homolog, yeast) a	169.09	182.31	165.34	172.25	2	1.58	1.53	1.45
ENSDARG00000110402	protein_coding	capza1b	capping actin protein of muscle Z-line subunit alpha 1b	145.99	184.78	185.38	172.05	2	1.48	1.54	1.53
ENSDARG00000086352	protein_coding	zp2.1	zona pellucida glycoprotein 2, tandem duplicate 1	132.52	187.88	193.42	171.27	2	1.41	1.55	1.56
ENSDARG00000101334	protein_coding	ctsc	cathepsin C	151.94	168.84	192.79	171.19	2	1.51	1.48	1.56
ENSDARG00000038801	protein_coding	klhl20	kelch-like family member 20	94.52	198.49	218.58	170.53	2	1.17	1.59	1.64
ENSDARG00000099291	protein_coding	lsr	lipolysis stimulated lipoprotein receptor	176.99	151.56	182.54	170.36	2	1.61	1.4	1.52
ENSDARG00000019404	protein_coding	atp5f1d	ATP synthase F1 subunit delta	157.62	196.05	157.29	170.32	2	1.53	1.58	1.42
ENSDARG00000029856	protein_coding	cnn3b	calponin 3, acidic b	154.69	184.19	171.81	170.23	2	1.52	1.53	1.48
ENSDARG00000101626	protein_coding	arf6a	ADP-ribosylation factor 6a	153.36	184.96	171.84	170.05	2	1.51	1.54	1.48
ENSDARG00000014498	protein_coding	ythdf2	YTH N(6)-methyladenosine RNA binding protein 2	176.33	199.91	133.87	170.03	2	1.61	1.59	1.31
ENSDARG00000110078	protein_coding	chchd4a	coiled-coil-helix-coiled-coil-helix domain containing 4a	153.3	179.05	177.55	169.97	2	1.51	1.52	1.5
ENSDARG00000038290	protein_coding	thoc5	THO complex 5	138.14	189.65	179.17	168.99	2	1.44	1.55	1.51
ENSDARG00000011885	protein_coding	mrpl19	mitochondrial ribosomal protein L19	118	190.1	194.9	167.67	2	1.33	1.56	1.56
ENSDARG00000010149	protein_coding	atp5fa1	ATP synthase F1 subunit alpha	169.97	182.35	149.05	167.12	2	1.58	1.53	1.38
ENSDARG00000116242	protein_coding	gtf3ab	general transcription factor IIIA, b	133.87	186.88	179.94	166.9	2	1.42	1.54	1.51
ENSDARG00000074393	protein_coding	sh3yl1	SH3 and SYLF domain containing 1	117.81	189.16	191.71	166.23	2	1.33	1.55	1.55
ENSDARG00000033285	protein_coding	gsto2	glutathione S-transferase omega 2	160.05	176.7	161.61	166.12	2	1.54	1.51	1.44
ENSDARG00000069326	protein_coding	mus81	MUS81 structure-specific endonuclease subunit	156.37	191.84	149.13	165.78	2	1.53	1.56	1.38
ENSDARG00000057114	protein_coding	hpf1	histone PARylation factor 1	126.83	180.8	189.55	165.73	2	1.38	1.52	1.54
ENSDARG00000053446	protein_coding	sub1a	SUB1 homolog, transcriptional regulator a	125.92	179.35	191.85	165.71	2	1.37	1.52	1.55
ENSDARG00000074667	protein_coding	akt1s1	AKT1 substrate 1 (proline-rich)	107.78	198.86	190.44	165.69	2	1.26	1.59	1.55
ENSDARG00000010301	protein_coding	b4galt6	UDP-Gal:betaGlcNAc beta 1,4- galactosyltransferase, polypeptide 6	123.71	182.27	188.89	164.96	2	1.36	1.53	1.54
ENSDARG00000005254	protein_coding	kdelr2a	KDEL (Lys-Asp-Glu-Leu) endoplasmic reticulum protein retention receptor 2a	153.44	157.43	183.8	164.89	2	1.51	1.43	1.52
ENSDARG00000028688	protein_coding	exosc2	exosome component 2	156.97	188	148.46	164.47	2	1.53	1.55	1.38
ENSDARG00000100083	protein_coding	sugt1	SGT1 homolog, MIS12 kinetochore complex assembly cochaperone	126.71	181.2	183.22	163.71	2	1.38	1.52	1.52
ENSDARG00000026842	protein_coding	acin1b	apoptotic chromatin condensation inducer 1b	165.19	145.9	179.22	163.43	2	1.56	1.38	1.51
ENSDARG00000020469	protein_coding	map3k7	mitogen-activated protein kinase kinase kinase 7	110.75	189.82	187.62	162.73	2	1.28	1.56	1.54
ENSDARG00000037259	protein_coding	ndufb6	NADH:ubiquinone oxidoreductase subunit B	118.49	181.9	186.08	162.16	2	1.33	1.53	1.53
ENSDARG00000094277	protein_coding	mrpl44	mitochondrial ribosomal protein L44	121.29	185.31	179.84	162.14	2	1.35	1.54	1.51
ENSDARG00000014956	protein_coding	diablob	diablo, IAP-binding mitochondrial protein b	155.16	192.27	136.72	161.38	2	1.52	1.56	1.32
ENSDARG00000011506	protein_coding	lpcat1	lysophosphatidylcholine acyltransferase 1	161.31	189.53	133.3	161.38	2	1.55	1.55	1.3
ENSDARG00000036214	protein_coding	dazl	deleted in azoospermia-like	40.59	184.38	258.04	161	2	0.58	1.54	1.76
ENSDARG00000114528	protein_coding	si:ch211-69g19.2	si:ch211-69g19.2	105.23	179.7	195.84	160.25	2	1.25	1.52	1.57
ENSDARG00000014536	protein_coding	pfdn1	prefoldin subunit 1	101.76	185.05	189.81	158.87	2	1.22	1.54	1.55
ENSDARG00000078435	protein_coding	anapc13	anaphase promoting complex subunit 13	109.97	176.55	187.48	158	2	1.28	1.51	1.54
ENSDARG00000086221	protein_coding	si:ch211-226h8.4	si:ch211-226h8.4	162.1	128.54	181.54	157.39	2	1.55	1.29	1.52
ENSDARG00000114147	protein_coding	stard14	START domain containing 14	153.78	188.38	128.36	156.84	2	1.51	1.55	1.28
ENSDARG00000070834	protein_coding	taf13	TATA-box binding protein associated factor 13	87.63	180.51	189.33	152.49	2	1.12	1.52	1.54

## Sheet: KEGG
	ZF		H1		H2
	Term	Count	Term	Count	Term	Count	%
1	Ribosome	51	Ribosome	73	Ribosome	71	10.6607
2	Spliceosome	40	Oxidative phosphorylation	28	Oxidative phosphorylation	39	5.85586
3	Oxidative phosphorylation	32	Oocyte meiosis	14	Cell cycle	19	5.55556
4	RNA transport	32	RNA transport	14	Cardiac muscle contraction	14	4.95495
5	Cell cycle	25	Cardiac muscle contraction	12	Protein export	8	4.5045
6	mRNA surveillance pathway	18	Cell cycle	12	Spliceosome	18	3.003
7	Oocyte meiosis	21	Protein export	5	RNA transport	21	3.3033
8	Protein export	7					2.85285			3.45679
9	Ribosome biogenesis in eukaryotes	13					2.1021			2.96296
10	Pyrimidine metabolism	14					1.2012			2.96296
11	RNA degradation	12					2.7027			1.23457
12	Cardiac muscle contraction	12					3.15315
							1.05105
	pathways enriched both in the human and zebrafish data sets						1.95195
	pathways enriched only in the zebrafish data set						1.05105

## Sheet: GO BP
ZF			H2			H1			pathways enriched both in the human and zebrafish data sets
Term	Count	%	Term	Count	%	Term	Count	%	pathways enriched only in the human data sets
translation	67	8.66753	SRP-dependent cotranslational protein targeting to membrane	70	10.5105	SRP-dependent cotranslational protein targeting to membrane	71	17.5309	pathways enriched only in the zebrafish data set
chordate embryonic development	21	2.71669	translation	76	11.4114	translation	77	19.0123	pathways enriched in a single data set
mRNA splicing, via spliceosome	20	2.58732	translational initiation	76	11.4114	viral transcription	73	18.0247
mRNA processing	19	2.45796	cytoplasmic translation	13	1.95195	cytoplasmic translation	14	3.45679
RNA splicing	17	2.19922	viral transcription	70	10.5105	nuclear-transcribed mRNA catabolic process, nonsense-mediated decay	71	17.5309
cell cycle	15	1.94049	mitochondrial electron transport, cytochrome c to oxygen	9	1.35135	regulation of mRNA stability	13	3.20988
DNA replication	14	1.81113	positive regulation of ubiquitin-protein ligase activity involved in regulation of mitotic cell cycle transition	19	2.85285	positive regulation of ubiquitin-protein ligase activity involved in regulation of mitotic cell cycle transition	16	3.95062
regulation of cell cycle	11	1.42303	G2/M transition of mitotic cell cycle	22	3.3033	ribosomal small subunit biogenesis	8	1.97531
dorsal/ventral pattern formation	11	1.42303	cell proliferation	30	4.5045	stimulatory C-type lectin receptor signaling pathway	12	2.96296
cellular response to DNA damage stimulus	11	1.42303	histone mRNA metabolic process	6	0.900901	viral process	20	4.93827
ribosomal large subunit assembly	10	1.29366	nuclear-transcribed mRNA catabolic process, nonsense-mediated decay	70	10.5105	translational initiation	74	18.2716
mitotic nuclear division	10	1.29366	cell-cell adhesion	29	4.35435	mitochondrial electron transport, cytochrome c to oxygen	7	1.7284
cell division	10	1.29366	protein polyubiquitination	19	2.85285	error-free translesion synthesis	6	1.48148
protein folding	10	1.29366	DNA damage response, detection of DNA damage	8	1.2012	stress-activated MAPK cascade	6	1.48148
ribosomal small subunit assembly	9	1.16429	rRNA processing	73	10.961	rRNA processing	73	18.0247
ATP synthesis coupled proton transport	9	1.16429	anaphase-promoting complex-dependent catabolic process	20	3.003	anaphase-promoting complex-dependent catabolic process	17	4.19753
RNA processing	9	1.16429	mitochondrial ATP synthesis coupled proton transport	9	1.35135	mitochondrial ATP synthesis coupled proton transport	7	1.7284
hemopoiesis	9	1.16429	Wnt signaling pathway, planar cell polarity pathway	13	1.95195	error-prone translesion synthesis	6	1.48148
nucleosome assembly	9	1.16429	NIK/NF-kappaB signaling	11	1.65165	protein polyubiquitination	15	3.7037
translational elongation	8	1.03493	mitochondrial electron transport, NADH to ubiquinone	14	2.1021	negative regulation of ubiquitin-protein ligase activity involved in mitotic cell cycle	14	3.45679
proteolysis involved in cellular protein catabolic process	8	1.03493	viral process	30	4.5045	ATP synthesis coupled proton transport	7	1.7284
translational initiation	8	1.03493	protein ubiquitination involved in ubiquitin-dependent protein catabolic process	20	3.003	protein ubiquitination involved in ubiquitin-dependent protein catabolic process	15	3.7037
rRNA processing	8	1.03493	DNA repair	23	3.45345	ribosomal large subunit biogenesis	7	1.7284
fin regeneration	8	1.03493	hydrogen ion transmembrane transport	11	1.65165	transcription-coupled nucleotide-excision repair	10	2.46914
covalent chromatin modification	8	1.03493	RNA splicing	17	2.55255	cell division	21	5.18519
spliceosomal snRNP assembly	7	0.905563	negative regulation of ubiquitin-protein ligase activity involved in mitotic cell cycle	18	2.7027	ribosomal small subunit assembly	10	2.46914
cytoplasmic translation	7	0.905563	cell division	36	5.40541	G2/M transition of mitotic cell cycle	16	3.95062
erythrocyte differentiation	7	0.905563	ribosomal small subunit biogenesis	8	1.2012	ribosomal large subunit assembly	7	1.7284
ribosome biogenesis	7	0.905563	transcription-coupled nucleotide-excision repair	12	1.8018	liver regeneration	7	1.7284
mRNA transport	6	0.776197	proteasome-mediated ubiquitin-dependent protein catabolic process	25	3.75375	proteasome-mediated ubiquitin-dependent protein catabolic process	18	4.44444
chromosome segregation	6	0.776197	mRNA splicing, via spliceosome	23	3.45345	nucleotide-excision repair, DNA gap filling	7	1.7284
DNA recombination	6	0.776197	ATP biosynthetic process	8	1.2012	ATP biosynthetic process	7	1.7284
regulation of translation	6	0.776197	stimulatory C-type lectin receptor signaling pathway	14	2.1021	Fc-epsilon receptor signaling pathway	15	3.7037
signal peptide processing	5	0.646831	regulation of mRNA stability	18	2.7027	intracellular transport of virus	10	2.46914
transcription initiation from RNA polymerase II promoter	5	0.646831	ribosomal small subunit assembly	9	1.35135	NIK/NF-kappaB signaling	11	2.71605
erythrocyte development	5	0.646831	mitochondrial respiratory chain complex I assembly	13	1.95195	cell-cell adhesion	20	4.93827
regulation of alternative mRNA splicing, via spliceosome	5	0.646831	ribosomal large subunit assembly	8	1.2012	mitochondrial electron transport, NADH to ubiquinone	9	2.22222
mRNA export from nucleus	5	0.646831	mitotic nuclear division	24	3.6036	DNA damage response, detection of DNA damage	8	1.97531
proton transport	5	0.646831	maturation of SSU-rRNA from tricistronic rRNA transcript (SSU-rRNA, 5.8S rRNA, LSU-rRNA)	8	1.2012	DNA damage response, signal transduction by p53 class mediator resulting in cell cycle arrest	9	2.22222
chromatin remodeling	5	0.646831	Fc-epsilon receptor signaling pathway	18	2.7027	mitochondrial respiratory chain complex I assembly	9	2.22222
spermatogenesis	5	0.646831	nuclear import	6	0.900901	virion assembly	5	1.23457
definitive hemopoiesis	5	0.646831	termination of RNA polymerase II transcription	10	1.5015	regulation of type I interferon production	5	1.23457
			intracellular transport of virus	9	1.35135	Wnt signaling pathway, planar cell polarity pathway	10	2.46914
pathways enriched both in the human and zebrafish data sets			liver regeneration	7	1.05105	glycogen biosynthetic process	6	1.48148
pathways enriched only in the human data sets			nucleotide-excision repair, preincision complex assembly	7	1.05105	regulation of transcription from RNA polymerase II promoter in response to hypoxia	6	1.48148
pathways enriched only in the zebrafish data set			response to unfolded protein	8	1.2012	nucleotide-excision repair, preincision complex assembly	6	1.48148
pathways enriched in a single data set			CENP-A containing nucleosome assembly	8	1.2012	T cell receptor signaling pathway	12	2.96296
			mRNA export from nucleus	12	1.8018	viral life cycle	6	1.48148
			transcription elongation from RNA polymerase II promoter	11	1.65165	transcription elongation from RNA polymerase II promoter	9	2.22222
			ATP synthesis coupled proton transport	6	0.900901	maturation of SSU-rRNA from tricistronic rRNA transcript (SSU-rRNA, 5.8S rRNA, LSU-rRNA)	6	1.48148
			regulation of ubiquitin-protein ligase activity involved in mitotic cell cycle	6	0.900901	negative regulation of epidermal growth factor receptor signaling pathway	6	1.48148
			regulation of cellular response to heat	10	1.5015	translesion synthesis	6	1.48148
			negative regulation of apoptotic process	30	4.5045	tumor necrosis factor-mediated signaling pathway	10	2.46914
			macroautophagy	10	1.5015	nucleotide-excision repair, DNA incision, 5'-to lesion	6	1.48148
			nucleotide-excision repair, DNA gap filling	6	0.900901	macroautophagy	8	1.97531
			DNA damage response, signal transduction by p53 class mediator resulting in cell cycle arrest	9	1.35135	nucleotide-excision repair, DNA incision	6	1.48148
			regulation of translational initiation	7	1.05105	nucleotide-excision repair, DNA damage recognition	5	1.23457
			substantia nigra development	8	1.2012	hydrogen ion transmembrane transport	7	1.7284
			protein folding	16	2.4024	response to unfolded protein	6	1.48148
			ribosomal large subunit biogenesis	6	0.900901	protein K11-linked ubiquitination	5	1.23457
			gene silencing by RNA	12	1.8018	TRIF-dependent toll-like receptor signaling pathway	5	1.23457
			ubiquitin-dependent protein catabolic process	16	2.4024	mitotic nuclear division	14	3.45679
			regulation of cellular amino acid metabolic process	8	1.2012	interstrand cross-link repair	6	1.48148
			T cell receptor signaling pathway	14	2.1021	positive regulation of canonical Wnt signaling pathway	9	2.22222
			regulation of translation	8	1.2012	regulation of cellular amino acid metabolic process	6	1.48148
			Wnt signaling pathway, calcium modulating pathway	7	1.05105	global genome nucleotide-excision repair	5	1.23457
			protein K11-linked ubiquitination	6	0.900901	DNA repair	13	3.20988
			chromosome segregation	9	1.35135	regulation of translation	6	1.48148
			cellular response to cadmium ion	5	0.750751	regulation of cellular response to heat	7	1.7284
			regulation of transcription from RNA polymerase II promoter in response to hypoxia	6	0.900901	cell proliferation	17	4.19753
			spliceosomal snRNP assembly	6	0.900901	positive regulation of protein serine/threonine kinase activity	5	1.23457
			sister chromatid cohesion	11	1.65165	ribosome biogenesis	5	1.23457
			translational elongation	5	0.750751	fibroblast growth factor receptor signaling pathway	7	1.7284
			error-free translesion synthesis	5	0.750751	negative regulation of canonical Wnt signaling pathway	10	2.46914
			error-prone translesion synthesis	5	0.750751	negative regulation of apoptotic process	19	4.69136
			global genome nucleotide-excision repair	6	0.900901	gene silencing by RNA	8	1.97531
			aerobic respiration	6	0.900901	endosomal transport	6	1.48148
			interstrand cross-link repair	7	1.05105	mitotic nuclear envelope disassembly	5	1.23457
			nucleotide-excision repair, DNA damage recognition	5	0.750751	snRNA transcription from RNA polymerase II promoter	6	1.48148
			tumor necrosis factor-mediated signaling pathway	11	1.65165	regulation of signal transduction by p53 class mediator	8	1.97531
			nucleotide-excision repair, DNA incision, 5'-to lesion	6	0.900901	protein K48-linked ubiquitination	5	1.23457
			MAPK cascade	18	2.7027	mRNA export from nucleus	7	1.7284
			nucleotide-excision repair, DNA incision	6	0.900901	mRNA splicing, via spliceosome	11	2.71605
			positive regulation of translation	7	1.05105	sister chromatid cohesion	7	1.7284
			negative regulation of canonical Wnt signaling pathway	13	1.95195	positive regulation of translation	5	1.23457
			glycogen biosynthetic process	5	0.750751	MAPK cascade	12	2.96296
			antigen processing and presentation of exogenous peptide antigen via MHC class I, TAP-dependent	7	1.05105	response to calcium ion	5	1.23457
			viral life cycle	5	0.750751	protein folding	9	2.22222
			response to amphetamine	5	0.750751	positive regulation of protein binding	5	1.23457
			nucleosome assembly	10	1.5015	nucleosome assembly	7	1.7284
			positive regulation of canonical Wnt signaling pathway	10	1.5015	antigen processing and presentation of exogenous peptide antigen via MHC class I, TAP-dependent	5	1.23457
			mitotic cell cycle checkpoint	5	0.750751	termination of RNA polymerase II transcription	5	1.23457
			proteolysis involved in cellular protein catabolic process	6	0.900901	negative regulation of transforming growth factor beta receptor signaling pathway	5	1.23457
			G1/S transition of mitotic cell cycle	9	1.35135	in utero embryonic development	9	2.22222
			7-methylguanosine mRNA capping	5	0.750751
			osteoblast differentiation	9	1.35135
			regulation of signal transduction by p53 class mediator	10	1.5015
			protein autoubiquitination	6	0.900901
			positive regulation of apoptotic process	18	2.7027
			binding of sperm to zona pellucida	5	0.750751
			ribosome biogenesis	5	0.750751
			translesion synthesis	5	0.750751
			RNA export from nucleus	6	0.900901
			ERBB2 signaling pathway	5	0.750751
			protein sumoylation	9	1.35135
			response to calcium ion	6	0.900901

## Sheet: GO CC
OZF			OH2			H1			pathways enriched both in the human and zebrafish data sets
Term	Count	%	Term	Count	%	Term	Count	%	pathways enriched only in the human data sets
nucleus	174	22.5097	nucleoplasm	191	28.6787	focal adhesion	46	11.358	pathways enriched only in the zebrafish data set
cytoplasm	117	15.1358	mitochondrion	91	13.6637	intracellular ribonucleoprotein complex	18	4.44444	pathways enriched in a single data set
intracellular ribonucleoprotein complex	65	8.4088	ribosome	63	9.45946	ribosome	65	16.0494
intracellular	60	7.76197	U1 snRNP	7	1.05105	U12-type spliceosomal complex	5	1.23457
ribosome	53	6.8564	cytosolic large ribosomal subunit	42	6.30631	cytosolic large ribosomal subunit	43	10.6173
mitochondrion	37	4.78655	nucleus	259	38.8889	cytoplasm	160	39.5062
cytosolic large ribosomal subunit	27	3.49288	cytosol	247	37.0871	cytosolic small ribosomal subunit	31	7.65432
endoplasmic reticulum	24	3.10479	proteasome core complex, alpha-subunit complex	5	0.750751	lysosomal membrane	14	3.45679
nucleolus	20	2.58732	mitochondrial inner membrane	51	7.65766	nucleolus	52	12.8395
cytosolic small ribosomal subunit	18	2.32859	cytosolic small ribosomal subunit	31	4.65465	cytosol	174	42.963
mitochondrial inner membrane	16	2.06986	membrane	121	18.1682	nucleus	157	38.7654
respiratory chain	12	1.55239	extracellular exosome	178	26.7267	small ribosomal subunit	17	4.19753
virion	12	1.55239	focal adhesion	50	7.50751	extracellular matrix	35	8.64198
chromosome	12	1.55239	mitochondrial proton-transporting ATP synthase complex, coupling factor F(o)	6	0.900901	spindle microtubule	6	1.48148
precatalytic spliceosome	11	1.42303	small ribosomal subunit	16	2.4024	nucleoplasm	121	29.8765
viral nucleocapsid	11	1.42303	cytoplasm	261	39.1892	membrane	94	23.2099
U2 snRNP	10	1.29366	nucleolus	79	11.8619	extracellular exosome	129	31.8519
catalytic step 2 spliceosome	9	1.16429	intracellular ribonucleoprotein complex	27	4.05405	mitochondrial inner membrane	34	8.39506
spliceosomal complex	9	1.16429	mitochondrial respiratory chain complex I	14	2.1021	mitochondrial proton-transporting ATP synthase complex	8	1.97531
lysosome	9	1.16429	U2 snRNP	7	1.05105	nuclear pore	7	1.7284
preribosome, large subunit precursor	7	0.905563	respiratory chain	10	1.5015	mitochondrion	57	14.0741
nuclear speck	7	0.905563	cell-cell adherens junction	29	4.35435	proteasome core complex	5	1.23457
mitochondrial outer membrane	7	0.905563	small nuclear ribonucleoprotein complex	6	0.900901	catalytic step 2 spliceosome	7	1.7284
U1 snRNP	6	0.776197	extracellular matrix	36	5.40541	respiratory chain	9	2.22222
U4/U6 x U5 tri-snRNP complex	6	0.776197	catalytic step 2 spliceosome	17	2.55255	large ribosomal subunit	6	1.48148
small ribosomal subunit	5	0.646831	large ribosomal subunit	8	1.2012	cell-cell adherens junction	20	4.93827
U2-type prespliceosome	5	0.646831	mitochondrial proton-transporting ATP synthase complex	9	1.35135	mitochondrial respiratory chain complex I	8	1.97531
mitochondrial respiratory chain complex I	5	0.646831	U12-type spliceosomal complex	8	1.2012	cytoplasmic ribonucleoprotein granule	5	1.23457
small-subunit processome	5	0.646831	SMN-Sm protein complex	6	0.900901	proteasome complex	6	1.48148
			U4 snRNP	5	0.750751	melanosome	7	1.7284
pathways enriched both in the human and zebrafish data sets			methylosome	5	0.750751	SCF ubiquitin ligase complex	5	1.23457
pathways enriched only in the human data sets			proteasome core complex	6	0.900901	myelin sheath	8	1.97531
pathways enriched only in the zebrafish data set			chromosome, centromeric region	9	1.35135	mitochondrial membrane	6	1.48148
pathways enriched in a single data set			proteasome complex	9	1.35135	nuclear envelope	8	1.97531
			mitochondrial respiratory chain	5	0.750751
			spliceosomal complex	11	1.65165
			precatalytic spliceosome	6	0.900901
			cytoplasmic ribonucleoprotein granule	6	0.900901
			nuclear chromatin	16	2.4024
			centrosome	27	4.05405
			nuclear speck	16	2.4024
			spindle microtubule	7	1.05105
			spindle pole	11	1.65165
			lysosomal membrane	19	2.85285
			myelin sheath	13	1.95195
			telomerase holoenzyme complex	5	0.750751
			multivesicular body	5	0.750751
			anaphase-promoting complex	5	0.750751
			condensed chromosome kinetochore	9	1.35135
			chromatin	9	1.35135
			protein complex	24	3.6036
			viral nucleocapsid	5	0.750751
			kinetochore	8	1.2012
			transcriptional repressor complex	6	0.900901
			mitochondrial intermembrane space	7	1.05105
			perinuclear region of cytoplasm	30	4.5045
			mitotic spindle	5	0.750751
			melanosome	8	1.2012

## Sheet: GO MF
ZF			H2			H1			pathways enriched both in the human and zebrafish data sets
Term	Count	%	Term	Count	%	Term	Count	%	pathways enriched only in the human data sets
nucleotide binding	97	12.5485	protein binding	394	59.1592	protein binding	246	60.7407	pathways enriched only in the zebrafish data set
nucleic acid binding	75	9.70246	ubiquitin protein ligase binding	26	3.9039	NADH dehydrogenase (ubiquinone) activity	9	2.22222	pathways enriched in a single data set
RNA binding	67	8.66753	structural constituent of ribosome	72	10.8108	poly(A) RNA binding	103	25.4321
structural constituent of ribosome	53	6.8564	poly(A) RNA binding	151	22.6727	structural constituent of ribosome	74	18.2716
protein binding	20	2.58732	large ribosomal subunit rRNA binding	5	0.750751	threonine-type endopeptidase activity	5	1.23457
protein heterodimerization activity	16	2.06986	cadherin binding involved in cell-cell adhesion	29	4.35435	large ribosomal subunit rRNA binding	5	1.23457
mRNA binding	14	1.81113	RNA binding	79	11.8619	RNA binding	58	14.321
ubiquitin protein ligase activity	10	1.29366	transmembrane transporter activity	8	1.2012	hydrogen ion transmembrane transporter activity	5	1.23457
translation initiation factor activity	8	1.03493	unfolded protein binding	14	2.1021	ubiquitin protein ligase binding	16	3.95062
NADH dehydrogenase (ubiquinone) activity	8	1.03493	NADH dehydrogenase (ubiquinone) activity	14	2.1021	rRNA binding	9	2.22222
translation elongation factor activity	8	1.03493	cytochrome-c oxidase activity	11	1.65165	cytochrome-c oxidase activity	8	1.97531
proton-transporting ATP synthase activity, rotational mechanism	6	0.776197	mRNA binding	16	2.4024	cadherin binding involved in cell-cell adhesion	20	4.93827
rRNA binding	6	0.776197	rRNA binding	9	1.35135	protein kinase binding	19	4.69136
cytochrome-c oxidase activity	6	0.776197	histone binding	14	2.1021	mRNA binding	10	2.46914
mRNA 3'-UTR binding	5	0.646831	threonine-type endopeptidase activity	6	0.900901	unfolded protein binding	9	2.22222
DNA-directed RNA polymerase activity	5	0.646831	hydrogen ion transmembrane transporter activity	7	1.05105	transmembrane transporter activity	6	1.48148
			single-stranded DNA binding	10	1.5015	ubiquitin-protein transferase activity	13	3.20988
pathways enriched both in the human and zebrafish data sets			DNA binding, bending	5	0.750751	transcription coactivator activity	12	2.96296
pathways enriched only in the human data sets			kinase binding	9	1.35135	ubiquitin protein ligase activity	10	2.46914
pathways enriched only in the zebrafish data set			protein kinase binding	25	3.75375	histone binding	8	1.97531
pathways enriched in a single data set			ubiquitin protein ligase activity	16	2.4024	single-stranded DNA binding	7	1.7284
			nucleotide binding	23	3.45345	damaged DNA binding	5	1.23457
			identical protein binding	38	5.70571
			enzyme binding	22	3.3033
			ATPase activity	14	2.1021
			translation initiation factor activity	8	1.2012
			damaged DNA binding	8	1.2012
			ubiquitin binding	8	1.2012
			double-stranded DNA binding	8	1.2012
			chaperone binding	8	1.2012
			nucleosomal DNA binding	6	0.900901
			TBP-class protein binding	5	0.750751
			repressing transcription factor binding	5	0.750751
			beta-tubulin binding	5	0.750751
			DNA-directed RNA polymerase activity	5	0.750751
