# Supplementary material for: Comparative analysis of single-cell transcriptomics in human and Zebrafish oocytes
Source: BMC Genomics. 2020 Jul 8;21:471. doi: 10.1186/s12864-020-06860-z (PMC7346435; doi:10.1186/s12864-020-06860-z)
Supplement: Supplementary file 6 — Additional file 6: Supplementary file 5. Oocyte-specific genes that appear in the list of genes described by the quantile mapping data matrices (Fig. 3), which were summarizied in Supplementary file 2. [file 12864_2020_6860_MOESM6_ESM.xlsx]

## Sheet: H1_ZF Oocyte Specific
RowNo	ColNo	GeneH	Gene_SymbolH	DescriptionH	Bio_TypeH	H1a	H1b	H1c	AvgH1	z-score (H1a)	z-score (H1b)	z-score (H1c)	GeneZ	Gene_SymbolZ	DescriptionZ	Bio_TypeZ	ZFa	ZFb	ZFc	AvgZF	z-score (ZFa)	z-score (ZFb)	z-score (ZFc)
1	1	ENSG00000123975	CKS2	CDC28 protein kinase regulatory subunit 2 [Source:HGNC Symbol;Acc:HGNC:2000]	protein_coding	453.71	916.55	608.45	659.57	1.99	2.33	2.09	ENSDARG00000117089	CKS2	CDC28 protein kinase regulatory subunit 2	protein_coding	154.97	154	220.09	176.35	1.52	1.41	1.65
1	1	ENSG00000177600	RPLP2	ribosomal protein lateral stalk subunit P2 [Source:HGNC Symbol;Acc:HGNC:10377]	protein_coding	1245.42	940.02	1418.09	1201.18	2.57	2.34	2.59	ENSDARG00000011201	rplp2l	ribosomal protein, large P2, like	protein_coding	390.34	363.8	363.82	372.65	2.17	1.99	1.99
1	1	ENSG00000197958	RPL12	ribosomal protein L12 [Source:HGNC Symbol;Acc:HGNC:10302]	protein_coding	581.72	563.58	627.03	590.78	2.13	2.02	2.1	ENSDARG00000006691	rpl12	ribosomal protein L12	protein_coding	987.59	842.79	778.88	869.75	2.82	2.56	2.51
1	1	ENSG00000124614	RPS10	ribosomal protein S10 [Source:HGNC Symbol;Acc:HGNC:10383]	protein_coding	1356.76	1198.31	1490.03	1348.37	2.62	2.5	2.62	ENSDARG00000034897	rps10	ribosomal protein S10	protein_coding	262.92	386.3	305.81	318.34	1.89	2.03	1.87
1	1	ENSG00000174748	RPL15	ribosomal protein L15 [Source:HGNC Symbol;Acc:HGNC:10306]	protein_coding	1747.22	1002.69	1702.8	1484.23	2.76	2.39	2.7	ENSDARG00000009285	rpl15	ribosomal protein L15	protein_coding	188.67	204.61	193.01	195.43	1.66	1.61	1.56
1	1	ENSG00000198918	RPL39	ribosomal protein L39 [Source:HGNC Symbol;Acc:HGNC:10350]	protein_coding	567.49	330.22	419.07	438.93	2.12	1.69	1.86	ENSDARG00000036316	rpl39	ribosomal protein L39	protein_coding	442.91	394.91	409.46	415.76	2.25	2.05	2.07
1	1	ENSG00000187109	NAP1L1	nucleosome assembly protein 1 like 1 [Source:HGNC Symbol;Acc:HGNC:7637]	protein_coding	982.3	910.5	895.19	929.33	2.43	2.32	2.32	ENSDARG00000101813	nap1l1	nucleosome assembly protein 1-like 1	protein_coding	387.81	597.81	475.76	487.12	2.16	2.33	2.18
1	1	ENSG00000114942	EEF1B2	eukaryotic translation elongation factor 1 beta 2 [Source:HGNC Symbol;Acc:HGNC:3208]	protein_coding	236.13	208.2	168.09	204.14	1.61	1.4	1.32	ENSDARG00000044521	eef1b2	eukaryotic translation elongation factor 1 beta 2	protein_coding	481.82	514.45	468.03	488.1	2.31	2.23	2.16
1	1	ENSG00000198840	MT-ND3	mitochondrially encoded NADH:ubiquinone oxidoreductase core subunit 3 [Source:HGNC Symbol;Acc:HGNC:7458]	protein_coding	936.3	2225.55	1663.85	1608.57	2.4	2.89	2.68	ENSDARG00000063914	mt-nd3	NADH dehydrogenase 3, mitochondrial	protein_coding	350.07	458.48	288.43	365.66	2.09	2.15	1.83
1	1	ENSG00000163002	NUP35	nucleoporin 35 [Source:HGNC Symbol;Acc:HGNC:29797]	protein_coding	372.64	565.99	653.12	530.58	1.87	2.03	2.13	ENSDARG00000012222	nup35	nucleoporin 35	protein_coding	138.18	153.84	162	151.34	1.44	1.41	1.44
1	1	ENSG00000152234	ATP5F1A	ATP synthase F1 subunit alpha [Source:HGNC Symbol;Acc:HGNC:823]	protein_coding	213.45	708	341.18	420.88	1.55	2.17	1.74	ENSDARG00000010149	atp5fa1	ATP synthase F1 subunit alpha	protein_coding	169.97	182.35	149.05	167.12	1.58	1.53	1.38
1	1	ENSG00000070501	POLB	DNA polymerase beta [Source:HGNC Symbol;Acc:HGNC:9174]	protein_coding	1620.55	1207.92	1505.69	1444.72	2.72	2.5	2.62	ENSDARG00000003749	polb	polymerase (DNA directed), beta	protein_coding	154.65	133.44	113.37	133.82	1.52	1.32	1.19
1	1	ENSG00000162385	MAGOH	mago homolog, exon junction complex subunit [Source:HGNC Symbol;Acc:HGNC:6815]	protein_coding	773.55	504.85	729.21	669.21	2.29	1.95	2.19	ENSDARG00000038635	magoh	mago homolog, exon junction complex subunit	protein_coding	103.76	155.12	192.23	150.37	1.24	1.42	1.55
1	1	ENSG00000198695	MT-ND6	mitochondrially encoded NADH:ubiquinone oxidoreductase core subunit 6 [Source:HGNC Symbol;Acc:HGNC:7462]	protein_coding	4816.03	5089.91	3534.49	4480.14	3.35	3.4	3.13	ENSDARG00000063922	mt-nd6	NADH dehydrogenase 6, mitochondrial	protein_coding	712.3	712.58	524.86	649.91	2.59	2.45	2.24
1	1	ENSG00000164587	RPS14	ribosomal protein S14 [Source:HGNC Symbol;Acc:HGNC:10387]	protein_coding	2059.4	1502.4	2314.24	1958.68	2.86	2.64	2.88	ENSDARG00000036629	rps14	ribosomal protein S14	protein_coding	706.4	733.14	665.89	701.81	2.58	2.47	2.41
1	1	ENSG00000198727	MT-CYB	mitochondrially encoded cytochrome b [Source:HGNC Symbol;Acc:HGNC:7427]	protein_coding	6940.5	15989.5	11207.2	11379.1	3.56	4.12	3.82	ENSDARG00000063924	mt-cyb	cytochrome b, mitochondrial	protein_coding	1477.47	1967.41	1159.5	1534.79	3.1	3.13	2.79
1	1	ENSG00000112695	COX7A2	cytochrome c oxidase subunit 7A2 [Source:HGNC Symbol;Acc:HGNC:2288]	protein_coding	465.45	258.15	249.23	324.28	2	1.53	1.56	ENSDARG00000110700	COX7A2	cytochrome c oxidase subunit 7A2	protein_coding	647.16	919.97	944.18	837.1	2.52	2.62	2.64
1	1	ENSG00000113387	SUB1	SUB1 homolog, transcriptional regulator [Source:HGNC Symbol;Acc:HGNC:19985]	protein_coding	2510.18	2843.97	2458.35	2604.17	2.97	3.04	2.92	ENSDARG00000007720	sub1b	SUB1 homolog, transcriptional regulator b	protein_coding	158.93	244.49	291.98	231.8	1.54	1.73	1.84
1	1	ENSG00000182004	SNRPE	small nuclear ribonucleoprotein polypeptide E [Source:HGNC Symbol;Acc:HGNC:11161]	protein_coding	2693.89	1778.55	2187.23	2219.89	3.01	2.74	2.85	ENSDARG00000033175	snrpe	small nuclear ribonucleoprotein polypeptide E	protein_coding	300.87	402.26	296.26	333.13	1.98	2.06	1.85
1	1	ENSG00000106399	RPA3	replication protein A3 [Source:HGNC Symbol;Acc:HGNC:10291]	protein_coding	321.02	128.84	272.22	240.7	1.79	1.1	1.61	ENSDARG00000002613	rpa3	replication protein A3	protein_coding	406.06	517.06	549.2	490.77	2.19	2.23	2.27
1	1	ENSG00000132780	NASP	nuclear autoantigenic sperm protein [Source:HGNC Symbol;Acc:HGNC:7644]	protein_coding	283.17	314.21	348.18	315.19	1.71	1.66	1.75	ENSDARG00000039208	nasp	nuclear autoantigenic sperm protein (histone-binding)	protein_coding	3004.88	3856.73	3279.54	3380.38	3.6	3.58	3.5
1	1	ENSG00000163634	THOC7	THO complex 7 [Source:HGNC Symbol;Acc:HGNC:29874]	protein_coding	917.81	378.63	779.33	691.92	2.39	1.77	2.23	ENSDARG00000015394	thoc7	THO complex 7	protein_coding	502.94	772.95	644.76	640.22	2.34	2.5	2.38
1	1	ENSG00000171530	TBCA	tubulin folding cofactor A [Source:HGNC Symbol;Acc:HGNC:11579]	protein_coding	1454.55	598.81	1142.92	1065.43	2.66	2.06	2.46	ENSDARG00000016754	tbca	tubulin cofactor a	protein_coding	164.85	194.5	189.51	182.96	1.56	1.57	1.54
1	1	ENSG00000145592	RPL37	ribosomal protein L37 [Source:HGNC Symbol;Acc:HGNC:10347]	protein_coding	614.79	517.49	508.76	547.01	2.16	1.97	1.98	ENSDARG00000034291	rpl37	ribosomal protein L37	protein_coding	207.59	239.33	208.76	218.56	1.72	1.71	1.61
1	1	ENSG00000143933	CALM2	calmodulin 2 [Source:HGNC Symbol;Acc:HGNC:1445]	protein_coding	207.05	1592.21	291.05	696.77	1.53	2.68	1.65	ENSDARG00000031427	calm2a	calmodulin 2a (phosphorylase kinase, delta)	protein_coding	122.99	226.58	186.08	178.55	1.36	1.67	1.53
1	1	ENSG00000166619	BLCAP	BLCAP, apoptosis inducing factor [Source:HGNC Symbol;Acc:HGNC:1055]	protein_coding	286.24	286.05	277.1	283.13	1.72	1.6	1.62	ENSDARG00000052073	blcap	bladder cancer associated protein	protein_coding	259.63	375.66	378.44	337.91	1.88	2.01	2.02
1	1	ENSG00000096384	HSP90AB1	heat shock protein 90 alpha family class B member 1 [Source:HGNC Symbol;Acc:HGNC:5258]	protein_coding	572.47	284.26	434.98	430.57	2.12	1.59	1.89	ENSDARG00000029150	hsp90ab1	heat shock protein 90, alpha (cytosolic), class B member 1	protein_coding	633.21	864.66	560.59	686.15	2.5	2.58	2.29
1	1	ENSG00000114391	RPL24	ribosomal protein L24 [Source:HGNC Symbol;Acc:HGNC:10325]	protein_coding	1105.66	559.53	979.71	881.64	2.5	2.02	2.37	ENSDARG00000099104	rpl24	ribosomal protein L24	protein_coding	211.42	206.67	180.84	199.64	1.74	1.61	1.51
1	1	ENSG00000118363	SPCS2	signal peptidase complex subunit 2 [Source:HGNC Symbol;Acc:HGNC:28962]	protein_coding	215.81	216.26	442.23	291.43	1.56	1.42	1.9	ENSDARG00000042823	spcs2	signal peptidase complex subunit 2	protein_coding	302.16	396.84	379.72	359.57	1.99	2.05	2.02
1	1	ENSG00000115758	ODC1	ornithine decarboxylase 1 [Source:HGNC Symbol;Acc:HGNC:8109]	protein_coding	487.95	389.16	668.92	515.34	2.03	1.79	2.14	ENSDARG00000007377	odc1	ornithine decarboxylase 1	protein_coding	127.48	120.71	162.76	136.98	1.38	1.25	1.44
1	1	ENSG00000087274	ADD1	adducin 1 [Source:HGNC Symbol;Acc:HGNC:243]	protein_coding	133.54	271.51	171.92	192.33	1.28	1.57	1.34	ENSDARG00000103962	add1	adducin 1 (alpha)	protein_coding	145.4	105.4	146.23	132.34	1.47	1.16	1.37
1	1	ENSG00000198786	MT-ND5	mitochondrially encoded NADH:ubiquinone oxidoreductase core subunit 5 [Source:HGNC Symbol;Acc:HGNC:7461]	protein_coding	2101.24	2790.3	1782.23	2224.59	2.87	3.03	2.72	ENSDARG00000063921	mt-nd5	NADH dehydrogenase 5, mitochondrial	protein_coding	281.45	321.8	260.37	287.87	1.94	1.91	1.76
1	1	ENSG00000131143	COX4I1	cytochrome c oxidase subunit 4I1 [Source:HGNC Symbol;Acc:HGNC:2265]	protein_coding	149.18	282.81	119.84	183.94	1.35	1.59	1.12	ENSDARG00000032970	cox4i1	cytochrome c oxidase subunit 4I1	protein_coding	213.7	183.46	246.84	214.67	1.74	1.53	1.73
1	1	ENSG00000108298	RPL19	ribosomal protein L19 [Source:HGNC Symbol;Acc:HGNC:10312]	protein_coding	1066.05	774.15	1015.57	951.93	2.48	2.22	2.39	ENSDARG00000013307	rpl19	ribosomal protein L19	protein_coding	243.99	283.49	256.27	261.25	1.84	1.83	1.75
1	1	ENSG00000171863	RPS7	ribosomal protein S7 [Source:HGNC Symbol;Acc:HGNC:10440]	protein_coding	1138.95	838.24	1060.13	1012.44	2.52	2.27	2.42	ENSDARG00000042566	rps7	ribosomal protein S7	protein_coding	307.72	339.49	270.69	305.97	2	1.95	1.79
1	2	ENSG00000100142	POLR2F	RNA polymerase II subunit F [Source:HGNC Symbol;Acc:HGNC:9193]	protein_coding	152.61	256.97	228.44	212.67	1.36	1.53	1.5	ENSDARG00000036625	polr2f	polymerase (RNA) II (DNA directed) polypeptide F	protein_coding	72.23	70.23	59.53	67.33	0.98	0.89	0.75
1	2	ENSG00000147419	CCDC25	coiled-coil domain containing 25 [Source:HGNC Symbol;Acc:HGNC:25591]	protein_coding	261.52	538.47	398.68	399.56	1.67	1.99	1.84	ENSDARG00000021753	ccdc25	coiled-coil domain containing 25	protein_coding	65.79	60.38	80.25	68.81	0.92	0.78	0.96
1	2	ENSG00000100614	PPM1A	protein phosphatase, Mg2+/Mn2+ dependent 1A [Source:HGNC Symbol;Acc:HGNC:9275]	protein_coding	215.98	160	208.66	194.88	1.56	1.23	1.45	ENSDARG00000032155	ppm1aa	protein phosphatase, Mg2+/Mn2+ dependent, 1Aa	protein_coding	97.2	73.47	84.38	85.02	1.19	0.92	0.99
1	2	ENSG00000156261	CCT8	chaperonin containing TCP1 subunit 8 [Source:HGNC Symbol;Acc:HGNC:1623]	protein_coding	971.72	883.33	763.26	872.77	2.43	2.31	2.22	ENSDARG00000008243	cct8	chaperonin containing TCP1, subunit 8 (theta)	protein_coding	104.53	119.31	125.06	116.3	1.24	1.24	1.26
1	2	ENSG00000124641	MED20	mediator complex subunit 20 [Source:HGNC Symbol;Acc:HGNC:16840]	protein_coding	177.03	240.55	141.18	186.25	1.44	1.49	1.22	ENSDARG00000046006	med20	mediator complex subunit 20	protein_coding	66.43	73.26	87.04	75.58	0.93	0.91	1.01
1	2	ENSG00000115541	HSPE1	heat shock protein family E (Hsp10) member 1 [Source:HGNC Symbol;Acc:HGNC:5269]	protein_coding	189.23	224.01	172.54	195.26	1.48	1.44	1.34	ENSDARG00000056167	hspe1	heat shock 10 protein 1	protein_coding	82.46	94.24	112.87	96.52	1.08	1.08	1.19
1	2	ENSG00000166598	HSP90B1	heat shock protein 90 beta family member 1 [Source:HGNC Symbol;Acc:HGNC:12028]	protein_coding	23.77	283.38	219.31	175.48	0.29	1.59	1.48	ENSDARG00000003570	hsp90b1	heat shock protein 90, beta (grp94), member 1	protein_coding	85.61	61.17	93.39	80.06	1.1	0.79	1.06
1	2	ENSG00000138867	GUCD1	guanylyl cyclase domain containing 1 [Source:HGNC Symbol;Acc:HGNC:14237]	protein_coding	436.76	567.68	527.65	510.7	1.96	2.03	2	ENSDARG00000068438	gucd1	guanylyl cyclase domain containing 1	protein_coding	70.35	85.78	90.62	82.25	0.97	1.02	1.04
1	2	ENSG00000115289	PCGF1	polycomb group ring finger 1 [Source:HGNC Symbol;Acc:HGNC:17615]	protein_coding	278.63	263.09	279.78	273.83	1.71	1.55	1.62	ENSDARG00000001249	pcgf1	polycomb group ring finger 1	protein_coding	86.51	161.99	125.34	124.61	1.11	1.45	1.26
1	2	ENSG00000167283	ATP5MG	ATP synthase membrane subunit g [Source:HGNC Symbol;Acc:HGNC:14247]	protein_coding	304.25	258.39	175.36	246	1.76	1.53	1.35	ENSDARG00000011841	atp5l	ATP synthase, H+ transporting, mitochondrial F0 complex, subunit g	protein_coding	98.12	81.98	87.45	89.18	1.2	0.99	1.01
1	2	ENSG00000163584	RPL22L1	ribosomal protein L22 like 1 [Source:HGNC Symbol;Acc:HGNC:27610]	protein_coding	378.62	238.04	277.43	298.03	1.88	1.48	1.62	ENSDARG00000010244	rpl22l1	ribosomal protein L22-like 1	protein_coding	100.22	60.55	70.62	77.13	1.21	0.79	0.87
1	2	ENSG00000173812	EIF1	eukaryotic translation initiation factor 1 [Source:HGNC Symbol;Acc:HGNC:3249]	protein_coding	2257.71	2382.29	2676.57	2438.86	2.91	2.93	2.97	ENSDARG00000012688	eif1b	eukaryotic translation initiation factor 1B	protein_coding	88.72	119.69	76.25	94.89	1.13	1.24	0.92
1	2	ENSG00000085449	WDFY1	WD repeat and FYVE domain containing 1 [Source:HGNC Symbol;Acc:HGNC:20451]	protein_coding	45.07	226.45	298.47	189.99	0.66	1.45	1.66	ENSDARG00000005425	wdfy1	WD repeat and FYVE domain containing 1	protein_coding	104.84	99.74	80.25	94.94	1.25	1.12	0.96
1	2	ENSG00000270757	HSPE1-MOB4	HSPE1-MOB4 readthrough [Source:HGNC Symbol;Acc:HGNC:49184]	protein_coding	766.93	192.51	485.79	481.74	2.29	1.35	1.95	ENSDARG00000056085	mob4	MOB family member 4, phocein	protein_coding	76.03	158.11	121.34	118.49	1.02	1.43	1.24
1	2	ENSG00000100600	LGMN	legumain [Source:HGNC Symbol;Acc:HGNC:9472]	protein_coding	154.48	172.15	212.59	179.74	1.37	1.28	1.46	ENSDARG00000039150	lgmn	legumain	protein_coding	119.78	121.14	135.31	125.41	1.34	1.25	1.31
1	2	ENSG00000112335	SNX3	sorting nexin 3 [Source:HGNC Symbol;Acc:HGNC:11174]	protein_coding	91.39	302.73	301.06	231.72	1.06	1.63	1.67	ENSDARG00000008678	snx3	sorting nexin 3	protein_coding	89.77	122.33	88.95	100.35	1.14	1.26	1.03
1	2	ENSG00000165304	MELK	maternal embryonic leucine zipper kinase [Source:HGNC Symbol;Acc:HGNC:16870]	protein_coding	177.18	284.21	142.59	201.33	1.44	1.59	1.22	ENSDARG00000030759	melk	maternal embryonic leucine zipper kinase	protein_coding	52.88	79.65	75.14	69.22	0.77	0.97	0.91
1	2	ENSG00000034713	GABARAPL2	GABA type A receptor associated protein like 2 [Source:HGNC Symbol;Acc:HGNC:13291]	protein_coding	272.99	393.13	330.68	332.27	1.69	1.8	1.72	ENSDARG00000027200	gabarapl2	GABA(A) receptor-associated protein like 2	protein_coding	86.33	125.36	113.99	108.56	1.11	1.28	1.2
1	2	ENSG00000106305	AIMP2	aminoacyl tRNA synthetase complex interacting multifunctional protein 2 [Source:HGNC Symbol;Acc:HGNC:20609]	protein_coding	205.59	92.4	220.61	172.87	1.53	0.89	1.48	ENSDARG00000018903	aimp2	aminoacyl tRNA synthetase complex-interacting multifunctional protein 2	protein_coding	138.77	119.78	127.65	128.73	1.44	1.24	1.27
1	2	ENSG00000185787	MORF4L1	mortality factor 4 like 1 [Source:HGNC Symbol;Acc:HGNC:16989]	protein_coding	524.6	494.29	615.52	544.8	2.07	1.94	2.09	ENSDARG00000041155	morf4l1	mortality factor 4 like 1	protein_coding	84.17	87.59	90.31	87.36	1.09	1.03	1.04
1	2	ENSG00000145741	BTF3	basic transcription factor 3 [Source:HGNC Symbol;Acc:HGNC:1125]	protein_coding	1708.32	871.23	1539.04	1372.86	2.75	2.3	2.64	ENSDARG00000035400	btf3	basic transcription factor 3	protein_coding	110.14	79.42	65.96	85.17	1.28	0.97	0.82
1	2	ENSG00000100567	PSMA3	proteasome subunit alpha 3 [Source:HGNC Symbol;Acc:HGNC:9532]	protein_coding	272.44	712.3	306.02	430.25	1.69	2.17	1.68	ENSDARG00000086618	psma3	proteasome subunit alpha 3	protein_coding	100.84	107.42	98.98	102.41	1.22	1.17	1.1
1	2	ENSG00000114354	TFG	TRK-fused gene [Source:HGNC Symbol;Acc:HGNC:11758]	protein_coding	371.03	166.84	279.79	272.55	1.87	1.26	1.62	ENSDARG00000003641	tfg	trk-fused gene	protein_coding	106.13	102.52	104.06	104.24	1.25	1.14	1.13
1	2	ENSG00000182117	NOP10	NOP10 ribonucleoprotein [Source:HGNC Symbol;Acc:HGNC:14378]	protein_coding	1174.18	796.31	870.32	946.94	2.53	2.24	2.3	ENSDARG00000104227	nop10	NOP10 ribonucleoprotein homolog (yeast)	protein_coding	116.56	107.33	158.81	127.57	1.32	1.17	1.42
1	2	ENSG00000166136	NDUFB8	NADH:ubiquinone oxidoreductase subunit B8 [Source:HGNC Symbol;Acc:HGNC:7703]	protein_coding	203.68	235.37	180.41	206.49	1.52	1.48	1.36	ENSDARG00000010113	ndufb8	NADH:ubiquinone oxidoreductase subunit B8	protein_coding	142.63	133.72	100.54	125.63	1.46	1.32	1.11
1	2	ENSG00000221983	UBA52	ubiquitin A-52 residue ribosomal protein fusion product 1 [Source:HGNC Symbol;Acc:HGNC:12458]	protein_coding	3824.16	1743.54	2967.11	2844.94	3.22	2.73	3.03	ENSDARG00000041435	uba52	ubiquitin A-52 residue ribosomal protein fusion product 1	protein_coding	69.72	68.84	69.93	69.5	0.96	0.87	0.86
1	2	ENSG00000137818	RPLP1	ribosomal protein lateral stalk subunit P1 [Source:HGNC Symbol;Acc:HGNC:10372]	protein_coding	926.34	832.69	1112.68	957.24	2.4	2.27	2.45	ENSDARG00000021864	rplp1	ribosomal protein, large, P1	protein_coding	93.73	89.17	63.4	82.1	1.17	1.05	0.79
1	2	ENSG00000132432	SEC61G	Sec61 translocon gamma subunit [Source:HGNC Symbol;Acc:HGNC:18277]	protein_coding	900.81	617.16	677.23	731.74	2.38	2.08	2.15	ENSDARG00000018637	sec61g	Sec61 translocon gamma subunit	protein_coding	96.68	87.83	96.64	93.72	1.19	1.04	1.08
1	3	ENSG00000089006	SNX5	sorting nexin 5 [Source:HGNC Symbol;Acc:HGNC:14969]	protein_coding	254.24	269.78	209.68	244.57	1.65	1.56	1.45	ENSDARG00000020442	snx5	sorting nexin 5	protein_coding	40.77	71	83.32	65.03	0.58	0.89	0.98
1	3	ENSG00000140367	UBE2Q2	ubiquitin conjugating enzyme E2 Q2 [Source:HGNC Symbol;Acc:HGNC:19248]	protein_coding	207.47	772.28	1159.27	713	1.54	2.22	2.47	ENSDARG00000013990	ube2q2	ubiquitin-conjugating enzyme E2Q family member 2	protein_coding	47.06	49.69	46.05	47.6	0.68	0.65	0.58
1	3	ENSG00000168028	RPSA	ribosomal protein SA [Source:HGNC Symbol;Acc:HGNC:6502]	protein_coding	281.37	367.72	388.13	345.74	1.71	1.76	1.82	ENSDARG00000019181	rpsa	ribosomal protein SA	protein_coding	55.15	74.35	54.12	61.2	0.8	0.92	0.69
1	3	ENSG00000122674	CCZ1	CCZ1 homolog, vacuolar protein trafficking and biogenesis associated [Source:HGNC Symbol;Acc:HGNC:21691]	protein_coding	3406.85	1977.29	2602.46	2662.2	3.15	2.81	2.95	ENSDARG00000056559	ccz1	CCZ1 homolog, vacuolar protein trafficking and biogenesis associated	protein_coding	36.55	54.5	43.04	44.69	0.51	0.71	0.53
1	3	ENSG00000071082	RPL31	ribosomal protein L31 [Source:HGNC Symbol;Acc:HGNC:10334]	protein_coding	1750.71	1051.16	1430.59	1410.82	2.76	2.41	2.59	ENSDARG00000053365	rpl31	ribosomal protein L31	protein_coding	49.94	37.12	46.02	44.36	0.73	0.46	0.57
1	3	ENSG00000183527	PSMG1	proteasome assembly chaperone 1 [Source:HGNC Symbol;Acc:HGNC:3043]	protein_coding	223.02	338.98	366.07	309.36	1.58	1.7	1.78	ENSDARG00000040620	psmg1	proteasome (prosome, macropain) assembly chaperone 1	protein_coding	48.97	63.57	48.72	53.76	0.71	0.82	0.61
1	3	ENSG00000119655	NPC2	NPC intracellular cholesterol transporter 2 [Source:HGNC Symbol;Acc:HGNC:14537]	protein_coding	230.13	238.7	292.87	253.9	1.59	1.48	1.65	ENSDARG00000096979	NPC2	NPC intracellular cholesterol transporter 2	protein_coding	45.62	70.26	69.09	61.66	0.66	0.89	0.85
1	3	ENSG00000146574	CCZ1B	CCZ1 homolog B, vacuolar protein trafficking and biogenesis associated [Source:HGNC Symbol;Acc:HGNC:21717]	protein_coding	4430.23	2577.97	3361.94	3456.71	3.3	2.98	3.1	ENSDARG00000056559	ccz1	CCZ1 homolog, vacuolar protein trafficking and biogenesis associated	protein_coding	36.55	54.5	43.04	44.69	0.51	0.71	0.53
1	3	ENSG00000134058	CDK7	cyclin dependent kinase 7 [Source:HGNC Symbol;Acc:HGNC:1778]	protein_coding	194.15	289.93	242.49	242.19	1.5	1.61	1.54	ENSDARG00000051916	cdk7	cyclin-dependent kinase 7	protein_coding	68.42	51.01	48.5	55.98	0.95	0.67	0.61
1	3	ENSG00000154518	ATP5MC3	ATP synthase membrane subunit c locus 3 [Source:HGNC Symbol;Acc:HGNC:843]	protein_coding	215.48	260.21	236.71	237.47	1.56	1.54	1.53	ENSDARG00000017775	atp5mc3a	ATP synthase membrane subunit c locus 3a	protein_coding	47.05	70.27	75.71	64.35	0.68	0.89	0.92
1	3	ENSG00000126858	RHOT1	ras homolog family member T1 [Source:HGNC Symbol;Acc:HGNC:21168]	protein_coding	245.28	274.22	178.87	232.79	1.63	1.57	1.36	ENSDARG00000099996	rhot1a	ras homolog family member T1a	protein_coding	48.85	68.48	57.68	58.34	0.71	0.87	0.73
1	3	ENSG00000117410	ATP6V0B	ATPase H+ transporting V0 subunit b [Source:HGNC Symbol;Acc:HGNC:861]	protein_coding	106.78	277.22	124.03	169.34	1.15	1.58	1.14	ENSDARG00000031681	atp6v0b	ATPase H+ transporting V0 subunit b	protein_coding	49.04	49.29	59.46	52.6	0.71	0.65	0.75
1	3	ENSG00000055130	CUL1	cullin 1 [Source:HGNC Symbol;Acc:HGNC:2551]	protein_coding	270.66	201.33	259.03	243.68	1.69	1.38	1.58	ENSDARG00000007691	cul1b	cullin 1b	protein_coding	52.44	61.93	59	57.79	0.76	0.8	0.75
1	3	ENSG00000087302	RTRAF	RNA transcription, translation and transport factor [Source:HGNC Symbol;Acc:HGNC:23169]	protein_coding	1613.47	1117.36	1229.84	1320.22	2.72	2.45	2.5	ENSDARG00000009253	rtraf	RNA transcription, translation and transport factor	protein_coding	57.64	48.98	42	49.54	0.83	0.64	0.51
1	3	ENSG00000110955	ATP5F1B	ATP synthase F1 subunit beta [Source:HGNC Symbol;Acc:HGNC:830]	protein_coding	244.19	195.28	215.48	218.31	1.63	1.36	1.47	ENSDARG00000070083	atp5f1b	ATP synthase F1 subunit beta	protein_coding	54.66	55.37	55.66	55.23	0.79	0.72	0.71
1	3	ENSG00000142541	RPL13A	ribosomal protein L13a [Source:HGNC Symbol;Acc:HGNC:10304]	protein_coding	465.63	419.79	545.96	477.13	2	1.84	2.02	ENSDARG00000044093	rpl13a	ribosomal protein L13a	protein_coding	71.36	43.84	31.36	48.85	0.98	0.57	0.31
1	3	ENSG00000164162	ANAPC10	anaphase promoting complex subunit 10 [Source:HGNC Symbol;Acc:HGNC:24077]	protein_coding	659.09	277.53	431.04	455.89	2.2	1.58	1.88	ENSDARG00000090152	anapc10	anaphase promoting complex subunit 10	protein_coding	40.8	63.75	50.5	51.68	0.58	0.82	0.64
1	3	ENSG00000156482	RPL30	ribosomal protein L30 [Source:HGNC Symbol;Acc:HGNC:10333]	protein_coding	6127.04	3435.38	4723.92	4762.11	3.49	3.16	3.3	ENSDARG00000035871	rpl30	ribosomal protein L30	protein_coding	62.12	63.6	66.41	64.04	0.88	0.82	0.83
1	3	ENSG00000116030	SUMO1	small ubiquitin-like modifier 1 [Source:HGNC Symbol;Acc:HGNC:12502]	protein_coding	326.37	263.75	260.03	283.38	1.8	1.55	1.58	ENSDARG00000044267	sumo1	small ubiquitin-like modifier 1	protein_coding	36.31	37.22	57.55	43.69	0.5	0.46	0.73
1	3	ENSG00000075914	EXOSC7	exosome component 7 [Source:HGNC Symbol;Acc:HGNC:28112]	protein_coding	421.36	225.26	325.79	324.14	1.94	1.45	1.72	ENSDARG00000100060	exosc7	exosome component 7	protein_coding	34.51	65.54	78.56	59.54	0.47	0.84	0.94
1	4	ENSG00000146066	HIGD2A	HIG1 hypoxia inducible domain family member 2A [Source:HGNC Symbol;Acc:HGNC:28311]	protein_coding	255.08	268.45	255.98	259.84	1.65	1.56	1.57	ENSDARG00000052371	higd2a	HIG1 hypoxia inducible domain family, member 2A	protein_coding	23.44	39.91	44.71	36.02	0.2	0.5	0.56
1	4	ENSG00000118680	MYL12B	myosin light chain 12B [Source:HGNC Symbol;Acc:HGNC:29827]	protein_coding	555.24	310.31	429.04	431.53	2.1	1.65	1.88	ENSDARG00000025326	myl12.2	myosin, light chain 12, genome duplicate 2	protein_coding	44.08	39.18	30.03	37.76	0.64	0.49	0.28
1	4	ENSG00000177156	TALDO1	transaldolase 1 [Source:HGNC Symbol;Acc:HGNC:11559]	protein_coding	191.45	150.57	208.02	183.35	1.49	1.2	1.45	ENSDARG00000103369	taldo1	transaldolase 1	protein_coding	19.97	33.28	33.93	29.06	0.08	0.38	0.37
1	4	ENSG00000106052	TAX1BP1	Tax1 binding protein 1 [Source:HGNC Symbol;Acc:HGNC:11575]	protein_coding	76.91	293.86	169.41	180.06	0.96	1.61	1.33	ENSDARG00000056856	tax1bp1b	Tax1 (human T-cell leukemia virus type I) binding protein 1b	protein_coding	28.8	29.99	40.42	33.07	0.34	0.31	0.49
1	4	ENSG00000133641	C12orf29	chromosome 12 open reading frame 29 [Source:HGNC Symbol;Acc:HGNC:25322]	protein_coding	161.36	232.2	222.41	205.32	1.39	1.47	1.49	ENSDARG00000045785	zgc:103499	zgc:103499	protein_coding	23.15	33.96	26.11	27.74	0.19	0.4	0.19
1	4	ENSG00000172244	C5orf34	chromosome 5 open reading frame 34 [Source:HGNC Symbol;Acc:HGNC:24738]	protein_coding	345.64	134.12	151.73	210.5	1.83	1.12	1.26	ENSDARG00000092445	zgc:153352	zgc:153352	protein_coding	22	22.84	38.85	27.9	0.15	0.13	0.46
1	4	ENSG00000129235	TXNDC17	thioredoxin domain containing 17 [Source:HGNC Symbol;Acc:HGNC:28218]	protein_coding	2652.65	1635.13	2153.81	2147.2	3	2.69	2.84	ENSDARG00000058079	txndc17	thioredoxin domain containing 17	protein_coding	40.72	31.33	35.59	35.88	0.58	0.34	0.4
1	4	ENSG00000140374	ETFA	electron transfer flavoprotein subunit alpha [Source:HGNC Symbol;Acc:HGNC:3481]	protein_coding	2387.11	1062.74	2185.8	1878.55	2.94	2.42	2.85	ENSDARG00000101631	etfa	electron transfer flavoprotein subunit alpha	protein_coding	19.56	50.97	35.6	35.38	0.07	0.67	0.4
1	4	ENSG00000141452	RMC1	regulator of MON1-CCZ1 [Source:HGNC Symbol;Acc:HGNC:24326]	protein_coding	1681.34	1110.36	1282.02	1357.91	2.74	2.45	2.53	ENSDARG00000029307	rmc1	regulator of MON1-CCZ1	protein_coding	32.82	27.38	29.41	29.87	0.43	0.25	0.27
1	4	ENSG00000143198	MGST3	microsomal glutathione S-transferase 3 [Source:HGNC Symbol;Acc:HGNC:7064]	protein_coding	442.51	210.2	269.64	307.45	1.97	1.4	1.6	ENSDARG00000102744	mgst3a	microsomal glutathione S-transferase 3a	protein_coding	23.48	26.7	32.85	27.68	0.2	0.23	0.34
1	4	ENSG00000108091	CCDC6	coiled-coil domain containing 6 [Source:HGNC Symbol;Acc:HGNC:18782]	protein_coding	182.79	187.98	141.24	170.67	1.46	1.33	1.22	ENSDARG00000043334	ccdc6a	coiled-coil domain containing 6a	protein_coding	38.79	19.95	25.37	28.03	0.55	0.04	0.17
1	4	ENSG00000166595	CIAO2B	cytosolic iron-sulfur assembly component 2B [Source:HGNC Symbol;Acc:HGNC:24261]	protein_coding	176.77	263.02	262.49	234.09	1.44	1.55	1.59	ENSDARG00000052010	ciao2b	cytosolic iron-sulfur assembly component 2B	protein_coding	34.26	41.38	29.5	35.05	0.46	0.53	0.27
1	4	ENSG00000188312	CENPP	centromere protein P [Source:HGNC Symbol;Acc:HGNC:32933]	protein_coding	733.38	588.37	717.4	679.71	2.26	2.05	2.18	ENSDARG00000044135	cenpp	centromere protein P	protein_coding	30.77	29.87	31.42	30.68	0.39	0.31	0.31
1	4	ENSG00000169714	CNBP	CCHC-type zinc finger nucleic acid binding protein [Source:HGNC Symbol;Acc:HGNC:13164]	protein_coding	321.89	722.67	936.61	660.39	1.79	2.18	2.34	ENSDARG00000070922	cnbpb	CCHC-type zinc finger, nucleic acid binding protein b	protein_coding	27.77	38.54	29.14	31.82	0.31	0.48	0.26
1	4	ENSG00000119705	SLIRP	SRA stem-loop interacting RNA binding protein [Source:HGNC Symbol;Acc:HGNC:20495]	protein_coding	147.41	393.47	112.21	217.7	1.34	1.8	1.08	ENSDARG00000097753	slirp	SRA stem-loop interacting RNA binding protein	protein_coding	20.47	25.96	41.93	29.45	0.1	0.21	0.51
1	4	ENSG00000116791	CRYZ	crystallin zeta [Source:HGNC Symbol;Acc:HGNC:2419]	protein_coding	83.62	236.73	230.64	183.66	1.01	1.48	1.51	ENSDARG00000016074	cryz	crystallin, zeta (quinone reductase)	protein_coding	30.56	33.21	41.02	34.93	0.38	0.38	0.5
1	5	ENSG00000111596	CNOT2	CCR4-NOT transcription complex subunit 2 [Source:HGNC Symbol;Acc:HGNC:7878]	protein_coding	118.28	210.66	259.69	196.21	1.21	1.41	1.58	ENSDARG00000061802	cnot2	CCR4-NOT transcription complex, subunit 2	protein_coding	15.89	17.24	20.64	17.92	-0.08	-0.06	0.03
1	5	ENSG00000198901	PRC1	protein regulator of cytokinesis 1 [Source:HGNC Symbol;Acc:HGNC:9341]	protein_coding	864.86	856.84	685.92	802.54	2.36	2.29	2.16	ENSDARG00000005993	prc1b	protein regulator of cytokinesis 1b	protein_coding	23.64	20.98	16.67	20.43	0.2	0.07	-0.12
1	5	ENSG00000242441	GTF2A1L	general transcription factor IIA subunit 1 like [Source:HGNC Symbol;Acc:HGNC:30727]	protein_coding	195.48	282.87	220.59	232.98	1.5	1.59	1.48	ENSDARG00000063670	gtf2a1l	general transcription factor IIA, 1-like	protein_coding	18.88	33.15	15.81	22.62	0.04	0.38	-0.16
1	5	ENSG00000149273	RPS3	ribosomal protein S3 [Source:HGNC Symbol;Acc:HGNC:10420]	protein_coding	283.99	409.98	372.54	355.5	1.72	1.82	1.79	ENSDARG00000103007	rps3	ribosomal protein S3	protein_coding	30.21	19.89	17	22.37	0.37	0.04	-0.11
1	5	ENSG00000170310	STX8	syntaxin 8 [Source:HGNC Symbol;Acc:HGNC:11443]	protein_coding	407.12	407.03	375.84	396.67	1.92	1.82	1.8	ENSDARG00000103173	stx8	syntaxin 8	protein_coding	25.23	22.74	24.8	24.26	0.25	0.13	0.15
1	5	ENSG00000164941	INTS8	integrator complex subunit 8 [Source:HGNC Symbol;Acc:HGNC:26048]	protein_coding	1605.27	988.61	1071.92	1221.93	2.71	2.38	2.42	ENSDARG00000057986	ints8	integrator complex subunit 8	protein_coding	13.72	23.92	27.49	21.71	-0.18	0.16	0.22
1	6	ENSG00000029725	RABEP1	rabaptin, RAB GTPase binding effector protein 1 [Source:HGNC Symbol;Acc:HGNC:17677]	protein_coding	362.78	213.73	303.32	293.28	1.86	1.41	1.67	ENSDARG00000059600	rabep1	rabaptin, RAB GTPase binding effector protein 1	protein_coding	16.26	15.43	19.16	16.95	-0.06	-0.14	-0.03
1	6	ENSG00000116288	PARK7	Parkinsonism associated deglycase [Source:HGNC Symbol;Acc:HGNC:16369]	protein_coding	137.78	286.61	135.4	186.6	1.3	1.6	1.19	ENSDARG00000116835	park7	parkinson protein 7	protein_coding	12.17	16.02	17.38	15.19	-0.26	-0.11	-0.09
1	6	ENSG00000106052	TAX1BP1	Tax1 binding protein 1 [Source:HGNC Symbol;Acc:HGNC:11575]	protein_coding	76.91	293.86	169.41	180.06	0.96	1.61	1.33	ENSDARG00000098288	tax1bp1a	Tax1 (human T-cell leukemia virus type I) binding protein 1a	protein_coding	10.92	12.78	12.4	12.03	-0.34	-0.26	-0.32
1	6	ENSG00000069248	NUP133	nucleoporin 133 [Source:HGNC Symbol;Acc:HGNC:18016]	protein_coding	343.79	166.47	289.61	266.63	1.83	1.26	1.65	ENSDARG00000010078	nup133	nucleoporin 133	protein_coding	16.46	11.04	20.1	15.87	-0.05	-0.36	0.01
1	6	ENSG00000106588	PSMA2	proteasome subunit alpha 2 [Source:HGNC Symbol;Acc:HGNC:9531]	protein_coding	6719.17	2758.51	4790.2	4755.96	3.54	3.02	3.31	ENSDARG00000040121	psma2	proteasome subunit alpha 2	protein_coding	18.47	18.63	14.39	17.17	0.03	-0.01	-0.22
1	7	ENSG00000159593	NAE1	NEDD8 activating enzyme E1 subunit 1 [Source:HGNC Symbol;Acc:HGNC:621]	protein_coding	170.05	267.37	204.52	213.98	1.42	1.56	1.44	ENSDARG00000011301	nae1	nedd8 activating enzyme E1 subunit 1	protein_coding	17.64	6.45	6.5	10.2	0	-0.72	-0.77
1	7	ENSG00000182899	RPL35A	ribosomal protein L35a [Source:HGNC Symbol;Acc:HGNC:10345]	protein_coding	1088.42	599.34	870.24	852.67	2.49	2.06	2.3	ENSDARG00000088030	rpl35a	ribosomal protein L35a	protein_coding	11.66	12.39	10.36	11.47	-0.29	-0.28	-0.45
1	7	ENSG00000152894	PTPRK	protein tyrosine phosphatase, receptor type K [Source:HGNC Symbol;Acc:HGNC:9674]	protein_coding	160.14	309.37	192.64	220.72	1.39	1.65	1.4	ENSDARG00000063416	ptprk	protein tyrosine phosphatase, receptor type, K	protein_coding	10.65	5.32	9.29	8.42	-0.36	-0.85	-0.52
1	7	ENSG00000101132	PFDN4	prefoldin subunit 4 [Source:HGNC Symbol;Acc:HGNC:8868]	protein_coding	1026.95	426.42	564.83	672.73	2.46	1.85	2.04	ENSDARG00000061228	pfdn4	prefoldin subunit 4	protein_coding	8	11.12	12.74	10.62	-0.56	-0.36	-0.3
1	7	ENSG00000164713	BRI3	brain protein I3 [Source:HGNC Symbol;Acc:HGNC:1109]	protein_coding	560.49	407.48	676.97	548.31	2.11	1.82	2.15	ENSDARG00000086332	bri3	brain protein I3	protein_coding	11.36	10.35	9.84	10.52	-0.31	-0.41	-0.48
1	7	ENSG00000084090	STARD7	StAR related lipid transfer domain containing 7 [Source:HGNC Symbol;Acc:HGNC:18063]	protein_coding	196.34	239.67	190.62	208.88	1.5	1.49	1.4	ENSDARG00000074858	stard7	StAR-related lipid transfer (START) domain containing 7	protein_coding	10.49	11.68	10.48	10.89	-0.37	-0.32	-0.44
1	8	ENSG00000196511	TPK1	thiamin pyrophosphokinase 1 [Source:HGNC Symbol;Acc:HGNC:17358]	protein_coding	404.63	398.44	441.42	414.83	1.92	1.81	1.9	ENSDARG00000038040	tpk1	thiamin pyrophosphokinase 1	protein_coding	3.26	4.19	9.42	5.62	-1.19	-1.01	-0.51
1	8	ENSG00000085871	MGST2	microsomal glutathione S-transferase 2 [Source:HGNC Symbol;Acc:HGNC:7063]	protein_coding	339.21	264.44	339.69	314.45	1.82	1.55	1.74	ENSDARG00000071345	mgst2	microsomal glutathione S-transferase 2	protein_coding	7.75	3.85	8.95	6.85	-0.58	-1.07	-0.55
1	8	ENSG00000111144	LTA4H	leukotriene A4 hydrolase [Source:HGNC Symbol;Acc:HGNC:6710]	protein_coding	495.15	167.99	302.41	321.85	2.04	1.26	1.67	ENSDARG00000006029	lta4h	leukotriene A4 hydrolase	protein_coding	7.53	7.67	7.77	7.66	-0.6	-0.61	-0.64
1	8	ENSG00000079459	FDFT1	farnesyl-diphosphate farnesyltransferase 1 [Source:HGNC Symbol;Acc:HGNC:3629]	protein_coding	249.21	169.13	366.97	261.77	1.64	1.27	1.79	ENSDARG00000101062	fdft1	farnesyl-diphosphate farnesyltransferase 1	protein_coding	6.98	5.34	7.42	6.58	-0.65	-0.85	-0.67
1	8	ENSG00000075239	ACAT1	acetyl-CoA acetyltransferase 1 [Source:HGNC Symbol;Acc:HGNC:93]	protein_coding	181.53	591.88	198.06	323.82	1.46	2.05	1.42	ENSDARG00000045888	acat1	acetyl-CoA acetyltransferase 1	protein_coding	5.74	5.25	6.61	5.87	-0.79	-0.86	-0.75
1	8	ENSG00000164039	BDH2	3-hydroxybutyrate dehydrogenase 2 [Source:HGNC Symbol;Acc:HGNC:32389]	protein_coding	45.53	406.9	88.65	180.36	0.66	1.82	0.94	ENSDARG00000052696	bdh2	3-hydroxybutyrate dehydrogenase, type 2	protein_coding	8.86	7.17	5.36	7.13	-0.49	-0.65	-0.9
1	9	ENSG00000065154	OAT	ornithine aminotransferase [Source:HGNC Symbol;Acc:HGNC:8091]	protein_coding	225.56	150.05	313.21	229.61	1.58	1.19	1.69	ENSDARG00000078425	oat	ornithine aminotransferase	protein_coding	2.35	8.41	2.6	4.45	-1.41	-0.54	-1.39
1	9	ENSG00000138399	FASTKD1	FAST kinase domains 1 [Source:HGNC Symbol;Acc:HGNC:26150]	protein_coding	349.67	121.68	220.2	230.51	1.84	1.06	1.48	ENSDARG00000056128	fastkd1	FAST kinase domains 1	protein_coding	2.15	2.78	5.28	3.4	-1.48	-1.29	-0.91
1	9	ENSG00000042088	TDP1	tyrosyl-DNA phosphodiesterase 1 [Source:HGNC Symbol;Acc:HGNC:18884]	protein_coding	282.67	162.61	241.86	229.05	1.71	1.24	1.54	ENSDARG00000073866	tdp1	tyrosyl-DNA phosphodiesterase 1	protein_coding	3.76	6.11	2.48	4.12	-1.09	-0.76	-1.43
1	9	ENSG00000205129	C4orf47	chromosome 4 open reading frame 47 [Source:HGNC Symbol;Acc:HGNC:34346]	protein_coding	498.73	668.28	586.19	584.4	2.04	2.13	2.06	ENSDARG00000037142	zgc:153146	zgc:153146	protein_coding	1.46	3.27	5.3	3.34	-1.75	-1.18	-0.91
1	9	ENSG00000122550	KLHL7	kelch like family member 7 [Source:HGNC Symbol;Acc:HGNC:15646]	protein_coding	767.52	1019.23	1101.14	962.63	2.29	2.4	2.44	ENSDARG00000101445	klhl7	kelch-like family member 7	protein_coding	6.57	6.02	2.44	5.01	-0.69	-0.77	-1.44
1	9	ENSG00000104613	INTS10	integrator complex subunit 10 [Source:HGNC Symbol;Acc:HGNC:25548]	protein_coding	131.77	305.64	180.19	205.87	1.27	1.64	1.36	ENSDARG00000043031	ints10	integrator complex subunit 10	protein_coding	3.39	6.78	5.38	5.18	-1.16	-0.69	-0.9
1	9	ENSG00000169764	UGP2	UDP-glucose pyrophosphorylase 2 [Source:HGNC Symbol;Acc:HGNC:12527]	protein_coding	334.31	551.44	466.55	450.76	1.81	2.01	1.93	ENSDARG00000005578	ugp2a	UDP-glucose pyrophosphorylase 2a	protein_coding	7.42	3.48	3.97	4.96	-0.61	-1.14	-1.1
1	9	ENSG00000124333	VAMP7	vesicle associated membrane protein 7 [Source:HGNC Symbol;Acc:HGNC:11486]	protein_coding	68.64	190.35	290.93	183.31	0.9	1.34	1.65	ENSDARG00000030775	sybl1	synaptobrevin-like 1	protein_coding	5.94	3.59	2.15	3.89	-0.77	-1.12	-1.52
1	9	ENSG00000118197	DDX59	DEAD-box helicase 59 [Source:HGNC Symbol;Acc:HGNC:25360]	protein_coding	620.22	381.06	494.53	498.6	2.17	1.78	1.96	ENSDARG00000022177	ddx59	DEAD (Asp-Glu-Ala-Asp) box polypeptide 59	protein_coding	2.16	5.01	3.97	3.72	-1.47	-0.89	-1.1
1	9	ENSG00000120685	PROSER1	proline and serine rich 1 [Source:HGNC Symbol;Acc:HGNC:20291]	protein_coding	640.03	678.2	1212.3	843.51	2.18	2.14	2.5	ENSDARG00000086302	proser1	proline and serine rich 1	protein_coding	4.39	4.56	3.63	4.19	-0.98	-0.96	-1.16
1	10	ENSG00000170633	RNF34	ring finger protein 34 [Source:HGNC Symbol;Acc:HGNC:17297]	protein_coding	1033.46	634.24	835.82	834.51	2.46	2.1	2.28	ENSDARG00000038300	rnf34a	ring finger protein 34a	protein_coding	3.63	1.82	2.27	2.57	-1.11	-1.58	-1.49
1	10	ENSG00000123505	AMD1	adenosylmethionine decarboxylase 1 [Source:HGNC Symbol;Acc:HGNC:457]	protein_coding	231.58	297.14	224.69	251.14	1.6	1.62	1.49	ENSDARG00000043856	amd1	adenosylmethionine decarboxylase 1	protein_coding	1.65	3.07	1.27	2	-1.66	-1.22	-1.88
1	10	ENSG00000049860	HEXB	hexosaminidase subunit beta [Source:HGNC Symbol;Acc:HGNC:4879]	protein_coding	167.07	648.47	235.36	350.3	1.41	2.11	1.52	ENSDARG00000034368	hexb	hexosaminidase B (beta polypeptide)	protein_coding	2.03	1.56	4.63	2.74	-1.52	-1.68	-1
1	10	ENSG00000121073	SLC35B1	solute carrier family 35 member B1 [Source:HGNC Symbol;Acc:HGNC:20798]	protein_coding	162.68	172.01	207.42	180.7	1.39	1.28	1.45	ENSDARG00000038213	slc35b1	solute carrier family 35, member B1	protein_coding	1.49	4.14	3.14	2.92	-1.73	-1.02	-1.26
1	10	ENSG00000156976	EIF4A2	eukaryotic translation initiation factor 4A2 [Source:HGNC Symbol;Acc:HGNC:3284]	protein_coding	1954.62	852.15	1527.47	1444.74	2.83	2.28	2.63	ENSDARG00000016477	eif4a2	eukaryotic translation initiation factor 4A, isoform 2	protein_coding	1.79	2.34	1.82	1.98	-1.61	-1.41	-1.64
1	10	ENSG00000186352	ANKRD37	ankyrin repeat domain 37 [Source:HGNC Symbol;Acc:HGNC:29593]	protein_coding	237.31	149.5	171.46	186.09	1.61	1.19	1.33	ENSDARG00000056376	ankrd37	ankyrin repeat domain 37	protein_coding	2.09	3.41	3.43	2.98	-1.5	-1.15	-1.2
1	10	ENSG00000115414	FN1	fibronectin 1 [Source:HGNC Symbol;Acc:HGNC:3778]	protein_coding	321.47	281.25	375.57	326.1	1.79	1.59	1.8	ENSDARG00000006526	fn1b	fibronectin 1b	protein_coding	2.51	1.94	2.65	2.36	-1.37	-1.53	-1.38
1	10	ENSG00000119801	YPEL5	yippee like 5 [Source:HGNC Symbol;Acc:HGNC:18329]	protein_coding	836.51	970.36	1198.19	1001.69	2.34	2.36	2.49	ENSDARG00000088929	ypel5	yippee-like 5	protein_coding	2.76	3.77	2.63	3.05	-1.3	-1.08	-1.39
1	10	ENSG00000058729	RIOK2	RIO kinase 2 [Source:HGNC Symbol;Acc:HGNC:18999]	protein_coding	241.89	310.2	199.73	250.61	1.62	1.65	1.42	ENSDARG00000035264	riok2	RIO kinase 2 (yeast)	protein_coding	4.15	2.88	2.8	3.28	-1.02	-1.27	-1.34
1	11	ENSG00000114902	SPCS1	signal peptidase complex subunit 1 [Source:HGNC Symbol;Acc:HGNC:23401]	protein_coding	341.26	387.58	326.68	351.84	1.82	1.79	1.72	ENSDARG00000059298	spcs1	signal peptidase complex subunit 1	protein_coding	N\A	N\A	N\A	N\A	N\A	N\A	N\A
1	11	ENSG00000110801	PSMD9	proteasome 26S subunit, non-ATPase 9 [Source:HGNC Symbol;Acc:HGNC:9567]	protein_coding	229.58	182.29	183.88	198.58	1.59	1.31	1.38	ENSDARG00000006300	psmd9	proteasome 26S subunit, non-ATPase 9	protein_coding	N\A	N\A	N\A	N\A	N\A	N\A	N\A
1	11	ENSG00000134202	GSTM3	glutathione S-transferase mu 3 [Source:HGNC Symbol;Acc:HGNC:4635]	protein_coding	77.36	265.43	261.41	201.4	0.97	1.55	1.58	ENSDARG00000029473	gstm.2	glutathione S-transferase mu 3	protein_coding	N\A	N\A	N\A	N\A	N\A	N\A	N\A
1	11	ENSG00000111775	COX6A1	cytochrome c oxidase subunit 6A1 [Source:HGNC Symbol;Acc:HGNC:2277]	protein_coding	329.96	361.36	202.29	297.87	1.8	1.74	1.43	ENSDARG00000054588	cox6a2	cytochrome c oxidase subunit 6A1	protein_coding	N\A	N\A	N\A	N\A	N\A	N\A	N\A
1	11	ENSG00000113296	THBS4	thrombospondin 4 [Source:HGNC Symbol;Acc:HGNC:11788]	protein_coding	367.67	204.13	305.84	292.55	1.87	1.39	1.68	ENSDARG00000102777	thbs4a	thrombospondin 4	protein_coding	N\A	N\A	N\A	N\A	N\A	N\A	N\A
1	11	ENSG00000105877	DNAH11	dynein axonemal heavy chain 11 [Source:HGNC Symbol;Acc:HGNC:2942]	protein_coding	252.99	283.49	408.8	315.09	1.65	1.59	1.85	ENSDARG00000094282	dnah11	dynein axonemal heavy chain 11	protein_coding	N\A	N\A	N\A	N\A	N\A	N\A	N\A
1	11	ENSG00000119865	CNRIP1	cannabinoid receptor interacting protein 1 [Source:HGNC Symbol;Acc:HGNC:24546]	protein_coding	326.07	249.02	350.53	308.54	1.8	1.51	1.76	ENSDARG00000037337	cnrip1b	cannabinoid receptor interacting protein 1	protein_coding	N\A	N\A	N\A	N\A	N\A	N\A	N\A
1	11	ENSG00000135218	CD36	CD36 molecule [Source:HGNC Symbol;Acc:HGNC:1663]	protein_coding	127.79	319.79	205.21	217.6	1.26	1.67	1.44	ENSDARG00000032639	cd36	CD36 molecule	protein_coding	N\A	N\A	N\A	N\A	N\A	N\A	N\A
1	11	ENSG00000170633	RNF34	ring finger protein 34 [Source:HGNC Symbol;Acc:HGNC:17297]	protein_coding	1033.46	634.24	835.82	834.51	2.46	2.1	2.28	ENSDARG00000054036	rnf34b	ring finger protein 34	protein_coding	N\A	N\A	N\A	N\A	N\A	N\A	N\A
1	11	ENSG00000138079	SLC3A1	solute carrier family 3 member 1 [Source:HGNC Symbol;Acc:HGNC:11025]	protein_coding	594.23	381.7	368.31	448.08	2.14	1.78	1.79	ENSDARG00000017165	slc3a1	solute carrier family 3 member 1	protein_coding	N\A	N\A	N\A	N\A	N\A	N\A	N\A
1	11	ENSG00000131979	GCH1	GTP cyclohydrolase 1 [Source:HGNC Symbol;Acc:HGNC:4193]	protein_coding	162.86	281.84	385.49	276.73	1.4	1.59	1.82	ENSDARG00000070453	gch1	GTP cyclohydrolase 1	protein_coding	N\A	N\A	N\A	N\A	N\A	N\A	N\A
1	11	ENSG00000113296	THBS4	thrombospondin 4 [Source:HGNC Symbol;Acc:HGNC:11788]	protein_coding	367.67	204.13	305.84	292.55	1.87	1.39	1.68	ENSDARG00000020072	thbs4b	thrombospondin 4	protein_coding	N\A	N\A	N\A	N\A	N\A	N\A	N\A
1	11	ENSG00000198825	INPP5F	inositol polyphosphate-5-phosphatase F [Source:HGNC Symbol;Acc:HGNC:17054]	protein_coding	199.29	193.33	151.54	181.39	1.51	1.35	1.26	ENSDARG00000061437	inpp5f	inositol polyphosphate-5-phosphatase F	protein_coding	N\A	N\A	N\A	N\A	N\A	N\A	N\A
1	11	ENSG00000156508	EEF1A1	eukaryotic translation elongation factor 1 alpha 1 [Source:HGNC Symbol;Acc:HGNC:3189]	protein_coding	420.43	647.05	479.09	515.52	1.94	2.11	1.94	ENSDARG00000039502	eef1a1a	eukaryotic translation elongation factor 1 alpha 1	protein_coding	N\A	N\A	N\A	N\A	N\A	N\A	N\A
1	11	ENSG00000128606	LRRC17	leucine rich repeat containing 17 [Source:HGNC Symbol;Acc:HGNC:16895]	protein_coding	151.79	290.55	312.97	251.77	1.36	1.61	1.69	ENSDARG00000037960	lrrc17	leucine rich repeat containing 17	protein_coding	N\A	N\A	N\A	N\A	N\A	N\A	N\A
1	11	ENSG00000151665	PIGF	phosphatidylinositol glycan anchor biosynthesis class F [Source:HGNC Symbol;Acc:HGNC:8962]	protein_coding	293.42	167.54	255.59	238.85	1.73	1.26	1.57	ENSDARG00000032780	pigf	phosphatidylinositol glycan anchor biosynthesis class F	protein_coding	N\A	N\A	N\A	N\A	N\A	N\A	N\A
1	11	ENSG00000138617	PARP16	poly(ADP-ribose) polymerase family member 16 [Source:HGNC Symbol;Acc:HGNC:26040]	protein_coding	281.14	201.16	262.94	248.42	1.71	1.38	1.59	ENSDARG00000018593	parp16	poly(ADP-ribose) polymerase family member 16	protein_coding	N\A	N\A	N\A	N\A	N\A	N\A	N\A
1	11	ENSG00000144559	TAMM41	TAM41 mitochondrial translocator assembly and maintenance homolog [Source:HGNC Symbol;Acc:HGNC:25187]	protein_coding	313.73	119.41	234.42	222.52	1.77	1.05	1.52	ENSDARG00000100157	tamm41	TAM41 mitochondrial translocator assembly and maintenance homolog	protein_coding	N\A	N\A	N\A	N\A	N\A	N\A	N\A
1	11	ENSG00000001626	CFTR	cystic fibrosis transmembrane conductance regulator [Source:HGNC Symbol;Acc:HGNC:1884]	protein_coding	1256.46	1359.82	1434.1	1350.13	2.57	2.58	2.6	ENSDARG00000041107	cftr	cystic fibrosis transmembrane conductance regulator	protein_coding	N\A	N\A	N\A	N\A	N\A	N\A	N\A
1	11	ENSG00000121690	DEPDC7	DEP domain containing 7 [Source:HGNC Symbol;Acc:HGNC:29899]	protein_coding	580.08	505.24	716.51	600.61	2.13	1.95	2.18	ENSDARG00000055043	depdc7a	DEP domain containing 7	protein_coding	N\A	N\A	N\A	N\A	N\A	N\A	N\A
1	11	ENSG00000109927	TECTA	tectorin alpha [Source:HGNC Symbol;Acc:HGNC:11720]	protein_coding	195.34	163.19	197.34	185.29	1.5	1.25	1.42	ENSDARG00000059558	tecta	tectorin alpha	protein_coding	N\A	N\A	N\A	N\A	N\A	N\A	N\A
1	12	ENSG00000105185	PDCD5	programmed cell death 5 [Source:HGNC Symbol;Acc:HGNC:8764]	protein_coding	123.82	2925.79	181.52	1077.04	1.24	3.06	1.37	N\A	N\A	N\A	N\A	N\A	N\A	N\A	N\A	N\A	N\A	N\A
1	12	ENSG00000137766	UNC13C	unc-13 homolog C [Source:HGNC Symbol;Acc:HGNC:23149]	protein_coding	278.57	473.22	449.67	400.49	1.71	1.91	1.91	N\A	N\A	N\A	N\A	N\A	N\A	N\A	N\A	N\A	N\A	N\A
1	12	ENSG00000081870	HSPB11	heat shock protein family B (small) member 11 [Source:HGNC Symbol;Acc:HGNC:25019]	protein_coding	485.2	285.3	493.04	421.18	2.02	1.6	1.96	N\A	N\A	N\A	N\A	N\A	N\A	N\A	N\A	N\A	N\A	N\A
1	12	ENSG00000234741	GAS5	growth arrest specific 5 [Source:HGNC Symbol;Acc:HGNC:16355]	processed_transcript	879.73	460.05	619.24	653.01	2.37	1.9	2.1	N\A	N\A	N\A	N\A	N\A	N\A	N\A	N\A	N\A	N\A	N\A
1	12	ENSG00000077152	UBE2T	ubiquitin conjugating enzyme E2 T [Source:HGNC Symbol;Acc:HGNC:25009]	protein_coding	1448.88	604.85	988.49	1014.07	2.66	2.07	2.37	N\A	N\A	N\A	N\A	N\A	N\A	N\A	N\A	N\A	N\A	N\A
1	12	ENSG00000188372	ZP3	zona pellucida glycoprotein 3 [Source:HGNC Symbol;Acc:HGNC:13189]	protein_coding	1765.03	8357.39	4211.44	4777.95	2.77	3.72	3.24	N\A	N\A	N\A	N\A	N\A	N\A	N\A	N\A	N\A	N\A	N\A
1	12	ENSG00000241468	ATP5MF	ATP synthase membrane subunit f [Source:HGNC Symbol;Acc:HGNC:848]	protein_coding	68.38	274.51	169.07	170.65	0.9	1.57	1.33	N\A	N\A	N\A	N\A	N\A	N\A	N\A	N\A	N\A	N\A	N\A
1	12	ENSG00000272851	AC096772.1	novel transcript	antisense	1147.65	455.58	760.46	787.9	2.52	1.89	2.22	N\A	N\A	N\A	N\A	N\A	N\A	N\A	N\A	N\A	N\A	N\A
1	12	ENSG00000185088	RPS27L	ribosomal protein S27 like [Source:HGNC Symbol;Acc:HGNC:18476]	protein_coding	980.84	834.62	816.53	877.33	2.43	2.27	2.26	N\A	N\A	N\A	N\A	N\A	N\A	N\A	N\A	N\A	N\A	N\A
1	12	ENSG00000227681	AL033504.1	novel transcript	lincRNA	1539.52	605.5	948.13	1031.05	2.69	2.07	2.35	N\A	N\A	N\A	N\A	N\A	N\A	N\A	N\A	N\A	N\A	N\A
1	12	ENSG00000125691	RPL23	ribosomal protein L23 [Source:HGNC Symbol;Acc:HGNC:10316]	protein_coding	826.9	691.91	782.04	766.95	2.33	2.15	2.24	N\A	N\A	N\A	N\A	N\A	N\A	N\A	N\A	N\A	N\A	N\A
1	12	ENSG00000220842	RPL21P16	ribosomal protein L21 pseudogene 16 [Source:HGNC Symbol;Acc:HGNC:31396]	processed_pseudogene	400.71	435.38	446.96	427.68	1.91	1.86	1.9	N\A	N\A	N\A	N\A	N\A	N\A	N\A	N\A	N\A	N\A	N\A
1	12	ENSG00000013810	TACC3	transforming acidic coiled-coil containing protein 3 [Source:HGNC Symbol;Acc:HGNC:11524]	protein_coding	227.6	660.28	308.3	398.73	1.59	2.12	1.68	N\A	N\A	N\A	N\A	N\A	N\A	N\A	N\A	N\A	N\A	N\A
1	12	ENSG00000148303	RPL7A	ribosomal protein L7a [Source:HGNC Symbol;Acc:HGNC:10364]	protein_coding	1185.03	1432.72	1845.52	1487.76	2.54	2.61	2.75	N\A	N\A	N\A	N\A	N\A	N\A	N\A	N\A	N\A	N\A	N\A
1	12	ENSG00000066923	STAG3	stromal antigen 3 [Source:HGNC Symbol;Acc:HGNC:11356]	protein_coding	429.28	981.41	948.85	786.52	1.95	2.37	2.35	N\A	N\A	N\A	N\A	N\A	N\A	N\A	N\A	N\A	N\A	N\A
1	12	ENSG00000118181	RPS25	ribosomal protein S25 [Source:HGNC Symbol;Acc:HGNC:10413]	protein_coding	414.65	253.43	375.42	347.83	1.93	1.52	1.8	N\A	N\A	N\A	N\A	N\A	N\A	N\A	N\A	N\A	N\A	N\A
1	12	ENSG00000173572	NLRP13	NLR family pyrin domain containing 13 [Source:HGNC Symbol;Acc:HGNC:22937]	protein_coding	751.77	449.9	648.3	616.66	2.28	1.88	2.12	N\A	N\A	N\A	N\A	N\A	N\A	N\A	N\A	N\A	N\A	N\A
1	12	ENSG00000112110	MRPL18	mitochondrial ribosomal protein L18 [Source:HGNC Symbol;Acc:HGNC:14477]	protein_coding	328.41	387.27	403.96	373.22	1.8	1.79	1.84	N\A	N\A	N\A	N\A	N\A	N\A	N\A	N\A	N\A	N\A	N\A
1	12	ENSG00000181163	NPM1	nucleophosmin 1 [Source:HGNC Symbol;Acc:HGNC:7910]	protein_coding	2025.44	1639.4	2024.27	1896.37	2.85	2.69	2.8	N\A	N\A	N\A	N\A	N\A	N\A	N\A	N\A	N\A	N\A	N\A
1	12	ENSG00000059728	MXD1	MAX dimerization protein 1 [Source:HGNC Symbol;Acc:HGNC:6761]	protein_coding	193.21	180.53	137.41	170.38	1.49	1.31	1.2	N\A	N\A	N\A	N\A	N\A	N\A	N\A	N\A	N\A	N\A	N\A
1	12	ENSG00000142856	ITGB3BP	integrin subunit beta 3 binding protein [Source:HGNC Symbol;Acc:HGNC:6157]	protein_coding	684.8	439.76	621.94	582.17	2.22	1.87	2.1	N\A	N\A	N\A	N\A	N\A	N\A	N\A	N\A	N\A	N\A	N\A
1	12	ENSG00000179818	PCBP1-AS1	PCBP1 antisense RNA 1 [Source:HGNC Symbol;Acc:HGNC:42948]	processed_transcript	1380.27	867.76	1414.94	1220.99	2.63	2.29	2.59	N\A	N\A	N\A	N\A	N\A	N\A	N\A	N\A	N\A	N\A	N\A
1	12	ENSG00000225660	Z99497.1	pseudogene similar to part of a putative dimethyladenosine transferase (HSA9761)	processed_pseudogene	2918.21	1273.83	2198.51	2130.18	3.06	2.54	2.85	N\A	N\A	N\A	N\A	N\A	N\A	N\A	N\A	N\A	N\A	N\A
1	12	ENSG00000100316	RPL3	ribosomal protein L3 [Source:HGNC Symbol;Acc:HGNC:10332]	protein_coding	121.49	203.62	192.39	172.5	1.23	1.38	1.4	N\A	N\A	N\A	N\A	N\A	N\A	N\A	N\A	N\A	N\A	N\A
1	12	ENSG00000145781	COMMD10	COMM domain containing 10 [Source:HGNC Symbol;Acc:HGNC:30201]	protein_coding	107.39	572.8	230.88	303.69	1.16	2.03	1.51	N\A	N\A	N\A	N\A	N\A	N\A	N\A	N\A	N\A	N\A	N\A
1	12	ENSG00000223367	RPS18	ribosomal protein S18 [Source:HGNC Symbol;Acc:HGNC:10401]	protein_coding	365.77	246.37	394.03	335.39	1.86	1.5	1.83	N\A	N\A	N\A	N\A	N\A	N\A	N\A	N\A	N\A	N\A	N\A
1	12	ENSG00000163659	TIPARP	TCDD inducible poly(ADP-ribose) polymerase [Source:HGNC Symbol;Acc:HGNC:23696]	protein_coding	212.42	207.24	213.8	211.15	1.55	1.4	1.46	N\A	N\A	N\A	N\A	N\A	N\A	N\A	N\A	N\A	N\A	N\A
1	12	ENSG00000106484	MEST	mesoderm specific transcript [Source:HGNC Symbol;Acc:HGNC:7028]	protein_coding	367.83	275.79	347.12	330.24	1.87	1.57	1.75	N\A	N\A	N\A	N\A	N\A	N\A	N\A	N\A	N\A	N\A	N\A
1	12	ENSG00000280013	CU639417.2	heat shock transcription factor 2 binding protein (HSF2BP) pseudogene	processed_pseudogene	1837.09	1236.63	1570.93	1548.22	2.79	2.52	2.65	N\A	N\A	N\A	N\A	N\A	N\A	N\A	N\A	N\A	N\A	N\A
1	12	ENSG00000154277	UCHL1	ubiquitin C-terminal hydrolase L1 [Source:HGNC Symbol;Acc:HGNC:12513]	protein_coding	39.33	1013.02	55.85	369.4	0.58	2.39	0.67	N\A	N\A	N\A	N\A	N\A	N\A	N\A	N\A	N\A	N\A	N\A
1	12	ENSG00000182621	PLCB1	phospholipase C beta 1 [Source:HGNC Symbol;Acc:HGNC:15917]	protein_coding	189.24	854.62	557.81	533.89	1.48	2.28	2.03	N\A	N\A	N\A	N\A	N\A	N\A	N\A	N\A	N\A	N\A	N\A
1	12	ENSG00000133106	EPSTI1	epithelial stromal interaction 1 [Source:HGNC Symbol;Acc:HGNC:16465]	protein_coding	308.45	233.24	294.77	278.82	1.76	1.47	1.66	N\A	N\A	N\A	N\A	N\A	N\A	N\A	N\A	N\A	N\A	N\A
1	12	ENSG00000159247	TUBBP5	tubulin beta pseudogene 5 [Source:HGNC Symbol;Acc:HGNC:23674]	transcribed_unprocessed_pseudogene	624.61	689.16	707.35	673.71	2.17	2.15	2.18	N\A	N\A	N\A	N\A	N\A	N\A	N\A	N\A	N\A	N\A	N\A
1	12	ENSG00000136238	RAC1	Rac family small GTPase 1 [Source:HGNC Symbol;Acc:HGNC:9801]	protein_coding	196.9	348.59	304.62	283.37	1.51	1.72	1.68	N\A	N\A	N\A	N\A	N\A	N\A	N\A	N\A	N\A	N\A	N\A
1	12	ENSG00000250447	LINC02105	long intergenic non-protein coding RNA 2105 [Source:HGNC Symbol;Acc:HGNC:52960]	lincRNA	334.49	426.31	359.47	373.43	1.81	1.85	1.77	N\A	N\A	N\A	N\A	N\A	N\A	N\A	N\A	N\A	N\A	N\A
1	12	ENSG00000240303	ACAD11	acyl-CoA dehydrogenase family member 11 [Source:HGNC Symbol;Acc:HGNC:30211]	protein_coding	446.55	185	301.65	311.07	1.98	1.32	1.67	N\A	N\A	N\A	N\A	N\A	N\A	N\A	N\A	N\A	N\A	N\A
1	12	ENSG00000143256	PFDN2	prefoldin subunit 2 [Source:HGNC Symbol;Acc:HGNC:8867]	protein_coding	98.5	380.75	216.16	231.81	1.11	1.78	1.47	N\A	N\A	N\A	N\A	N\A	N\A	N\A	N\A	N\A	N\A	N\A
1	12	ENSG00000136942	RPL35	ribosomal protein L35 [Source:HGNC Symbol;Acc:HGNC:10344]	protein_coding	382.19	350.53	506.97	413.23	1.89	1.73	1.98	N\A	N\A	N\A	N\A	N\A	N\A	N\A	N\A	N\A	N\A	N\A
1	12	ENSG00000285250	MSRA	methionine sulfoxide reductase A [Source:HGNC Symbol;Acc:HGNC:7377]	protein_coding	485.15	299.09	539.61	441.29	2.02	1.63	2.02	N\A	N\A	N\A	N\A	N\A	N\A	N\A	N\A	N\A	N\A	N\A
1	12	ENSG00000142507	PSMB6	proteasome subunit beta 6 [Source:HGNC Symbol;Acc:HGNC:9543]	protein_coding	200.15	202.09	247.04	216.43	1.51	1.38	1.55	N\A	N\A	N\A	N\A	N\A	N\A	N\A	N\A	N\A	N\A	N\A
1	12	ENSG00000259618	AC012170.3	novel transcript	lincRNA	309.13	154.99	137.13	200.42	1.77	1.21	1.2	N\A	N\A	N\A	N\A	N\A	N\A	N\A	N\A	N\A	N\A	N\A
1	12	ENSG00000109971	HSPA8	heat shock protein family A (Hsp70) member 8 [Source:HGNC Symbol;Acc:HGNC:5241]	protein_coding	383.15	701.91	452.33	512.46	1.89	2.16	1.91	N\A	N\A	N\A	N\A	N\A	N\A	N\A	N\A	N\A	N\A	N\A
1	12	ENSG00000260808	AP003096.1	novel transcript	lincRNA	214.9	146	259.39	206.76	1.56	1.18	1.58	N\A	N\A	N\A	N\A	N\A	N\A	N\A	N\A	N\A	N\A	N\A
1	12	ENSG00000138279	ANXA7	annexin A7 [Source:HGNC Symbol;Acc:HGNC:545]	protein_coding	213.46	359.04	354.17	308.89	1.55	1.74	1.76	N\A	N\A	N\A	N\A	N\A	N\A	N\A	N\A	N\A	N\A	N\A
1	12	ENSG00000237571	AC073284.1	novel transcript	lincRNA	120.32	239.98	160.5	173.6	1.22	1.49	1.29	N\A	N\A	N\A	N\A	N\A	N\A	N\A	N\A	N\A	N\A	N\A
1	12	ENSG00000267761	MIR4527HG	MIR4527 host gene [Source:HGNC Symbol;Acc:HGNC:31724]	lincRNA	147.44	134.58	274.99	185.67	1.34	1.12	1.61	N\A	N\A	N\A	N\A	N\A	N\A	N\A	N\A	N\A	N\A	N\A
1	12	ENSG00000164919	COX6C	cytochrome c oxidase subunit 6C [Source:HGNC Symbol;Acc:HGNC:2285]	protein_coding	1642.43	1384.8	847.21	1291.48	2.73	2.59	2.28	N\A	N\A	N\A	N\A	N\A	N\A	N\A	N\A	N\A	N\A	N\A
1	12	ENSG00000154102	C16orf74	chromosome 16 open reading frame 74 [Source:HGNC Symbol;Acc:HGNC:23362]	protein_coding	247.77	143.27	312.05	234.36	1.64	1.16	1.69	N\A	N\A	N\A	N\A	N\A	N\A	N\A	N\A	N\A	N\A	N\A
1	12	ENSG00000111875	ASF1A	anti-silencing function 1A histone chaperone [Source:HGNC Symbol;Acc:HGNC:20995]	protein_coding	230.36	371.86	237.25	279.82	1.6	1.76	1.53	N\A	N\A	N\A	N\A	N\A	N\A	N\A	N\A	N\A	N\A	N\A
1	12	ENSG00000163902	RPN1	ribophorin I [Source:HGNC Symbol;Acc:HGNC:10381]	protein_coding	1729.57	495.32	1333.66	1186.18	2.76	1.94	2.55	N\A	N\A	N\A	N\A	N\A	N\A	N\A	N\A	N\A	N\A	N\A
1	12	ENSG00000198054	DSCR8	Down syndrome critical region 8 [Source:HGNC Symbol;Acc:HGNC:16707]	lincRNA	370.82	217.94	278.42	289.06	1.87	1.43	1.62	N\A	N\A	N\A	N\A	N\A	N\A	N\A	N\A	N\A	N\A	N\A
1	12	ENSG00000156469	MTERF3	mitochondrial transcription termination factor 3 [Source:HGNC Symbol;Acc:HGNC:24258]	protein_coding	543.47	592.06	557.49	564.34	2.09	2.05	2.03	N\A	N\A	N\A	N\A	N\A	N\A	N\A	N\A	N\A	N\A	N\A
1	12	ENSG00000135334	AKIRIN2	akirin 2 [Source:HGNC Symbol;Acc:HGNC:21407]	protein_coding	280.62	339.45	231.71	283.93	1.71	1.71	1.51	N\A	N\A	N\A	N\A	N\A	N\A	N\A	N\A	N\A	N\A	N\A
1	12	ENSG00000100906	NFKBIA	NFKB inhibitor alpha [Source:HGNC Symbol;Acc:HGNC:7797]	protein_coding	642.25	516.59	565.31	574.72	2.19	1.97	2.04	N\A	N\A	N\A	N\A	N\A	N\A	N\A	N\A	N\A	N\A	N\A
1	12	ENSG00000137875	BCL2L10	BCL2 like 10 [Source:HGNC Symbol;Acc:HGNC:993]	protein_coding	1497.75	852.4	1687.52	1345.89	2.67	2.28	2.69	N\A	N\A	N\A	N\A	N\A	N\A	N\A	N\A	N\A	N\A	N\A
1	12	ENSG00000166352	C11orf74	chromosome 11 open reading frame 74 [Source:HGNC Symbol;Acc:HGNC:25142]	protein_coding	616.23	321.22	430.18	455.88	2.16	1.67	1.88	N\A	N\A	N\A	N\A	N\A	N\A	N\A	N\A	N\A	N\A	N\A
1	12	ENSG00000116996	ZP4	zona pellucida glycoprotein 4 [Source:HGNC Symbol;Acc:HGNC:15770]	protein_coding	213.97	566.44	424.57	401.66	1.55	2.03	1.87	N\A	N\A	N\A	N\A	N\A	N\A	N\A	N\A	N\A	N\A	N\A
1	12	ENSG00000113360	DROSHA	drosha ribonuclease III [Source:HGNC Symbol;Acc:HGNC:17904]	protein_coding	400.47	240.93	289.33	310.25	1.91	1.49	1.64	N\A	N\A	N\A	N\A	N\A	N\A	N\A	N\A	N\A	N\A	N\A
1	12	ENSG00000188831	DPPA3P2	developmental pluripotency associated 3 pseudogene 2 [Source:HGNC Symbol;Acc:HGNC:20417]	transcribed_unprocessed_pseudogene	2115.53	579.05	1390.39	1361.66	2.87	2.04	2.58	N\A	N\A	N\A	N\A	N\A	N\A	N\A	N\A	N\A	N\A	N\A
1	12	ENSG00000196531	NACA	nascent polypeptide associated complex subunit alpha [Source:HGNC Symbol;Acc:HGNC:7629]	protein_coding	379.95	275.29	362.25	339.16	1.88	1.57	1.78	N\A	N\A	N\A	N\A	N\A	N\A	N\A	N\A	N\A	N\A	N\A
1	12	ENSG00000168000	BSCL2	BSCL2, seipin lipid droplet biogenesis associated [Source:HGNC Symbol;Acc:HGNC:15832]	protein_coding	252.65	442.75	232.14	309.18	1.65	1.87	1.51	N\A	N\A	N\A	N\A	N\A	N\A	N\A	N\A	N\A	N\A	N\A
1	12	ENSG00000277738	AC126175.1	novel transcript	lincRNA	228.71	163.93	197.9	196.85	1.59	1.25	1.42	N\A	N\A	N\A	N\A	N\A	N\A	N\A	N\A	N\A	N\A	N\A
1	12	ENSG00000156411	ATP5MPL	ATP synthase membrane subunit 6.8PL [Source:HGNC Symbol;Acc:HGNC:1188]	protein_coding	235.09	221.75	268.67	241.84	1.61	1.44	1.6	N\A	N\A	N\A	N\A	N\A	N\A	N\A	N\A	N\A	N\A	N\A
1	12	ENSG00000172301	COPRS	coordinator of PRMT5 and differentiation stimulator [Source:HGNC Symbol;Acc:HGNC:28848]	protein_coding	309.57	339.16	445.81	364.85	1.77	1.7	1.9	N\A	N\A	N\A	N\A	N\A	N\A	N\A	N\A	N\A	N\A	N\A
1	12	ENSG00000234511	C5orf58	chromosome 5 open reading frame 58 [Source:HGNC Symbol;Acc:HGNC:37272]	protein_coding	62.27	441.27	35.14	179.56	0.84	1.87	0.39	N\A	N\A	N\A	N\A	N\A	N\A	N\A	N\A	N\A	N\A	N\A
1	12	ENSG00000198612	COPS8	COP9 signalosome subunit 8 [Source:HGNC Symbol;Acc:HGNC:24335]	protein_coding	455.44	721.98	591.7	589.7	1.99	2.18	2.07	N\A	N\A	N\A	N\A	N\A	N\A	N\A	N\A	N\A	N\A	N\A
1	12	ENSG00000172428	COPS9	COP9 signalosome subunit 9 [Source:HGNC Symbol;Acc:HGNC:21314]	protein_coding	99.01	338.88	108.86	182.25	1.11	1.7	1.06	N\A	N\A	N\A	N\A	N\A	N\A	N\A	N\A	N\A	N\A	N\A
1	12	ENSG00000124226	RNF114	ring finger protein 114 [Source:HGNC Symbol;Acc:HGNC:13094]	protein_coding	298.62	285.49	336.76	306.96	1.75	1.6	1.73	N\A	N\A	N\A	N\A	N\A	N\A	N\A	N\A	N\A	N\A	N\A
1	12	ENSG00000178796	RIIAD1	regulatory subunit of type II PKA R-subunit (RIIa) domain containing 1 [Source:HGNC Symbol;Acc:HGNC:26686]	protein_coding	5999.88	4349.82	6864.45	5738.05	3.47	3.31	3.53	N\A	N\A	N\A	N\A	N\A	N\A	N\A	N\A	N\A	N\A	N\A
1	12	ENSG00000176623	RMDN1	regulator of microtubule dynamics 1 [Source:HGNC Symbol;Acc:HGNC:24285]	protein_coding	270.32	190.62	196.85	219.26	1.69	1.34	1.42	N\A	N\A	N\A	N\A	N\A	N\A	N\A	N\A	N\A	N\A	N\A
1	12	ENSG00000166441	RPL27A	ribosomal protein L27a [Source:HGNC Symbol;Acc:HGNC:10329]	protein_coding	580.5	295.16	529.66	468.44	2.13	1.62	2	N\A	N\A	N\A	N\A	N\A	N\A	N\A	N\A	N\A	N\A	N\A
1	12	ENSG00000250544	LINC02059	long intergenic non-protein coding RNA 2059 [Source:HGNC Symbol;Acc:HGNC:52902]	lincRNA	312.71	169.88	234.78	239.13	1.77	1.27	1.52	N\A	N\A	N\A	N\A	N\A	N\A	N\A	N\A	N\A	N\A	N\A
1	12	ENSG00000224398	CSNK2B	casein kinase 2 beta [Source:HGNC Symbol;Acc:HGNC:2460]	protein_coding	324.34	332.89	456.14	371.12	1.79	1.69	1.92	N\A	N\A	N\A	N\A	N\A	N\A	N\A	N\A	N\A	N\A	N\A
1	12	ENSG00000210151	MT-TS1	mitochondrially encoded tRNA serine 1 (UCN) [Source:HGNC Symbol;Acc:HGNC:7497]	Mt_tRNA	516.4	566.92	613.05	565.46	2.06	2.03	2.09	N\A	N\A	N\A	N\A	N\A	N\A	N\A	N\A	N\A	N\A	N\A
1	12	ENSG00000228561	AC026355.1	novel transcript	lincRNA	155.02	237.96	157.43	183.47	1.37	1.48	1.28	N\A	N\A	N\A	N\A	N\A	N\A	N\A	N\A	N\A	N\A	N\A
1	12	ENSG00000163463	KRTCAP2	keratinocyte associated protein 2 [Source:HGNC Symbol;Acc:HGNC:28942]	protein_coding	125.71	189.75	204.36	173.28	1.25	1.34	1.44	N\A	N\A	N\A	N\A	N\A	N\A	N\A	N\A	N\A	N\A	N\A
1	12	ENSG00000178222	RNF212	ring finger protein 212 [Source:HGNC Symbol;Acc:HGNC:27729]	protein_coding	128.15	199.33	237.11	188.2	1.26	1.37	1.53	N\A	N\A	N\A	N\A	N\A	N\A	N\A	N\A	N\A	N\A	N\A
1	12	ENSG00000198258	UBL5	ubiquitin like 5 [Source:HGNC Symbol;Acc:HGNC:13736]	protein_coding	314.34	344.42	447.05	368.6	1.77	1.71	1.9	N\A	N\A	N\A	N\A	N\A	N\A	N\A	N\A	N\A	N\A	N\A
1	12	ENSG00000244398	AC116533.1	ribosomal protein L36a (RPL36A) pseudogene	processed_pseudogene	5513.3	2182.46	3464.27	3720.01	3.43	2.87	3.12	N\A	N\A	N\A	N\A	N\A	N\A	N\A	N\A	N\A	N\A	N\A
1	12	ENSG00000075188	NUP37	nucleoporin 37 [Source:HGNC Symbol;Acc:HGNC:29929]	protein_coding	1266.26	517.8	838.54	874.2	2.58	1.97	2.28	N\A	N\A	N\A	N\A	N\A	N\A	N\A	N\A	N\A	N\A	N\A
1	12	ENSG00000131174	COX7B	cytochrome c oxidase subunit 7B [Source:HGNC Symbol;Acc:HGNC:2291]	protein_coding	535.42	957.79	316.56	603.26	2.08	2.36	1.7	N\A	N\A	N\A	N\A	N\A	N\A	N\A	N\A	N\A	N\A	N\A
1	12	ENSG00000248485	PCP4L1	Purkinje cell protein 4 like 1 [Source:HGNC Symbol;Acc:HGNC:20448]	protein_coding	203.52	265.62	170.22	213.12	1.52	1.55	1.33	N\A	N\A	N\A	N\A	N\A	N\A	N\A	N\A	N\A	N\A	N\A
1	12	ENSG00000180879	SSR4	signal sequence receptor subunit 4 [Source:HGNC Symbol;Acc:HGNC:11326]	protein_coding	132.49	263.57	219.57	205.21	1.28	1.55	1.48	N\A	N\A	N\A	N\A	N\A	N\A	N\A	N\A	N\A	N\A	N\A
1	12	ENSG00000175806	MSRA	methionine sulfoxide reductase A [Source:HGNC Symbol;Acc:HGNC:7377]	protein_coding	747.47	556.28	978.72	760.82	2.27	2.02	2.37	N\A	N\A	N\A	N\A	N\A	N\A	N\A	N\A	N\A	N\A	N\A
1	12	ENSG00000285375	OOSP4A	oocyte secreted protein family member 4A [Source:HGNC Symbol;Acc:HGNC:53904]	protein_coding	78736.8	40115.4	47282.1	55378.1	4.96	4.7	4.67	N\A	N\A	N\A	N\A	N\A	N\A	N\A	N\A	N\A	N\A	N\A
1	12	ENSG00000153140	CETN3	centrin 3 [Source:HGNC Symbol;Acc:HGNC:1868]	protein_coding	378.86	340.76	653.73	457.78	1.88	1.71	2.13	N\A	N\A	N\A	N\A	N\A	N\A	N\A	N\A	N\A	N\A	N\A
1	12	ENSG00000225630	MTND2P28	MT-ND2 pseudogene 28 [Source:HGNC Symbol;Acc:HGNC:42129]	unprocessed_pseudogene	257.11	642.92	437.02	445.68	1.66	2.11	1.89	N\A	N\A	N\A	N\A	N\A	N\A	N\A	N\A	N\A	N\A	N\A
1	12	ENSG00000137821	LRRC49	leucine rich repeat containing 49 [Source:HGNC Symbol;Acc:HGNC:25965]	protein_coding	475.86	213.01	240.67	309.85	2.01	1.41	1.54	N\A	N\A	N\A	N\A	N\A	N\A	N\A	N\A	N\A	N\A	N\A
1	12	ENSG00000175193	PARL	presenilin associated rhomboid like [Source:HGNC Symbol;Acc:HGNC:18253]	protein_coding	3169.15	2342.08	3483.43	2998.22	3.11	2.92	3.12	N\A	N\A	N\A	N\A	N\A	N\A	N\A	N\A	N\A	N\A	N\A
1	12	ENSG00000203907	OOEP	oocyte expressed protein [Source:HGNC Symbol;Acc:HGNC:21382]	protein_coding	3001.74	1768.31	3138.66	2636.24	3.08	2.74	3.06	N\A	N\A	N\A	N\A	N\A	N\A	N\A	N\A	N\A	N\A	N\A
1	12	ENSG00000203908	KHDC3L	KH domain containing 3 like, subcortical maternal complex member [Source:HGNC Symbol;Acc:HGNC:33699]	protein_coding	268.2	229.49	602.04	366.58	1.68	1.46	2.08	N\A	N\A	N\A	N\A	N\A	N\A	N\A	N\A	N\A	N\A	N\A
1	12	ENSG00000205126	ACCSL	1-aminocyclopropane-1-carboxylate synthase homolog (inactive) like [Source:HGNC Symbol;Acc:HGNC:34391]	protein_coding	391.04	261.84	312.03	321.64	1.9	1.54	1.69	N\A	N\A	N\A	N\A	N\A	N\A	N\A	N\A	N\A	N\A	N\A
1	12	ENSG00000222005	LINC01118	long intergenic non-protein coding RNA 1118 [Source:HGNC Symbol;Acc:HGNC:49261]	sense_overlapping	403.57	723.98	738.82	622.12	1.92	2.18	2.2	N\A	N\A	N\A	N\A	N\A	N\A	N\A	N\A	N\A	N\A	N\A
1	12	ENSG00000115163	CENPA	centromere protein A [Source:HGNC Symbol;Acc:HGNC:1851]	protein_coding	281.8	207	202.95	230.59	1.71	1.39	1.43	N\A	N\A	N\A	N\A	N\A	N\A	N\A	N\A	N\A	N\A	N\A
1	12	ENSG00000164404	GDF9	growth differentiation factor 9 [Source:HGNC Symbol;Acc:HGNC:4224]	protein_coding	374.16	1267.18	545.82	729.05	1.88	2.53	2.02	N\A	N\A	N\A	N\A	N\A	N\A	N\A	N\A	N\A	N\A	N\A
1	12	ENSG00000285422	OOSP2	oocyte secreted protein 2 [Source:HGNC Symbol;Acc:HGNC:26699]	protein_coding	2416.45	2879.69	4217.48	3171.2	2.95	3.05	3.24	N\A	N\A	N\A	N\A	N\A	N\A	N\A	N\A	N\A	N\A	N\A
1	12	ENSG00000079691	CARMIL1	capping protein regulator and myosin 1 linker 1 [Source:HGNC Symbol;Acc:HGNC:21581]	protein_coding	949.7	493.07	843.54	762.11	2.41	1.94	2.28	N\A	N\A	N\A	N\A	N\A	N\A	N\A	N\A	N\A	N\A	N\A
1	12	ENSG00000283517	AC005144.1	novel transcript	lincRNA	194.27	130.92	245.6	190.26	1.5	1.11	1.55	N\A	N\A	N\A	N\A	N\A	N\A	N\A	N\A	N\A	N\A	N\A
1	12	ENSG00000177954	RPS27	ribosomal protein S27 [Source:HGNC Symbol;Acc:HGNC:10416]	protein_coding	1754.47	1175.85	1659.1	1529.81	2.77	2.48	2.68	N\A	N\A	N\A	N\A	N\A	N\A	N\A	N\A	N\A	N\A	N\A
1	12	ENSG00000248527	MTATP6P1	MT-ATP6 pseudogene 1 [Source:HGNC Symbol;Acc:HGNC:44575]	unprocessed_pseudogene	4475.13	8809.91	6514.64	6599.89	3.31	3.75	3.5	N\A	N\A	N\A	N\A	N\A	N\A	N\A	N\A	N\A	N\A	N\A
1	12	ENSG00000241343	RPL36A	ribosomal protein L36a [Source:HGNC Symbol;Acc:HGNC:10359]	protein_coding	5715.57	2892.66	4074.78	4227.67	3.45	3.05	3.22	N\A	N\A	N\A	N\A	N\A	N\A	N\A	N\A	N\A	N\A	N\A
1	12	ENSG00000187690	CXorf67	chromosome X open reading frame 67 [Source:HGNC Symbol;Acc:HGNC:33738]	protein_coding	387.19	335.64	453.65	392.16	1.89	1.7	1.91	N\A	N\A	N\A	N\A	N\A	N\A	N\A	N\A	N\A	N\A	N\A
1	12	ENSG00000102054	RBBP7	RB binding protein 7, chromatin remodeling factor [Source:HGNC Symbol;Acc:HGNC:9890]	protein_coding	2108.22	1555.09	2386.74	2016.68	2.87	2.66	2.9	N\A	N\A	N\A	N\A	N\A	N\A	N\A	N\A	N\A	N\A	N\A
1	12	ENSG00000150991	UBC	ubiquitin C [Source:HGNC Symbol;Acc:HGNC:12468]	protein_coding	412.1	628.58	568.92	536.53	1.93	2.09	2.05	N\A	N\A	N\A	N\A	N\A	N\A	N\A	N\A	N\A	N\A	N\A
1	12	ENSG00000277273	CDK7	cyclin dependent kinase 7 [Source:HGNC Symbol;Acc:HGNC:1778]	protein_coding	443.16	558.81	469.9	490.62	1.97	2.02	1.93	N\A	N\A	N\A	N\A	N\A	N\A	N\A	N\A	N\A	N\A	N\A
1	12	ENSG00000214736	TOMM6	translocase of outer mitochondrial membrane 6 [Source:HGNC Symbol;Acc:HGNC:34528]	protein_coding	248.87	280.82	282.39	270.7	1.64	1.59	1.63	N\A	N\A	N\A	N\A	N\A	N\A	N\A	N\A	N\A	N\A	N\A
1	12	ENSG00000212907	MT-ND4L	mitochondrially encoded NADH:ubiquinone oxidoreductase core subunit 4L [Source:HGNC Symbol;Acc:HGNC:7460]	protein_coding	11380.2	21791.4	12637.4	15269.7	3.84	4.32	3.89	N\A	N\A	N\A	N\A	N\A	N\A	N\A	N\A	N\A	N\A	N\A
1	12	ENSG00000083457	ITGAE	integrin subunit alpha E [Source:HGNC Symbol;Acc:HGNC:6147]	protein_coding	522.04	268.58	401.46	397.36	2.07	1.56	1.84	N\A	N\A	N\A	N\A	N\A	N\A	N\A	N\A	N\A	N\A	N\A
1	12	ENSG00000229119	AC026403.1	60S acidic ribosomal protein (RPLP0) pseudogene	processed_pseudogene	53.04	120.68	717.17	296.97	0.75	1.06	2.18	N\A	N\A	N\A	N\A	N\A	N\A	N\A	N\A	N\A	N\A	N\A
1	12	ENSG00000232573	RPL3P4	ribosomal protein L3 pseudogene 4 [Source:HGNC Symbol;Acc:HGNC:19805]	processed_pseudogene	230.94	278.44	326.13	278.5	1.6	1.58	1.72	N\A	N\A	N\A	N\A	N\A	N\A	N\A	N\A	N\A	N\A	N\A
1	12	ENSG00000258977	LINC01467	long intergenic non-protein coding RNA 1467 [Source:HGNC Symbol;Acc:HGNC:50911]	lincRNA	341.86	230.86	300.81	291.17	1.82	1.46	1.67	N\A	N\A	N\A	N\A	N\A	N\A	N\A	N\A	N\A	N\A	N\A
1	12	ENSG00000163281	GNPDA2	glucosamine-6-phosphate deaminase 2 [Source:HGNC Symbol;Acc:HGNC:21526]	protein_coding	442.97	535.93	829.29	602.73	1.97	1.99	2.27	N\A	N\A	N\A	N\A	N\A	N\A	N\A	N\A	N\A	N\A	N\A
1	12	ENSG00000169567	HINT1	histidine triad nucleotide binding protein 1 [Source:HGNC Symbol;Acc:HGNC:4912]	protein_coding	3186.33	2353.91	3110.78	2883.67	3.11	2.92	3.06	N\A	N\A	N\A	N\A	N\A	N\A	N\A	N\A	N\A	N\A	N\A
1	12	ENSG00000160207	HSF2BP	heat shock transcription factor 2 binding protein [Source:HGNC Symbol;Acc:HGNC:5226]	protein_coding	530.82	226.72	345.28	367.6	2.08	1.45	1.75	N\A	N\A	N\A	N\A	N\A	N\A	N\A	N\A	N\A	N\A	N\A
1	12	ENSG00000262117	BCAR4	breast cancer anti-estrogen resistance 4 [Source:HGNC Symbol;Acc:HGNC:22170]	lincRNA	13402.4	6645.17	8823.4	9623.64	3.94	3.57	3.68	N\A	N\A	N\A	N\A	N\A	N\A	N\A	N\A	N\A	N\A	N\A
1	12	ENSG00000173660	UQCRH	ubiquinol-cytochrome c reductase hinge protein [Source:HGNC Symbol;Acc:HGNC:12590]	protein_coding	217.43	129.48	262.14	203.02	1.56	1.1	1.59	N\A	N\A	N\A	N\A	N\A	N\A	N\A	N\A	N\A	N\A	N\A
1	12	ENSG00000050405	LIMA1	LIM domain and actin binding 1 [Source:HGNC Symbol;Acc:HGNC:24636]	protein_coding	854.57	391.19	647.14	630.97	2.35	1.79	2.12	N\A	N\A	N\A	N\A	N\A	N\A	N\A	N\A	N\A	N\A	N\A
1	12	ENSG00000210135	MT-TN	mitochondrially encoded tRNA asparagine [Source:HGNC Symbol;Acc:HGNC:7493]	Mt_tRNA	153.86	337.09	156.02	215.66	1.36	1.7	1.28	N\A	N\A	N\A	N\A	N\A	N\A	N\A	N\A	N\A	N\A	N\A
1	12	ENSG00000137692	DCUN1D5	defective in cullin neddylation 1 domain containing 5 [Source:HGNC Symbol;Acc:HGNC:28409]	protein_coding	492.28	434.05	432.26	452.86	2.03	1.86	1.88	N\A	N\A	N\A	N\A	N\A	N\A	N\A	N\A	N\A	N\A	N\A
1	12	ENSG00000189283	FHIT	fragile histidine triad [Source:HGNC Symbol;Acc:HGNC:3701]	protein_coding	342.39	352.71	184.79	293.3	1.82	1.73	1.38	N\A	N\A	N\A	N\A	N\A	N\A	N\A	N\A	N\A	N\A	N\A
1	12	ENSG00000211459	MT-RNR1	mitochondrially encoded 12S RNA [Source:HGNC Symbol;Acc:HGNC:7470]	Mt_rRNA	8179.17	11858.1	9644.26	9893.84	3.65	3.94	3.73	N\A	N\A	N\A	N\A	N\A	N\A	N\A	N\A	N\A	N\A	N\A
2	1	ENSG00000164754	RAD21	RAD21 cohesin complex component [Source:HGNC Symbol;Acc:HGNC:9811]	protein_coding	38.76	85.3	90.1	71.38	0.57	0.84	0.95	ENSDARG00000006092	rad21a	RAD21 cohesin complex component a	protein_coding	133.13	148.1	169.64	150.29	1.41	1.39	1.47
2	1	ENSG00000175334	BANF1	barrier to autointegration factor 1 [Source:HGNC Symbol;Acc:HGNC:17397]	protein_coding	79.69	108.48	67.15	85.11	0.98	0.99	0.78	ENSDARG00000037009	banf1	barrier to autointegration factor 1	protein_coding	621.37	749.24	715.66	695.42	2.49	2.48	2.45
2	1	ENSG00000115468	EFHD1	EF-hand domain family member D1 [Source:HGNC Symbol;Acc:HGNC:29556]	protein_coding	120.02	81.6	78.11	93.24	1.22	0.81	0.87	ENSDARG00000043446	efhd1	EF-hand domain family, member D1	protein_coding	104.85	178.65	159.98	147.83	1.25	1.51	1.43
2	1	ENSG00000186298	PPP1CC	protein phosphatase 1 catalytic subunit gamma [Source:HGNC Symbol;Acc:HGNC:9283]	protein_coding	41.17	128.96	143.96	104.7	0.6	1.1	1.23	ENSDARG00000099226	PPP1CC	protein phosphatase 1 catalytic subunit gamma	protein_coding	179.38	211.38	177.38	189.38	1.62	1.63	1.5
2	1	ENSG00000143742	SRP9	signal recognition particle 9 [Source:HGNC Symbol;Acc:HGNC:11304]	protein_coding	53.28	124.82	119.47	99.19	0.75	1.08	1.12	ENSDARG00000042851	srp9	signal recognition particle 9	protein_coding	176.87	210.65	211.42	199.65	1.61	1.63	1.62
2	1	ENSG00000168385	2019-09-02	septin 2 [Source:HGNC Symbol;Acc:HGNC:7729]	protein_coding	117.03	121.08	84.58	107.56	1.21	1.06	0.91	ENSDARG00000027590	2019-09-02	septin 2	protein_coding	146.58	175.85	232.81	185.08	1.48	1.5	1.69
2	1	ENSG00000181938	GINS3	GINS complex subunit 3 [Source:HGNC Symbol;Acc:HGNC:25851]	protein_coding	66.44	65.41	84.76	72.2	0.88	0.67	0.92	ENSDARG00000038847	gins3	GINS complex subunit 3	protein_coding	196.71	193.24	209.78	199.91	1.69	1.57	1.61
2	1	ENSG00000163754	GYG1	glycogenin 1 [Source:HGNC Symbol;Acc:HGNC:4699]	protein_coding	69.9	263.61	90.44	141.32	0.91	1.55	0.95	ENSDARG00000011934	gyg1a	glycogenin 1a	protein_coding	186.99	180.36	173.52	180.29	1.65	1.52	1.48
2	1	ENSG00000109475	RPL34	ribosomal protein L34 [Source:HGNC Symbol;Acc:HGNC:10340]	protein_coding	110.96	199.98	120.96	143.97	1.17	1.37	1.13	ENSDARG00000029500	rpl34	ribosomal protein L34	protein_coding	261.37	475.42	439.34	392.04	1.89	2.17	2.12
2	1	ENSG00000133398	MED10	mediator complex subunit 10 [Source:HGNC Symbol;Acc:HGNC:28760]	protein_coding	52.89	110.82	63.89	75.87	0.75	1	0.75	ENSDARG00000070623	med10	mediator complex subunit 10	protein_coding	232.96	350.4	337.32	306.89	1.8	1.97	1.94
2	1	ENSG00000151332	MBIP	MAP3K12 binding inhibitory protein 1 [Source:HGNC Symbol;Acc:HGNC:20427]	protein_coding	38.62	135.77	56.74	77.04	0.57	1.13	0.68	ENSDARG00000019364	mbip	MAP3K12 binding inhibitory protein 1	protein_coding	107.64	171.13	136.72	138.5	1.26	1.49	1.32
2	1	ENSG00000132383	RPA1	replication protein A1 [Source:HGNC Symbol;Acc:HGNC:10289]	protein_coding	185.37	94.6	147.71	142.56	1.47	0.9	1.25	ENSDARG00000003938	rpa1	replication protein A1	protein_coding	230.9	311.55	318.01	286.82	1.8	1.89	1.9
2	1	ENSG00000171848	RRM2	ribonucleotide reductase regulatory subunit M2 [Source:HGNC Symbol;Acc:HGNC:10452]	protein_coding	124.48	101.71	136.24	120.81	1.24	0.95	1.2	ENSDARG00000020711	rrm2	ribonucleotide reductase M2 polypeptide	protein_coding	882.15	1747.98	1478.05	1369.39	2.74	3.05	2.95
2	1	ENSG00000135940	COX5B	cytochrome c oxidase subunit 5B [Source:HGNC Symbol;Acc:HGNC:2269]	protein_coding	58.89	97.35	49.06	68.44	0.81	0.92	0.59	ENSDARG00000015978	COX5B	cytochrome c oxidase subunit 5B	protein_coding	184.9	185.34	156.52	175.59	1.64	1.54	1.41
2	1	ENSG00000163875	MEAF6	MYST/Esa1 associated factor 6 [Source:HGNC Symbol;Acc:HGNC:25674]	protein_coding	129.12	117.18	149.43	131.91	1.26	1.04	1.25	ENSDARG00000101216	meaf6	MYST/Esa1-associated factor 6	protein_coding	162.16	198.32	211.02	190.5	1.55	1.58	1.62
2	1	ENSG00000188612	SUMO2	small ubiquitin-like modifier 2 [Source:HGNC Symbol;Acc:HGNC:11125]	protein_coding	36.09	112.95	82.98	77.34	0.53	1.01	0.9	ENSDARG00000102741	sumo2b	small ubiquitin-like modifier 2b	protein_coding	99.31	141.27	156.09	132.22	1.21	1.36	1.41
2	1	ENSG00000156502	SUPV3L1	Suv3 like RNA helicase [Source:HGNC Symbol;Acc:HGNC:11471]	protein_coding	91.4	148.58	86.59	108.86	1.06	1.19	0.93	ENSDARG00000077728	supv3l1	SUV3-like helicase	protein_coding	140.6	141.14	149.04	143.59	1.45	1.36	1.38
2	1	ENSG00000140025	EFCAB11	EF-hand calcium binding domain 11 [Source:HGNC Symbol;Acc:HGNC:20357]	protein_coding	92.75	157.83	110	120.19	1.07	1.22	1.07	ENSDARG00000043740	efcab11	EF-hand calcium binding domain 11	protein_coding	195.21	240.94	314.7	250.28	1.68	1.72	1.89
2	1	ENSG00000163682	RPL9	ribosomal protein L9 [Source:HGNC Symbol;Acc:HGNC:10369]	protein_coding	141.56	119.44	146.58	135.86	1.31	1.05	1.24	ENSDARG00000037350	rpl9	ribosomal protein L9	protein_coding	158.43	147.57	131.29	145.77	1.53	1.39	1.29
2	1	ENSG00000155508	CNOT8	CCR4-NOT transcription complex subunit 8 [Source:HGNC Symbol;Acc:HGNC:9207]	protein_coding	93.34	81.24	148.15	107.57	1.07	0.81	1.25	ENSDARG00000020043	cnot8	CCR4-NOT transcription complex, subunit 8	protein_coding	258.52	346.2	343.98	316.23	1.88	1.96	1.95
2	1	ENSG00000172172	MRPL13	mitochondrial ribosomal protein L13 [Source:HGNC Symbol;Acc:HGNC:14278]	protein_coding	51.08	246.83	74.06	123.99	0.73	1.51	0.84	ENSDARG00000056903	mrpl13	mitochondrial ribosomal protein L13	protein_coding	95.49	136.13	168.85	133.49	1.18	1.33	1.47
2	1	ENSG00000107223	EDF1	endothelial differentiation related factor 1 [Source:HGNC Symbol;Acc:HGNC:3164]	protein_coding	41.22	113.47	130.26	94.98	0.6	1.02	1.17	ENSDARG00000009950	edf1	endothelial differentiation-related factor 1	protein_coding	171.93	186.56	201.75	186.75	1.59	1.54	1.59
2	1	ENSG00000104904	OAZ1	ornithine decarboxylase antizyme 1 [Source:HGNC Symbol;Acc:HGNC:8095]	protein_coding	94.72	39.97	91.1	75.27	1.08	0.36	0.96	ENSDARG00000071403	oaz1a	ornithine decarboxylase antizyme 1a	protein_coding	270.08	421.09	401.91	364.36	1.91	2.09	2.06
2	1	ENSG00000114503	NCBP2	nuclear cap binding protein subunit 2 [Source:HGNC Symbol;Acc:HGNC:7659]	protein_coding	84.14	51.28	97.48	77.63	1.01	0.52	1	ENSDARG00000014898	ncbp2	nuclear cap binding protein subunit 2	protein_coding	239.64	317.09	332.98	296.57	1.82	1.9	1.93
2	1	ENSG00000100749	VRK1	vaccinia related kinase 1 [Source:HGNC Symbol;Acc:HGNC:12718]	protein_coding	47.58	386.09	64.64	166.1	0.69	1.79	0.75	ENSDARG00000018006	vrk1	vaccinia related kinase 1	protein_coding	151.02	256.66	224.7	210.79	1.5	1.76	1.66
2	2	ENSG00000113811	SELENOK	selenoprotein K [Source:HGNC Symbol;Acc:HGNC:30394]	protein_coding	103.61	287.06	65.34	152	1.13	1.6	0.76	ENSDARG00000100823	selenok	selenoprotein K	protein_coding	86.19	96.49	129.82	104.17	1.11	1.1	1.29
2	2	ENSG00000117859	OSBPL9	oxysterol binding protein like 9 [Source:HGNC Symbol;Acc:HGNC:16386]	protein_coding	126.84	90.05	83.61	100.17	1.25	0.87	0.91	ENSDARG00000069298	osbpl9	oxysterol binding protein-like 9	protein_coding	57.65	59.93	80.59	66.05	0.83	0.78	0.96
2	2	ENSG00000276043	UHRF1	ubiquitin like with PHD and ring finger domains 1 [Source:HGNC Symbol;Acc:HGNC:12556]	protein_coding	58.1	84.46	131.01	91.19	0.8	0.83	1.17	ENSDARG00000103409	uhrf1	ubiquitin-like with PHD and ring finger domains 1	protein_coding	119.55	119.5	137.44	125.5	1.34	1.24	1.32
2	2	ENSG00000120948	TARDBP	TAR DNA binding protein [Source:HGNC Symbol;Acc:HGNC:11571]	protein_coding	166.31	149.04	175.33	163.56	1.41	1.19	1.35	ENSDARG00000004452	tardbpl	TAR DNA binding protein, like	protein_coding	72.75	103.18	113.06	96.33	0.99	1.14	1.19
2	2	ENSG00000090263	MRPS33	mitochondrial ribosomal protein S33 [Source:HGNC Symbol;Acc:HGNC:16634]	protein_coding	98.42	67.95	58.73	75.03	1.11	0.7	0.7	ENSDARG00000020015	mrps33	mitochondrial ribosomal protein S33	protein_coding	125.66	140.49	112.98	126.38	1.37	1.35	1.19
2	2	ENSG00000101084	RAB5IF	RAB5 interacting factor [Source:HGNC Symbol;Acc:HGNC:15870]	protein_coding	130.54	73.3	76.78	93.54	1.27	0.74	0.86	ENSDARG00000074790	rab5if	RAB5 interacting factor	protein_coding	50.68	74.4	73.38	66.16	0.74	0.92	0.89
2	2	ENSG00000164904	ALDH7A1	aldehyde dehydrogenase 7 family member A1 [Source:HGNC Symbol;Acc:HGNC:877]	protein_coding	125.79	157.66	189.29	157.58	1.25	1.22	1.39	ENSDARG00000018426	aldh7a1	aldehyde dehydrogenase 7 family, member A1	protein_coding	54.88	126.93	87.82	89.88	0.79	1.28	1.02
2	2	ENSG00000097033	SH3GLB1	SH3 domain containing GRB2 like, endophilin B1 [Source:HGNC Symbol;Acc:HGNC:10833]	protein_coding	30.93	129.89	63.91	74.91	0.44	1.1	0.75	ENSDARG00000045294	sh3glb1a	SH3-domain GRB2-like endophilin B1a	protein_coding	79.71	84.82	92.34	85.63	1.05	1.01	1.05
2	2	ENSG00000162604	TM2D1	TM2 domain containing 1 [Source:HGNC Symbol;Acc:HGNC:24142]	protein_coding	58.67	56.18	96.96	70.6	0.81	0.58	1	ENSDARG00000057042	tm2d1	TM2 domain containing 1	protein_coding	59.22	93.97	101.49	84.89	0.85	1.08	1.12
2	2	ENSG00000126067	PSMB2	proteasome subunit beta 2 [Source:HGNC Symbol;Acc:HGNC:9539]	protein_coding	96.58	107.78	98.09	100.82	1.09	0.99	1	ENSDARG00000031511	psmb2	proteasome subunit beta 2	protein_coding	55.12	78.6	76.6	70.1	0.79	0.96	0.92
2	2	ENSG00000164329	TENT2	terminal nucleotidyltransferase 2 [Source:HGNC Symbol;Acc:HGNC:26776]	protein_coding	76.07	73.89	119.16	89.71	0.96	0.75	1.12	ENSDARG00000099679	tent2	terminal nucleotidyltransferase 2	protein_coding	72.68	89.56	86.51	82.92	0.99	1.05	1.01
2	2	ENSG00000148700	ADD3	adducin 3 [Source:HGNC Symbol;Acc:HGNC:245]	protein_coding	132.74	175.89	193.47	167.36	1.28	1.29	1.41	ENSDARG00000040874	add3a	adducin 3 (gamma) a	protein_coding	87.11	143.95	98.13	109.73	1.12	1.37	1.09
2	2	ENSG00000167088	SNRPD1	small nuclear ribonucleoprotein D1 polypeptide [Source:HGNC Symbol;Acc:HGNC:11158]	protein_coding	172.43	73.78	106.35	117.52	1.43	0.75	1.05	ENSDARG00000011648	snrpd1	small nuclear ribonucleoprotein D1 polypeptide	protein_coding	66.41	73.61	79.74	73.25	0.93	0.92	0.95
2	2	ENSG00000134049	IER3IP1	immediate early response 3 interacting protein 1 [Source:HGNC Symbol;Acc:HGNC:18550]	protein_coding	58.43	142.36	220.27	140.35	0.8	1.16	1.48	ENSDARG00000039601	ier3ip1	immediate early response 3 interacting protein 1	protein_coding	78.59	129.24	139.56	115.8	1.04	1.3	1.33
2	2	ENSG00000100575	TIMM9	translocase of inner mitochondrial membrane 9 [Source:HGNC Symbol;Acc:HGNC:11819]	protein_coding	23.88	117.01	57.39	66.1	0.29	1.04	0.68	ENSDARG00000043865	timm9	translocase of inner mitochondrial membrane 9 homolog	protein_coding	107.66	113.1	124.64	115.13	1.26	1.21	1.26
2	2	ENSG00000162607	USP1	ubiquitin specific peptidase 1 [Source:HGNC Symbol;Acc:HGNC:12607]	protein_coding	30.18	93.62	116.83	80.21	0.42	0.9	1.11	ENSDARG00000056414	usp1	ubiquitin specific peptidase 1	protein_coding	115.15	90.63	112.54	106.11	1.31	1.06	1.19
2	2	ENSG00000186625	KATNA1	katanin catalytic subunit A1 [Source:HGNC Symbol;Acc:HGNC:6216]	protein_coding	215.52	85.67	138.65	146.61	1.56	0.84	1.21	ENSDARG00000021827	katna1	katanin p60 (ATPase containing) subunit A 1	protein_coding	46.54	91.92	81.03	73.17	0.68	1.07	0.96
2	2	ENSG00000177889	UBE2N	ubiquitin conjugating enzyme E2 N [Source:HGNC Symbol;Acc:HGNC:12492]	protein_coding	40.15	108.43	90.45	79.68	0.59	0.99	0.95	ENSDARG00000045877	ube2nb	ubiquitin-conjugating enzyme E2Nb	protein_coding	129.78	120.45	132.61	127.61	1.39	1.25	1.3
2	2	ENSG00000186010	NDUFA13	NADH:ubiquinone oxidoreductase subunit A13 [Source:HGNC Symbol;Acc:HGNC:17194]	protein_coding	54.05	55.78	85.17	65	0.76	0.57	0.92	ENSDARG00000098584	NDUFA13	NADH:ubiquinone oxidoreductase subunit A13	protein_coding	142.18	115.48	63.93	107.2	1.46	1.22	0.8
2	2	ENSG00000171862	PTEN	phosphatase and tensin homolog [Source:HGNC Symbol;Acc:HGNC:9588]	protein_coding	51.77	152.4	138.82	114.33	0.73	1.2	1.21	ENSDARG00000056623	ptenb	phosphatase and tensin homolog B	protein_coding	74.91	79.67	82.79	79.12	1.01	0.97	0.98
2	2	ENSG00000115368	WDR75	WD repeat domain 75 [Source:HGNC Symbol;Acc:HGNC:25725]	protein_coding	25.92	118.96	63.9	69.59	0.34	1.05	0.75	ENSDARG00000040730	wdr75	WD repeat domain 75	protein_coding	63.77	109.19	68.76	80.57	0.9	1.18	0.85
2	2	ENSG00000120647	CCDC77	coiled-coil domain containing 77 [Source:HGNC Symbol;Acc:HGNC:28203]	protein_coding	58.52	113.76	84.07	85.45	0.81	1.02	0.91	ENSDARG00000102145	ccdc77	coiled-coil domain containing 77	protein_coding	57.79	88.08	84.76	76.87	0.83	1.04	0.99
2	2	ENSG00000093009	CDC45	cell division cycle 45 [Source:HGNC Symbol;Acc:HGNC:1739]	protein_coding	101.74	58.91	111.31	90.65	1.12	0.61	1.08	ENSDARG00000043720	cdc45	CDC45 cell division cycle 45 homolog (S. cerevisiae)	protein_coding	78.9	74.92	82.65	78.82	1.05	0.93	0.98
2	2	ENSG00000134248	LAMTOR5	late endosomal/lysosomal adaptor, MAPK and MTOR activator 5 [Source:HGNC Symbol;Acc:HGNC:17955]	protein_coding	127.94	230.99	116.62	158.52	1.26	1.46	1.1	ENSDARG00000090194	lamtor5	late endosomal/lysosomal adaptor, MAPK and MTOR activator 5	protein_coding	81.58	89.55	93.64	88.26	1.07	1.05	1.06
2	2	ENSG00000096092	TMEM14A	transmembrane protein 14A [Source:HGNC Symbol;Acc:HGNC:21076]	protein_coding	118.22	139.19	226.49	161.3	1.21	1.15	1.5	ENSDARG00000095157	TMEM14A	transmembrane protein 14A	protein_coding	68.74	84.21	54.11	69.02	0.95	1.01	0.69
2	2	ENSG00000057935	MTA3	metastasis associated 1 family member 3 [Source:HGNC Symbol;Acc:HGNC:23784]	protein_coding	27.2	338.44	86.47	150.7	0.36	1.7	0.93	ENSDARG00000054903	mta3	metastasis associated 1 family, member 3	protein_coding	81.25	103.64	125.95	103.62	1.07	1.15	1.26
2	2	ENSG00000171320	ESCO2	establishment of sister chromatid cohesion N-acetyltransferase 2 [Source:HGNC Symbol;Acc:HGNC:27230]	protein_coding	66.51	100.6	187.04	118.05	0.88	0.94	1.39	ENSDARG00000014685	esco2	establishment of sister chromatid cohesion N-acetyltransferase 2	protein_coding	72.58	68.91	60.28	67.26	0.99	0.87	0.76
2	2	ENSG00000014641	MDH1	malate dehydrogenase 1 [Source:HGNC Symbol;Acc:HGNC:6970]	protein_coding	97.7	230.09	33.27	120.35	1.1	1.46	0.36	ENSDARG00000017772	mdh1aa	malate dehydrogenase 1Aa, NAD (soluble)	protein_coding	67.35	67.99	80.43	71.92	0.94	0.86	0.96
2	2	ENSG00000122299	ZC3H7A	zinc finger CCCH-type containing 7A [Source:HGNC Symbol;Acc:HGNC:30959]	protein_coding	146.54	63.87	138.62	116.34	1.33	0.66	1.21	ENSDARG00000102195	zc3h7a	zinc finger CCCH-type containing 7A	protein_coding	48.68	76.7	86.19	70.52	0.71	0.94	1
2	2	ENSG00000133884	DPF2	double PHD fingers 2 [Source:HGNC Symbol;Acc:HGNC:9964]	protein_coding	42.75	136.49	60.63	79.96	0.62	1.13	0.72	ENSDARG00000012219	dpf2	D4, zinc and double PHD fingers family 2	protein_coding	100.73	64.24	71.94	78.97	1.22	0.83	0.88
2	2	ENSG00000177889	UBE2N	ubiquitin conjugating enzyme E2 N [Source:HGNC Symbol;Acc:HGNC:12492]	protein_coding	40.15	108.43	90.45	79.68	0.59	0.99	0.95	ENSDARG00000008748	ube2na	ubiquitin-conjugating enzyme E2Na	protein_coding	101.29	114.09	100.53	105.3	1.22	1.21	1.11
2	2	ENSG00000166913	YWHAB	tyrosine 3-monooxygenase/tryptophan 5-monooxygenase activation protein beta [Source:HGNC Symbol;Acc:HGNC:12849]	protein_coding	89.68	191.41	166.55	149.21	1.05	1.35	1.32	ENSDARG00000013078	ywhaba	tyrosine 3-monooxygenase/tryptophan 5-monooxygenase activation protein, beta polypeptide a	protein_coding	78.74	150.9	127.86	119.17	1.04	1.4	1.27
2	2	ENSG00000123737	EXOSC9	exosome component 9 [Source:HGNC Symbol;Acc:HGNC:9137]	protein_coding	138.17	139.15	134.79	137.37	1.3	1.15	1.19	ENSDARG00000006392	exosc9	exosome component 9	protein_coding	81.21	106.17	114.5	100.62	1.07	1.16	1.2
2	2	ENSG00000100711	ZFYVE21	zinc finger FYVE-type containing 21 [Source:HGNC Symbol;Acc:HGNC:20760]	protein_coding	68.98	108.94	101.69	93.2	0.9	0.99	1.02	ENSDARG00000027887	zfyve21	zinc finger, FYVE domain containing 21	protein_coding	84.88	122.17	112.71	106.59	1.1	1.26	1.19
2	3	ENSG00000140395	WDR61	WD repeat domain 61 [Source:HGNC Symbol;Acc:HGNC:30300]	protein_coding	58.9	100.39	35.67	64.99	0.81	0.94	0.4	ENSDARG00000007755	wdr61	WD repeat domain 61	protein_coding	32.16	46.1	44.73	41	0.42	0.6	0.56
2	3	ENSG00000197323	TRIM33	tripartite motif containing 33 [Source:HGNC Symbol;Acc:HGNC:16290]	protein_coding	154.12	111.86	122.03	129.33	1.36	1.01	1.13	ENSDARG00000016181	trim33	tripartite motif containing 33	protein_coding	58.25	52.38	42.2	50.94	0.83	0.69	0.52
2	3	ENSG00000198924	DCLRE1A	DNA cross-link repair 1A [Source:HGNC Symbol;Acc:HGNC:17660]	protein_coding	107.75	66.76	83.47	85.99	1.16	0.68	0.91	ENSDARG00000091768	dclre1a	DNA cross-link repair 1A (PSO2 homolog, S. cerevisiae)	protein_coding	31.42	50.27	48.55	43.41	0.4	0.66	0.61
2	3	ENSG00000137804	NUSAP1	nucleolar and spindle associated protein 1 [Source:HGNC Symbol;Acc:HGNC:18538]	protein_coding	83.39	77.68	68.43	76.5	1.01	0.78	0.79	ENSDARG00000002403	nusap1	nucleolar and spindle associated protein 1	protein_coding	53.98	73.4	65.28	64.22	0.78	0.91	0.81
2	3	ENSG00000144401	METTL21A	methyltransferase like 21A [Source:HGNC Symbol;Acc:HGNC:30476]	protein_coding	114.7	168.3	212.08	165.03	1.19	1.26	1.46	ENSDARG00000012051	mettl21a	methyltransferase like 21A	protein_coding	71.2	70.49	50.12	63.94	0.97	0.89	0.63
2	3	ENSG00000183726	TMEM50A	transmembrane protein 50A [Source:HGNC Symbol;Acc:HGNC:30590]	protein_coding	66.67	223.08	108.1	132.62	0.88	1.44	1.06	ENSDARG00000015757	tmem50a	transmembrane protein 50A	protein_coding	17.39	50.27	63.12	43.59	-0.01	0.66	0.79
2	3	ENSG00000075336	TIMM21	translocase of inner mitochondrial membrane 21 [Source:HGNC Symbol;Acc:HGNC:25010]	protein_coding	71.79	57.81	69.49	66.37	0.92	0.59	0.8	ENSDARG00000071594	TIMM21	translocase of inner mitochondrial membrane 21	protein_coding	42.26	59.63	71.23	57.71	0.61	0.77	0.87
2	3	ENSG00000157224	CLDN12	claudin 12 [Source:HGNC Symbol;Acc:HGNC:2034]	protein_coding	53.62	107.15	111.13	90.64	0.76	0.98	1.08	ENSDARG00000003927	cldn12	claudin 12	protein_coding	55.96	46.66	56.05	52.89	0.81	0.61	0.71
2	3	ENSG00000196470	SIAH1	siah E3 ubiquitin protein ligase 1 [Source:HGNC Symbol;Acc:HGNC:10857]	protein_coding	26.32	177.44	27.73	77.17	0.34	1.3	0.25	ENSDARG00000030871	siah1	siah E3 ubiquitin protein ligase 1	protein_coding	27.92	66.37	53.33	49.21	0.32	0.85	0.68
2	3	ENSG00000164934	DCAF13	DDB1 and CUL4 associated factor 13 [Source:HGNC Symbol;Acc:HGNC:24535]	protein_coding	116.66	107.88	102.4	108.98	1.2	0.99	1.03	ENSDARG00000002267	dcaf13	ddb1 and cul4 associated factor 13	protein_coding	60.26	53.47	58.67	57.47	0.86	0.7	0.74
2	3	ENSG00000128585	MKLN1	muskelin 1 [Source:HGNC Symbol;Acc:HGNC:7109]	protein_coding	71.18	121.52	77.37	90.02	0.92	1.06	0.86	ENSDARG00000025576	mkln1	muskelin 1, intracellular mediator containing kelch motifs	protein_coding	47.52	64.32	43.8	51.88	0.69	0.83	0.54
2	3	ENSG00000051108	HERPUD1	homocysteine inducible ER protein with ubiquitin like domain 1 [Source:HGNC Symbol;Acc:HGNC:13744]	protein_coding	175.11	66.96	138.91	127	1.44	0.69	1.21	ENSDARG00000024314	herpud1	homocysteine-inducible, endoplasmic reticulum stress-inducible, ubiquitin-like domain member 1	protein_coding	52.43	42.65	68.11	54.4	0.76	0.55	0.84
2	3	ENSG00000198856	OSTC	oligosaccharyltransferase complex non-catalytic subunit [Source:HGNC Symbol;Acc:HGNC:24448]	protein_coding	123.04	84.63	91.8	99.82	1.23	0.83	0.96	ENSDARG00000104901	ostc	oligosaccharyltransferase complex subunit	protein_coding	56.42	48.44	68.75	57.87	0.81	0.63	0.85
2	3	ENSG00000258315	C17orf49	chromosome 17 open reading frame 49 [Source:HGNC Symbol;Acc:HGNC:28737]	protein_coding	101.84	87.65	148.96	112.82	1.12	0.86	1.25	ENSDARG00000099273	zgc:103508	zgc:103508	protein_coding	64.15	47.41	51.44	54.34	0.9	0.62	0.65
2	3	ENSG00000083750	RRAGB	Ras related GTP binding B [Source:HGNC Symbol;Acc:HGNC:19901]	protein_coding	33.89	94.92	92.05	73.62	0.49	0.91	0.96	ENSDARG00000104149	rraga	Ras-related GTP binding A	protein_coding	48.01	77.48	64.67	63.38	0.7	0.95	0.81
2	3	ENSG00000185043	CIB1	calcium and integrin binding 1 [Source:HGNC Symbol;Acc:HGNC:16920]	protein_coding	69.92	75.46	93.12	79.5	0.91	0.76	0.97	ENSDARG00000103118	cib1	calcium and integrin binding 1 (calmyrin)	protein_coding	50.96	51.44	52.35	51.58	0.74	0.68	0.66
2	3	ENSG00000108384	RAD51C	RAD51 paralog C [Source:HGNC Symbol;Acc:HGNC:9820]	protein_coding	78.05	220.34	89.72	129.37	0.97	1.43	0.95	ENSDARG00000068919	rad51c	RAD51 paralog C	protein_coding	51.08	66.93	53.41	57.14	0.74	0.85	0.68
2	3	ENSG00000151611	MMAA	methylmalonic aciduria (cobalamin deficiency) cblA type [Source:HGNC Symbol;Acc:HGNC:18871]	protein_coding	127.24	51.43	86.63	88.43	1.25	0.52	0.93	ENSDARG00000060383	mmaa	methylmalonic aciduria (cobalamin deficiency) cblA type	protein_coding	24.57	43.24	49.88	39.23	0.23	0.56	0.63
2	4	ENSG00000153774	CFDP1	craniofacial development protein 1 [Source:HGNC Symbol;Acc:HGNC:1873]	protein_coding	114.93	136.13	55.45	102.17	1.19	1.13	0.66	ENSDARG00000095086	cfdp1	craniofacial development protein 1	protein_coding	34.5	37.59	44.01	38.7	0.47	0.46	0.54
2	4	ENSG00000155275	TRMT44	tRNA methyltransferase 44 homolog [Source:HGNC Symbol;Acc:HGNC:26653]	protein_coding	62.86	79.29	91.72	77.96	0.85	0.79	0.96	ENSDARG00000033957	trmt44	tRNA methyltransferase 44 homolog	protein_coding	19.59	41.12	37.77	32.83	0.07	0.52	0.44
2	4	ENSG00000168894	RNF181	ring finger protein 181 [Source:HGNC Symbol;Acc:HGNC:28037]	protein_coding	72.02	136.76	105.21	104.66	0.93	1.13	1.04	ENSDARG00000023958	rnf181	ring finger protein 181	protein_coding	18.49	60.33	19.54	32.79	0.03	0.78	-0.01
2	4	ENSG00000102144	PGK1	phosphoglycerate kinase 1 [Source:HGNC Symbol;Acc:HGNC:8896]	protein_coding	79.65	52.87	77.16	69.89	0.98	0.54	0.86	ENSDARG00000054191	pgk1	phosphoglycerate kinase 1	protein_coding	26.25	38.63	31.44	32.11	0.28	0.48	0.31
2	4	ENSG00000176386	CDC26	cell division cycle 26 [Source:HGNC Symbol;Acc:HGNC:17839]	protein_coding	55.02	63.42	79.7	66.05	0.77	0.65	0.88	ENSDARG00000077815	cdc26	cell division cycle 26 homolog	protein_coding	24.62	33.5	30.51	29.54	0.23	0.39	0.29
2	4	ENSG00000049656	CLPTM1L	CLPTM1 like [Source:HGNC Symbol;Acc:HGNC:24308]	protein_coding	139.58	132.83	138.85	137.09	1.31	1.12	1.21	ENSDARG00000021048	clptm1l	CLPTM1-like	protein_coding	37.02	29.07	22.48	29.52	0.52	0.29	0.08
2	4	ENSG00000005194	CIAPIN1	cytokine induced apoptosis inhibitor 1 [Source:HGNC Symbol;Acc:HGNC:28050]	protein_coding	86	102.49	109.8	99.43	1.03	0.95	1.07	ENSDARG00000045733	ciapin1	cytokine induced apoptosis inhibitor 1	protein_coding	21.61	29.88	30.34	27.28	0.14	0.31	0.29
2	4	ENSG00000009844	VTA1	vesicle trafficking 1 [Source:HGNC Symbol;Acc:HGNC:20954]	protein_coding	71.27	54.23	88.86	71.46	0.92	0.55	0.94	ENSDARG00000013732	vta1	vesicle (multivesicular body) trafficking 1	protein_coding	24.92	37.95	22.86	28.58	0.24	0.47	0.1
2	4	ENSG00000014641	MDH1	malate dehydrogenase 1 [Source:HGNC Symbol;Acc:HGNC:6970]	protein_coding	97.7	230.09	33.27	120.35	1.1	1.46	0.36	ENSDARG00000103849	mdh1ab	malate dehydrogenase 1Ab, NAD (soluble)	polymorphic_pseudogene	26.09	36.89	34.52	32.5	0.27	0.45	0.38
2	4	ENSG00000164258	NDUFS4	NADH:ubiquinone oxidoreductase subunit S4 [Source:HGNC Symbol;Acc:HGNC:7711]	protein_coding	118.27	158.1	102.26	126.21	1.21	1.23	1.03	ENSDARG00000052840	ndufs4	NADH:ubiquinone oxidoreductase subunit S4	protein_coding	35.91	37.48	31.05	34.81	0.49	0.46	0.31
2	4	ENSG00000148498	PARD3	par-3 family cell polarity regulator [Source:HGNC Symbol;Acc:HGNC:16051]	protein_coding	17.74	135.13	60.35	71.07	0.12	1.13	0.71	ENSDARG00000010583	pard3ab	par-3 family cell polarity regulator alpha, b	protein_coding	42.51	25.03	32.41	33.32	0.61	0.19	0.33
2	4	ENSG00000134108	ARL8B	ADP ribosylation factor like GTPase 8B [Source:HGNC Symbol;Acc:HGNC:25564]	protein_coding	83.13	65.35	90.56	79.68	1.01	0.67	0.95	ENSDARG00000070318	arl8bb	ADP-ribosylation factor-like 8Bb	protein_coding	38.61	22.41	26.09	29.04	0.55	0.12	0.19
2	4	ENSG00000135090	TAOK3	TAO kinase 3 [Source:HGNC Symbol;Acc:HGNC:18133]	protein_coding	64.99	103.48	112.12	93.53	0.87	0.96	1.08	ENSDARG00000060751	taok3a	TAO kinase 3a	protein_coding	31.07	35.44	45.17	37.23	0.39	0.42	0.56
2	5	ENSG00000127337	YEATS4	YEATS domain containing 4 [Source:HGNC Symbol;Acc:HGNC:24859]	protein_coding	1.92	224.19	32.15	86.08	-1.17	1.44	0.34	ENSDARG00000045874	yeats4	YEATS domain containing 4	protein_coding	24.32	17.52	32.09	24.64	0.22	-0.05	0.33
2	5	ENSG00000104412	EMC2	ER membrane protein complex subunit 2 [Source:HGNC Symbol;Acc:HGNC:28963]	protein_coding	75.18	161.26	65.48	100.64	0.95	1.24	0.76	ENSDARG00000003308	emc2	ER membrane protein complex subunit 2	protein_coding	20.75	25.72	30.32	25.6	0.11	0.21	0.29
2	5	ENSG00000108055	SMC3	structural maintenance of chromosomes 3 [Source:HGNC Symbol;Acc:HGNC:2468]	protein_coding	40.66	121.52	65.65	75.94	0.6	1.06	0.76	ENSDARG00000019000	smc3	structural maintenance of chromosomes 3	protein_coding	22.37	24.9	24.48	23.92	0.16	0.19	0.14
2	5	ENSG00000175390	EIF3F	eukaryotic translation initiation factor 3 subunit F [Source:HGNC Symbol;Acc:HGNC:3275]	protein_coding	68.71	85.04	75.96	76.57	0.9	0.84	0.85	ENSDARG00000077533	eif3f	eukaryotic translation initiation factor 3, subunit F	protein_coding	6.88	30.55	26.28	21.23	-0.66	0.32	0.19
2	5	ENSG00000124802	EEF1E1	eukaryotic translation elongation factor 1 epsilon 1 [Source:HGNC Symbol;Acc:HGNC:3212]	protein_coding	28.63	172.75	119.84	107.07	0.39	1.28	1.12	ENSDARG00000071774	eef1e1	eukaryotic translation elongation factor 1 epsilon 1	protein_coding	8.99	21.13	25.22	18.45	-0.48	0.08	0.16
2	5	ENSG00000213123	TCTEX1D2	Tctex1 domain containing 2 [Source:HGNC Symbol;Acc:HGNC:28482]	protein_coding	108.33	75.23	113.03	98.87	1.16	0.76	1.09	ENSDARG00000054255	tctex1d2	Tctex1 domain containing 2	protein_coding	8.12	21.02	34.92	21.35	-0.55	0.07	0.39
2	5	ENSG00000116212	LRRC42	leucine rich repeat containing 42 [Source:HGNC Symbol;Acc:HGNC:28792]	protein_coding	79.14	87.13	104.29	90.18	0.98	0.85	1.04	ENSDARG00000030591	lrrc42	leucine rich repeat containing 42	protein_coding	25.27	19.54	16.28	20.37	0.25	0.02	-0.14
2	5	ENSG00000205544	TMEM256	transmembrane protein 256 [Source:HGNC Symbol;Acc:HGNC:28618]	protein_coding	74.99	85.56	63.19	74.58	0.95	0.84	0.74	ENSDARG00000038901	tmem256	transmembrane protein 256	protein_coding	26.19	21.86	12.26	20.1	0.27	0.1	-0.33
2	5	ENSG00000158435	CNOT11	CCR4-NOT transcription complex subunit 11 [Source:HGNC Symbol;Acc:HGNC:25217]	protein_coding	134.98	75.68	124.58	111.75	1.29	0.76	1.14	ENSDARG00000068596	cnot11	CCR4-NOT transcription complex, subunit 11	protein_coding	23.23	16.05	17.84	19.04	0.19	-0.11	-0.07
2	5	ENSG00000117143	UAP1	UDP-N-acetylglucosamine pyrophosphorylase 1 [Source:HGNC Symbol;Acc:HGNC:12457]	protein_coding	105.25	70.48	88.2	87.98	1.14	0.72	0.94	ENSDARG00000052170	uap1	UDP-N-acetylglucosamine pyrophosphorylase 1	protein_coding	20.59	18.77	20.93	20.1	0.11	0	0.04
2	5	ENSG00000175866	BAIAP2	BAI1 associated protein 2 [Source:HGNC Symbol;Acc:HGNC:947]	protein_coding	87.47	166.69	164.81	139.66	1.04	1.26	1.31	ENSDARG00000062799	baiap2a	BAI1-associated protein 2a	protein_coding	24.26	16.76	16.84	19.28	0.22	-0.08	-0.11
2	5	ENSG00000139343	SNRPF	small nuclear ribonucleoprotein polypeptide F [Source:HGNC Symbol;Acc:HGNC:11162]	protein_coding	200.19	76.67	125.22	134.03	1.51	0.77	1.15	ENSDARG00000105037	snrpf	small nuclear ribonucleoprotein polypeptide F	protein_coding	32.91	13.89	16.78	21.19	0.43	-0.21	-0.12
2	5	ENSG00000171862	PTEN	phosphatase and tensin homolog [Source:HGNC Symbol;Acc:HGNC:9588]	protein_coding	51.77	152.4	138.82	114.33	0.73	1.2	1.21	ENSDARG00000071018	ptena	phosphatase and tensin homolog A	protein_coding	30.06	28.95	11.95	23.65	0.37	0.29	-0.35
2	5	ENSG00000092108	SCFD1	sec1 family domain containing 1 [Source:HGNC Symbol;Acc:HGNC:20726]	protein_coding	103.51	196.77	48.56	116.28	1.13	1.36	0.58	ENSDARG00000000779	scfd1	sec1 family domain containing 1	protein_coding	27.52	23.55	22.04	24.37	0.31	0.15	0.07
2	5	ENSG00000158411	MITD1	microtubule interacting and trafficking domain containing 1 [Source:HGNC Symbol;Acc:HGNC:25207]	protein_coding	149.1	115.22	124.69	129.67	1.34	1.03	1.14	ENSDARG00000044766	mitd1	MIT, microtubule interacting and transport, domain containing 1	protein_coding	18.46	21.5	30.27	23.41	0.03	0.09	0.29
2	5	ENSG00000114098	ARMC8	armadillo repeat containing 8 [Source:HGNC Symbol;Acc:HGNC:24999]	protein_coding	179.17	166.79	130.84	158.93	1.45	1.26	1.17	ENSDARG00000062258	armc8	armadillo repeat containing 8	protein_coding	15.5	21.44	17.83	18.26	-0.09	0.09	-0.07
2	5	ENSG00000049759	NEDD4L	neural precursor cell expressed, developmentally down-regulated 4-like, E3 ubiquitin protein ligase [Source:HGNC Symbol;Acc:HGNC... <Preview truncated at 128 characters>	protein_coding	81.01	62.25	53.97	65.74	0.99	0.64	0.65	ENSDARG00000060006	nedd4l	neural precursor cell expressed, developmentally down-regulated 4-like	protein_coding	24.88	22.48	26.85	24.74	0.24	0.12	0.21
2	5	ENSG00000104763	ASAH1	N-acylsphingosine amidohydrolase 1 [Source:HGNC Symbol;Acc:HGNC:735]	protein_coding	47.51	99.3	97.67	81.49	0.69	0.93	1	ENSDARG00000037091	asah1a	N-acylsphingosine amidohydrolase (acid ceramidase) 1a	protein_coding	19.03	22.25	26.5	22.59	0.05	0.11	0.2
2	5	ENSG00000181915	ADO	2-aminoethanethiol dioxygenase [Source:HGNC Symbol;Acc:HGNC:23506]	protein_coding	81.9	67.26	90.71	79.96	1	0.69	0.96	ENSDARG00000042827	adoa	2-aminoethanethiol (cysteamine) dioxygenase a	protein_coding	23.04	20.42	21.81	21.76	0.18	0.05	0.06
2	6	ENSG00000156298	TSPAN7	tetraspanin 7 [Source:HGNC Symbol;Acc:HGNC:11854]	protein_coding	66.77	87.08	82.68	78.84	0.88	0.85	0.9	ENSDARG00000008407	tspan7b	tetraspanin 7b	protein_coding	10.74	16.39	17.51	14.88	-0.35	-0.1	-0.09
2	6	ENSG00000095002	MSH2	mutS homolog 2 [Source:HGNC Symbol;Acc:HGNC:7325]	protein_coding	66.15	97.72	70.47	78.11	0.88	0.92	0.81	ENSDARG00000018022	msh2	mutS homolog 2 (E. coli)	protein_coding	18.71	10.15	10.59	13.15	0.04	-0.42	-0.43
2	6	ENSG00000069509	FUNDC1	FUN14 domain containing 1 [Source:HGNC Symbol;Acc:HGNC:28746]	protein_coding	59.67	80.88	55.64	65.39	0.82	0.8	0.67	ENSDARG00000040822	fundc1	FUN14 domain containing 1	protein_coding	12.04	15.24	17.11	14.8	-0.27	-0.14	-0.1
2	6	ENSG00000175166	PSMD2	proteasome 26S subunit, non-ATPase 2 [Source:HGNC Symbol;Acc:HGNC:9559]	protein_coding	76.31	128.62	135.11	113.35	0.96	1.1	1.19	ENSDARG00000099653	PSMD2	proteasome 26S subunit, non-ATPase 2	protein_coding	15.93	11.75	13.91	13.86	-0.07	-0.32	-0.24
2	6	ENSG00000157020	SEC13	SEC13 homolog, nuclear pore and COPII coat complex component [Source:HGNC Symbol;Acc:HGNC:10697]	protein_coding	117.8	140.21	210.74	156.25	1.21	1.15	1.46	ENSDARG00000054807	sec13	SEC13 homolog, nuclear pore and COPII coat complex component	protein_coding	11.6	17.3	14.73	14.54	-0.3	-0.06	-0.21
2	6	ENSG00000135040	NAA35	N(alpha)-acetyltransferase 35, NatC auxiliary subunit [Source:HGNC Symbol;Acc:HGNC:24340]	protein_coding	83.91	51.28	90.76	75.32	1.01	0.52	0.96	ENSDARG00000012378	naa35	N(alpha)-acetyltransferase 35, NatC auxiliary subunit	protein_coding	21.89	12.13	15.21	16.41	0.15	-0.3	-0.18
2	6	ENSG00000153107	ANAPC1	anaphase promoting complex subunit 1 [Source:HGNC Symbol;Acc:HGNC:19988]	protein_coding	107.87	83.75	100.01	97.21	1.16	0.83	1.01	ENSDARG00000075687	anapc1	anaphase promoting complex subunit 1	protein_coding	18.75	8.65	15.79	14.4	0.04	-0.53	-0.16
2	6	ENSG00000104341	LAPTM4B	lysosomal protein transmembrane 4 beta [Source:HGNC Symbol;Acc:HGNC:13646]	protein_coding	54.69	112.3	62.87	76.62	0.77	1.01	0.74	ENSDARG00000035870	laptm4b	lysosomal protein transmembrane 4 beta	protein_coding	17.38	17.91	16.98	17.43	-0.01	-0.04	-0.11
2	6	ENSG00000147669	POLR2K	RNA polymerase II subunit K [Source:HGNC Symbol;Acc:HGNC:9198]	protein_coding	116.26	88.33	112.08	105.56	1.2	0.86	1.08	ENSDARG00000075616	polr2k	polymerase (RNA) II (DNA directed) polypeptide K	protein_coding	22.46	8.2	5.7	12.12	0.17	-0.56	-0.86
2	6	ENSG00000148835	TAF5	TATA-box binding protein associated factor 5 [Source:HGNC Symbol;Acc:HGNC:11539]	protein_coding	124.15	64.83	103.39	97.46	1.24	0.67	1.03	ENSDARG00000018325	taf5	TAF5 RNA polymerase II, TATA box binding protein (TBP)-associated factor	protein_coding	8.91	17.96	18.79	15.22	-0.48	-0.03	-0.04
2	6	ENSG00000115944	COX7A2L	cytochrome c oxidase subunit 7A2 like [Source:HGNC Symbol;Acc:HGNC:2289]	protein_coding	68.56	88.11	111.71	89.46	0.9	0.86	1.08	ENSDARG00000054907	cox7a2l	cytochrome c oxidase subunit 7A2 like	protein_coding	9.45	9.6	19.48	12.84	-0.44	-0.46	-0.01
2	6	ENSG00000205629	LCMT1	leucine carboxyl methyltransferase 1 [Source:HGNC Symbol;Acc:HGNC:17557]	protein_coding	26.33	126.68	61.07	71.36	0.35	1.09	0.72	ENSDARG00000045140	lcmt1	leucine carboxyl methyltransferase 1	protein_coding	10.57	12.8	14.93	12.77	-0.36	-0.26	-0.2
2	6	ENSG00000128524	ATP6V1F	ATPase H+ transporting V1 subunit F [Source:HGNC Symbol;Acc:HGNC:16832]	protein_coding	99.52	140.75	143.1	127.79	1.11	1.15	1.23	ENSDARG00000045543	atp6v1f	ATPase H+ transporting V1 subunit F	protein_coding	15.19	11.32	16.98	14.5	-0.11	-0.34	-0.11
2	7	ENSG00000182606	TRAK1	trafficking kinesin protein 1 [Source:HGNC Symbol;Acc:HGNC:29947]	protein_coding	120.03	99.1	118.95	112.69	1.22	0.93	1.12	ENSDARG00000041304	trak1a	trafficking protein, kinesin binding 1a	protein_coding	6.56	10.03	11.31	9.3	-0.7	-0.43	-0.39
2	7	ENSG00000135972	MRPS9	mitochondrial ribosomal protein S9 [Source:HGNC Symbol;Acc:HGNC:14501]	protein_coding	71.21	96.44	38.13	68.59	0.92	0.92	0.44	ENSDARG00000061505	mrps9	mitochondrial ribosomal protein S9	protein_coding	5.53	11.52	8.81	8.62	-0.82	-0.33	-0.56
2	7	ENSG00000132849	PATJ	PATJ, crumbs cell polarity complex component [Source:HGNC Symbol;Acc:HGNC:28881]	protein_coding	132.42	64	33.74	76.72	1.28	0.66	0.37	ENSDARG00000024964	patj	PATJ, crumbs cell polarity complex component	protein_coding	9.75	11.35	7.88	9.66	-0.42	-0.34	-0.63
2	7	ENSG00000119013	NDUFB3	NADH:ubiquinone oxidoreductase subunit B3 [Source:HGNC Symbol;Acc:HGNC:7698]	protein_coding	39.42	180.39	16.3	78.71	0.58	1.31	-0.06	ENSDARG00000075709	ndufb3	NADH:ubiquinone oxidoreductase subunit B3	protein_coding	10.91	11.01	7.59	9.84	-0.34	-0.36	-0.66
2	7	ENSG00000156374	PCGF6	polycomb group ring finger 6 [Source:HGNC Symbol;Acc:HGNC:21156]	protein_coding	73.43	81.84	137.53	97.6	0.94	0.81	1.2	ENSDARG00000069681	pcgf6	polycomb group ring finger 6	protein_coding	18.21	9.67	7.27	11.72	0.02	-0.45	-0.69
2	7	ENSG00000164828	SUN1	Sad1 and UNC84 domain containing 1 [Source:HGNC Symbol;Acc:HGNC:18587]	protein_coding	53.87	78.11	131.53	87.84	0.76	0.78	1.18	ENSDARG00000055350	sun1	Sad1 and UNC84 domain containing 1	protein_coding	7.11	6.18	11.82	8.37	-0.64	-0.75	-0.36
2	7	ENSG00000187231	SESTD1	SEC14 and spectrin domain containing 1 [Source:HGNC Symbol;Acc:HGNC:18379]	protein_coding	110.83	117.73	79.19	102.58	1.17	1.04	0.87	ENSDARG00000040614	sestd1	SEC14 and spectrin domains 1	protein_coding	9.77	4.09	15.26	9.7	-0.42	-1.03	-0.18
2	7	ENSG00000151552	QDPR	quinoid dihydropteridine reductase [Source:HGNC Symbol;Acc:HGNC:9752]	protein_coding	166.14	99.48	104.66	123.43	1.41	0.93	1.04	ENSDARG00000040190	qdpra	quinoid dihydropteridine reductase a	protein_coding	7.92	10.34	9.7	9.32	-0.56	-0.41	-0.49
2	7	ENSG00000138801	PAPSS1	3-phosphoadenosine 5-phosphosulfate synthase 1 [Source:HGNC Symbol;Acc:HGNC:8603]	protein_coding	121.77	69.31	114.14	101.74	1.23	0.71	1.09	ENSDARG00000057099	papss1	3-phosphoadenosine 5-phosphosulfate synthase 1	protein_coding	14.37	10.64	7.11	10.71	-0.15	-0.39	-0.7
2	7	ENSG00000126016	AMOT	angiomotin [Source:HGNC Symbol;Acc:HGNC:17810]	protein_coding	98.4	96.02	119.92	104.78	1.11	0.91	1.12	ENSDARG00000078335	amot	angiomotin	protein_coding	11.21	7.06	9.03	9.1	-0.32	-0.66	-0.54
2	7	ENSG00000176225	RTTN	rotatin [Source:HGNC Symbol;Acc:HGNC:18654]	protein_coding	121.99	86.45	69.8	92.74	1.23	0.85	0.8	ENSDARG00000004131	rttn	rotatin	protein_coding	12.17	9.48	7.22	9.62	-0.26	-0.46	-0.69
2	7	ENSG00000133961	NUMB	NUMB, endocytic adaptor protein [Source:HGNC Symbol;Acc:HGNC:8060]	protein_coding	94.67	83.07	102.99	93.58	1.08	0.82	1.03	ENSDARG00000027279	numb	numb homolog (Drosophila)	protein_coding	10.42	7.41	8.42	8.75	-0.37	-0.63	-0.59
2	7	ENSG00000139835	GRTP1	growth hormone regulated TBC protein 1 [Source:HGNC Symbol;Acc:HGNC:20310]	protein_coding	138.74	81.43	143.21	121.13	1.3	0.81	1.23	ENSDARG00000029936	grtp1a	growth hormone regulated TBC protein 1a	protein_coding	10.5	13.35	5.87	9.91	-0.37	-0.23	-0.84
2	7	ENSG00000160145	KALRN	kalirin RhoGEF kinase [Source:HGNC Symbol;Acc:HGNC:4814]	protein_coding	114.47	85.97	112.93	104.46	1.19	0.84	1.09	ENSDARG00000104119	kalrna	kalirin RhoGEF kinase a	protein_coding	17.6	6.96	6.05	10.2	0	-0.67	-0.82
2	8	ENSG00000111666	CHPT1	choline phosphotransferase 1 [Source:HGNC Symbol;Acc:HGNC:17852]	protein_coding	84.84	53.32	81.62	73.26	1.02	0.54	0.89	ENSDARG00000021177	cept1b	choline/ethanolamine phosphotransferase 1b	protein_coding	6.85	3.89	6.31	5.69	-0.67	-1.06	-0.79
2	8	ENSG00000075651	PLD1	phospholipase D1 [Source:HGNC Symbol;Acc:HGNC:9067]	protein_coding	95.64	48.16	71.01	71.61	1.09	0.48	0.81	ENSDARG00000056228	pld1a	phospholipase D1a	protein_coding	6.9	6.21	6.64	6.58	-0.66	-0.75	-0.75
2	8	ENSG00000153786	ZDHHC7	zinc finger DHHC-type containing 7 [Source:HGNC Symbol;Acc:HGNC:18459]	protein_coding	89.14	67.93	68.42	75.17	1.05	0.7	0.79	ENSDARG00000019484	zdhhc7	zinc finger, DHHC-type containing 7	protein_coding	3.84	7.62	8.71	6.72	-1.07	-0.61	-0.57
2	8	ENSG00000120798	NR2C1	nuclear receptor subfamily 2 group C member 1 [Source:HGNC Symbol;Acc:HGNC:7971]	protein_coding	65.2	158.29	107.22	110.24	0.87	1.23	1.05	ENSDARG00000045527	nr2c1	nuclear receptor subfamily 2, group C, member 1	protein_coding	9.69	4.54	5.53	6.58	-0.42	-0.96	-0.88
2	8	ENSG00000130349	C6orf203	chromosome 6 open reading frame 203 [Source:HGNC Symbol;Acc:HGNC:17971]	protein_coding	77.86	208.25	94.2	126.77	0.97	1.4	0.98	ENSDARG00000077614	si:ch211-206k20.5	si:ch211-206k20.5	protein_coding	6.71	5.33	8.6	6.88	-0.68	-0.85	-0.57
2	8	ENSG00000106105	GARS	glycyl-tRNA synthetase [Source:HGNC Symbol;Acc:HGNC:4162]	protein_coding	44.19	135.1	45.9	75.07	0.64	1.13	0.55	ENSDARG00000059070	gars	glycyl-tRNA synthetase	protein_coding	10.16	4.91	7.78	7.62	-0.39	-0.91	-0.64
2	8	ENSG00000152193	RNF219	ring finger protein 219 [Source:HGNC Symbol;Acc:HGNC:20308]	protein_coding	65.92	96.27	106.86	89.68	0.87	0.91	1.05	ENSDARG00000090904	RNF219	ring finger protein 219	protein_coding	4.79	4.77	8.38	5.98	-0.92	-0.93	-0.59
2	8	ENSG00000106609	TMEM248	transmembrane protein 248 [Source:HGNC Symbol;Acc:HGNC:25476]	protein_coding	88.68	168.59	106.58	121.28	1.05	1.27	1.05	ENSDARG00000018825	tmem248	transmembrane protein 248	protein_coding	6.24	5.52	11.13	7.63	-0.73	-0.83	-0.4
2	8	ENSG00000166347	CYB5A	cytochrome b5 type A [Source:HGNC Symbol;Acc:HGNC:2570]	protein_coding	89.7	245.13	103.95	146.26	1.05	1.5	1.04	ENSDARG00000098589	cyb5a	cytochrome b5 type A (microsomal)	protein_coding	4.73	4.04	9.36	6.05	-0.92	-1.04	-0.52
2	8	ENSG00000153574	RPIA	ribose 5-phosphate isomerase A [Source:HGNC Symbol;Acc:HGNC:10297]	protein_coding	99.7	93.47	99.38	97.52	1.11	0.9	1.01	ENSDARG00000056640	rpia	ribose 5-phosphate isomerase A (ribose 5-phosphate epimerase)	protein_coding	7.59	5.97	7.08	6.88	-0.59	-0.78	-0.71
2	8	ENSG00000164815	ORC5	origin recognition complex subunit 5 [Source:HGNC Symbol;Acc:HGNC:8491]	protein_coding	123.69	134.21	132.88	130.26	1.24	1.12	1.18	ENSDARG00000021579	orc5	origin recognition complex, subunit 5	protein_coding	4.76	5.08	12.03	7.29	-0.92	-0.88	-0.34
2	8	ENSG00000121211	MND1	meiotic nuclear divisions 1 [Source:HGNC Symbol;Acc:HGNC:24839]	protein_coding	61.71	275.79	92.95	143.48	0.84	1.57	0.97	ENSDARG00000074451	mnd1	meiotic nuclear divisions 1 homolog (S. cerevisiae)	protein_coding	2.78	9.84	11.73	8.12	-1.3	-0.44	-0.36
2	8	ENSG00000113734	BNIP1	BCL2 interacting protein 1 [Source:HGNC Symbol;Acc:HGNC:1082]	protein_coding	67.94	63.89	118.39	83.41	0.89	0.66	1.11	ENSDARG00000104280	bnip1b	BCL2 interacting protein 1b	protein_coding	6.65	8.21	7.34	7.4	-0.69	-0.56	-0.68
2	8	ENSG00000125450	NUP85	nucleoporin 85 [Source:HGNC Symbol;Acc:HGNC:8734]	protein_coding	25.75	180.61	64.32	90.23	0.33	1.31	0.75	ENSDARG00000098679	nup85	nucleoporin 85	protein_coding	4.73	7.94	6.27	6.32	-0.93	-0.58	-0.79
2	8	ENSG00000106591	MRPL32	mitochondrial ribosomal protein L32 [Source:HGNC Symbol;Acc:HGNC:14035]	protein_coding	77.44	141.88	92.85	104.06	0.97	1.16	0.97	ENSDARG00000060489	mrpl32	mitochondrial ribosomal protein L32	protein_coding	7.33	7.02	7.34	7.23	-0.62	-0.67	-0.68
2	8	ENSG00000197601	FAR1	fatty acyl-CoA reductase 1 [Source:HGNC Symbol;Acc:HGNC:26222]	protein_coding	66.38	66.22	97.27	76.63	0.88	0.68	1	ENSDARG00000006899	far1	fatty acyl CoA reductase 1	protein_coding	1.05	8.53	10.51	6.7	-1.98	-0.54	-0.44
2	8	ENSG00000143156	NME7	NME/NM23 family member 7 [Source:HGNC Symbol;Acc:HGNC:20461]	protein_coding	122.88	145.87	157.3	142.02	1.23	1.18	1.28	ENSDARG00000056193	nme7	NME/NM23 family member 7	protein_coding	7.23	4.67	6.29	6.06	-0.63	-0.94	-0.79
2	9	ENSG00000162923	WDR26	WD repeat domain 26 [Source:HGNC Symbol;Acc:HGNC:21208]	protein_coding	53.27	144.01	75.15	90.81	0.75	1.17	0.84	ENSDARG00000062310	wdr26a	WD repeat domain 26a	protein_coding	1.6	3.93	10.35	5.29	-1.68	-1.06	-0.45
2	9	ENSG00000010270	STARD3NL	STARD3 N-terminal like [Source:HGNC Symbol;Acc:HGNC:19169]	protein_coding	98.02	62.1	107.53	89.22	1.1	0.64	1.06	ENSDARG00000045421	stard3nl	STARD3 N-terminal like	protein_coding	6.41	2.6	5.48	4.83	-0.71	-1.33	-0.88
2	9	ENSG00000180628	PCGF5	polycomb group ring finger 5 [Source:HGNC Symbol;Acc:HGNC:28264]	protein_coding	90.65	112.54	114.4	105.86	1.06	1.01	1.09	ENSDARG00000052388	pcgf5b	polycomb group ring finger 5b	protein_coding	4.26	4.89	4.19	4.44	-1	-0.91	-1.07
2	9	ENSG00000082213	C5orf22	chromosome 5 open reading frame 22 [Source:HGNC Symbol;Acc:HGNC:25639]	protein_coding	113.1	48.6	93.11	84.94	1.19	0.49	0.97	ENSDARG00000011723	zgc:56556	zgc:56556	protein_coding	2.77	4.87	7.02	4.88	-1.3	-0.91	-0.71
2	9	ENSG00000185808	PIGP	phosphatidylinositol glycan anchor biosynthesis class P [Source:HGNC Symbol;Acc:HGNC:3046]	protein_coding	37.84	235.29	87.46	120.2	0.55	1.48	0.93	ENSDARG00000038805	pigp	phosphatidylinositol glycan anchor biosynthesis, class P	protein_coding	4.27	6.93	4.64	5.28	-1	-0.68	-1
2	9	ENSG00000114686	MRPL3	mitochondrial ribosomal protein L3 [Source:HGNC Symbol;Acc:HGNC:10379]	protein_coding	69.52	77.22	91.68	79.47	0.9	0.78	0.96	ENSDARG00000103318	mrpl3	mitochondrial ribosomal protein L3	protein_coding	2.02	7.73	5.47	5.07	-1.52	-0.6	-0.88
2	9	ENSG00000002586	CD99	CD99 molecule (Xg blood group) [Source:HGNC Symbol;Acc:HGNC:7082]	protein_coding	56.97	103.27	113.59	91.28	0.79	0.96	1.09	ENSDARG00000051975	cd99	CD99 molecule	protein_coding	5.11	7.87	3.23	5.4	-0.87	-0.59	-1.25
2	9	ENSG00000121578	B4GALT4	beta-1,4-galactosyltransferase 4 [Source:HGNC Symbol;Acc:HGNC:927]	protein_coding	50.36	175.58	134.56	120.17	0.72	1.29	1.19	ENSDARG00000104042	b4galt4	UDP-Gal:betaGlcNAc beta 1,4- galactosyltransferase, polypeptide 4	protein_coding	7.85	1.28	5.45	4.86	-0.57	-1.82	-0.89
2	10	ENSG00000205981	DNAJC19	DnaJ heat shock protein family (Hsp40) member C19 [Source:HGNC Symbol;Acc:HGNC:30528]	protein_coding	80.62	122.54	72.22	91.79	0.99	1.07	0.82	ENSDARG00000044420	dnajc19	DnaJ (Hsp40) homolog, subfamily C, member 19	protein_coding	1.4	1.43	1.75	1.53	-1.78	-1.74	-1.67
2	10	ENSG00000147155	EBP	EBP, cholestenol delta-isomerase [Source:HGNC Symbol;Acc:HGNC:3133]	protein_coding	76.92	108.68	143.71	109.77	0.96	0.99	1.23	ENSDARG00000046098	ebp	EBP, cholestenol delta-isomerase	protein_coding	1.72	3.29	3.82	2.94	-1.63	-1.18	-1.13
2	10	ENSG00000013561	RNF14	ring finger protein 14 [Source:HGNC Symbol;Acc:HGNC:10058]	protein_coding	16.7	160.25	92.71	89.89	0.08	1.23	0.97	ENSDARG00000078683	RNF14	ring finger protein 14	protein_coding	1.23	1.52	1.36	1.37	-1.87	-1.7	-1.84
2	10	ENSG00000104763	ASAH1	N-acylsphingosine amidohydrolase 1 [Source:HGNC Symbol;Acc:HGNC:735]	protein_coding	47.51	99.3	97.67	81.49	0.69	0.93	1	ENSDARG00000034817	asah1b	N-acylsphingosine amidohydrolase (acid ceramidase) 1b	protein_coding	3.22	2.39	2.37	2.66	-1.19	-1.39	-1.46
2	10	ENSG00000164414	SLC35A1	solute carrier family 35 member A1 [Source:HGNC Symbol;Acc:HGNC:11021]	protein_coding	182.73	137.32	97.76	139.27	1.46	1.14	1	ENSDARG00000040180	slc35a1	solute carrier family 35 (CMP-sialic acid transporter), member A1	protein_coding	1.55	2.17	5.01	2.91	-1.71	-1.46	-0.94
2	10	ENSG00000151090	THRB	thyroid hormone receptor beta [Source:HGNC Symbol;Acc:HGNC:11799]	protein_coding	115.79	235.11	127.13	159.34	1.2	1.47	1.16	ENSDARG00000021163	thrb	thyroid hormone receptor beta	protein_coding	1.58	2.73	3.09	2.47	-1.7	-1.3	-1.27
2	10	ENSG00000122507	BBS9	Bardet-Biedl syndrome 9 [Source:HGNC Symbol;Acc:HGNC:30000]	protein_coding	86.02	77.97	122.09	95.36	1.03	0.78	1.13	ENSDARG00000079217	bbs9	Bardet-Biedl syndrome 9	protein_coding	2.76	2.8	3.37	2.97	-1.3	-1.29	-1.22
2	11	ENSG00000110330	BIRC2	baculoviral IAP repeat containing 2 [Source:HGNC Symbol;Acc:HGNC:590]	protein_coding	101.76	176.54	129.03	135.78	1.12	1.29	1.16	ENSDARG00000044619	birc2	baculoviral IAP repeat containing 2	protein_coding	N\A	N\A	N\A	N\A	N\A	N\A	N\A
2	11	ENSG00000170854	RIOX2	ribosomal oxygenase 2 [Source:HGNC Symbol;Acc:HGNC:19441]	protein_coding	39.01	140.26	106.04	95.11	0.57	1.15	1.05	ENSDARG00000036359	riox2	ribosomal oxygenase 2	protein_coding	N\A	N\A	N\A	N\A	N\A	N\A	N\A
2	11	ENSG00000146425	DYNLT1	dynein light chain Tctex-type 1 [Source:HGNC Symbol;Acc:HGNC:11697]	protein_coding	71.35	147.94	51.83	90.37	0.92	1.18	0.62	ENSDARG00000045909	dynlt1	dynein light chain Tctex-type 1	protein_coding	N\A	N\A	N\A	N\A	N\A	N\A	N\A
2	11	ENSG00000013561	RNF14	ring finger protein 14 [Source:HGNC Symbol;Acc:HGNC:10058]	protein_coding	16.7	160.25	92.71	89.89	0.08	1.23	0.97	ENSDARG00000091727		ring finger protein 14	protein_coding	N\A	N\A	N\A	N\A	N\A	N\A	N\A
2	11	ENSG00000144362	PHOSPHO2	phosphatase, orphan 2 [Source:HGNC Symbol;Acc:HGNC:28316]	protein_coding	34.86	68.77	130.86	78.16	0.51	0.7	1.17	ENSDARG00000102202	phospho2	phosphatase, orphan 2	protein_coding	N\A	N\A	N\A	N\A	N\A	N\A	N\A
2	11	ENSG00000184368	MAP7D2	MAP7 domain containing 2 [Source:HGNC Symbol;Acc:HGNC:25899]	protein_coding	9.84	211.37	41.68	87.63	-0.22	1.41	0.49	ENSDARG00000045316	map7d2b	MAP7 domain containing 2	protein_coding	N\A	N\A	N\A	N\A	N\A	N\A	N\A
2	11	ENSG00000235162	C12orf75	chromosome 12 open reading frame 75 [Source:HGNC Symbol;Acc:HGNC:35164]	protein_coding	7.27	173.39	21.23	67.3	-0.4	1.28	0.09	ENSDARG00000100152		chromosome 12 open reading frame 75	protein_coding	N\A	N\A	N\A	N\A	N\A	N\A	N\A
2	11	ENSG00000013561	RNF14	ring finger protein 14 [Source:HGNC Symbol;Acc:HGNC:10058]	protein_coding	16.7	160.25	92.71	89.89	0.08	1.23	0.97	ENSDARG00000104631		ring finger protein 14	protein_coding	N\A	N\A	N\A	N\A	N\A	N\A	N\A
2	11	ENSG00000067955	CBFB	core-binding factor subunit beta [Source:HGNC Symbol;Acc:HGNC:1539]	protein_coding	48.91	66.69	85.3	66.97	0.7	0.68	0.92	ENSDARG00000040917	cbfb	core-binding factor subunit beta	protein_coding	N\A	N\A	N\A	N\A	N\A	N\A	N\A
2	11	ENSG00000067560	RHOA	ras homolog family member A [Source:HGNC Symbol;Acc:HGNC:667]	protein_coding	89.5	276.16	103.07	156.24	1.05	1.58	1.03	ENSDARG00000094673	rhoab	ras homolog family member A	protein_coding	N\A	N\A	N\A	N\A	N\A	N\A	N\A
2	11	ENSG00000156171	DRAM2	DNA damage regulated autophagy modulator 2 [Source:HGNC Symbol;Acc:HGNC:28769]	protein_coding	71.78	44.7	104.78	73.75	0.92	0.43	1.04	ENSDARG00000044241	dram2b	DNA damage regulated autophagy modulator 2	protein_coding	N\A	N\A	N\A	N\A	N\A	N\A	N\A
2	11	ENSG00000008282	SYPL1	synaptophysin like 1 [Source:HGNC Symbol;Acc:HGNC:11507]	protein_coding	44.25	90.29	196.08	110.2	0.64	0.87	1.41	ENSDARG00000077356	sypl1	synaptophysin like 1	protein_coding	N\A	N\A	N\A	N\A	N\A	N\A	N\A
2	11	ENSG00000137513	NARS2	asparaginyl-tRNA synthetase 2, mitochondrial [Source:HGNC Symbol;Acc:HGNC:26274]	protein_coding	151.54	104.92	123.25	126.57	1.35	0.97	1.14	ENSDARG00000098441	nars2	asparaginyl-tRNA synthetase 2, mitochondrial	protein_coding	N\A	N\A	N\A	N\A	N\A	N\A	N\A
2	11	ENSG00000120051	CFAP58	cilia and flagella associated protein 58 [Source:HGNC Symbol;Acc:HGNC:26676]	protein_coding	140.16	178.23	132.97	150.45	1.31	1.3	1.18	ENSDARG00000069435	cfap58	cilia and flagella associated protein 58	protein_coding	N\A	N\A	N\A	N\A	N\A	N\A	N\A
2	11	ENSG00000175866	BAIAP2	BAI1 associated protein 2 [Source:HGNC Symbol;Acc:HGNC:947]	protein_coding	87.47	166.69	164.81	139.66	1.04	1.26	1.31	ENSDARG00000103333	baiap2b	BAI1 associated protein 2	protein_coding	N\A	N\A	N\A	N\A	N\A	N\A	N\A
2	11	ENSG00000080709	KCNN2	potassium calcium-activated channel subfamily N member 2 [Source:HGNC Symbol;Acc:HGNC:6291]	protein_coding	54.84	135.4	72.89	87.71	0.77	1.13	0.83	ENSDARG00000014939	KCNN2	potassium calcium-activated channel subfamily N member 2	protein_coding	N\A	N\A	N\A	N\A	N\A	N\A	N\A
2	11	ENSG00000125257	ABCC4	ATP binding cassette subfamily C member 4 [Source:HGNC Symbol;Acc:HGNC:55]	protein_coding	77.18	79.61	96.57	84.45	0.97	0.8	0.99	ENSDARG00000058953	abcc4	ATP binding cassette subfamily C member 4	protein_coding	N\A	N\A	N\A	N\A	N\A	N\A	N\A
2	11	ENSG00000134247	PTGFRN	prostaglandin F2 receptor inhibitor [Source:HGNC Symbol;Acc:HGNC:9601]	protein_coding	92.19	101.49	68.23	87.3	1.07	0.95	0.79	ENSDARG00000075505	PTGFRN	prostaglandin F2 receptor inhibitor	protein_coding	N\A	N\A	N\A	N\A	N\A	N\A	N\A
2	11	ENSG00000104381	GDAP1	ganglioside induced differentiation associated protein 1 [Source:HGNC Symbol;Acc:HGNC:15968]	protein_coding	44.45	129.89	154.3	109.55	0.65	1.1	1.27	ENSDARG00000058601	gdap1	ganglioside induced differentiation associated protein 1	protein_coding	N\A	N\A	N\A	N\A	N\A	N\A	N\A
2	11	ENSG00000101405	OXT	oxytocin/neurophysin I prepropeptide [Source:HGNC Symbol;Acc:HGNC:8528]	protein_coding	51.85	342.3	68.13	154.09	0.74	1.71	0.79	ENSDARG00000042845	oxt	oxytocin/neurophysin I prepropeptide	protein_coding	N\A	N\A	N\A	N\A	N\A	N\A	N\A
2	11	ENSG00000177570	SAMD12	sterile alpha motif domain containing 12 [Source:HGNC Symbol;Acc:HGNC:31750]	protein_coding	65.33	82.05	58.24	68.54	0.87	0.81	0.69	ENSDARG00000115661	SAMD12	sterile alpha motif domain containing 12	protein_coding	N\A	N\A	N\A	N\A	N\A	N\A	N\A
2	11	ENSG00000115464	USP34	ubiquitin specific peptidase 34 [Source:HGNC Symbol;Acc:HGNC:20066]	protein_coding	59.36	114.7	87.65	87.23	0.81	1.02	0.94	ENSDARG00000102252	USP34	ubiquitin specific peptidase 34	protein_coding	N\A	N\A	N\A	N\A	N\A	N\A	N\A
2	11	ENSG00000151422	FER	FER tyrosine kinase [Source:HGNC Symbol;Acc:HGNC:3655]	protein_coding	130.33	77.08	98.64	102.02	1.27	0.77	1.01	ENSDARG00000012196	fer	FER tyrosine kinase	protein_coding	N\A	N\A	N\A	N\A	N\A	N\A	N\A
2	11	ENSG00000113734	BNIP1	BCL2 interacting protein 1 [Source:HGNC Symbol;Acc:HGNC:1082]	protein_coding	67.94	63.89	118.39	83.41	0.89	0.66	1.11	ENSDARG00000078259	bnip1a	BCL2 interacting protein 1	protein_coding	N\A	N\A	N\A	N\A	N\A	N\A	N\A
2	11	ENSG00000006625	GGCT	gamma-glutamylcyclotransferase [Source:HGNC Symbol;Acc:HGNC:21705]	protein_coding	138.49	131.79	129.52	133.26	1.3	1.11	1.17	ENSDARG00000005085	ggctb	gamma-glutamylcyclotransferase	protein_coding	N\A	N\A	N\A	N\A	N\A	N\A	N\A
2	11	ENSG00000183723	CMTM4	CKLF like MARVEL transmembrane domain containing 4 [Source:HGNC Symbol;Acc:HGNC:19175]	protein_coding	27.15	133.15	63.57	74.63	0.36	1.12	0.74	ENSDARG00000052020	cmtm4	CKLF like MARVEL transmembrane domain containing 4	protein_coding	N\A	N\A	N\A	N\A	N\A	N\A	N\A
2	11	ENSG00000146678	IGFBP1	insulin like growth factor binding protein 1 [Source:HGNC Symbol;Acc:HGNC:5469]	protein_coding	20.57	67.26	123.7	70.51	0.2	0.69	1.14	ENSDARG00000099351	igfbp1a	insulin like growth factor binding protein 1	protein_coding	N\A	N\A	N\A	N\A	N\A	N\A	N\A
2	11	ENSG00000153162	BMP6	bone morphogenetic protein 6 [Source:HGNC Symbol;Acc:HGNC:1073]	protein_coding	38.07	138.96	61.62	79.55	0.56	1.14	0.73	ENSDARG00000015686	bmp6	bone morphogenetic protein 6	protein_coding	N\A	N\A	N\A	N\A	N\A	N\A	N\A
2	11	ENSG00000112304	ACOT13	acyl-CoA thioesterase 13 [Source:HGNC Symbol;Acc:HGNC:20999]	protein_coding	29.33	144.99	44.63	72.98	0.41	1.17	0.53	ENSDARG00000061728	acot13	acyl-CoA thioesterase 13	protein_coding	N\A	N\A	N\A	N\A	N\A	N\A	N\A
2	11	ENSG00000136842	TMOD1	tropomodulin 1 [Source:HGNC Symbol;Acc:HGNC:11871]	protein_coding	115.06	99.3	103.37	105.91	1.2	0.93	1.03	ENSDARG00000078318	tmod1	tropomodulin 1	protein_coding	N\A	N\A	N\A	N\A	N\A	N\A	N\A
2	11	ENSG00000156273	BACH1	BTB domain and CNC homolog 1 [Source:HGNC Symbol;Acc:HGNC:935]	protein_coding	23.82	136.34	85.73	81.96	0.29	1.13	0.92	ENSDARG00000002196	bach1b	BTB domain and CNC homolog 1	protein_coding	N\A	N\A	N\A	N\A	N\A	N\A	N\A
2	11	ENSG00000176273	SLC35G1	solute carrier family 35 member G1 [Source:HGNC Symbol;Acc:HGNC:26607]	protein_coding	105.38	113.82	148.48	122.56	1.14	1.02	1.25	ENSDARG00000063268	SLC35G1	solute carrier family 35 member G1	protein_coding	N\A	N\A	N\A	N\A	N\A	N\A	N\A
2	11	ENSG00000153814	JAZF1	JAZF zinc finger 1 [Source:HGNC Symbol;Acc:HGNC:28917]	protein_coding	120.57	91.48	150.41	120.82	1.22	0.88	1.26	ENSDARG00000102551	jazf1a	JAZF zinc finger 1	protein_coding	N\A	N\A	N\A	N\A	N\A	N\A	N\A
2	11	ENSG00000106025	TSPAN12	tetraspanin 12 [Source:HGNC Symbol;Acc:HGNC:21641]	protein_coding	147.83	109.95	182.45	146.74	1.34	1	1.37	ENSDARG00000032389	tspan12	tetraspanin 12	protein_coding	N\A	N\A	N\A	N\A	N\A	N\A	N\A
2	11	ENSG00000133731	IMPA1	inositol monophosphatase 1 [Source:HGNC Symbol;Acc:HGNC:6050]	protein_coding	59.78	78.86	110.34	82.99	0.82	0.79	1.07	ENSDARG00000003517	impa1	inositol monophosphatase 1	protein_coding	N\A	N\A	N\A	N\A	N\A	N\A	N\A
2	11	ENSG00000155465	SLC7A7	solute carrier family 7 member 7 [Source:HGNC Symbol;Acc:HGNC:11065]	protein_coding	101.61	199.59	136.76	145.99	1.12	1.37	1.2	ENSDARG00000055226	slc7a7	solute carrier family 7 member 7	protein_coding	N\A	N\A	N\A	N\A	N\A	N\A	N\A
2	11	ENSG00000145703	IQGAP2	IQ motif containing GTPase activating protein 2 [Source:HGNC Symbol;Acc:HGNC:6111]	protein_coding	65.62	60.48	91.4	72.5	0.87	0.62	0.96	ENSDARG00000060010	iqgap2	IQ motif containing GTPase activating protein 2	protein_coding	N\A	N\A	N\A	N\A	N\A	N\A	N\A
2	11	ENSG00000128918	ALDH1A2	aldehyde dehydrogenase 1 family member A2 [Source:HGNC Symbol;Acc:HGNC:15472]	protein_coding	104.78	108.47	79.9	97.72	1.14	0.99	0.88	ENSDARG00000053493	aldh1a2	aldehyde dehydrogenase 1 family member A2	protein_coding	N\A	N\A	N\A	N\A	N\A	N\A	N\A
2	11	ENSG00000118690	ARMC2	armadillo repeat containing 2 [Source:HGNC Symbol;Acc:HGNC:23045]	protein_coding	92.6	127.8	108.1	109.5	1.07	1.09	1.06	ENSDARG00000022660	armc2	armadillo repeat containing 2	protein_coding	N\A	N\A	N\A	N\A	N\A	N\A	N\A
2	11	ENSG00000156299	TIAM1	T cell lymphoma invasion and metastasis 1 [Source:HGNC Symbol;Acc:HGNC:11805]	protein_coding	30.4	334.4	72.28	145.7	0.43	1.7	0.82	ENSDARG00000078430	tiam1a	T cell lymphoma invasion and metastasis 1	protein_coding	N\A	N\A	N\A	N\A	N\A	N\A	N\A
2	11	ENSG00000162999	DUSP19	dual specificity phosphatase 19 [Source:HGNC Symbol;Acc:HGNC:18894]	protein_coding	99.73	104.81	85.46	96.66	1.11	0.97	0.92	ENSDARG00000040490	dusp19a	dual specificity phosphatase 19	protein_coding	N\A	N\A	N\A	N\A	N\A	N\A	N\A
2	11	ENSG00000163754	GYG1	glycogenin 1 [Source:HGNC Symbol;Acc:HGNC:4699]	protein_coding	69.9	263.61	90.44	141.32	0.91	1.55	0.95	ENSDARG00000059391	gyg1b	glycogenin 1	protein_coding	N\A	N\A	N\A	N\A	N\A	N\A	N\A
2	11	ENSG00000171109	MFN1	mitofusin 1 [Source:HGNC Symbol;Acc:HGNC:18262]	protein_coding	217.57	78.53	127.24	141.11	1.56	0.79	1.16	ENSDARG00000011884	MFN1	mitofusin 1	protein_coding	N\A	N\A	N\A	N\A	N\A	N\A	N\A
2	11	ENSG00000151552	QDPR	quinoid dihydropteridine reductase [Source:HGNC Symbol;Acc:HGNC:9752]	protein_coding	166.14	99.48	104.66	123.43	1.41	0.93	1.04	ENSDARG00000037378	qdprb1	quinoid dihydropteridine reductase	protein_coding	N\A	N\A	N\A	N\A	N\A	N\A	N\A
2	11	ENSG00000021488	SLC7A9	solute carrier family 7 member 9 [Source:HGNC Symbol;Acc:HGNC:11067]	protein_coding	65.06	87.38	78.3	76.91	0.87	0.85	0.87	ENSDARG00000005894	slc7a9	solute carrier family 7 member 9	protein_coding	N\A	N\A	N\A	N\A	N\A	N\A	N\A
2	11	ENSG00000153956	CACNA2D1	calcium voltage-gated channel auxiliary subunit alpha2delta 1 [Source:HGNC Symbol;Acc:HGNC:1399]	protein_coding	204.04	109.11	173.35	162.16	1.53	0.99	1.34	ENSDARG00000073752	CACNA2D1	calcium voltage-gated channel auxiliary subunit alpha2delta 1	protein_coding	N\A	N\A	N\A	N\A	N\A	N\A	N\A
2	12	ENSG00000229664	AL137186.1	novel transcript	antisense	138.89	66.82	109.3	105	1.3	0.69	1.07	N\A	N\A	N\A	N\A	N\A	N\A	N\A	N\A	N\A	N\A	N\A
2	12	ENSG00000024862	CCDC28A	coiled-coil domain containing 28A [Source:HGNC Symbol;Acc:HGNC:21098]	protein_coding	199.35	54.63	97.96	117.31	1.51	0.56	1	N\A	N\A	N\A	N\A	N\A	N\A	N\A	N\A	N\A	N\A	N\A
2	12	ENSG00000280639	LINC02204	long intergenic non-protein coding RNA 2204 [Source:HGNC Symbol;Acc:HGNC:53070]	lincRNA	13.9	100.2	120.73	78.27	-0.02	0.94	1.13	N\A	N\A	N\A	N\A	N\A	N\A	N\A	N\A	N\A	N\A	N\A
2	12	ENSG00000127314	RAP1B	RAP1B, member of RAS oncogene family [Source:HGNC Symbol;Acc:HGNC:9857]	protein_coding	39.42	89.31	130.3	86.34	0.58	0.87	1.17	N\A	N\A	N\A	N\A	N\A	N\A	N\A	N\A	N\A	N\A	N\A
2	12	ENSG00000272333	KMT2B	lysine methyltransferase 2B [Source:HGNC Symbol;Acc:HGNC:15840]	protein_coding	49.59	85.19	77.3	70.69	0.71	0.84	0.86	N\A	N\A	N\A	N\A	N\A	N\A	N\A	N\A	N\A	N\A	N\A
2	12	ENSG00000149658	YTHDF1	YTH N6-methyladenosine RNA binding protein 1 [Source:HGNC Symbol;Acc:HGNC:15867]	protein_coding	81.79	175.81	88.53	115.38	1	1.29	0.94	N\A	N\A	N\A	N\A	N\A	N\A	N\A	N\A	N\A	N\A	N\A
2	12	ENSG00000256039	LINC02446	long intergenic non-protein coding RNA 2446 [Source:HGNC Symbol;Acc:HGNC:53378]	lincRNA	60.61	205.96	135	133.86	0.83	1.39	1.19	N\A	N\A	N\A	N\A	N\A	N\A	N\A	N\A	N\A	N\A	N\A
2	12	ENSG00000173681	BCLAF3	BCLAF1 and THRAP3 family member 3 [Source:HGNC Symbol;Acc:HGNC:27413]	protein_coding	61.33	60.98	98.25	73.52	0.83	0.63	1	N\A	N\A	N\A	N\A	N\A	N\A	N\A	N\A	N\A	N\A	N\A
2	12	ENSG00000138760	SCARB2	scavenger receptor class B member 2 [Source:HGNC Symbol;Acc:HGNC:1665]	protein_coding	31.05	122.79	73.13	75.66	0.44	1.07	0.83	N\A	N\A	N\A	N\A	N\A	N\A	N\A	N\A	N\A	N\A	N\A
2	12	ENSG00000140743	CDR2	cerebellar degeneration related protein 2 [Source:HGNC Symbol;Acc:HGNC:1799]	protein_coding	136.6	82.8	140.44	119.95	1.29	0.82	1.22	N\A	N\A	N\A	N\A	N\A	N\A	N\A	N\A	N\A	N\A	N\A
2	12	ENSG00000197111	PCBP2	poly(rC) binding protein 2 [Source:HGNC Symbol;Acc:HGNC:8648]	protein_coding	56.78	75.42	106.9	79.7	0.79	0.76	1.05	N\A	N\A	N\A	N\A	N\A	N\A	N\A	N\A	N\A	N\A	N\A
2	12	ENSG00000185379	RAD51D	RAD51 paralog D [Source:HGNC Symbol;Acc:HGNC:9823]	protein_coding	127.43	62.57	82.68	90.9	1.25	0.64	0.9	N\A	N\A	N\A	N\A	N\A	N\A	N\A	N\A	N\A	N\A	N\A
2	12	ENSG00000168824	NSG1	neuronal vesicle trafficking associated 1 [Source:HGNC Symbol;Acc:HGNC:18790]	protein_coding	61.1	107.46	52.51	73.69	0.83	0.98	0.63	N\A	N\A	N\A	N\A	N\A	N\A	N\A	N\A	N\A	N\A	N\A
2	12	ENSG00000163249	CCNYL1	cyclin Y like 1 [Source:HGNC Symbol;Acc:HGNC:26868]	protein_coding	81.7	77.28	88.35	82.44	1	0.78	0.94	N\A	N\A	N\A	N\A	N\A	N\A	N\A	N\A	N\A	N\A	N\A
2	12	ENSG00000159200	RCAN1	regulator of calcineurin 1 [Source:HGNC Symbol;Acc:HGNC:3040]	protein_coding	112.77	63.66	74.75	83.73	1.18	0.65	0.84	N\A	N\A	N\A	N\A	N\A	N\A	N\A	N\A	N\A	N\A	N\A
2	12	ENSG00000129084	PSMA1	proteasome subunit alpha 1 [Source:HGNC Symbol;Acc:HGNC:9530]	protein_coding	106.77	67.54	123.88	99.4	1.15	0.69	1.14	N\A	N\A	N\A	N\A	N\A	N\A	N\A	N\A	N\A	N\A	N\A
2	12	ENSG00000239927	RPP21	ribonuclease P/MRP subunit p21 [Source:HGNC Symbol;Acc:HGNC:21300]	protein_coding	79.09	187.33	114.19	126.87	0.98	1.33	1.09	N\A	N\A	N\A	N\A	N\A	N\A	N\A	N\A	N\A	N\A	N\A
2	12	ENSG00000106615	RHEB	Ras homolog, mTORC1 binding [Source:HGNC Symbol;Acc:HGNC:10011]	protein_coding	57.97	237.48	159.6	151.68	0.8	1.48	1.29	N\A	N\A	N\A	N\A	N\A	N\A	N\A	N\A	N\A	N\A	N\A
2	12	ENSG00000227835	CARM1P1	coactivator associated arginine methyltransferase 1 pseudogene 1 [Source:HGNC Symbol;Acc:HGNC:23392]	transcribed_unprocessed_pseudogene	176.03	86.84	106.08	122.99	1.44	0.85	1.05	N\A	N\A	N\A	N\A	N\A	N\A	N\A	N\A	N\A	N\A	N\A
2	12	ENSG00000047634	SCML1	Scm polycomb group protein like 1 [Source:HGNC Symbol;Acc:HGNC:10580]	protein_coding	36.78	56.59	133.44	75.6	0.54	0.58	1.18	N\A	N\A	N\A	N\A	N\A	N\A	N\A	N\A	N\A	N\A	N\A
2	12	ENSG00000203910	C1orf146	chromosome 1 open reading frame 146 [Source:HGNC Symbol;Acc:HGNC:24032]	protein_coding	101.56	115.41	72.03	96.33	1.12	1.03	0.82	N\A	N\A	N\A	N\A	N\A	N\A	N\A	N\A	N\A	N\A	N\A
2	12	ENSG00000187778	MCRS1	microspherule protein 1 [Source:HGNC Symbol;Acc:HGNC:6960]	protein_coding	63.17	83.98	66.38	71.17	0.85	0.83	0.77	N\A	N\A	N\A	N\A	N\A	N\A	N\A	N\A	N\A	N\A	N\A
2	12	ENSG00000156970	BUB1B	BUB1 mitotic checkpoint serine/threonine kinase B [Source:HGNC Symbol;Acc:HGNC:1149]	protein_coding	81.84	212.03	132.93	142.27	1	1.41	1.18	N\A	N\A	N\A	N\A	N\A	N\A	N\A	N\A	N\A	N\A	N\A
2	12	ENSG00000204822	MRPL53	mitochondrial ribosomal protein L53 [Source:HGNC Symbol;Acc:HGNC:16684]	protein_coding	96.18	103.64	154.44	118.09	1.09	0.96	1.27	N\A	N\A	N\A	N\A	N\A	N\A	N\A	N\A	N\A	N\A	N\A
2	12	ENSG00000246228	CASC8	cancer susceptibility 8 [Source:HGNC Symbol;Acc:HGNC:45129]	antisense	155.75	69.51	116.73	114	1.37	0.71	1.11	N\A	N\A	N\A	N\A	N\A	N\A	N\A	N\A	N\A	N\A	N\A
2	12	ENSG00000169715	MT1E	metallothionein 1E [Source:HGNC Symbol;Acc:HGNC:7397]	protein_coding	40.51	86.06	134.63	87.07	0.59	0.84	1.19	N\A	N\A	N\A	N\A	N\A	N\A	N\A	N\A	N\A	N\A	N\A
2	12	ENSG00000133193	FAM104A	family with sequence similarity 104 member A [Source:HGNC Symbol;Acc:HGNC:25918]	protein_coding	133.17	103.56	123.8	120.18	1.28	0.96	1.14	N\A	N\A	N\A	N\A	N\A	N\A	N\A	N\A	N\A	N\A	N\A
2	12	ENSG00000237550	RPL9P9	ribosomal protein L9 pseudogene 9 [Source:HGNC Symbol;Acc:HGNC:17251]	transcribed_processed_pseudogene	64.44	49.25	83.66	65.78	0.86	0.49	0.91	N\A	N\A	N\A	N\A	N\A	N\A	N\A	N\A	N\A	N\A	N\A
2	12	ENSG00000241956	AC109466.1	uncharacterized LOC102546299 [Source:NCBI gene;Acc:102546299]	antisense	140.63	118.9	182.3	147.28	1.31	1.05	1.37	N\A	N\A	N\A	N\A	N\A	N\A	N\A	N\A	N\A	N\A	N\A
2	12	ENSG00000198646	NCOA6	nuclear receptor coactivator 6 [Source:HGNC Symbol;Acc:HGNC:15936]	protein_coding	132.61	149.89	124.21	135.57	1.28	1.19	1.14	N\A	N\A	N\A	N\A	N\A	N\A	N\A	N\A	N\A	N\A	N\A
2	12	ENSG00000136243	NUPL2	nucleoporin like 2 [Source:HGNC Symbol;Acc:HGNC:17010]	protein_coding	133.52	69.75	93.98	99.09	1.28	0.71	0.98	N\A	N\A	N\A	N\A	N\A	N\A	N\A	N\A	N\A	N\A	N\A
2	12	ENSG00000203760	CENPW	centromere protein W [Source:HGNC Symbol;Acc:HGNC:21488]	protein_coding	86.57	164.45	56	102.34	1.03	1.25	0.67	N\A	N\A	N\A	N\A	N\A	N\A	N\A	N\A	N\A	N\A	N\A
2	12	ENSG00000269893	SNHG8	small nucleolar RNA host gene 8 [Source:HGNC Symbol;Acc:HGNC:33098]	lincRNA	218.59	119.34	113.13	150.35	1.57	1.05	1.09	N\A	N\A	N\A	N\A	N\A	N\A	N\A	N\A	N\A	N\A	N\A
2	12	ENSG00000138162	TACC2	transforming acidic coiled-coil containing protein 2 [Source:HGNC Symbol;Acc:HGNC:11523]	protein_coding	112.77	42.47	45.81	67.02	1.18	0.4	0.55	N\A	N\A	N\A	N\A	N\A	N\A	N\A	N\A	N\A	N\A	N\A
2	12	ENSG00000168958	MFF	mitochondrial fission factor [Source:HGNC Symbol;Acc:HGNC:24858]	protein_coding	31.94	129.84	55.5	72.43	0.46	1.1	0.66	N\A	N\A	N\A	N\A	N\A	N\A	N\A	N\A	N\A	N\A	N\A
2	12	ENSG00000136928	GABBR2	gamma-aminobutyric acid type B receptor subunit 2 [Source:HGNC Symbol;Acc:HGNC:4507]	protein_coding	97.97	62.87	79.38	80.07	1.1	0.65	0.88	N\A	N\A	N\A	N\A	N\A	N\A	N\A	N\A	N\A	N\A	N\A
2	12	ENSG00000124596	OARD1	O-acyl-ADP-ribose deacylase 1 [Source:HGNC Symbol;Acc:HGNC:21257]	protein_coding	45.12	102.38	54.79	67.43	0.66	0.95	0.66	N\A	N\A	N\A	N\A	N\A	N\A	N\A	N\A	N\A	N\A	N\A
2	12	ENSG00000285600	AC023593.1	1x1 missing	antisense	88.18	52.17	74.27	71.54	1.04	0.53	0.84	N\A	N\A	N\A	N\A	N\A	N\A	N\A	N\A	N\A	N\A	N\A
2	12	ENSG00000183230	CTNNA3	catenin alpha 3 [Source:HGNC Symbol;Acc:HGNC:2511]	protein_coding	43.23	46.97	112.37	67.52	0.63	0.46	1.08	N\A	N\A	N\A	N\A	N\A	N\A	N\A	N\A	N\A	N\A	N\A
2	12	ENSG00000113520	IL4	interleukin 4 [Source:HGNC Symbol;Acc:HGNC:6014]	protein_coding	212.56	177.7	50.99	147.08	1.55	1.3	0.61	N\A	N\A	N\A	N\A	N\A	N\A	N\A	N\A	N\A	N\A	N\A
2	12	ENSG00000170627	GTSF1	gametocyte specific factor 1 [Source:HGNC Symbol;Acc:HGNC:26565]	protein_coding	114.2	170.5	79.91	121.54	1.19	1.27	0.88	N\A	N\A	N\A	N\A	N\A	N\A	N\A	N\A	N\A	N\A	N\A
2	12	ENSG00000236618	PITPNA-AS1	PITPNA antisense RNA 1 [Source:HGNC Symbol;Acc:HGNC:44116]	antisense	63.54	81.21	109.21	84.65	0.85	0.81	1.07	N\A	N\A	N\A	N\A	N\A	N\A	N\A	N\A	N\A	N\A	N\A
2	12	ENSG00000108518	PFN1	profilin 1 [Source:HGNC Symbol;Acc:HGNC:8881]	protein_coding	47.13	107.53	54.93	69.86	0.68	0.98	0.66	N\A	N\A	N\A	N\A	N\A	N\A	N\A	N\A	N\A	N\A	N\A
2	12	ENSG00000188321	ZNF559	zinc finger protein 559 [Source:HGNC Symbol;Acc:HGNC:28197]	protein_coding	81.44	130.66	97.59	103.23	1	1.11	1	N\A	N\A	N\A	N\A	N\A	N\A	N\A	N\A	N\A	N\A	N\A
2	12	ENSG00000120306	CYSTM1	cysteine rich transmembrane module containing 1 [Source:HGNC Symbol;Acc:HGNC:30239]	protein_coding	53.05	153.36	125.23	110.55	0.75	1.21	1.15	N\A	N\A	N\A	N\A	N\A	N\A	N\A	N\A	N\A	N\A	N\A
2	12	ENSG00000125743	SNRPD2	small nuclear ribonucleoprotein D2 polypeptide [Source:HGNC Symbol;Acc:HGNC:11159]	protein_coding	192.59	154.51	124.06	157.05	1.49	1.21	1.14	N\A	N\A	N\A	N\A	N\A	N\A	N\A	N\A	N\A	N\A	N\A
2	12	ENSG00000210049	MT-TF	mitochondrially encoded tRNA phenylalanine [Source:HGNC Symbol;Acc:HGNC:7481]	Mt_tRNA	153.51	78.03	38.68	90.07	1.36	0.78	0.45	N\A	N\A	N\A	N\A	N\A	N\A	N\A	N\A	N\A	N\A	N\A
2	12	ENSG00000104973	MED25	mediator complex subunit 25 [Source:HGNC Symbol;Acc:HGNC:28845]	protein_coding	78.45	167.66	122.29	122.8	0.97	1.26	1.13	N\A	N\A	N\A	N\A	N\A	N\A	N\A	N\A	N\A	N\A	N\A
2	12	ENSG00000147677	EIF3H	eukaryotic translation initiation factor 3 subunit H [Source:HGNC Symbol;Acc:HGNC:3273]	protein_coding	114.22	149.14	120.95	128.1	1.19	1.19	1.13	N\A	N\A	N\A	N\A	N\A	N\A	N\A	N\A	N\A	N\A	N\A
2	12	ENSG00000275903	PSMB3	proteasome subunit beta 3 [Source:HGNC Symbol;Acc:HGNC:9540]	protein_coding	95.62	120.64	81.07	99.11	1.09	1.06	0.89	N\A	N\A	N\A	N\A	N\A	N\A	N\A	N\A	N\A	N\A	N\A
2	12	ENSG00000123064	DDX54	DEAD-box helicase 54 [Source:HGNC Symbol;Acc:HGNC:20084]	protein_coding	65.84	64.18	84.38	71.47	0.87	0.66	0.91	N\A	N\A	N\A	N\A	N\A	N\A	N\A	N\A	N\A	N\A	N\A
2	12	ENSG00000165490	DDIAS	DNA damage induced apoptosis suppressor [Source:HGNC Symbol;Acc:HGNC:26351]	protein_coding	107.65	68.99	72.16	82.93	1.16	0.71	0.82	N\A	N\A	N\A	N\A	N\A	N\A	N\A	N\A	N\A	N\A	N\A
2	12	ENSG00000107020	PLGRKT	plasminogen receptor with a C-terminal lysine [Source:HGNC Symbol;Acc:HGNC:23633]	protein_coding	74.13	56.35	72.43	67.64	0.94	0.58	0.82	N\A	N\A	N\A	N\A	N\A	N\A	N\A	N\A	N\A	N\A	N\A
2	12	ENSG00000165097	KDM1B	lysine demethylase 1B [Source:HGNC Symbol;Acc:HGNC:21577]	protein_coding	51.41	70.63	115.7	79.25	0.73	0.72	1.1	N\A	N\A	N\A	N\A	N\A	N\A	N\A	N\A	N\A	N\A	N\A
2	12	ENSG00000107959	PITRM1	pitrilysin metallopeptidase 1 [Source:HGNC Symbol;Acc:HGNC:17663]	protein_coding	49.9	159.17	41.91	83.66	0.71	1.23	0.5	N\A	N\A	N\A	N\A	N\A	N\A	N\A	N\A	N\A	N\A	N\A
2	12	ENSG00000108021	FAM208B	family with sequence similarity 208 member B [Source:HGNC Symbol;Acc:HGNC:23484]	protein_coding	35.36	78.77	111.96	75.36	0.52	0.79	1.08	N\A	N\A	N\A	N\A	N\A	N\A	N\A	N\A	N\A	N\A	N\A
2	12	ENSG00000111581	NUP107	nucleoporin 107 [Source:HGNC Symbol;Acc:HGNC:29914]	protein_coding	126.69	97.93	135.91	120.18	1.25	0.93	1.2	N\A	N\A	N\A	N\A	N\A	N\A	N\A	N\A	N\A	N\A	N\A
2	12	ENSG00000184277	TM2D3	TM2 domain containing 3 [Source:HGNC Symbol;Acc:HGNC:24128]	protein_coding	98.35	205.7	183.33	162.46	1.1	1.39	1.37	N\A	N\A	N\A	N\A	N\A	N\A	N\A	N\A	N\A	N\A	N\A
2	12	ENSG00000179889	PDXDC1	pyridoxal dependent decarboxylase domain containing 1 [Source:HGNC Symbol;Acc:HGNC:28995]	protein_coding	66.34	72.91	76.63	71.96	0.88	0.74	0.86	N\A	N\A	N\A	N\A	N\A	N\A	N\A	N\A	N\A	N\A	N\A
2	12	ENSG00000011426	ANLN	anillin actin binding protein [Source:HGNC Symbol;Acc:HGNC:14082]	protein_coding	125.66	141.91	84.09	117.22	1.25	1.16	0.91	N\A	N\A	N\A	N\A	N\A	N\A	N\A	N\A	N\A	N\A	N\A
2	12	ENSG00000090581	GNPTG	N-acetylglucosamine-1-phosphate transferase subunit gamma [Source:HGNC Symbol;Acc:HGNC:23026]	protein_coding	134.41	110.09	129.4	124.63	1.28	1	1.17	N\A	N\A	N\A	N\A	N\A	N\A	N\A	N\A	N\A	N\A	N\A
2	12	ENSG00000185792	NLRP9	NLR family pyrin domain containing 9 [Source:HGNC Symbol;Acc:HGNC:22941]	protein_coding	77.42	303.18	125.35	168.65	0.97	1.63	1.15	N\A	N\A	N\A	N\A	N\A	N\A	N\A	N\A	N\A	N\A	N\A
2	12	ENSG00000281763	DHX36	DEAH-box helicase 36 [Source:HGNC Symbol;Acc:HGNC:14410]	protein_coding	139.48	82.34	113.92	111.91	1.31	0.82	1.09	N\A	N\A	N\A	N\A	N\A	N\A	N\A	N\A	N\A	N\A	N\A
2	12	ENSG00000157110	RBPMS	RNA binding protein, mRNA processing factor [Source:HGNC Symbol;Acc:HGNC:19097]	protein_coding	117.05	123.56	107.54	116.05	1.21	1.07	1.06	N\A	N\A	N\A	N\A	N\A	N\A	N\A	N\A	N\A	N\A	N\A
2	12	ENSG00000135390	ATP5MC2	ATP synthase membrane subunit c locus 2 [Source:HGNC Symbol;Acc:HGNC:842]	protein_coding	53.84	113.33	101.46	89.54	0.76	1.02	1.02	N\A	N\A	N\A	N\A	N\A	N\A	N\A	N\A	N\A	N\A	N\A
2	12	ENSG00000214114	MYCBP	MYC binding protein [Source:HGNC Symbol;Acc:HGNC:7554]	protein_coding	25.43	122.52	68.82	72.26	0.33	1.07	0.79	N\A	N\A	N\A	N\A	N\A	N\A	N\A	N\A	N\A	N\A	N\A
2	12	ENSG00000040275	SPDL1	spindle apparatus coiled-coil protein 1 [Source:HGNC Symbol;Acc:HGNC:26010]	protein_coding	23.45	157.91	37.5	72.95	0.28	1.22	0.43	N\A	N\A	N\A	N\A	N\A	N\A	N\A	N\A	N\A	N\A	N\A
2	12	ENSG00000240344	PPIL3	peptidylprolyl isomerase like 3 [Source:HGNC Symbol;Acc:HGNC:9262]	protein_coding	133.88	97.5	102.35	111.25	1.28	0.92	1.03	N\A	N\A	N\A	N\A	N\A	N\A	N\A	N\A	N\A	N\A	N\A
2	12	ENSG00000166669	ATF7IP2	activating transcription factor 7 interacting protein 2 [Source:HGNC Symbol;Acc:HGNC:20397]	protein_coding	22.99	352.99	51.17	142.38	0.27	1.73	0.62	N\A	N\A	N\A	N\A	N\A	N\A	N\A	N\A	N\A	N\A	N\A
2	12	ENSG00000211450	SELENOH	selenoprotein H [Source:HGNC Symbol;Acc:HGNC:18251]	protein_coding	39.92	117.38	68.18	75.16	0.59	1.04	0.79	N\A	N\A	N\A	N\A	N\A	N\A	N\A	N\A	N\A	N\A	N\A
2	12	ENSG00000184445	KNTC1	kinetochore associated 1 [Source:HGNC Symbol;Acc:HGNC:17255]	protein_coding	46.19	80.23	78.89	68.44	0.67	0.8	0.87	N\A	N\A	N\A	N\A	N\A	N\A	N\A	N\A	N\A	N\A	N\A
2	12	ENSG00000248636	AC002070.1	uncharacterized LOC105370027 [Source:NCBI gene;Acc:105370027]	lincRNA	89.44	49.76	83.92	74.37	1.05	0.5	0.91	N\A	N\A	N\A	N\A	N\A	N\A	N\A	N\A	N\A	N\A	N\A
2	12	ENSG00000108559	NUP88	nucleoporin 88 [Source:HGNC Symbol;Acc:HGNC:8067]	protein_coding	144.81	31.75	111.68	96.08	1.33	0.22	1.08	N\A	N\A	N\A	N\A	N\A	N\A	N\A	N\A	N\A	N\A	N\A
2	12	ENSG00000137075	RNF38	ring finger protein 38 [Source:HGNC Symbol;Acc:HGNC:18052]	protein_coding	50.58	105.09	91.75	82.47	0.72	0.97	0.96	N\A	N\A	N\A	N\A	N\A	N\A	N\A	N\A	N\A	N\A	N\A
2	12	ENSG00000105854	PON2	paraoxonase 2 [Source:HGNC Symbol;Acc:HGNC:9205]	protein_coding	93.82	121.92	105.94	107.23	1.08	1.06	1.05	N\A	N\A	N\A	N\A	N\A	N\A	N\A	N\A	N\A	N\A	N\A
2	12	ENSG00000169564	PCBP1	poly(rC) binding protein 1 [Source:HGNC Symbol;Acc:HGNC:8647]	protein_coding	69.75	79.04	83.57	77.46	0.91	0.79	0.91	N\A	N\A	N\A	N\A	N\A	N\A	N\A	N\A	N\A	N\A	N\A
2	12	ENSG00000168785	TSPAN5	tetraspanin 5 [Source:HGNC Symbol;Acc:HGNC:17753]	protein_coding	60.7	96.7	51.02	69.47	0.83	0.92	0.61	N\A	N\A	N\A	N\A	N\A	N\A	N\A	N\A	N\A	N\A	N\A
2	12	ENSG00000156265	MAP3K7CL	MAP3K7 C-terminal like [Source:HGNC Symbol;Acc:HGNC:16457]	protein_coding	102.8	149.65	80.34	110.93	1.13	1.19	0.88	N\A	N\A	N\A	N\A	N\A	N\A	N\A	N\A	N\A	N\A	N\A
2	12	ENSG00000076248	UNG	uracil DNA glycosylase [Source:HGNC Symbol;Acc:HGNC:12572]	protein_coding	92.33	48.48	96.98	79.26	1.07	0.48	1	N\A	N\A	N\A	N\A	N\A	N\A	N\A	N\A	N\A	N\A	N\A
2	12	ENSG00000186314	PRELID2	PRELI domain containing 2 [Source:HGNC Symbol;Acc:HGNC:28306]	protein_coding	124.13	55.53	69.19	82.95	1.24	0.57	0.79	N\A	N\A	N\A	N\A	N\A	N\A	N\A	N\A	N\A	N\A	N\A
2	12	ENSG00000233461	AL445524.1	novel transcript	antisense	43.29	178.01	50.33	90.54	0.63	1.3	0.61	N\A	N\A	N\A	N\A	N\A	N\A	N\A	N\A	N\A	N\A	N\A
2	12	ENSG00000131626	PPFIA1	PTPRF interacting protein alpha 1 [Source:HGNC Symbol;Acc:HGNC:9245]	protein_coding	88.08	68.7	96.78	84.52	1.04	0.7	0.99	N\A	N\A	N\A	N\A	N\A	N\A	N\A	N\A	N\A	N\A	N\A
2	12	ENSG00000213185	FAM24B	family with sequence similarity 24 member B [Source:HGNC Symbol;Acc:HGNC:23475]	protein_coding	91.82	30.85	109.4	77.36	1.07	0.2	1.07	N\A	N\A	N\A	N\A	N\A	N\A	N\A	N\A	N\A	N\A	N\A
2	12	ENSG00000112149	CD83	CD83 molecule [Source:HGNC Symbol;Acc:HGNC:1703]	protein_coding	13.32	120.76	61.31	65.13	-0.05	1.06	0.72	N\A	N\A	N\A	N\A	N\A	N\A	N\A	N\A	N\A	N\A	N\A
2	12	ENSG00000256525	POLG2	DNA polymerase gamma 2, accessory subunit [Source:HGNC Symbol;Acc:HGNC:9180]	protein_coding	60.11	100.21	48.31	69.54	0.82	0.94	0.58	N\A	N\A	N\A	N\A	N\A	N\A	N\A	N\A	N\A	N\A	N\A
2	12	ENSG00000253877	LINC01608	long intergenic non-protein coding RNA 1608 [Source:HGNC Symbol;Acc:HGNC:51662]	lincRNA	123.3	74.82	23.8	73.97	1.24	0.76	0.16	N\A	N\A	N\A	N\A	N\A	N\A	N\A	N\A	N\A	N\A	N\A
2	12	ENSG00000263041	AL513324.1	novel transcript	lincRNA	27.15	102.33	87.87	72.45	0.36	0.95	0.94	N\A	N\A	N\A	N\A	N\A	N\A	N\A	N\A	N\A	N\A	N\A
2	12	ENSG00000273992	NLRP2	NLR family pyrin domain containing 2 [Source:HGNC Symbol;Acc:HGNC:22948]	protein_coding	20.13	149.91	63.15	77.73	0.19	1.19	0.74	N\A	N\A	N\A	N\A	N\A	N\A	N\A	N\A	N\A	N\A	N\A
2	12	ENSG00000089063	TMEM230	transmembrane protein 230 [Source:HGNC Symbol;Acc:HGNC:15876]	protein_coding	134.37	114.75	173.18	140.76	1.28	1.02	1.34	N\A	N\A	N\A	N\A	N\A	N\A	N\A	N\A	N\A	N\A	N\A
2	12	ENSG00000135451	TROAP	trophinin associated protein [Source:HGNC Symbol;Acc:HGNC:12327]	protein_coding	83.99	163.77	119.21	122.32	1.01	1.25	1.12	N\A	N\A	N\A	N\A	N\A	N\A	N\A	N\A	N\A	N\A	N\A
2	12	ENSG00000179335	CLK3	CDC like kinase 3 [Source:HGNC Symbol;Acc:HGNC:2071]	protein_coding	75.49	104.92	113.16	97.86	0.95	0.97	1.09	N\A	N\A	N\A	N\A	N\A	N\A	N\A	N\A	N\A	N\A	N\A
2	12	ENSG00000171055	FEZ2	fasciculation and elongation protein zeta 2 [Source:HGNC Symbol;Acc:HGNC:3660]	protein_coding	50.89	135.4	106.75	97.68	0.73	1.13	1.05	N\A	N\A	N\A	N\A	N\A	N\A	N\A	N\A	N\A	N\A	N\A
2	12	ENSG00000275612	AC104237.2	novel transcript, sense intronic to OVCH2	sense_intronic	128.43	77.77	36.24	80.81	1.26	0.78	0.41	N\A	N\A	N\A	N\A	N\A	N\A	N\A	N\A	N\A	N\A	N\A
2	12	ENSG00000135148	TRAFD1	TRAF-type zinc finger domain containing 1 [Source:HGNC Symbol;Acc:HGNC:24808]	protein_coding	121.81	83.71	123.18	109.57	1.23	0.83	1.14	N\A	N\A	N\A	N\A	N\A	N\A	N\A	N\A	N\A	N\A	N\A
2	12	ENSG00000249971	AC104116.1	novel transcript	antisense	16.25	181.41	22.95	73.54	0.07	1.31	0.14	N\A	N\A	N\A	N\A	N\A	N\A	N\A	N\A	N\A	N\A	N\A
2	12	ENSG00000168928	CTRB2	chymotrypsinogen B2 [Source:HGNC Symbol;Acc:HGNC:2522]	protein_coding	82.68	102.17	111.15	98.67	1	0.95	1.08	N\A	N\A	N\A	N\A	N\A	N\A	N\A	N\A	N\A	N\A	N\A
2	12	ENSG00000235655	H3F3AP4	H3 histone, family 3A, pseudogene 4 [Source:HGNC Symbol;Acc:HGNC:42980]	processed_pseudogene	110.13	66.08	158.35	111.52	1.17	0.68	1.29	N\A	N\A	N\A	N\A	N\A	N\A	N\A	N\A	N\A	N\A	N\A
2	12	ENSG00000125148	MT2A	metallothionein 2A [Source:HGNC Symbol;Acc:HGNC:7406]	protein_coding	73.11	148.46	104.98	108.85	0.93	1.19	1.04	N\A	N\A	N\A	N\A	N\A	N\A	N\A	N\A	N\A	N\A	N\A
2	12	ENSG00000176105	YES1	YES proto-oncogene 1, Src family tyrosine kinase [Source:HGNC Symbol;Acc:HGNC:12841]	protein_coding	28.34	87.91	177.59	97.95	0.39	0.86	1.35	N\A	N\A	N\A	N\A	N\A	N\A	N\A	N\A	N\A	N\A	N\A
2	12	ENSG00000153561	RMND5A	required for meiotic nuclear division 5 homolog A [Source:HGNC Symbol;Acc:HGNC:25850]	protein_coding	84.6	61.41	70.26	72.09	1.02	0.63	0.8	N\A	N\A	N\A	N\A	N\A	N\A	N\A	N\A	N\A	N\A	N\A
2	12	ENSG00000214413	BBIP1	BBSome interacting protein 1 [Source:HGNC Symbol;Acc:HGNC:28093]	protein_coding	141.99	130.5	145.35	139.28	1.32	1.11	1.24	N\A	N\A	N\A	N\A	N\A	N\A	N\A	N\A	N\A	N\A	N\A
2	12	ENSG00000126756	UXT	ubiquitously expressed prefoldin like chaperone [Source:HGNC Symbol;Acc:HGNC:12641]	protein_coding	128.99	193.65	167.09	163.24	1.26	1.35	1.32	N\A	N\A	N\A	N\A	N\A	N\A	N\A	N\A	N\A	N\A	N\A
2	12	ENSG00000274840	AC132807.2	novel transcript	lincRNA	51.44	98.77	56.04	68.75	0.73	0.93	0.67	N\A	N\A	N\A	N\A	N\A	N\A	N\A	N\A	N\A	N\A	N\A
2	12	ENSG00000244018	RPL35P6	ribosomal protein L35 pseudogene 6 [Source:HGNC Symbol;Acc:HGNC:35520]	processed_pseudogene	61.73	285.83	158.73	168.76	0.84	1.6	1.29	N\A	N\A	N\A	N\A	N\A	N\A	N\A	N\A	N\A	N\A	N\A
2	12	ENSG00000034693	PEX3	peroxisomal biogenesis factor 3 [Source:HGNC Symbol;Acc:HGNC:8858]	protein_coding	99.8	55.7	55.55	70.35	1.11	0.57	0.66	N\A	N\A	N\A	N\A	N\A	N\A	N\A	N\A	N\A	N\A	N\A
2	12	ENSG00000114956	DGUOK	deoxyguanosine kinase [Source:HGNC Symbol;Acc:HGNC:2858]	protein_coding	120.4	60.69	68.42	83.17	1.22	0.62	0.79	N\A	N\A	N\A	N\A	N\A	N\A	N\A	N\A	N\A	N\A	N\A
2	12	ENSG00000136943	CTSV	cathepsin V [Source:HGNC Symbol;Acc:HGNC:2538]	protein_coding	84.63	62.91	66.2	71.25	1.02	0.65	0.77	N\A	N\A	N\A	N\A	N\A	N\A	N\A	N\A	N\A	N\A	N\A
2	12	ENSG00000005302	MSL3	MSL complex subunit 3 [Source:HGNC Symbol;Acc:HGNC:7370]	protein_coding	63.97	90.56	157.31	103.95	0.86	0.88	1.28	N\A	N\A	N\A	N\A	N\A	N\A	N\A	N\A	N\A	N\A	N\A
2	12	ENSG00000251297	TUBB7P	tubulin beta 7 pseudogene [Source:HGNC Symbol;Acc:HGNC:12413]	unprocessed_pseudogene	122.39	169.59	157.39	149.79	1.23	1.27	1.28	N\A	N\A	N\A	N\A	N\A	N\A	N\A	N\A	N\A	N\A	N\A
2	12	ENSG00000150527	MIA2	MIA SH3 domain ER export factor 2 [Source:HGNC Symbol;Acc:HGNC:18432]	protein_coding	66.24	99.78	100.88	88.97	0.88	0.94	1.02	N\A	N\A	N\A	N\A	N\A	N\A	N\A	N\A	N\A	N\A	N\A
2	12	ENSG00000203875	SNHG5	small nucleolar RNA host gene 5 [Source:HGNC Symbol;Acc:HGNC:21026]	processed_transcript	109.83	54.69	120.47	95	1.17	0.56	1.12	N\A	N\A	N\A	N\A	N\A	N\A	N\A	N\A	N\A	N\A	N\A
2	12	ENSG00000144451	SPAG16	sperm associated antigen 16 [Source:HGNC Symbol;Acc:HGNC:23225]	protein_coding	33.99	100.17	81.7	71.95	0.49	0.94	0.89	N\A	N\A	N\A	N\A	N\A	N\A	N\A	N\A	N\A	N\A	N\A
2	12	ENSG00000113845	TIMMDC1	translocase of inner mitochondrial membrane domain containing 1 [Source:HGNC Symbol;Acc:HGNC:1321]	protein_coding	159.64	117.43	130.63	135.9	1.38	1.04	1.17	N\A	N\A	N\A	N\A	N\A	N\A	N\A	N\A	N\A	N\A	N\A
2	12	ENSG00000134758	RNF138	ring finger protein 138 [Source:HGNC Symbol;Acc:HGNC:17765]	protein_coding	42.58	95.34	169.95	102.62	0.62	0.91	1.33	N\A	N\A	N\A	N\A	N\A	N\A	N\A	N\A	N\A	N\A	N\A
2	12	ENSG00000140575	IQGAP1	IQ motif containing GTPase activating protein 1 [Source:HGNC Symbol;Acc:HGNC:6110]	protein_coding	44.61	74.23	106.81	75.22	0.65	0.75	1.05	N\A	N\A	N\A	N\A	N\A	N\A	N\A	N\A	N\A	N\A	N\A
2	12	ENSG00000125868	DSTN	destrin, actin depolymerizing factor [Source:HGNC Symbol;Acc:HGNC:15750]	protein_coding	36.89	272.01	80.67	129.86	0.54	1.57	0.89	N\A	N\A	N\A	N\A	N\A	N\A	N\A	N\A	N\A	N\A	N\A
2	12	ENSG00000164105	SAP30	Sin3A associated protein 30 [Source:HGNC Symbol;Acc:HGNC:10532]	protein_coding	46.19	76.48	109.48	77.39	0.67	0.77	1.07	N\A	N\A	N\A	N\A	N\A	N\A	N\A	N\A	N\A	N\A	N\A
2	12	ENSG00000231873	AC099560.1	novel transcript	lincRNA	71.01	64.27	62.85	66.04	0.92	0.66	0.74	N\A	N\A	N\A	N\A	N\A	N\A	N\A	N\A	N\A	N\A	N\A
2	12	ENSG00000189043	NDUFA4	NDUFA4, mitochondrial complex associated [Source:HGNC Symbol;Acc:HGNC:7687]	protein_coding	94.73	83.95	38.4	72.36	1.08	0.83	0.44	N\A	N\A	N\A	N\A	N\A	N\A	N\A	N\A	N\A	N\A	N\A
2	12	ENSG00000243678	NME2	NME/NM23 nucleoside diphosphate kinase 2 [Source:HGNC Symbol;Acc:HGNC:7850]	protein_coding	141.37	131.57	145.65	139.53	1.31	1.11	1.24	N\A	N\A	N\A	N\A	N\A	N\A	N\A	N\A	N\A	N\A	N\A
2	12	ENSG00000145365	TIFA	TRAF interacting protein with forkhead associated domain [Source:HGNC Symbol;Acc:HGNC:19075]	protein_coding	132.77	80.34	136.96	116.69	1.28	0.8	1.2	N\A	N\A	N\A	N\A	N\A	N\A	N\A	N\A	N\A	N\A	N\A
2	12	ENSG00000196139	AKR1C3	aldo-keto reductase family 1 member C3 [Source:HGNC Symbol;Acc:HGNC:386]	protein_coding	71.14	91.33	91.88	84.79	0.92	0.88	0.96	N\A	N\A	N\A	N\A	N\A	N\A	N\A	N\A	N\A	N\A	N\A
2	12	ENSG00000177414	UBE2U	ubiquitin conjugating enzyme E2 U [Source:HGNC Symbol;Acc:HGNC:28559]	protein_coding	153.94	73.46	106.39	111.27	1.36	0.74	1.05	N\A	N\A	N\A	N\A	N\A	N\A	N\A	N\A	N\A	N\A	N\A
2	12	ENSG00000251259	AC004069.1	novel transcript	lincRNA	249.96	86.87	110.65	149.16	1.64	0.85	1.07	N\A	N\A	N\A	N\A	N\A	N\A	N\A	N\A	N\A	N\A	N\A
2	12	ENSG00000135211	TMEM60	transmembrane protein 60 [Source:HGNC Symbol;Acc:HGNC:21754]	protein_coding	166.13	189.78	113.19	156.37	1.41	1.34	1.09	N\A	N\A	N\A	N\A	N\A	N\A	N\A	N\A	N\A	N\A	N\A
2	12	ENSG00000132549	VPS13B	vacuolar protein sorting 13 homolog B [Source:HGNC Symbol;Acc:HGNC:2183]	protein_coding	84.6	38.82	85.28	69.57	1.02	0.34	0.92	N\A	N\A	N\A	N\A	N\A	N\A	N\A	N\A	N\A	N\A	N\A
2	12	ENSG00000108666	C17orf75	chromosome 17 open reading frame 75 [Source:HGNC Symbol;Acc:HGNC:30173]	protein_coding	98.92	40.16	72.98	70.69	1.11	0.37	0.83	N\A	N\A	N\A	N\A	N\A	N\A	N\A	N\A	N\A	N\A	N\A
2	12	ENSG00000173163	COMMD1	copper metabolism domain containing 1 [Source:HGNC Symbol;Acc:HGNC:23024]	protein_coding	147.5	211.2	127.06	161.92	1.34	1.41	1.16	N\A	N\A	N\A	N\A	N\A	N\A	N\A	N\A	N\A	N\A	N\A
2	12	ENSG00000138032	PPM1B	protein phosphatase, Mg2+/Mn2+ dependent 1B [Source:HGNC Symbol;Acc:HGNC:9276]	protein_coding	33.88	76.86	125.8	78.85	0.49	0.77	1.15	N\A	N\A	N\A	N\A	N\A	N\A	N\A	N\A	N\A	N\A	N\A
3	1	ENSG00000101811	CSTF2	cleavage stimulation factor subunit 2 [Source:HGNC Symbol;Acc:HGNC:2484]	protein_coding	65.4	35.2	53.77	51.46	0.87	0.28	0.64	ENSDARG00000090788	cstf2	cleavage stimulation factor, 3 pre-RNA, subunit 2	protein_coding	142.87	235.08	207.1	195.02	1.46	1.7	1.61
3	1	ENSG00000224531	SMIM13	small integral membrane protein 13 [Source:HGNC Symbol;Acc:HGNC:27356]	protein_coding	23.63	80.45	18.96	41.01	0.28	0.8	0.03	ENSDARG00000089204	smim13	small integral membrane protein 13	protein_coding	102.64	170.27	166.14	146.35	1.23	1.48	1.45
3	1	ENSG00000108468	CBX1	chromobox 1 [Source:HGNC Symbol;Acc:HGNC:1551]	protein_coding	13.59	152.25	24.15	63.33	-0.04	1.2	0.17	ENSDARG00000004189	cbx1a	chromobox homolog 1a (HP1 beta homolog Drosophila)	protein_coding	302.72	326.35	348.62	325.9	1.99	1.92	1.96
3	1	ENSG00000111711	GOLT1B	golgi transport 1B [Source:HGNC Symbol;Acc:HGNC:20175]	protein_coding	24.44	63.06	56.14	47.88	0.3	0.65	0.67	ENSDARG00000059308	golt1bb	golgi transport 1Bb	protein_coding	336.12	441.73	417.53	398.46	2.06	2.12	2.09
3	1	ENSG00000142230	SAE1	SUMO1 activating enzyme subunit 1 [Source:HGNC Symbol;Acc:HGNC:30660]	protein_coding	70.41	38.93	59.26	56.2	0.91	0.35	0.7	ENSDARG00000010487	sae1	SUMO1 activating enzyme subunit 1	protein_coding	142.93	187	166.02	165.32	1.46	1.54	1.45
3	1	ENSG00000134597	RBMX2	RNA binding motif protein X-linked 2 [Source:HGNC Symbol;Acc:HGNC:24282]	protein_coding	34.6	49.55	41.36	41.84	0.5	0.5	0.49	ENSDARG00000044380	rbmx2	RNA binding motif protein X-linked 2	protein_coding	148.73	131.79	107.04	129.19	1.49	1.31	1.15
3	1	ENSG00000186132	C2orf76	chromosome 2 open reading frame 76 [Source:HGNC Symbol;Acc:HGNC:27017]	protein_coding	4.53	150.45	4.15	53.05	-0.67	1.19	-0.88	ENSDARG00000037199	zgc:101851	zgc:101851	protein_coding	148.78	189.25	202.79	180.28	1.49	1.55	1.59
3	1	ENSG00000165609	NUDT5	nudix hydrolase 5 [Source:HGNC Symbol;Acc:HGNC:8052]	protein_coding	43.15	97.92	51.02	64.03	0.63	0.92	0.61	ENSDARG00000078073	nudt5	nudix (nucleoside diphosphate linked moiety X)-type motif 5	protein_coding	96.9	146.46	160.99	134.78	1.19	1.38	1.43
3	1	ENSG00000100387	RBX1	ring-box 1 [Source:HGNC Symbol;Acc:HGNC:9928]	protein_coding	31.87	74.71	37.76	48.11	0.46	0.76	0.43	ENSDARG00000038030	rbx1	ring-box 1, E3 ubiquitin protein ligase	protein_coding	347.78	448.59	355.14	383.84	2.09	2.13	1.97
3	1	ENSG00000163399	ATP1A1	ATPase Na+/K+ transporting subunit alpha 1 [Source:HGNC Symbol;Acc:HGNC:799]	protein_coding	43.32	82.86	63.14	63.1	0.63	0.82	0.74	ENSDARG00000002791	atp1a1a.1	ATPase Na+/K+ transporting subunit alpha 1a, tandem duplicate 1	protein_coding	197.73	281.94	281.78	253.81	1.69	1.82	1.82
3	1	ENSG00000109861	CTSC	cathepsin C [Source:HGNC Symbol;Acc:HGNC:2528]	protein_coding	35.84	39.75	42.24	39.28	0.52	0.36	0.5	ENSDARG00000101334	ctsc	cathepsin C	protein_coding	151.94	168.84	192.79	171.19	1.51	1.48	1.56
3	1	ENSG00000131238	PPT1	palmitoyl-protein thioesterase 1 [Source:HGNC Symbol;Acc:HGNC:9325]	protein_coding	44.95	39.04	22.76	35.58	0.65	0.35	0.13	ENSDARG00000039980	ppt1	palmitoyl-protein thioesterase 1 (ceroid-lipofuscinosis, neuronal 1, infantile)	protein_coding	185.62	269.34	351.11	268.69	1.65	1.79	1.97
3	1	ENSG00000005893	LAMP2	lysosomal associated membrane protein 2 [Source:HGNC Symbol;Acc:HGNC:6501]	protein_coding	52.44	40.82	32.84	42.03	0.74	0.38	0.35	ENSDARG00000014914	lamp2	lysosomal-associated membrane protein 2	protein_coding	485.8	429.76	533.41	482.99	2.32	2.11	2.25
3	1	ENSG00000165264	NDUFB6	NADH:ubiquinone oxidoreductase subunit B6 [Source:HGNC Symbol;Acc:HGNC:7701]	protein_coding	90.49	41.38	38.93	56.93	1.06	0.38	0.45	ENSDARG00000037259	ndufb6	NADH:ubiquinone oxidoreductase subunit B	protein_coding	118.49	181.9	186.08	162.16	1.33	1.53	1.53
3	1	ENSG00000140612	SEC11A	SEC11 homolog A, signal peptidase complex subunit [Source:HGNC Symbol;Acc:HGNC:17718]	protein_coding	27.68	40.71	39.6	36	0.37	0.37	0.46	ENSDARG00000008936	sec11a	SEC11 homolog A, signal peptidase complex subunit	protein_coding	135.08	201.89	224.4	187.12	1.42	1.6	1.66
3	1	ENSG00000183508	TENT5C	terminal nucleotidyltransferase 5C [Source:HGNC Symbol;Acc:HGNC:24712]	protein_coding	41.39	93.05	47.68	60.71	0.61	0.89	0.57	ENSDARG00000010437	tent5c	terminal nucleotidyltransferase 5C	protein_coding	559.74	560.04	605.91	575.23	2.42	2.28	2.34
3	1	ENSG00000119414	PPP6C	protein phosphatase 6 catalytic subunit [Source:HGNC Symbol;Acc:HGNC:9323]	protein_coding	58.2	53.78	72.95	61.64	0.8	0.55	0.83	ENSDARG00000002949	ppp6c	protein phosphatase 6, catalytic subunit	protein_coding	176.88	199.6	199.84	192.11	1.61	1.59	1.58
3	1	ENSG00000101104	PABPC1L	poly(A) binding protein cytoplasmic 1 like [Source:HGNC Symbol;Acc:HGNC:15797]	protein_coding	1.98	108.6	13.6	41.39	-1.15	0.99	-0.17	ENSDARG00000002597	pabpc1l	poly(A) binding protein, cytoplasmic 1-like	protein_coding	361.81	439.82	416.61	406.08	2.11	2.12	2.08
3	2	ENSG00000100462	PRMT5	protein arginine methyltransferase 5 [Source:HGNC Symbol;Acc:HGNC:10894]	protein_coding	62.11	57.95	44.36	54.8	0.84	0.6	0.53	ENSDARG00000079605	prmt5	protein arginine methyltransferase 5	protein_coding	51.94	72.82	93.75	72.84	0.75	0.91	1.06
3	2	ENSG00000149547	EI24	EI24, autophagy associated transmembrane protein [Source:HGNC Symbol;Acc:HGNC:13276]	protein_coding	42.01	72.22	42.81	52.34	0.61	0.73	0.51	ENSDARG00000053840	ei24	etoposide induced 2.4	protein_coding	70.94	58.5	79.82	69.75	0.97	0.76	0.95
3	2	ENSG00000118939	UCHL3	ubiquitin C-terminal hydrolase L3 [Source:HGNC Symbol;Acc:HGNC:12515]	protein_coding	12.2	73.34	45.27	43.6	-0.1	0.74	0.54	ENSDARG00000030177	uchl3	ubiquitin carboxyl-terminal esterase L3 (ubiquitin thiolesterase)	protein_coding	62.74	77.67	91.54	77.32	0.89	0.95	1.05
3	2	ENSG00000145050	MANF	mesencephalic astrocyte derived neurotrophic factor [Source:HGNC Symbol;Acc:HGNC:15461]	protein_coding	38.52	63.33	63.47	55.1	0.56	0.65	0.74	ENSDARG00000063177	manf	mesencephalic astrocyte-derived neurotrophic factor	protein_coding	78.41	85.25	96.74	86.8	1.04	1.02	1.08
3	2	ENSG00000157703	SVOPL	SVOP like [Source:HGNC Symbol;Acc:HGNC:27034]	protein_coding	53.2	32.1	35.34	40.21	0.75	0.22	0.4	ENSDARG00000057983	svopl	SVOP-like	protein_coding	72.42	80.94	72.1	75.15	0.99	0.98	0.88
3	2	ENSG00000047579	DTNBP1	dystrobrevin binding protein 1 [Source:HGNC Symbol;Acc:HGNC:17328]	protein_coding	58.1	62.77	34.37	51.75	0.8	0.65	0.38	ENSDARG00000055115	dtnbp1a	dystrobrevin binding protein 1a	protein_coding	60.35	78.76	82.44	73.85	0.86	0.96	0.97
3	2	ENSG00000136003	ISCU	iron-sulfur cluster assembly enzyme [Source:HGNC Symbol;Acc:HGNC:29882]	protein_coding	29.72	99.61	3.11	44.15	0.42	0.94	-1.05	ENSDARG00000035596	ISCU	iron-sulfur cluster assembly enzyme	protein_coding	66.58	68.1	69.28	67.99	0.93	0.86	0.86
3	2	ENSG00000213639	PPP1CB	protein phosphatase 1 catalytic subunit beta [Source:HGNC Symbol;Acc:HGNC:9282]	protein_coding	31.74	74.14	80.82	62.23	0.45	0.75	0.89	ENSDARG00000044153	ppp1cb	protein phosphatase 1, catalytic subunit, beta isozyme	protein_coding	65.69	97.87	96.45	86.67	0.92	1.11	1.08
3	2	ENSG00000185624	P4HB	prolyl 4-hydroxylase subunit beta [Source:HGNC Symbol;Acc:HGNC:8548]	protein_coding	26.9	47.17	32.79	35.62	0.36	0.47	0.35	ENSDARG00000105116	p4hb	prolyl 4-hydroxylase, beta polypeptide	protein_coding	111.23	94.89	93.51	99.88	1.29	1.09	1.06
3	2	ENSG00000163636	PSMD6	proteasome 26S subunit, non-ATPase 6 [Source:HGNC Symbol;Acc:HGNC:9564]	protein_coding	3.07	67.35	33.82	34.74	-0.89	0.69	0.37	ENSDARG00000070674	psmd6	proteasome 26S subunit, non-ATPase 6	protein_coding	87.1	116.77	118.32	107.4	1.12	1.23	1.22
3	2	ENSG00000157450	RNF111	ring finger protein 111 [Source:HGNC Symbol;Acc:HGNC:17384]	protein_coding	13.99	54.75	42.4	37.05	-0.02	0.56	0.5	ENSDARG00000078802	rnf111	ring finger protein 111	protein_coding	73.03	66.83	80.11	73.32	0.99	0.85	0.95
3	2	ENSG00000198561	CTNND1	catenin delta 1 [Source:HGNC Symbol;Acc:HGNC:2515]	protein_coding	43.42	59.34	63	55.25	0.63	0.61	0.74	ENSDARG00000078233	ctnnd1	catenin (cadherin-associated protein), delta 1	protein_coding	120.66	109.23	129.44	119.78	1.34	1.18	1.28
3	2	ENSG00000122026	RPL21	ribosomal protein L21 [Source:HGNC Symbol;Acc:HGNC:10313]	protein_coding	49.7	66.47	47.33	54.5	0.71	0.68	0.57	ENSDARG00000010516	rpl21	ribosomal protein L21	protein_coding	74.62	82.8	54.64	70.69	1.01	1	0.69
3	2	ENSG00000100744	GSKIP	GSK3B interacting protein [Source:HGNC Symbol;Acc:HGNC:20343]	protein_coding	18.65	58.32	41.89	39.62	0.15	0.6	0.5	ENSDARG00000038099	gskip	gsk3b interacting protein	protein_coding	110.83	91.02	91.02	97.62	1.28	1.06	1.04
3	2	ENSG00000100823	APEX1	apurinic/apyrimidinic endodeoxyribonuclease 1 [Source:HGNC Symbol;Acc:HGNC:587]	protein_coding	26.63	72.98	42.5	47.37	0.35	0.74	0.51	ENSDARG00000045843	apex1	APEX nuclease (multifunctional DNA repair enzyme) 1	protein_coding	77.25	81.68	99.9	86.28	1.03	0.99	1.11
3	2	ENSG00000136930	PSMB7	proteasome subunit beta 7 [Source:HGNC Symbol;Acc:HGNC:9544]	protein_coding	20.68	69.26	24.24	38.06	0.21	0.71	0.17	ENSDARG00000037962	psmb7	proteasome subunit beta 7	protein_coding	93.72	87.55	77.26	86.18	1.17	1.03	0.93
3	2	ENSG00000116586	LAMTOR2	late endosomal/lysosomal adaptor, MAPK and MTOR activator 2 [Source:HGNC Symbol;Acc:HGNC:29796]	protein_coding	28.3	60.7	32.03	40.34	0.39	0.62	0.34	ENSDARG00000039872	lamtor2	late endosomal/lysosomal adaptor, MAPK and MTOR activator 2	protein_coding	59.84	72.54	67.87	66.75	0.85	0.91	0.84
3	2	ENSG00000168496	FEN1	flap structure-specific endonuclease 1 [Source:HGNC Symbol;Acc:HGNC:3650]	protein_coding	33.03	46.4	37.56	39	0.48	0.46	0.43	ENSDARG00000011404	fen1	flap structure-specific endonuclease 1	protein_coding	69.19	71.19	81.97	74.12	0.95	0.89	0.97
3	2	ENSG00000185651	UBE2L3	ubiquitin conjugating enzyme E2 L3 [Source:HGNC Symbol;Acc:HGNC:12488]	protein_coding	30.73	48.65	37.7	39.02	0.43	0.49	0.43	ENSDARG00000027141	ube2l3b	ubiquitin-conjugating enzyme E2L 3b	protein_coding	87.81	72.47	96.76	85.68	1.12	0.91	1.08
3	2	ENSG00000152503	TRIM36	tripartite motif containing 36 [Source:HGNC Symbol;Acc:HGNC:16280]	protein_coding	10.26	51.1	56.58	39.31	-0.2	0.52	0.68	ENSDARG00000062794	trim36	tripartite motif containing 36	protein_coding	32.91	87.53	108.11	76.18	0.43	1.03	1.16
3	2	ENSG00000128534	LSM8	LSM8 homolog, U6 small nuclear RNA associated [Source:HGNC Symbol;Acc:HGNC:20471]	protein_coding	49.55	68.66	48.31	55.5	0.71	0.7	0.58	ENSDARG00000091656	lsm8	LSM8 homolog, U6 small nuclear RNA associated	protein_coding	56.66	92.09	102.46	83.73	0.81	1.07	1.12
3	3	ENSG00000211460	TSN	translin [Source:HGNC Symbol;Acc:HGNC:12379]	protein_coding	27.55	77.68	34.39	46.54	0.37	0.78	0.38	ENSDARG00000041830	tsn	translin	protein_coding	45.08	69.33	68.4	60.93	0.65	0.88	0.85
3	3	ENSG00000136536	2019-03-07	membrane associated ring-CH-type finger 7 [Source:HGNC Symbol;Acc:HGNC:17393]	protein_coding	40.14	70.72	63.75	58.2	0.59	0.72	0.75	ENSDARG00000057772	2019-03-07	membrane-associated ring finger (C3HC4) 7	protein_coding	26.63	50.48	57.97	45.03	0.29	0.66	0.73
3	3	ENSG00000197045	GMFB	glia maturation factor beta [Source:HGNC Symbol;Acc:HGNC:4373]	protein_coding	45.67	49.02	73.79	56.16	0.66	0.49	0.83	ENSDARG00000028327	gmfb	glia maturation factor, beta	protein_coding	56.4	53.55	80.52	63.49	0.81	0.7	0.96
3	3	ENSG00000159079	CFAP298	cilia and flagella associated protein 298 [Source:HGNC Symbol;Acc:HGNC:1301]	protein_coding	15.68	93.42	15.93	41.68	0.05	0.9	-0.08	ENSDARG00000035332	cfap298	cilia and flagella associated protein 298	protein_coding	40.16	54.13	53.83	49.38	0.57	0.71	0.68
3	3	ENSG00000148950	IMMP1L	inner mitochondrial membrane peptidase subunit 1 [Source:HGNC Symbol;Acc:HGNC:26317]	protein_coding	74.45	42.22	30.95	49.21	0.94	0.4	0.32	ENSDARG00000045935	immp1l	inner mitochondrial membrane peptidase subunit 1	protein_coding	46.73	33.18	46.22	42.04	0.68	0.38	0.58
3	3	ENSG00000169375	SIN3A	SIN3 transcription regulator family member A [Source:HGNC Symbol;Acc:HGNC:19353]	protein_coding	45.82	54.1	50.7	50.21	0.66	0.55	0.61	ENSDARG00000079716	sin3aa	SIN3 transcription regulator family member Aa	protein_coding	70.73	50.06	75.49	65.43	0.97	0.66	0.91
3	3	ENSG00000105011	ASF1B	anti-silencing function 1B histone chaperone [Source:HGNC Symbol;Acc:HGNC:20996]	protein_coding	61.01	50.13	34.99	48.71	0.83	0.5	0.39	ENSDARG00000043713	asf1bb	anti-silencing function 1Bb histone chaperone	protein_coding	48.2	57.87	66.02	57.36	0.7	0.75	0.82
3	3	ENSG00000153823	PID1	phosphotyrosine interaction domain containing 1 [Source:HGNC Symbol;Acc:HGNC:26084]	protein_coding	32.1	49.23	99.64	60.32	0.46	0.49	1.01	ENSDARG00000098984	pid1	phosphotyrosine interaction domain containing 1	protein_coding	57.15	55.13	42.25	51.51	0.82	0.72	0.52
3	3	ENSG00000140153	WDR20	WD repeat domain 20 [Source:HGNC Symbol;Acc:HGNC:19667]	protein_coding	39.07	57.55	96.08	64.23	0.57	0.59	0.99	ENSDARG00000079220	wdr20a	WD repeat domain 20a	protein_coding	67.11	55.55	71.18	64.61	0.93	0.73	0.87
3	3	ENSG00000109445	ZNF330	zinc finger protein 330 [Source:HGNC Symbol;Acc:HGNC:15462]	protein_coding	32.19	69.43	48.19	49.94	0.46	0.71	0.58	ENSDARG00000020494	znf330	zinc finger protein 330	protein_coding	56.77	41.08	41.66	46.5	0.82	0.52	0.51
3	3	ENSG00000101464	PIGU	phosphatidylinositol glycan anchor biosynthesis class U [Source:HGNC Symbol;Acc:HGNC:15791]	protein_coding	11.55	70.29	37.39	39.75	-0.13	0.72	0.43	ENSDARG00000075530	pigu	phosphatidylinositol glycan anchor biosynthesis, class U	protein_coding	36.75	42.6	51.09	43.48	0.51	0.55	0.65
3	3	ENSG00000155313	USP25	ubiquitin specific peptidase 25 [Source:HGNC Symbol;Acc:HGNC:12624]	protein_coding	67.96	60.64	58	62.2	0.89	0.62	0.69	ENSDARG00000012314	usp25	ubiquitin specific peptidase 25	protein_coding	32.38	42.06	51.54	42	0.42	0.54	0.65
3	3	ENSG00000171566	PLRG1	pleiotropic regulator 1 [Source:HGNC Symbol;Acc:HGNC:9089]	protein_coding	31.09	66.41	29.19	42.23	0.44	0.68	0.28	ENSDARG00000037283	plrg1	pleiotropic regulator 1	protein_coding	56.82	66.44	73.33	65.53	0.82	0.85	0.89
3	3	ENSG00000239264	TXNDC5	thioredoxin domain containing 5 [Source:HGNC Symbol;Acc:HGNC:21073]	protein_coding	21.05	94.01	48.6	54.55	0.22	0.9	0.58	ENSDARG00000009342	txndc5	thioredoxin domain containing 5	protein_coding	55.66	53.43	63.46	57.52	0.8	0.7	0.79
3	3	ENSG00000186591	UBE2H	ubiquitin conjugating enzyme E2 H [Source:HGNC Symbol;Acc:HGNC:12484]	protein_coding	32.35	65.23	33	43.53	0.46	0.67	0.35	ENSDARG00000000019	ube2h	ubiquitin-conjugating enzyme E2H (UBC8 homolog, yeast)	protein_coding	42.46	39.75	57.86	46.69	0.61	0.5	0.73
3	3	ENSG00000197771	MCMBP	minichromosome maintenance complex binding protein [Source:HGNC Symbol;Acc:HGNC:25782]	protein_coding	27.04	58.64	22.65	36.11	0.36	0.6	0.13	ENSDARG00000055314	mcmbp	minichromosome maintenance complex binding protein	protein_coding	49.08	54.14	76.48	59.9	0.71	0.71	0.92
3	3	ENSG00000099942	CRKL	CRK like proto-oncogene, adaptor protein [Source:HGNC Symbol;Acc:HGNC:2363]	protein_coding	63.48	59.97	42.97	55.47	0.85	0.62	0.51	ENSDARG00000028699	crkl	v-crk avian sarcoma virus CT10 oncogene homolog-like	protein_coding	31.72	39.44	47.08	39.41	0.41	0.5	0.59
3	3	ENSG00000170043	TRAPPC1	trafficking protein particle complex 1 [Source:HGNC Symbol;Acc:HGNC:19894]	protein_coding	28.32	44.68	59.77	44.26	0.39	0.43	0.71	ENSDARG00000039005	trappc1	trafficking protein particle complex 1	protein_coding	26.92	59.12	52.12	46.05	0.29	0.77	0.66
3	3	ENSG00000051596	THOC3	THO complex 3 [Source:HGNC Symbol;Acc:HGNC:19072]	protein_coding	72.61	65.71	34.13	57.48	0.93	0.67	0.37	ENSDARG00000056517	thoc3	THO complex 3	protein_coding	29.43	40.4	50.11	39.98	0.36	0.51	0.63
3	3	ENSG00000138434	ITPRID2	ITPR interacting domain containing 2 [Source:HGNC Symbol;Acc:HGNC:11319]	protein_coding	17.93	30.7	60.07	36.23	0.12	0.2	0.71	ENSDARG00000038938	itprid2	ITPR interacting domain containing 2	protein_coding	64.43	38.38	39.42	47.41	0.9	0.48	0.47
3	3	ENSG00000111711	GOLT1B	golgi transport 1B [Source:HGNC Symbol;Acc:HGNC:20175]	protein_coding	24.44	63.06	56.14	47.88	0.3	0.65	0.67	ENSDARG00000022795	golt1ba	golgi transport 1Ba	protein_coding	36.98	74.77	48.58	53.44	0.52	0.93	0.61
3	4	ENSG00000132313	MRPL35	mitochondrial ribosomal protein L35 [Source:HGNC Symbol;Acc:HGNC:14489]	protein_coding	67.27	38.28	43.19	49.58	0.89	0.34	0.51	ENSDARG00000070589	mrpl35	mitochondrial ribosomal protein L35	protein_coding	18.1	32.62	26.91	25.87	0.02	0.37	0.21
3	4	ENSG00000090054	SPTLC1	serine palmitoyltransferase long chain base subunit 1 [Source:HGNC Symbol;Acc:HGNC:11277]	protein_coding	33.36	41.29	45.4	40.02	0.48	0.38	0.54	ENSDARG00000042995	sptlc1	serine palmitoyltransferase, long chain base subunit 1	protein_coding	33.81	37.72	40.59	37.37	0.45	0.47	0.49
3	4	ENSG00000168300	PCMTD1	protein-L-isoaspartate (D-aspartate) O-methyltransferase domain containing 1 [Source:HGNC Symbol;Acc:HGNC:30483]	protein_coding	48.07	39.01	56.89	47.99	0.69	0.35	0.68	ENSDARG00000053152	pcmtd1	protein-L-isoaspartate (D-aspartate) O-methyltransferase domain containing 1	protein_coding	38.24	36.05	35.8	36.7	0.54	0.44	0.4
3	4	ENSG00000168952	STXBP6	syntaxin binding protein 6 [Source:HGNC Symbol;Acc:HGNC:19666]	protein_coding	36.72	68.19	62.25	55.72	0.54	0.7	0.73	ENSDARG00000088862	stxbp6	syntaxin binding protein 6 (amisyn)	protein_coding	36.42	31.05	42.21	36.56	0.5	0.34	0.52
3	4	ENSG00000138756	BMP2K	BMP2 inducible kinase [Source:HGNC Symbol;Acc:HGNC:18041]	protein_coding	17.77	59.5	43.27	40.18	0.12	0.61	0.52	ENSDARG00000020009	bmp2k	BMP2 inducible kinase	protein_coding	28.45	23.65	36.28	29.46	0.33	0.15	0.41
3	4	ENSG00000128245	YWHAH	tyrosine 3-monooxygenase/tryptophan 5-monooxygenase activation protein eta [Source:HGNC Symbol;Acc:HGNC:12853]	protein_coding	45.96	102.99	42.59	63.85	0.67	0.96	0.51	ENSDARG00000005560	ywhah	tyrosine 3-monooxygenase/tryptophan 5-monooxygenase activation protein, eta polypeptide	protein_coding	37.83	20.8	23.64	27.42	0.53	0.07	0.12
3	4	ENSG00000132842	AP3B1	adaptor related protein complex 3 subunit beta 1 [Source:HGNC Symbol;Acc:HGNC:566]	protein_coding	42.3	51.33	31.13	41.59	0.62	0.52	0.32	ENSDARG00000100082	ap3b1a	adaptor related protein complex 3 subunit beta 1a	protein_coding	34.01	33.1	29.3	32.14	0.46	0.38	0.27
3	4	ENSG00000183011	NAA38	N(alpha)-acetyltransferase 38, NatC auxiliary subunit [Source:HGNC Symbol;Acc:HGNC:28212]	protein_coding	26.71	78.05	27.93	44.23	0.35	0.78	0.26	ENSDARG00000099122	naa38	N(alpha)-acetyltransferase 38, NatC auxiliary subunit	protein_coding	38.9	24.78	27.1	30.26	0.55	0.18	0.21
3	4	ENSG00000164253	WDR41	WD repeat domain 41 [Source:HGNC Symbol;Acc:HGNC:25601]	protein_coding	25.52	74.85	45.52	48.63	0.33	0.76	0.55	ENSDARG00000009851	wdr41	WD repeat domain 41	protein_coding	18.97	36.86	52.36	36.06	0.05	0.45	0.66
3	4	ENSG00000130741	EIF2S3	eukaryotic translation initiation factor 2 subunit gamma [Source:HGNC Symbol;Acc:HGNC:3267]	protein_coding	37.69	28.38	40.38	35.48	0.55	0.15	0.47	ENSDARG00000008292	eif2s3	eukaryotic translation initiation factor 2, subunit 3 gamma	protein_coding	18.39	27.5	43.13	29.67	0.03	0.25	0.53
3	4	ENSG00000061676	NCKAP1	NCK associated protein 1 [Source:HGNC Symbol;Acc:HGNC:7666]	protein_coding	17.49	48.79	44.54	36.94	0.11	0.49	0.53	ENSDARG00000060853	nckap1	NCK-associated protein 1	protein_coding	35.08	41.11	21.12	32.44	0.48	0.52	0.04
3	4	ENSG00000143033	MTF2	metal response element binding transcription factor 2 [Source:HGNC Symbol;Acc:HGNC:29535]	protein_coding	14.28	30.28	59.62	34.73	-0.01	0.19	0.71	ENSDARG00000005590	mtf2	metal response element binding transcription factor 2	protein_coding	35.07	30.16	41.94	35.72	0.48	0.32	0.51
3	4	ENSG00000215301	DDX3X	DEAD-box helicase 3 X-linked [Source:HGNC Symbol;Acc:HGNC:2745]	protein_coding	25.74	64.59	62.62	50.98	0.33	0.66	0.74	ENSDARG00000020573	ddx3xa	DEAD-box helicase 3 X-linked a	protein_coding	35.66	28.72	32.5	32.29	0.49	0.28	0.34
3	4	ENSG00000123130	ACOT9	acyl-CoA thioesterase 9 [Source:HGNC Symbol;Acc:HGNC:17152]	protein_coding	21.92	51.39	40.35	37.89	0.24	0.52	0.47	ENSDARG00000058352	acot9.1	acyl-CoA thioesterase 9, tandem duplicate 1	protein_coding	20.32	32.55	27.25	26.71	0.1	0.37	0.22
3	4	ENSG00000111802	TDP2	tyrosyl-DNA phosphodiesterase 2 [Source:HGNC Symbol;Acc:HGNC:17768]	protein_coding	48.14	28.83	44.32	40.43	0.69	0.16	0.53	ENSDARG00000035954	tdp2b	tyrosyl-DNA phosphodiesterase 2b	protein_coding	31.51	26.79	39.6	32.64	0.4	0.24	0.47
3	4	ENSG00000104408	EIF3E	eukaryotic translation initiation factor 3 subunit E [Source:HGNC Symbol;Acc:HGNC:3277]	protein_coding	24.51	47.8	32.61	34.97	0.3	0.47	0.35	ENSDARG00000002549	eif3eb	eukaryotic translation initiation factor 3, subunit E, b	protein_coding	28.08	22.72	32.32	27.71	0.32	0.12	0.33
3	4	ENSG00000108468	CBX1	chromobox 1 [Source:HGNC Symbol;Acc:HGNC:1551]	protein_coding	13.59	152.25	24.15	63.33	-0.04	1.2	0.17	ENSDARG00000054442	cbx1b	chromobox homolog 1b (HP1 beta homolog Drosophila)	protein_coding	53.73	32.95	22.77	36.48	0.78	0.38	0.09
3	4	ENSG00000083799	CYLD	CYLD lysine 63 deubiquitinase [Source:HGNC Symbol;Acc:HGNC:2584]	protein_coding	57.65	45.51	36.8	46.65	0.8	0.44	0.42	ENSDARG00000060058	cylda	cylindromatosis (turban tumor syndrome), a	protein_coding	34.61	21.85	21.74	26.07	0.47	0.1	0.06
3	4	ENSG00000026297	RNASET2	ribonuclease T2 [Source:HGNC Symbol;Acc:HGNC:21686]	protein_coding	23.52	80.7	41.82	48.68	0.28	0.8	0.5	ENSDARG00000036282	rnaset2	ribonuclease T2	protein_coding	28.5	27.42	28.36	28.09	0.33	0.25	0.24
3	4	ENSG00000134901	KDELC1	KDEL motif containing 1 [Source:HGNC Symbol;Acc:HGNC:19350]	protein_coding	70.53	15.14	27.62	37.76	0.91	-0.25	0.25	ENSDARG00000031971	kdelc1	KDEL (Lys-Asp-Glu-Leu) containing 1	protein_coding	14.43	40.49	39.01	31.31	-0.14	0.51	0.46
3	4	ENSG00000125304	TM9SF2	transmembrane 9 superfamily member 2 [Source:HGNC Symbol;Acc:HGNC:11865]	protein_coding	10.94	78.17	80.31	56.47	-0.16	0.78	0.88	ENSDARG00000003866	tm9sf2	transmembrane 9 superfamily member 2	protein_coding	35.58	24.87	24.3	28.25	0.49	0.19	0.14
3	4	ENSG00000153989	NUS1	NUS1, dehydrodolichyl diphosphate synthase subunit [Source:HGNC Symbol;Acc:HGNC:21042]	protein_coding	53.97	50.22	82.51	62.23	0.76	0.51	0.9	ENSDARG00000027813	nus1	NUS1, dehydrodolichyl diphosphate synthase subunit	protein_coding	34.41	27.48	42.42	34.77	0.46	0.25	0.52
3	4	ENSG00000130559	CAMSAP1	calmodulin regulated spectrin associated protein 1 [Source:HGNC Symbol;Acc:HGNC:19946]	protein_coding	36.15	34.86	36.59	35.87	0.53	0.28	0.42	ENSDARG00000035122	camsap1b	calmodulin regulated spectrin-associated protein 1b	protein_coding	28.68	29.68	32.67	30.34	0.34	0.3	0.34
3	4	ENSG00000000419	DPM1	dolichyl-phosphate mannosyltransferase subunit 1, catalytic [Source:HGNC Symbol;Acc:HGNC:3005]	protein_coding	49.59	42.5	65.57	52.55	0.71	0.4	0.76	ENSDARG00000057011	dpm1	dolichyl-phosphate mannosyltransferase polypeptide 1, catalytic subunit	protein_coding	37.15	40.71	29.23	35.7	0.52	0.52	0.26
3	5	ENSG00000178982	EIF3K	eukaryotic translation initiation factor 3 subunit K [Source:HGNC Symbol;Acc:HGNC:24656]	protein_coding	48.71	46.67	83.78	59.72	0.7	0.46	0.91	ENSDARG00000068289	eif3k	eukaryotic translation initiation factor 3, subunit K	protein_coding	13.85	31.84	23.14	22.95	-0.17	0.35	0.1
3	5	ENSG00000062650	WAPL	WAPL cohesin release factor [Source:HGNC Symbol;Acc:HGNC:23293]	protein_coding	37.39	32.14	50.04	39.86	0.55	0.23	0.6	ENSDARG00000044144	wapla	WAPL cohesin release factor a	protein_coding	26.27	22.17	25.65	24.7	0.28	0.11	0.17
3	5	ENSG00000203965	EFCAB7	EF-hand calcium binding domain 7 [Source:HGNC Symbol;Acc:HGNC:29379]	protein_coding	51.36	33.82	35.78	40.32	0.73	0.26	0.4	ENSDARG00000020279	efcab7	EF-hand calcium binding domain 7	protein_coding	24.92	25.94	25.96	25.61	0.24	0.21	0.18
3	5	ENSG00000219200	RNASEK	ribonuclease K [Source:HGNC Symbol;Acc:HGNC:33911]	protein_coding	38.8	54.06	35.75	42.87	0.57	0.55	0.4	ENSDARG00000104458	rnasekb	ribonuclease, RNase K b	protein_coding	12.95	17.42	24.55	18.31	-0.22	-0.05	0.14
3	5	ENSG00000081154	PCNP	PEST proteolytic signal containing nuclear protein [Source:HGNC Symbol;Acc:HGNC:30023]	protein_coding	9.95	57.03	98.41	55.13	-0.22	0.59	1	ENSDARG00000037713	pcnp	PEST proteolytic signal containing nuclear protein	protein_coding	17.68	20.66	19.68	19.34	0	0.06	-0.01
3	5	ENSG00000123545	NDUFAF4	NADH:ubiquinone oxidoreductase complex assembly factor 4 [Source:HGNC Symbol;Acc:HGNC:21034]	protein_coding	54.85	76.85	32.73	54.81	0.77	0.77	0.35	ENSDARG00000077859	ndufaf4	NADH:ubiquinone oxidoreductase complex assembly factor 4	protein_coding	11.27	20.15	21.38	17.6	-0.32	0.04	0.05
3	5	ENSG00000165209	STRBP	spermatid perinuclear RNA binding protein [Source:HGNC Symbol;Acc:HGNC:16462]	protein_coding	27.84	40.65	43.76	37.42	0.38	0.37	0.52	ENSDARG00000021455	strbp	spermatid perinuclear RNA binding protein	protein_coding	19.33	25.35	27.8	24.16	0.06	0.2	0.23
3	5	ENSG00000145293	ENOPH1	enolase-phosphatase 1 [Source:HGNC Symbol;Acc:HGNC:24599]	protein_coding	31.18	37.42	73.33	47.31	0.44	0.32	0.83	ENSDARG00000026198	enoph1	enolase-phosphatase 1	protein_coding	24.51	22.47	24.41	23.8	0.23	0.12	0.14
3	5	ENSG00000100601	ALKBH1	alkB homolog 1, histone H2A dioxygenase [Source:HGNC Symbol;Acc:HGNC:17911]	protein_coding	52.9	43.22	60.88	52.33	0.75	0.41	0.72	ENSDARG00000071164	alkbh1	alkB homolog 1, histone H2A dioxygenase	protein_coding	35.79	21.96	10.83	22.86	0.49	0.1	-0.42
3	5	ENSG00000104047	DTWD1	DTW domain containing 1 [Source:HGNC Symbol;Acc:HGNC:30926]	protein_coding	20.54	31.21	52.82	34.86	0.2	0.21	0.63	ENSDARG00000111509	dtwd1	DTW domain containing 1	protein_coding	14.47	20.6	18.85	17.98	-0.14	0.06	-0.04
3	5	ENSG00000075151	EIF4G3	eukaryotic translation initiation factor 4 gamma 3 [Source:HGNC Symbol;Acc:HGNC:3298]	protein_coding	33.39	55.35	34.97	41.24	0.48	0.57	0.39	ENSDARG00000077215	eif4g3a	eukaryotic translation initiation factor 4 gamma, 3a	protein_coding	18.65	23.85	25.15	22.55	0.04	0.16	0.16
3	5	ENSG00000143612	C1orf43	chromosome 1 open reading frame 43 [Source:HGNC Symbol;Acc:HGNC:29876]	protein_coding	57.36	76.66	48.94	60.99	0.79	0.77	0.59	ENSDARG00000055613	zgc:123238	zgc:123238	protein_coding	21.61	24.38	26.31	24.1	0.14	0.17	0.19
3	5	ENSG00000039560	RAI14	retinoic acid induced 14 [Source:HGNC Symbol;Acc:HGNC:14873]	protein_coding	38.38	43.09	32.99	38.15	0.56	0.41	0.35	ENSDARG00000039974	rai14	retinoic acid induced 14	protein_coding	29	18.54	16.59	21.38	0.34	-0.01	-0.12
3	5	ENSG00000164944	VIRMA	vir like m6A methyltransferase associated [Source:HGNC Symbol;Acc:HGNC:24500]	protein_coding	16.66	55.35	41.61	37.87	0.08	0.57	0.49	ENSDARG00000075824	virma	vir like m6A methyltransferase associated	protein_coding	26.13	20.39	20.52	22.35	0.27	0.05	0.02
3	5	ENSG00000198954	KIF1BP	KIF1 binding protein [Source:HGNC Symbol;Acc:HGNC:23419]	protein_coding	19.02	72.89	18.77	36.89	0.16	0.74	0.02	ENSDARG00000062053	kif1bp	kif1 binding protein	protein_coding	14.55	22.07	18.47	18.36	-0.14	0.11	-0.05
3	5	ENSG00000106415	GLCCI1	glucocorticoid induced 1 [Source:HGNC Symbol;Acc:HGNC:18713]	protein_coding	10.7	53.44	46.75	36.97	-0.17	0.54	0.56	ENSDARG00000008503	glcci1a	glucocorticoid induced 1a	protein_coding	22.43	20.12	15.22	19.26	0.17	0.04	-0.18
3	5	ENSG00000128789	PSMG2	proteasome assembly chaperone 2 [Source:HGNC Symbol;Acc:HGNC:24929]	protein_coding	18.25	78.87	25.26	40.8	0.13	0.79	0.2	ENSDARG00000035987	psmg2	proteasome (prosome, macropain) assembly chaperone 2	protein_coding	17.24	20.71	17.25	18.4	-0.02	0.06	-0.1
3	6	ENSG00000182168	UNC5C	unc-5 netrin receptor C [Source:HGNC Symbol;Acc:HGNC:12569]	protein_coding	47.64	47.28	36.08	43.67	0.69	0.47	0.41	ENSDARG00000087341	unc5c	unc-5 netrin receptor C	protein_coding	19.78	15.97	10.89	15.55	0.08	-0.11	-0.41
3	6	ENSG00000185049	NELFA	negative elongation factor complex member A [Source:HGNC Symbol;Acc:HGNC:12768]	protein_coding	48.37	31.98	37.08	39.14	0.7	0.22	0.42	ENSDARG00000061411	nelfa	negative elongation factor complex member A	protein_coding	15	17.46	7.03	13.16	-0.12	-0.05	-0.71
3	6	ENSG00000137601	NEK1	NIMA related kinase 1 [Source:HGNC Symbol;Acc:HGNC:7744]	protein_coding	55.92	50.38	86.11	64.14	0.78	0.51	0.92	ENSDARG00000022350	nek1	NIMA-related kinase 1	protein_coding	10.29	9.64	18.17	12.7	-0.38	-0.45	-0.06
3	6	ENSG00000075975	MKRN2	makorin ring finger protein 2 [Source:HGNC Symbol;Acc:HGNC:7113]	protein_coding	51.78	48.73	56.03	52.18	0.74	0.49	0.67	ENSDARG00000007630	mkrn2	makorin, ring finger protein, 2	protein_coding	9.83	14.28	16.05	13.39	-0.41	-0.19	-0.15
3	6	ENSG00000129083	COPB1	coatomer protein complex subunit beta 1 [Source:HGNC Symbol;Acc:HGNC:2231]	protein_coding	76.48	42.6	42.73	53.94	0.96	0.4	0.51	ENSDARG00000056557	copb1	coatomer protein complex, subunit beta 1	protein_coding	17.17	10.6	14.17	13.98	-0.02	-0.39	-0.23
3	6	ENSG00000117153	KLHL12	kelch like family member 12 [Source:HGNC Symbol;Acc:HGNC:19360]	protein_coding	33.06	91.06	57.24	60.45	0.48	0.88	0.68	ENSDARG00000112728	KLHL12	kelch like family member 12	protein_coding	9.53	16.74	13.28	13.18	-0.43	-0.08	-0.28
3	6	ENSG00000128708	HAT1	histone acetyltransferase 1 [Source:HGNC Symbol;Acc:HGNC:4821]	protein_coding	40.61	61.04	37.58	46.41	0.59	0.63	0.43	ENSDARG00000034916	hat1	histone acetyltransferase 1	protein_coding	13.17	14.65	21.23	16.35	-0.21	-0.17	0.04
3	6	ENSG00000180228	PRKRA	protein activator of interferon induced protein kinase EIF2AK2 [Source:HGNC Symbol;Acc:HGNC:9438]	protein_coding	10.98	92.89	79.03	60.96	-0.16	0.89	0.87	ENSDARG00000076718	prkra	protein kinase, interferon-inducible double stranded RNA dependent activator	protein_coding	9.98	11.96	20.59	14.18	-0.4	-0.31	0.02
3	6	ENSG00000132305	IMMT	inner membrane mitochondrial protein [Source:HGNC Symbol;Acc:HGNC:6047]	protein_coding	16.41	85.92	21.46	41.26	0.07	0.84	0.1	ENSDARG00000102874	immt	inner membrane protein, mitochondrial (mitofilin)	protein_coding	16.33	14.03	19.05	16.47	-0.06	-0.2	-0.03
3	6	ENSG00000135597	REPS1	RALBP1 associated Eps domain containing 1 [Source:HGNC Symbol;Acc:HGNC:15578]	protein_coding	48.86	37.91	25.2	37.32	0.7	0.33	0.19	ENSDARG00000002877	reps1	RALBP1 associated Eps domain containing 1	protein_coding	10.42	14.72	13.2	12.78	-0.37	-0.17	-0.28
3	6	ENSG00000087502	ERGIC2	ERGIC and golgi 2 [Source:HGNC Symbol;Acc:HGNC:30208]	protein_coding	37.33	74.13	67.85	59.77	0.55	0.75	0.78	ENSDARG00000051936	ergic2	ERGIC and golgi 2	protein_coding	19.72	14.5	17.56	17.26	0.07	-0.18	-0.09
3	6	ENSG00000109458	GAB1	GRB2 associated binding protein 1 [Source:HGNC Symbol;Acc:HGNC:4066]	protein_coding	24.31	52.59	59.91	45.6	0.3	0.53	0.71	ENSDARG00000037018	gab1	GRB2-associated binding protein 1	protein_coding	8.25	14.69	15.7	12.88	-0.54	-0.17	-0.16
3	6	ENSG00000065882	TBC1D1	TBC1 domain family member 1 [Source:HGNC Symbol;Acc:HGNC:11578]	protein_coding	27.92	95.58	63.21	62.23	0.38	0.91	0.74	ENSDARG00000062081	tbc1d1	TBC1 (tre-2/USP6, BUB2, cdc16) domain family, member 1	protein_coding	13.66	9.74	13.75	12.38	-0.18	-0.45	-0.25
3	6	ENSG00000116044	NFE2L2	nuclear factor, erythroid 2 like 2 [Source:HGNC Symbol;Acc:HGNC:7782]	protein_coding	13.38	85.22	23.59	40.73	-0.05	0.84	0.16	ENSDARG00000042824	nfe2l2a	nuclear factor, erythroid 2-like 2a	protein_coding	14.9	12.64	10.75	12.76	-0.12	-0.27	-0.42
3	7	ENSG00000159322	ADPGK	ADP dependent glucokinase [Source:HGNC Symbol;Acc:HGNC:25250]	protein_coding	25.89	102.84	42.33	57.02	0.34	0.96	0.5	ENSDARG00000063525	adpgk	ADP-dependent glucokinase	protein_coding	3.05	6.45	15.05	8.18	-1.23	-0.72	-0.19
3	7	ENSG00000213585	VDAC1	voltage dependent anion channel 1 [Source:HGNC Symbol;Acc:HGNC:12669]	protein_coding	13.4	120.42	59.28	64.37	-0.04	1.05	0.7	ENSDARG00000045132	vdac1	voltage-dependent anion channel 1	protein_coding	12.12	9.04	11.4	10.85	-0.27	-0.5	-0.38
3	7	ENSG00000064933	PMS1	PMS1 homolog 1, mismatch repair system component [Source:HGNC Symbol;Acc:HGNC:9121]	protein_coding	26.46	91.01	75.42	64.3	0.35	0.88	0.85	ENSDARG00000000476	pms1	PMS1 homolog 1, mismatch repair system component	protein_coding	13.92	8.83	7.75	10.16	-0.17	-0.51	-0.65
3	7	ENSG00000132405	TBC1D14	TBC1 domain family member 14 [Source:HGNC Symbol;Acc:HGNC:29246]	protein_coding	26.93	37.39	56.03	40.12	0.36	0.32	0.67	ENSDARG00000003520	tbc1d14	TBC1 domain family, member 14	protein_coding	9.59	5.63	12.26	9.16	-0.43	-0.82	-0.33
3	7	ENSG00000130706	ADRM1	adhesion regulating molecule 1 [Source:HGNC Symbol;Acc:HGNC:15759]	protein_coding	25.71	37.13	50.01	37.62	0.33	0.32	0.6	ENSDARG00000058560	adrm1	adhesion regulating molecule 1	protein_coding	11.4	7.39	9.73	9.51	-0.31	-0.63	-0.49
3	7	ENSG00000128915	ICE2	interactor of little elongation complex ELL subunit 2 [Source:HGNC Symbol;Acc:HGNC:29885]	protein_coding	70.21	53.36	65.55	63.04	0.91	0.54	0.76	ENSDARG00000086670	ice2	interactor of little elongator complex ELL subunit 2	protein_coding	9.38	12.09	9.22	10.23	-0.45	-0.3	-0.53
3	7	ENSG00000118496	FBXO30	F-box protein 30 [Source:HGNC Symbol;Acc:HGNC:15600]	protein_coding	33.34	21.56	52.13	35.68	0.48	-0.02	0.63	ENSDARG00000058561	fbxo30a	F-box protein 30a	protein_coding	2.98	12.36	10.93	8.76	-1.25	-0.29	-0.41
3	7	ENSG00000075420	FNDC3B	fibronectin type III domain containing 3B [Source:HGNC Symbol;Acc:HGNC:24670]	protein_coding	31.48	97.57	62.08	63.71	0.45	0.92	0.73	ENSDARG00000078179	fndc3ba	fibronectin type III domain containing 3Ba	protein_coding	10.03	9.12	7.27	8.81	-0.4	-0.49	-0.69
3	7	ENSG00000196950	SLC39A10	solute carrier family 39 member 10 [Source:HGNC Symbol;Acc:HGNC:20861]	protein_coding	7.66	65.04	43.78	38.83	-0.37	0.67	0.52	ENSDARG00000005823	slc39a10	solute carrier family 39 (zinc transporter), member 10	protein_coding	5.84	11.25	15.23	10.77	-0.78	-0.35	-0.18
3	7	ENSG00000141367	CLTC	clathrin heavy chain [Source:HGNC Symbol;Acc:HGNC:2092]	protein_coding	42.98	34.13	43.31	40.14	0.63	0.26	0.52	ENSDARG00000090716	cltcb	clathrin, heavy chain b (Hc)	protein_coding	6.82	11.22	6.95	8.33	-0.67	-0.35	-0.72
3	7	ENSG00000119487	MAPKAP1	mitogen-activated protein kinase associated protein 1 [Source:HGNC Symbol;Acc:HGNC:18752]	protein_coding	36.65	59.74	77.47	57.95	0.54	0.61	0.86	ENSDARG00000091777	mapkap1	mitogen-activated protein kinase associated protein 1	protein_coding	14.04	5.55	7.28	8.96	-0.16	-0.82	-0.69
3	7	ENSG00000175198	PCCA	propionyl-CoA carboxylase subunit alpha [Source:HGNC Symbol;Acc:HGNC:8653]	protein_coding	79.78	26.4	29.33	45.17	0.98	0.1	0.28	ENSDARG00000028982	pcca	propionyl-CoA carboxylase subunit alpha	protein_coding	7.68	11.13	17.01	11.94	-0.59	-0.36	-0.11
3	7	ENSG00000082516	GEMIN5	gem nuclear organelle associated protein 5 [Source:HGNC Symbol;Acc:HGNC:20043]	protein_coding	45.46	28.92	45	39.79	0.66	0.16	0.54	ENSDARG00000079257	gemin5	gem (nuclear organelle) associated protein 5	protein_coding	5.48	13.55	12.82	10.62	-0.82	-0.22	-0.3
3	8	ENSG00000115539	PDCL3	phosducin like 3 [Source:HGNC Symbol;Acc:HGNC:28860]	protein_coding	33.18	86.34	11.08	43.53	0.48	0.85	-0.29	ENSDARG00000100651	PDCL3	phosducin like 3	protein_coding	6.81	8.83	2.55	6.06	-0.67	-0.51	-1.41
3	8	ENSG00000119523	ALG2	ALG2, alpha-1,3/1,6-mannosyltransferase [Source:HGNC Symbol;Acc:HGNC:23159]	protein_coding	71.95	18.83	48.24	46.34	0.92	-0.11	0.58	ENSDARG00000070399	alg2	asparagine-linked glycosylation 2 (alpha-1,3-mannosyltransferase)	protein_coding	4.98	4.2	8.6	5.92	-0.89	-1.01	-0.57
3	8	ENSG00000124279	FASTKD3	FAST kinase domains 3 [Source:HGNC Symbol;Acc:HGNC:28758]	protein_coding	30.07	54.82	24.15	36.34	0.42	0.56	0.17	ENSDARG00000100440	fastkd3	FAST kinase domains 3	protein_coding	4.52	11.14	8.34	8	-0.96	-0.36	-0.6
3	8	ENSG00000169087	HSPBAP1	HSPB1 associated protein 1 [Source:HGNC Symbol;Acc:HGNC:16389]	protein_coding	68	52.32	47.9	56.07	0.89	0.53	0.58	ENSDARG00000033771	hspbap1	hspb associated protein 1	protein_coding	8.05	5.61	8.07	7.24	-0.55	-0.82	-0.62
3	8	ENSG00000071994	PDCD2	programmed cell death 2 [Source:HGNC Symbol;Acc:HGNC:8762]	protein_coding	56.24	38.46	40.85	45.18	0.78	0.34	0.48	ENSDARG00000007892	pdcd2	programmed cell death 2	protein_coding	2.91	8.81	7.84	6.52	-1.27	-0.51	-0.64
3	8	ENSG00000012660	ELOVL5	ELOVL fatty acid elongase 5 [Source:HGNC Symbol;Acc:HGNC:21308]	protein_coding	19.27	54.31	54.21	42.6	0.17	0.56	0.65	ENSDARG00000004979	elovl5	ELOVL fatty acid elongase 5	protein_coding	7.77	6.94	5.82	6.84	-0.58	-0.67	-0.84
3	8	ENSG00000005812	FBXL3	F-box and leucine rich repeat protein 3 [Source:HGNC Symbol;Acc:HGNC:13599]	protein_coding	11.28	37.65	61.19	36.71	-0.14	0.33	0.72	ENSDARG00000103505	fbxl3a	F-box and leucine-rich repeat protein 3a	protein_coding	8.77	5.53	5.69	6.67	-0.49	-0.83	-0.86
3	8	ENSG00000107951	MTPAP	mitochondrial poly(A) polymerase [Source:HGNC Symbol;Acc:HGNC:25532]	protein_coding	46.67	38.01	78.58	54.42	0.68	0.33	0.87	ENSDARG00000076155	mtpap	mitochondrial poly(A) polymerase	protein_coding	10.31	6.86	3.83	7	-0.38	-0.68	-1.13
3	8	ENSG00000128654	MTX2	metaxin 2 [Source:HGNC Symbol;Acc:HGNC:7506]	protein_coding	62.19	54.51	68.96	61.89	0.84	0.56	0.79	ENSDARG00000029415	mtx2	metaxin 2	protein_coding	5.94	10.72	5.53	7.4	-0.77	-0.38	-0.88
3	8	ENSG00000255529	POLR2M	RNA polymerase II subunit M [Source:HGNC Symbol;Acc:HGNC:14862]	protein_coding	39.79	89.24	44.18	57.74	0.58	0.87	0.53	ENSDARG00000074968	polr2m	RNA polymerase II subunit M	protein_coding	2.29	5.86	10.34	6.16	-1.43	-0.79	-0.45
3	8	ENSG00000104321	TRPA1	transient receptor potential cation channel subfamily A member 1 [Source:HGNC Symbol;Acc:HGNC:497]	protein_coding	29.18	33.56	41.62	34.79	0.4	0.25	0.49	ENSDARG00000031875	trpa1b	transient receptor potential cation channel, subfamily A, member 1b	protein_coding	6.75	5.53	5.01	5.76	-0.68	-0.83	-0.94
3	9	ENSG00000080824	HSP90AA1	heat shock protein 90 alpha family class A member 1 [Source:HGNC Symbol;Acc:HGNC:5253]	protein_coding	31.18	33.14	51.31	38.54	0.44	0.24	0.62	ENSDARG00000024746	hsp90aa1.2	heat shock protein 90, alpha (cytosolic), class A member 1, tandem duplicate 2	protein_coding	5.38	3.9	4.68	4.65	-0.84	-1.06	-0.99
3	9	ENSG00000128731	HERC2	HECT and RLD domain containing E3 ubiquitin protein ligase 2 [Source:HGNC Symbol;Acc:HGNC:4868]	protein_coding	73.45	33.61	18.01	41.69	0.94	0.25	-0.01	ENSDARG00000073841	herc2	HECT and RLD domain containing E3 ubiquitin protein ligase 2	protein_coding	3.23	5.96	2.98	4.06	-1.19	-0.78	-1.3
3	9	ENSG00000198818	SFT2D1	SFT2 domain containing 1 [Source:HGNC Symbol;Acc:HGNC:21102]	protein_coding	47.07	41.17	58.32	48.86	0.68	0.38	0.69	ENSDARG00000007362	sft2d1	SFT2 domain containing 1	protein_coding	6.98	3.24	5.12	5.11	-0.65	-1.19	-0.93
3	9	ENSG00000104635	SLC39A14	solute carrier family 39 member 14 [Source:HGNC Symbol;Acc:HGNC:20858]	protein_coding	51.19	47.9	32.94	44.01	0.73	0.48	0.35	ENSDARG00000102387	slc39a14	solute carrier family 39 (zinc transporter), member 14	protein_coding	5.22	4.42	3.33	4.32	-0.86	-0.98	-1.22
3	9	ENSG00000135931	ARMC9	armadillo repeat containing 9 [Source:HGNC Symbol;Acc:HGNC:20730]	protein_coding	28.14	60.18	70.38	52.9	0.38	0.62	0.8	ENSDARG00000087299	armc9	armadillo repeat containing 9	protein_coding	4.68	1.78	5.54	4	-0.93	-1.59	-0.88
3	9	ENSG00000121039	RDH10	retinol dehydrogenase 10 [Source:HGNC Symbol;Acc:HGNC:19975]	protein_coding	19.6	37.71	48.7	35.34	0.18	0.33	0.59	ENSDARG00000058730	rdh10a	retinol dehydrogenase 10a	protein_coding	4.85	8.39	1.51	4.92	-0.91	-0.55	-1.77
3	9	ENSG00000004766	VPS50	VPS50, EARP/GARPII complex subunit [Source:HGNC Symbol;Acc:HGNC:25956]	protein_coding	46.84	36.81	31.55	38.4	0.68	0.31	0.33	ENSDARG00000002880	vps50	VPS50 EARP/GARPII complex subunit	protein_coding	7.83	2.9	5.24	5.32	-0.57	-1.26	-0.91
3	9	ENSG00000180448	ARHGAP45	Rho GTPase activating protein 45 [Source:HGNC Symbol;Acc:HGNC:17102]	protein_coding	43.62	66.98	55.4	55.33	0.64	0.69	0.66	ENSDARG00000052496	hmha1a	histocompatibility (minor) HA-1 a	protein_coding	1.07	2.77	6.11	3.32	-1.97	-1.29	-0.81
3	9	ENSG00000131375	CAPN7	calpain 7 [Source:HGNC Symbol;Acc:HGNC:1484]	protein_coding	25.92	66.44	70.51	54.29	0.34	0.68	0.81	ENSDARG00000102987	capn7	calpain 7	protein_coding	9.68	2.85	3.27	5.27	-0.42	-1.27	-1.24
3	10	ENSG00000177868	SVBP	small vasohibin binding protein [Source:HGNC Symbol;Acc:HGNC:29204]	protein_coding	54.54	74.69	39.56	56.26	0.77	0.75	0.46	ENSDARG00000102305	svbp	small vasohibin binding protein	protein_coding	2.21	3.53	2.08	2.61	-1.46	-1.13	-1.55
3	10	ENSG00000004059	ARF5	ADP ribosylation factor 5 [Source:HGNC Symbol;Acc:HGNC:658]	protein_coding	31.57	56.23	39.76	42.52	0.45	0.58	0.47	ENSDARG00000045989	arf4a	ADP-ribosylation factor 4a	protein_coding	2.65	3.85	2.46	2.99	-1.33	-1.07	-1.43
3	10	ENSG00000172765	TMCC1	transmembrane and coiled-coil domain family 1 [Source:HGNC Symbol;Acc:HGNC:29116]	protein_coding	40.81	31.49	34.2	35.5	0.6	0.21	0.38	ENSDARG00000076747	TMCC1	transmembrane and coiled-coil domain family 1	protein_coding	1.74	1.56	1.75	1.68	-1.63	-1.68	-1.66
3	10	ENSG00000004766	VPS50	VPS50, EARP/GARPII complex subunit [Source:HGNC Symbol;Acc:HGNC:25956]	protein_coding	46.84	36.81	31.55	38.4	0.68	0.31	0.33	ENSDARG00000096912	vps50	VPS50 EARP/GARPII complex subunit	protein_coding	1.96	3.09	1.38	2.14	-1.54	-1.22	-1.83
3	10	ENSG00000138078	PREPL	prolyl endopeptidase like [Source:HGNC Symbol;Acc:HGNC:30228]	protein_coding	7.58	60.29	44.41	37.43	-0.37	0.62	0.53	ENSDARG00000017853	prepl	prolyl endopeptidase like	protein_coding	1.05	2.83	3.5	2.46	-1.98	-1.28	-1.19
3	10	ENSG00000114423	CBLB	Cbl proto-oncogene B [Source:HGNC Symbol;Acc:HGNC:1542]	protein_coding	49.2	16.43	41.21	35.61	0.71	-0.2	0.49	ENSDARG00000015199	cblb	Cbl proto-oncogene B, E3 ubiquitin protein ligase	protein_coding	3.41	2.22	1.98	2.54	-1.15	-1.44	-1.58
3	10	ENSG00000116273	PHF13	PHD finger protein 13 [Source:HGNC Symbol;Acc:HGNC:22983]	protein_coding	45.4	75.14	64.54	61.7	0.66	0.76	0.75	ENSDARG00000102023	phf13	PHD finger protein 13	protein_coding	1	3.66	2.53	2.39	-2.01	-1.11	-1.41
3	11	ENSG00000173432	SAA1	serum amyloid A1 [Source:HGNC Symbol;Acc:HGNC:10513]	protein_coding	48.48	45.15	35.15	42.92	0.7	0.44	0.39	ENSDARG00000045999	saa	serum amyloid A1	protein_coding	N\A	N\A	N\A	N\A	N\A	N\A	N\A
3	11	ENSG00000004059	ARF5	ADP ribosylation factor 5 [Source:HGNC Symbol;Acc:HGNC:658]	protein_coding	31.57	56.23	39.76	42.52	0.45	0.58	0.47	ENSDARG00000100339	arf4b	ADP ribosylation factor 5	protein_coding	N\A	N\A	N\A	N\A	N\A	N\A	N\A
3	11	ENSG00000004059	ARF5	ADP ribosylation factor 5 [Source:HGNC Symbol;Acc:HGNC:658]	protein_coding	31.57	56.23	39.76	42.52	0.45	0.58	0.47	ENSDARG00000103858	arf4a	ADP ribosylation factor 5	protein_coding	N\A	N\A	N\A	N\A	N\A	N\A	N\A
3	11	ENSG00000163399	ATP1A1	ATPase Na+/K+ transporting subunit alpha 1 [Source:HGNC Symbol;Acc:HGNC:799]	protein_coding	43.32	82.86	63.14	63.1	0.63	0.82	0.74	ENSDARG00000040252	atp1a1a.5	ATPase Na+/K+ transporting subunit alpha 1	protein_coding	N\A	N\A	N\A	N\A	N\A	N\A	N\A
3	11	ENSG00000164484	TMEM200A	transmembrane protein 200A [Source:HGNC Symbol;Acc:HGNC:21075]	protein_coding	51.48	45.53	83.1	60.04	0.73	0.44	0.9	ENSDARG00000031540	tmem200a	transmembrane protein 200A	protein_coding	N\A	N\A	N\A	N\A	N\A	N\A	N\A
3	11	ENSG00000163159	VPS72	vacuolar protein sorting 72 homolog [Source:HGNC Symbol;Acc:HGNC:11644]	protein_coding	4.01	109.51	24.23	45.92	-0.74	1	0.17	ENSDARG00000088567	vps72b	vacuolar protein sorting 72 homolog	protein_coding	N\A	N\A	N\A	N\A	N\A	N\A	N\A
3	11	ENSG00000170791	CHCHD7	coiled-coil-helix-coiled-coil-helix domain containing 7 [Source:HGNC Symbol;Acc:HGNC:28314]	protein_coding	44.64	62.93	29.24	45.6	0.65	0.65	0.28	ENSDARG00000068156	chchd7	coiled-coil-helix-coiled-coil-helix domain containing 7	protein_coding	N\A	N\A	N\A	N\A	N\A	N\A	N\A
3	11	ENSG00000163710	PCOLCE2	procollagen C-endopeptidase enhancer 2 [Source:HGNC Symbol;Acc:HGNC:8739]	protein_coding	14.2	84.03	47.68	48.64	-0.01	0.83	0.57	ENSDARG00000055575	pcolce2b	procollagen C-endopeptidase enhancer 2	protein_coding	N\A	N\A	N\A	N\A	N\A	N\A	N\A
3	11	ENSG00000174928	C3orf33	chromosome 3 open reading frame 33 [Source:HGNC Symbol;Acc:HGNC:26434]	protein_coding	51.43	50.35	54.77	52.18	0.73	0.51	0.66	ENSDARG00000040582	c18h3orf33	chromosome 3 open reading frame 33	protein_coding	N\A	N\A	N\A	N\A	N\A	N\A	N\A
3	11	ENSG00000164920	OSR2	odd-skipped related transciption factor 2 [Source:HGNC Symbol;Acc:HGNC:15830]	protein_coding	38.12	58.02	65.43	53.86	0.56	0.6	0.76	ENSDARG00000038006	osr2	odd-skipped related transciption factor 2	protein_coding	N\A	N\A	N\A	N\A	N\A	N\A	N\A
3	11	ENSG00000047579	DTNBP1	dystrobrevin binding protein 1 [Source:HGNC Symbol;Acc:HGNC:17328]	protein_coding	58.1	62.77	34.37	51.75	0.8	0.65	0.38	ENSDARG00000055206	dtnbp1b	dystrobrevin binding protein 1	protein_coding	N\A	N\A	N\A	N\A	N\A	N\A	N\A
3	11	ENSG00000163864	NMNAT3	nicotinamide nucleotide adenylyltransferase 3 [Source:HGNC Symbol;Acc:HGNC:20989]	protein_coding	54.81	33.85	37.97	42.21	0.77	0.26	0.44	ENSDARG00000077034	NMNAT3	nicotinamide nucleotide adenylyltransferase 3	protein_coding	N\A	N\A	N\A	N\A	N\A	N\A	N\A
3	11	ENSG00000074935	TUBE1	tubulin epsilon 1 [Source:HGNC Symbol;Acc:HGNC:20775]	protein_coding	55.68	24.82	44.8	41.77	0.78	0.06	0.54	ENSDARG00000096620	tube1	tubulin epsilon 1	protein_coding	N\A	N\A	N\A	N\A	N\A	N\A	N\A
3	11	ENSG00000147655	RSPO2	R-spondin 2 [Source:HGNC Symbol;Acc:HGNC:28583]	protein_coding	19.55	76.23	46.27	47.35	0.17	0.77	0.56	ENSDARG00000079570	rspo2	R-spondin 2	protein_coding	N\A	N\A	N\A	N\A	N\A	N\A	N\A
3	11	ENSG00000077585	GPR137B	G protein-coupled receptor 137B [Source:HGNC Symbol;Acc:HGNC:11862]	protein_coding	44.65	51.77	43.58	46.67	0.65	0.52	0.52	ENSDARG00000077608	gpr137bb	G protein-coupled receptor 137B	protein_coding	N\A	N\A	N\A	N\A	N\A	N\A	N\A
3	11	ENSG00000158201	ABHD3	abhydrolase domain containing 3 [Source:HGNC Symbol;Acc:HGNC:18718]	protein_coding	37.88	25.22	54.28	39.12	0.55	0.07	0.65	ENSDARG00000018809	abhd3	abhydrolase domain containing 3	protein_coding	N\A	N\A	N\A	N\A	N\A	N\A	N\A
3	11	ENSG00000011566	MAP4K3	mitogen-activated protein kinase kinase kinase kinase 3 [Source:HGNC Symbol;Acc:HGNC:6865]	protein_coding	32.79	33.98	69.88	45.55	0.47	0.26	0.8	ENSDARG00000071357	map4k3b	mitogen-activated protein kinase kinase kinase kinase 3	protein_coding	N\A	N\A	N\A	N\A	N\A	N\A	N\A
3	11	ENSG00000117155	SSX2IP	SSX family member 2 interacting protein [Source:HGNC Symbol;Acc:HGNC:16509]	protein_coding	33.14	31.53	47.83	37.5	0.48	0.21	0.58	ENSDARG00000061602	ssx2ipb	SSX family member 2 interacting protein	protein_coding	N\A	N\A	N\A	N\A	N\A	N\A	N\A
3	11	ENSG00000143882	ATP6V1C2	ATPase H+ transporting V1 subunit C2 [Source:HGNC Symbol;Acc:HGNC:18264]	protein_coding	61.06	48.56	60.02	56.54	0.83	0.48	0.71	ENSDARG00000070440	atp6v1c2	ATPase H+ transporting V1 subunit C2	protein_coding	N\A	N\A	N\A	N\A	N\A	N\A	N\A
3	11	ENSG00000102290	PCDH11X	protocadherin 11 X-linked [Source:HGNC Symbol;Acc:HGNC:8656]	protein_coding	54.6	38.08	42.91	45.2	0.77	0.33	0.51	ENSDARG00000098652	pcdh11	protocadherin 11 X-linked	protein_coding	N\A	N\A	N\A	N\A	N\A	N\A	N\A
3	11	ENSG00000197653	DNAH10	dynein axonemal heavy chain 10 [Source:HGNC Symbol;Acc:HGNC:2941]	protein_coding	47.89	22.28	39.79	36.65	0.69	0	0.47	ENSDARG00000061486	DNAH10	dynein axonemal heavy chain 10	protein_coding	N\A	N\A	N\A	N\A	N\A	N\A	N\A
3	11	ENSG00000112494	UNC93A	unc-93 homolog A [Source:HGNC Symbol;Acc:HGNC:12570]	protein_coding	58.02	29.2	45.51	44.24	0.8	0.17	0.55	ENSDARG00000041554	unc93a	unc-93 homolog A	protein_coding	N\A	N\A	N\A	N\A	N\A	N\A	N\A
3	11	ENSG00000104723	TUSC3	tumor suppressor candidate 3 [Source:HGNC Symbol;Acc:HGNC:30242]	protein_coding	36.61	37.11	56.61	43.44	0.54	0.32	0.68	ENSDARG00000078854	tusc3	tumor suppressor candidate 3	protein_coding	N\A	N\A	N\A	N\A	N\A	N\A	N\A
3	11	ENSG00000004059	ARF5	ADP ribosylation factor 5 [Source:HGNC Symbol;Acc:HGNC:658]	protein_coding	31.57	56.23	39.76	42.52	0.45	0.58	0.47	ENSDARG00000074210		ADP ribosylation factor 5	protein_coding	N\A	N\A	N\A	N\A	N\A	N\A	N\A
3	11	ENSG00000221866	PLXNA4	plexin A4 [Source:HGNC Symbol;Acc:HGNC:9102]	protein_coding	50.12	34.97	48.7	44.6	0.72	0.28	0.59	ENSDARG00000019328	plxna4	plexin A4	protein_coding	N\A	N\A	N\A	N\A	N\A	N\A	N\A
3	11	ENSG00000187672	ERC2	ELKS/RAB6-interacting/CAST family member 2 [Source:HGNC Symbol;Acc:HGNC:31922]	protein_coding	16.64	67.77	28.96	37.79	0.08	0.69	0.28	ENSDARG00000105178	erc2	ELKS/RAB6-interacting/CAST family member 2	protein_coding	N\A	N\A	N\A	N\A	N\A	N\A	N\A
3	11	ENSG00000151474	FRMD4A	FERM domain containing 4A [Source:HGNC Symbol;Acc:HGNC:25491]	protein_coding	9.74	56.83	55.88	40.82	-0.23	0.58	0.67	ENSDARG00000042249	FRMD4A	FERM domain containing 4A	protein_coding	N\A	N\A	N\A	N\A	N\A	N\A	N\A
3	11	ENSG00000134802	SLC43A3	solute carrier family 43 member 3 [Source:HGNC Symbol;Acc:HGNC:17466]	protein_coding	14.8	114.55	20.55	49.97	0.01	1.02	0.07	ENSDARG00000057949	slc43a3b	solute carrier family 43 member 3	protein_coding	N\A	N\A	N\A	N\A	N\A	N\A	N\A
3	11	ENSG00000008083	JARID2	jumonji and AT-rich interaction domain containing 2 [Source:HGNC Symbol;Acc:HGNC:6196]	protein_coding	41.75	97.93	38.15	59.27	0.61	0.92	0.44	ENSDARG00000060925	jarid2a	jumonji and AT-rich interaction domain containing 2	protein_coding	N\A	N\A	N\A	N\A	N\A	N\A	N\A
3	11	ENSG00000072832	CRMP1	collapsin response mediator protein 1 [Source:HGNC Symbol;Acc:HGNC:2365]	protein_coding	27.84	94.91	30.86	51.2	0.38	0.91	0.31	ENSDARG00000056742	crmp1	collapsin response mediator protein 1	protein_coding	N\A	N\A	N\A	N\A	N\A	N\A	N\A
3	11	ENSG00000131055	COX4I2	cytochrome c oxidase subunit 4I2 [Source:HGNC Symbol;Acc:HGNC:16232]	protein_coding	17.19	63.25	25.73	35.39	0.1	0.65	0.21	ENSDARG00000022509	cox4i2	cytochrome c oxidase subunit 4I2	protein_coding	N\A	N\A	N\A	N\A	N\A	N\A	N\A
3	11	ENSG00000102471	NDFIP2	Nedd4 family interacting protein 2 [Source:HGNC Symbol;Acc:HGNC:18537]	protein_coding	29.92	54.89	108.93	64.58	0.42	0.56	1.06	ENSDARG00000033928	ndfip2	Nedd4 family interacting protein 2	protein_coding	N\A	N\A	N\A	N\A	N\A	N\A	N\A
3	11	ENSG00000158865	SLC5A11	solute carrier family 5 member 11 [Source:HGNC Symbol;Acc:HGNC:23091]	protein_coding	71.67	47.85	50.44	56.65	0.92	0.48	0.61	ENSDARG00000019932	slc5a11	solute carrier family 5 member 11	protein_coding	N\A	N\A	N\A	N\A	N\A	N\A	N\A
3	11	ENSG00000166900	STX3	syntaxin 3 [Source:HGNC Symbol;Acc:HGNC:11438]	protein_coding	8.35	115.29	19.01	47.55	-0.32	1.03	0.03	ENSDARG00000051981	STX3	syntaxin 3	protein_coding	N\A	N\A	N\A	N\A	N\A	N\A	N\A
3	11	ENSG00000150672	DLG2	discs large MAGUK scaffold protein 2 [Source:HGNC Symbol;Acc:HGNC:2901]	protein_coding	19.79	50.76	53.2	41.25	0.18	0.51	0.64	ENSDARG00000099323	dlg2	discs large MAGUK scaffold protein 2	protein_coding	N\A	N\A	N\A	N\A	N\A	N\A	N\A
3	11	ENSG00000203805	PLPP4	phospholipid phosphatase 4 [Source:HGNC Symbol;Acc:HGNC:23531]	protein_coding	43.41	62.55	16.95	40.97	0.63	0.64	-0.04	ENSDARG00000098862	plpp4	phospholipid phosphatase 4	protein_coding	N\A	N\A	N\A	N\A	N\A	N\A	N\A
3	11	ENSG00000164331	ANKRA2	ankyrin repeat family A member 2 [Source:HGNC Symbol;Acc:HGNC:13208]	protein_coding	76.4	35.32	73.15	61.62	0.96	0.28	0.83	ENSDARG00000035399	ankra2	ankyrin repeat family A member 2	protein_coding	N\A	N\A	N\A	N\A	N\A	N\A	N\A
3	11	ENSG00000132591	ERAL1	Era like 12S mitochondrial rRNA chaperone 1 [Source:HGNC Symbol;Acc:HGNC:3424]	protein_coding	38.69	97.35	41.48	59.17	0.57	0.92	0.49	ENSDARG00000059887	eral1	Era like 12S mitochondrial rRNA chaperone 1	protein_coding	N\A	N\A	N\A	N\A	N\A	N\A	N\A
3	11	ENSG00000156642	NPTN	neuroplastin [Source:HGNC Symbol;Acc:HGNC:17867]	protein_coding	3.85	61.72	52.58	39.38	-0.76	0.64	0.63	ENSDARG00000043864	nptnb	neuroplastin	protein_coding	N\A	N\A	N\A	N\A	N\A	N\A	N\A
3	11	ENSG00000183625	CCR3	C-C motif chemokine receptor 3 [Source:HGNC Symbol;Acc:HGNC:1604]	protein_coding	60.1	70.78	43.54	58.14	0.82	0.72	0.52	ENSDARG00000086616	cabz01093075.1	C-C motif chemokine receptor 3	protein_coding	N\A	N\A	N\A	N\A	N\A	N\A	N\A
3	11	ENSG00000077585	GPR137B	G protein-coupled receptor 137B [Source:HGNC Symbol;Acc:HGNC:11862]	protein_coding	44.65	51.77	43.58	46.67	0.65	0.52	0.52	ENSDARG00000078448	gpr137ba	G protein-coupled receptor 137B	protein_coding	N\A	N\A	N\A	N\A	N\A	N\A	N\A
3	11	ENSG00000151465	CDC123	cell division cycle 123 [Source:HGNC Symbol;Acc:HGNC:16827]	protein_coding	22.86	85.67	21.46	43.33	0.26	0.84	0.1	ENSDARG00000075025	cdc123	cell division cycle 123	protein_coding	N\A	N\A	N\A	N\A	N\A	N\A	N\A
3	11	ENSG00000170775	GPR37	G protein-coupled receptor 37 [Source:HGNC Symbol;Acc:HGNC:4494]	protein_coding	48.23	50.87	86.33	61.81	0.69	0.51	0.93	ENSDARG00000074563	gpr37a	G protein-coupled receptor 37	protein_coding	N\A	N\A	N\A	N\A	N\A	N\A	N\A
3	11	ENSG00000103005	USB1	U6 snRNA biogenesis phosphodiesterase 1 [Source:HGNC Symbol;Acc:HGNC:25792]	protein_coding	63.71	56.17	44.33	54.74	0.85	0.58	0.53	ENSDARG00000003841	usb1	U6 snRNA biogenesis phosphodiesterase 1	protein_coding	N\A	N\A	N\A	N\A	N\A	N\A	N\A
3	11	ENSG00000132406	TMEM128	transmembrane protein 128 [Source:HGNC Symbol;Acc:HGNC:28201]	protein_coding	45.37	40.77	62.12	49.42	0.66	0.37	0.73	ENSDARG00000110269	tmem107	transmembrane protein 128	protein_coding	N\A	N\A	N\A	N\A	N\A	N\A	N\A
3	11	ENSG00000171135	JAGN1	jagunal homolog 1 [Source:HGNC Symbol;Acc:HGNC:26926]	protein_coding	55.67	30.88	58.08	48.21	0.78	0.2	0.69	ENSDARG00000041071	jagn1a	jagunal homolog 1	protein_coding	N\A	N\A	N\A	N\A	N\A	N\A	N\A
3	11	ENSG00000111728	ST8SIA1	ST8 alpha-N-acetyl-neuraminide alpha-2,8-sialyltransferase 1 [Source:HGNC Symbol;Acc:HGNC:10869]	protein_coding	25.88	58.04	47.89	43.94	0.34	0.6	0.58	ENSDARG00000098221	st8sia1	ST8 alpha-N-acetyl-neuraminide alpha-2,8-sialyltransferase 1	protein_coding	N\A	N\A	N\A	N\A	N\A	N\A	N\A
3	11	ENSG00000005471	ABCB4	ATP binding cassette subfamily B member 4 [Source:HGNC Symbol;Acc:HGNC:45]	protein_coding	24.86	120.07	43.23	62.72	0.31	1.05	0.52	ENSDARG00000010936	abcb4	ATP binding cassette subfamily B member 4	protein_coding	N\A	N\A	N\A	N\A	N\A	N\A	N\A
3	11	ENSG00000008405	CRY1	cryptochrome circadian regulator 1 [Source:HGNC Symbol;Acc:HGNC:2384]	protein_coding	36.48	40.81	60.48	45.92	0.53	0.38	0.71	ENSDARG00000045768	cry1aa	cryptochrome circadian regulator 1	protein_coding	N\A	N\A	N\A	N\A	N\A	N\A	N\A
3	11	ENSG00000166582	CENPV	centromere protein V [Source:HGNC Symbol;Acc:HGNC:29920]	protein_coding	47.03	73.27	38.19	52.83	0.68	0.74	0.44	ENSDARG00000092285	cenpv	centromere protein V	protein_coding	N\A	N\A	N\A	N\A	N\A	N\A	N\A
3	11	ENSG00000155975	VPS37A	VPS37A, ESCRT-I subunit [Source:HGNC Symbol;Acc:HGNC:24928]	protein_coding	29.86	96.97	48.16	58.33	0.42	0.92	0.58	ENSDARG00000017119	vps37a	VPS37A, ESCRT-I subunit	protein_coding	N\A	N\A	N\A	N\A	N\A	N\A	N\A
3	11	ENSG00000165623	UCMA	upper zone of growth plate and cartilage matrix associated [Source:HGNC Symbol;Acc:HGNC:25205]	protein_coding	15.2	70.22	25.75	37.06	0.03	0.72	0.21	ENSDARG00000005485	ucmab	upper zone of growth plate and cartilage matrix associated	protein_coding	N\A	N\A	N\A	N\A	N\A	N\A	N\A
3	11	ENSG00000103544	VPS35L	VPS35 endosomal protein sorting factor like [Source:HGNC Symbol;Acc:HGNC:24641]	protein_coding	56.6	51.92	25.64	44.72	0.79	0.53	0.2	ENSDARG00000020041	vps35l	VPS35 endosomal protein sorting factor like	protein_coding	N\A	N\A	N\A	N\A	N\A	N\A	N\A
3	12	ENSG00000285646	AL021155.2	novel transcript	lincRNA	44.71	32.61	31.9	36.41	0.65	0.23	0.33	N\A	N\A	N\A	N\A	N\A	N\A	N\A	N\A	N\A	N\A	N\A
3	12	ENSG00000130726	TRIM28	tripartite motif containing 28 [Source:HGNC Symbol;Acc:HGNC:16384]	protein_coding	9.76	51.97	58.48	40.07	-0.23	0.53	0.69	N\A	N\A	N\A	N\A	N\A	N\A	N\A	N\A	N\A	N\A	N\A
3	12	ENSG00000135018	UBQLN1	ubiquilin 1 [Source:HGNC Symbol;Acc:HGNC:12508]	protein_coding	65.3	47.96	72.33	61.86	0.87	0.48	0.82	N\A	N\A	N\A	N\A	N\A	N\A	N\A	N\A	N\A	N\A	N\A
3	12	ENSG00000137100	DCTN3	dynactin subunit 3 [Source:HGNC Symbol;Acc:HGNC:2713]	protein_coding	60.51	82.2	38.01	60.24	0.82	0.82	0.44	N\A	N\A	N\A	N\A	N\A	N\A	N\A	N\A	N\A	N\A	N\A
3	12	ENSG00000282986	EIF3K	eukaryotic translation initiation factor 3 subunit K [Source:HGNC Symbol;Acc:HGNC:24656]	protein_coding	48.71	46.69	83.78	59.72	0.7	0.46	0.91	N\A	N\A	N\A	N\A	N\A	N\A	N\A	N\A	N\A	N\A	N\A
3	12	ENSG00000166002	SMCO4	single-pass membrane protein with coiled-coil domains 4 [Source:HGNC Symbol;Acc:HGNC:24810]	protein_coding	43.89	31.69	45.32	40.3	0.64	0.22	0.54	N\A	N\A	N\A	N\A	N\A	N\A	N\A	N\A	N\A	N\A	N\A
3	12	ENSG00000172785	CBWD1	COBW domain containing 1 [Source:HGNC Symbol;Acc:HGNC:17134]	protein_coding	23.28	68.71	42.55	44.85	0.27	0.7	0.51	N\A	N\A	N\A	N\A	N\A	N\A	N\A	N\A	N\A	N\A	N\A
3	12	ENSG00000259248	USP3-AS1	USP3 antisense RNA 1 [Source:HGNC Symbol;Acc:HGNC:44140]	antisense	38.12	64.13	41.6	47.95	0.56	0.66	0.49	N\A	N\A	N\A	N\A	N\A	N\A	N\A	N\A	N\A	N\A	N\A
3	12	ENSG00000105219	CNTD2	cyclin N-terminal domain containing 2 [Source:HGNC Symbol;Acc:HGNC:25805]	protein_coding	21.52	77.93	31.7	43.72	0.23	0.78	0.33	N\A	N\A	N\A	N\A	N\A	N\A	N\A	N\A	N\A	N\A	N\A
3	12	ENSG00000078246	TULP3	tubby like protein 3 [Source:HGNC Symbol;Acc:HGNC:12425]	protein_coding	29.41	52.71	35.74	39.28	0.41	0.54	0.4	N\A	N\A	N\A	N\A	N\A	N\A	N\A	N\A	N\A	N\A	N\A
3	12	ENSG00000101182	PSMA7	proteasome subunit alpha 7 [Source:HGNC Symbol;Acc:HGNC:9536]	protein_coding	7.06	78.54	32.34	39.31	-0.41	0.79	0.34	N\A	N\A	N\A	N\A	N\A	N\A	N\A	N\A	N\A	N\A	N\A
3	12	ENSG00000138085	ATRAID	all-trans retinoic acid induced differentiation factor [Source:HGNC Symbol;Acc:HGNC:24090]	protein_coding	26.23	54.97	47.33	42.84	0.34	0.56	0.57	N\A	N\A	N\A	N\A	N\A	N\A	N\A	N\A	N\A	N\A	N\A
3	12	ENSG00000067334	DNTTIP2	deoxynucleotidyltransferase terminal interacting protein 2 [Source:HGNC Symbol;Acc:HGNC:24013]	protein_coding	6.05	106.45	28.51	47	-0.5	0.98	0.27	N\A	N\A	N\A	N\A	N\A	N\A	N\A	N\A	N\A	N\A	N\A
3	12	ENSG00000238150	AC008753.1	ribosomal protein, large, P1 (RPLP1) pseudogene	processed_pseudogene	28.67	111.32	31.59	57.19	0.39	1.01	0.33	N\A	N\A	N\A	N\A	N\A	N\A	N\A	N\A	N\A	N\A	N\A
3	12	ENSG00000197299	BLM	Bloom syndrome RecQ like helicase [Source:HGNC Symbol;Acc:HGNC:1058]	protein_coding	52.67	34.29	57.7	48.22	0.74	0.27	0.69	N\A	N\A	N\A	N\A	N\A	N\A	N\A	N\A	N\A	N\A	N\A
3	12	ENSG00000177042	TMEM80	transmembrane protein 80 [Source:HGNC Symbol;Acc:HGNC:27453]	protein_coding	30.07	55.19	50.08	45.11	0.42	0.57	0.6	N\A	N\A	N\A	N\A	N\A	N\A	N\A	N\A	N\A	N\A	N\A
3	12	ENSG00000259343	TMC3-AS1	TMC3 antisense RNA 1 [Source:HGNC Symbol;Acc:HGNC:51424]	antisense	25.59	72.96	63.2	53.92	0.33	0.74	0.74	N\A	N\A	N\A	N\A	N\A	N\A	N\A	N\A	N\A	N\A	N\A
3	12	ENSG00000092199	HNRNPC	heterogeneous nuclear ribonucleoprotein C (C1/C2) [Source:HGNC Symbol;Acc:HGNC:5035]	protein_coding	58.9	35.86	49.69	48.15	0.81	0.29	0.6	N\A	N\A	N\A	N\A	N\A	N\A	N\A	N\A	N\A	N\A	N\A
3	12	ENSG00000059378	PARP12	poly(ADP-ribose) polymerase family member 12 [Source:HGNC Symbol;Acc:HGNC:21919]	protein_coding	58.91	46.39	73.33	59.54	0.81	0.46	0.83	N\A	N\A	N\A	N\A	N\A	N\A	N\A	N\A	N\A	N\A	N\A
3	12	ENSG00000129007	CALML4	calmodulin like 4 [Source:HGNC Symbol;Acc:HGNC:18445]	protein_coding	26.77	30.6	54.34	37.24	0.35	0.19	0.65	N\A	N\A	N\A	N\A	N\A	N\A	N\A	N\A	N\A	N\A	N\A
3	12	ENSG00000189050	RNFT1	ring finger protein, transmembrane 1 [Source:HGNC Symbol;Acc:HGNC:30206]	protein_coding	21.69	47.19	61.72	43.53	0.23	0.47	0.73	N\A	N\A	N\A	N\A	N\A	N\A	N\A	N\A	N\A	N\A	N\A
3	12	ENSG00000198729	PPP1R14C	protein phosphatase 1 regulatory inhibitor subunit 14C [Source:HGNC Symbol;Acc:HGNC:14952]	protein_coding	36.71	70.61	74.24	60.52	0.54	0.72	0.84	N\A	N\A	N\A	N\A	N\A	N\A	N\A	N\A	N\A	N\A	N\A
3	12	ENSG00000156509	FBXO43	F-box protein 43 [Source:HGNC Symbol;Acc:HGNC:28521]	protein_coding	45.25	30.53	42.33	39.37	0.66	0.19	0.5	N\A	N\A	N\A	N\A	N\A	N\A	N\A	N\A	N\A	N\A	N\A
3	12	ENSG00000127540	UQCR11	ubiquinol-cytochrome c reductase, complex III subunit XI [Source:HGNC Symbol;Acc:HGNC:30862]	protein_coding	14.09	69.63	37.76	40.49	-0.02	0.71	0.43	N\A	N\A	N\A	N\A	N\A	N\A	N\A	N\A	N\A	N\A	N\A
3	12	ENSG00000095139	ARCN1	archain 1 [Source:HGNC Symbol;Acc:HGNC:649]	protein_coding	37.89	62.89	67.43	56.07	0.55	0.65	0.78	N\A	N\A	N\A	N\A	N\A	N\A	N\A	N\A	N\A	N\A	N\A
3	12	ENSG00000197808	ZNF461	zinc finger protein 461 [Source:HGNC Symbol;Acc:HGNC:21629]	protein_coding	66.83	35.24	58.86	53.64	0.88	0.28	0.7	N\A	N\A	N\A	N\A	N\A	N\A	N\A	N\A	N\A	N\A	N\A
3	12	ENSG00000196756	SNHG17	small nucleolar RNA host gene 17 [Source:HGNC Symbol;Acc:HGNC:48600]	processed_transcript	26.49	59.63	45.15	43.76	0.35	0.61	0.54	N\A	N\A	N\A	N\A	N\A	N\A	N\A	N\A	N\A	N\A	N\A
3	12	ENSG00000236922	LINC01378	long intergenic non-protein coding RNA 1378 [Source:HGNC Symbol;Acc:HGNC:50645]	lincRNA	73.37	29.56	70.15	57.69	0.94	0.17	0.8	N\A	N\A	N\A	N\A	N\A	N\A	N\A	N\A	N\A	N\A	N\A
3	12	ENSG00000166452	AKIP1	A-kinase interacting protein 1 [Source:HGNC Symbol;Acc:HGNC:1170]	protein_coding	35.75	27.78	49.74	37.75	0.52	0.13	0.6	N\A	N\A	N\A	N\A	N\A	N\A	N\A	N\A	N\A	N\A	N\A
3	12	ENSG00000242850	RPL23AP68	ribosomal protein L23a pseudogene 68 [Source:HGNC Symbol;Acc:HGNC:35489]	processed_pseudogene	71.56	39.01	31.24	47.27	0.92	0.35	0.32	N\A	N\A	N\A	N\A	N\A	N\A	N\A	N\A	N\A	N\A	N\A
3	12	ENSG00000228650	AC008940.1	novel transcript	lincRNA	40.86	59.93	31.11	43.97	0.6	0.62	0.32	N\A	N\A	N\A	N\A	N\A	N\A	N\A	N\A	N\A	N\A	N\A
3	12	ENSG00000197928	ZNF677	zinc finger protein 677 [Source:HGNC Symbol;Acc:HGNC:28730]	protein_coding	7.85	56.72	52.22	38.93	-0.35	0.58	0.63	N\A	N\A	N\A	N\A	N\A	N\A	N\A	N\A	N\A	N\A	N\A
3	12	ENSG00000132801	ZSWIM3	zinc finger SWIM-type containing 3 [Source:HGNC Symbol;Acc:HGNC:16157]	protein_coding	54.65	51.92	43.77	50.11	0.77	0.53	0.52	N\A	N\A	N\A	N\A	N\A	N\A	N\A	N\A	N\A	N\A	N\A
3	12	ENSG00000283918	MRNIP	MRN complex interacting protein [Source:HGNC Symbol;Acc:HGNC:30817]	protein_coding	18.25	49.5	39.82	35.85	0.13	0.5	0.47	N\A	N\A	N\A	N\A	N\A	N\A	N\A	N\A	N\A	N\A	N\A
3	12	ENSG00000112984	KIF20A	kinesin family member 20A [Source:HGNC Symbol;Acc:HGNC:9787]	protein_coding	27.26	51.05	38.31	38.87	0.37	0.52	0.44	N\A	N\A	N\A	N\A	N\A	N\A	N\A	N\A	N\A	N\A	N\A
3	12	ENSG00000100330	MTMR3	myotubularin related protein 3 [Source:HGNC Symbol;Acc:HGNC:7451]	protein_coding	48.13	74.89	55.44	59.49	0.69	0.76	0.66	N\A	N\A	N\A	N\A	N\A	N\A	N\A	N\A	N\A	N\A	N\A
3	12	ENSG00000005020	SKAP2	src kinase associated phosphoprotein 2 [Source:HGNC Symbol;Acc:HGNC:15687]	protein_coding	33.1	34.02	41.99	36.37	0.48	0.26	0.5	N\A	N\A	N\A	N\A	N\A	N\A	N\A	N\A	N\A	N\A	N\A
3	12	ENSG00000261722	AC092376.1	novel transcript	lincRNA	17.23	82.13	39.57	46.31	0.1	0.81	0.46	N\A	N\A	N\A	N\A	N\A	N\A	N\A	N\A	N\A	N\A	N\A
3	12	ENSG00000163479	SSR2	signal sequence receptor subunit 2 [Source:HGNC Symbol;Acc:HGNC:11324]	protein_coding	37.36	40.69	27.87	35.31	0.55	0.37	0.25	N\A	N\A	N\A	N\A	N\A	N\A	N\A	N\A	N\A	N\A	N\A
3	12	ENSG00000166840	GLYATL1	glycine-N-acyltransferase like 1 [Source:HGNC Symbol;Acc:HGNC:30519]	protein_coding	76.69	42.56	71.76	63.67	0.96	0.4	0.82	N\A	N\A	N\A	N\A	N\A	N\A	N\A	N\A	N\A	N\A	N\A
3	12	ENSG00000233016	SNHG7	small nucleolar RNA host gene 7 [Source:HGNC Symbol;Acc:HGNC:28254]	antisense	53.53	25.49	27.48	35.5	0.75	0.08	0.25	N\A	N\A	N\A	N\A	N\A	N\A	N\A	N\A	N\A	N\A	N\A
3	12	ENSG00000269906	AL606834.1	novel transcript, sense intronic to SAV1	sense_intronic	4.72	98.94	86.23	63.3	-0.65	0.93	0.93	N\A	N\A	N\A	N\A	N\A	N\A	N\A	N\A	N\A	N\A	N\A
3	12	ENSG00000163377	FAM19A4	family with sequence similarity 19 member A4, C-C motif chemokine like [Source:HGNC Symbol;Acc:HGNC:21591]	protein_coding	45.19	32.86	47.48	41.84	0.66	0.24	0.57	N\A	N\A	N\A	N\A	N\A	N\A	N\A	N\A	N\A	N\A	N\A
3	12	ENSG00000139351	SYCP3	synaptonemal complex protein 3 [Source:HGNC Symbol;Acc:HGNC:18130]	protein_coding	2.03	159.12	27.06	62.74	-1.13	1.23	0.24	N\A	N\A	N\A	N\A	N\A	N\A	N\A	N\A	N\A	N\A	N\A
3	12	ENSG00000141665	FBXO15	F-box protein 15 [Source:HGNC Symbol;Acc:HGNC:13617]	protein_coding	36	52.59	37.82	42.14	0.53	0.53	0.44	N\A	N\A	N\A	N\A	N\A	N\A	N\A	N\A	N\A	N\A	N\A
3	12	ENSG00000130312	MRPL34	mitochondrial ribosomal protein L34 [Source:HGNC Symbol;Acc:HGNC:14488]	protein_coding	42.06	47.64	22.06	37.25	0.62	0.47	0.12	N\A	N\A	N\A	N\A	N\A	N\A	N\A	N\A	N\A	N\A	N\A
3	12	ENSG00000113300	CNOT6	CCR4-NOT transcription complex subunit 6 [Source:HGNC Symbol;Acc:HGNC:14099]	protein_coding	32.32	79	38.17	49.83	0.46	0.79	0.44	N\A	N\A	N\A	N\A	N\A	N\A	N\A	N\A	N\A	N\A	N\A
3	12	ENSG00000113269	RNF130	ring finger protein 130 [Source:HGNC Symbol;Acc:HGNC:18280]	protein_coding	47.42	92.07	46.84	62.11	0.68	0.89	0.56	N\A	N\A	N\A	N\A	N\A	N\A	N\A	N\A	N\A	N\A	N\A
3	12	ENSG00000257698	AC084033.3	uncharacterized LOC100506844 [Source:NCBI gene;Acc:100506844]	lincRNA	45.55	48.1	56.96	50.21	0.66	0.48	0.68	N\A	N\A	N\A	N\A	N\A	N\A	N\A	N\A	N\A	N\A	N\A
3	12	ENSG00000118246	FASTKD2	FAST kinase domains 2 [Source:HGNC Symbol;Acc:HGNC:29160]	protein_coding	62.9	31.9	14.25	36.35	0.85	0.22	-0.14	N\A	N\A	N\A	N\A	N\A	N\A	N\A	N\A	N\A	N\A	N\A
3	12	ENSG00000167553	TUBA1C	tubulin alpha 1c [Source:HGNC Symbol;Acc:HGNC:20768]	protein_coding	20	130.39	35.23	61.87	0.19	1.1	0.39	N\A	N\A	N\A	N\A	N\A	N\A	N\A	N\A	N\A	N\A	N\A
3	12	ENSG00000103275	UBE2I	ubiquitin conjugating enzyme E2 I [Source:HGNC Symbol;Acc:HGNC:12485]	protein_coding	47.99	80.01	38.71	55.57	0.69	0.8	0.45	N\A	N\A	N\A	N\A	N\A	N\A	N\A	N\A	N\A	N\A	N\A
3	12	ENSG00000145819	ARHGAP26	Rho GTPase activating protein 26 [Source:HGNC Symbol;Acc:HGNC:17073]	protein_coding	73.71	52.43	18.16	48.1	0.94	0.53	0	N\A	N\A	N\A	N\A	N\A	N\A	N\A	N\A	N\A	N\A	N\A
3	12	ENSG00000070756	PABPC1	poly(A) binding protein cytoplasmic 1 [Source:HGNC Symbol;Acc:HGNC:8554]	protein_coding	14.38	95.59	26.01	45.33	0	0.91	0.21	N\A	N\A	N\A	N\A	N\A	N\A	N\A	N\A	N\A	N\A	N\A
3	12	ENSG00000139973	SYT16	synaptotagmin 16 [Source:HGNC Symbol;Acc:HGNC:23142]	protein_coding	19.36	26.76	65.1	37.07	0.17	0.11	0.76	N\A	N\A	N\A	N\A	N\A	N\A	N\A	N\A	N\A	N\A	N\A
3	12	ENSG00000272027	AC073218.2	novel transcript	lincRNA	31.21	68.08	53.04	50.77	0.44	0.7	0.64	N\A	N\A	N\A	N\A	N\A	N\A	N\A	N\A	N\A	N\A	N\A
3	12	ENSG00000109794	FAM149A	family with sequence similarity 149 member A [Source:HGNC Symbol;Acc:HGNC:24527]	protein_coding	34.7	51.12	45.95	43.92	0.5	0.52	0.55	N\A	N\A	N\A	N\A	N\A	N\A	N\A	N\A	N\A	N\A	N\A
3	12	ENSG00000230448	LINC00276	long intergenic non-protein coding RNA 276 [Source:HGNC Symbol;Acc:HGNC:38663]	lincRNA	49.99	41.35	45.95	45.76	0.71	0.38	0.55	N\A	N\A	N\A	N\A	N\A	N\A	N\A	N\A	N\A	N\A	N\A
3	12	ENSG00000172687	ZNF738	zinc finger protein 738 [Source:HGNC Symbol;Acc:HGNC:32469]	protein_coding	54.7	43.9	41.57	46.72	0.77	0.42	0.49	N\A	N\A	N\A	N\A	N\A	N\A	N\A	N\A	N\A	N\A	N\A
3	12	ENSG00000258454	AC016526.2	novel transcript, sense overlapping GPATCH2L	sense_overlapping	78.39	43.32	48.11	56.61	0.97	0.41	0.58	N\A	N\A	N\A	N\A	N\A	N\A	N\A	N\A	N\A	N\A	N\A
3	12	ENSG00000161920	MED11	mediator complex subunit 11 [Source:HGNC Symbol;Acc:HGNC:32687]	protein_coding	45.64	65.63	77.04	62.77	0.66	0.67	0.86	N\A	N\A	N\A	N\A	N\A	N\A	N\A	N\A	N\A	N\A	N\A
3	12	ENSG00000223742	AC112495.1	novel transcript	lincRNA	47.62	28.48	35.25	37.12	0.69	0.15	0.39	N\A	N\A	N\A	N\A	N\A	N\A	N\A	N\A	N\A	N\A	N\A
3	12	ENSG00000262795	IFNGR2	interferon gamma receptor 2 [Source:HGNC Symbol;Acc:HGNC:5440]	protein_coding	68.25	52.54	62.84	61.21	0.89	0.53	0.74	N\A	N\A	N\A	N\A	N\A	N\A	N\A	N\A	N\A	N\A	N\A
3	12	ENSG00000196428	TSC22D2	TSC22 domain family member 2 [Source:HGNC Symbol;Acc:HGNC:29095]	protein_coding	28.25	72.52	39.24	46.67	0.39	0.74	0.46	N\A	N\A	N\A	N\A	N\A	N\A	N\A	N\A	N\A	N\A	N\A
3	12	ENSG00000176624	MEX3C	mex-3 RNA binding family member C [Source:HGNC Symbol;Acc:HGNC:28040]	protein_coding	8.89	41.47	97.32	49.23	-0.28	0.39	1	N\A	N\A	N\A	N\A	N\A	N\A	N\A	N\A	N\A	N\A	N\A
3	12	ENSG00000285690	AL022332.2	G protein-coupled receptor kinase 3 (GRK3) pseudogene	transcribed_unprocessed_pseudogene	71.52	28.8	26.27	42.2	0.92	0.16	0.22	N\A	N\A	N\A	N\A	N\A	N\A	N\A	N\A	N\A	N\A	N\A
3	12	ENSG00000196776	CD47	CD47 molecule [Source:HGNC Symbol;Acc:HGNC:1682]	protein_coding	32.78	43.61	29.16	35.18	0.47	0.42	0.28	N\A	N\A	N\A	N\A	N\A	N\A	N\A	N\A	N\A	N\A	N\A
3	12	ENSG00000168374	ARF4	ADP ribosylation factor 4 [Source:HGNC Symbol;Acc:HGNC:655]	protein_coding	35.13	74.83	55.09	55.02	0.51	0.76	0.66	N\A	N\A	N\A	N\A	N\A	N\A	N\A	N\A	N\A	N\A	N\A
3	12	ENSG00000085377	PREP	prolyl endopeptidase [Source:HGNC Symbol;Acc:HGNC:9358]	protein_coding	57.5	54.32	59.76	57.19	0.8	0.56	0.71	N\A	N\A	N\A	N\A	N\A	N\A	N\A	N\A	N\A	N\A	N\A
3	12	ENSG00000136045	PWP1	PWP1 homolog, endonuclein [Source:HGNC Symbol;Acc:HGNC:17015]	protein_coding	24.04	80.74	30.95	45.24	0.29	0.8	0.32	N\A	N\A	N\A	N\A	N\A	N\A	N\A	N\A	N\A	N\A	N\A
3	12	ENSG00000182180	MRPS16	mitochondrial ribosomal protein S16 [Source:HGNC Symbol;Acc:HGNC:14048]	protein_coding	63.62	37.65	45.78	49.02	0.85	0.33	0.55	N\A	N\A	N\A	N\A	N\A	N\A	N\A	N\A	N\A	N\A	N\A
3	12	ENSG00000228358	LINC02263	long intergenic non-protein coding RNA 2263 [Source:HGNC Symbol;Acc:HGNC:53175]	lincRNA	39.82	91.72	34.45	55.33	0.58	0.88	0.38	N\A	N\A	N\A	N\A	N\A	N\A	N\A	N\A	N\A	N\A	N\A
3	12	ENSG00000170873	MTSS1	MTSS1, I-BAR domain containing [Source:HGNC Symbol;Acc:HGNC:20443]	protein_coding	22.58	45.2	46.26	38.01	0.26	0.44	0.56	N\A	N\A	N\A	N\A	N\A	N\A	N\A	N\A	N\A	N\A	N\A
3	12	ENSG00000248538	AC022784.1	uncharacterized LOC101929128 [Source:NCBI gene;Acc:101929128]	lincRNA	25.25	65.37	65.18	51.93	0.32	0.67	0.76	N\A	N\A	N\A	N\A	N\A	N\A	N\A	N\A	N\A	N\A	N\A
3	12	ENSG00000250687	AC146944.2	NLR family, apoptosis inhibitory protein (NAIP) pseudogene	transcribed_unprocessed_pseudogene	38.79	23.84	61.25	41.29	0.57	0.04	0.72	N\A	N\A	N\A	N\A	N\A	N\A	N\A	N\A	N\A	N\A	N\A
3	12	ENSG00000105404	RABAC1	Rab acceptor 1 [Source:HGNC Symbol;Acc:HGNC:9794]	protein_coding	12.67	58.72	47.09	39.49	-0.08	0.6	0.57	N\A	N\A	N\A	N\A	N\A	N\A	N\A	N\A	N\A	N\A	N\A
3	12	ENSG00000255298	OR8G5	olfactory receptor family 8 subfamily G member 5 [Source:HGNC Symbol;Acc:HGNC:19622]	protein_coding	38.19	80.51	61.21	59.97	0.56	0.8	0.72	N\A	N\A	N\A	N\A	N\A	N\A	N\A	N\A	N\A	N\A	N\A
3	12	ENSG00000242950	ERVW-1	endogenous retrovirus group W member 1, envelope [Source:HGNC Symbol;Acc:HGNC:13525]	protein_coding	17.82	80.52	9.64	35.99	0.12	0.8	-0.38	N\A	N\A	N\A	N\A	N\A	N\A	N\A	N\A	N\A	N\A	N\A
3	12	ENSG00000234456	MAGI2-AS3	MAGI2 antisense RNA 3 [Source:HGNC Symbol;Acc:HGNC:40862]	processed_transcript	56.98	41.46	84.51	60.98	0.79	0.39	0.91	N\A	N\A	N\A	N\A	N\A	N\A	N\A	N\A	N\A	N\A	N\A
3	12	ENSG00000176979	TRIM60	tripartite motif containing 60 [Source:HGNC Symbol;Acc:HGNC:21162]	protein_coding	34.77	44.11	48.44	42.44	0.51	0.42	0.58	N\A	N\A	N\A	N\A	N\A	N\A	N\A	N\A	N\A	N\A	N\A
3	12	ENSG00000187514	PTMA	prothymosin alpha [Source:HGNC Symbol;Acc:HGNC:9623]	protein_coding	26.01	90.78	65.65	60.81	0.34	0.88	0.76	N\A	N\A	N\A	N\A	N\A	N\A	N\A	N\A	N\A	N\A	N\A
3	12	ENSG00000127423	AUNIP	aurora kinase A and ninein interacting protein [Source:HGNC Symbol;Acc:HGNC:28363]	protein_coding	35.21	37.5	53.31	42	0.51	0.32	0.64	N\A	N\A	N\A	N\A	N\A	N\A	N\A	N\A	N\A	N\A	N\A
3	12	ENSG00000213186	TRIM59	tripartite motif containing 59 [Source:HGNC Symbol;Acc:HGNC:30834]	protein_coding	14.94	38.59	59.36	37.63	0.02	0.34	0.7	N\A	N\A	N\A	N\A	N\A	N\A	N\A	N\A	N\A	N\A	N\A
3	12	ENSG00000210077	MT-TV	mitochondrially encoded tRNA valine [Source:HGNC Symbol;Acc:HGNC:7500]	Mt_tRNA	105.85	23.26	45.08	58.06	1.15	0.02	0.54	N\A	N\A	N\A	N\A	N\A	N\A	N\A	N\A	N\A	N\A	N\A
3	12	ENSG00000118873	RAB3GAP2	RAB3 GTPase activating non-catalytic protein subunit 2 [Source:HGNC Symbol;Acc:HGNC:17168]	protein_coding	34.48	56.14	47.67	46.1	0.5	0.58	0.57	N\A	N\A	N\A	N\A	N\A	N\A	N\A	N\A	N\A	N\A	N\A
3	12	ENSG00000284636	AC073648.6	RNA binding protein, fox-1 homolog (C. elegans) 1 (RBFOX1) pseudogene	unprocessed_pseudogene	5.72	54.72	60.65	40.36	-0.53	0.56	0.72	N\A	N\A	N\A	N\A	N\A	N\A	N\A	N\A	N\A	N\A	N\A
3	12	ENSG00000282228	PAM16	presequence translocase associated motor 16 [Source:HGNC Symbol;Acc:HGNC:29679]	protein_coding	21.88	76.52	55.68	51.36	0.24	0.77	0.67	N\A	N\A	N\A	N\A	N\A	N\A	N\A	N\A	N\A	N\A	N\A
3	12	ENSG00000152953	STK32B	serine/threonine kinase 32B [Source:HGNC Symbol;Acc:HGNC:14217]	protein_coding	32.62	21.64	59.28	37.85	0.47	-0.02	0.7	N\A	N\A	N\A	N\A	N\A	N\A	N\A	N\A	N\A	N\A	N\A
3	12	ENSG00000234354	RPS26P47	ribosomal protein S26 pseudogene 47 [Source:HGNC Symbol;Acc:HGNC:36368]	processed_pseudogene	13.56	39.89	56.89	36.78	-0.04	0.36	0.68	N\A	N\A	N\A	N\A	N\A	N\A	N\A	N\A	N\A	N\A	N\A
3	12	ENSG00000167642	SPINT2	serine peptidase inhibitor, Kunitz type 2 [Source:HGNC Symbol;Acc:HGNC:11247]	protein_coding	67.06	61.03	64.64	64.24	0.88	0.63	0.75	N\A	N\A	N\A	N\A	N\A	N\A	N\A	N\A	N\A	N\A	N\A
3	12	ENSG00000131844	MCCC2	methylcrotonoyl-CoA carboxylase 2 [Source:HGNC Symbol;Acc:HGNC:6937]	protein_coding	84.53	53.48	48.2	62.07	1.02	0.55	0.58	N\A	N\A	N\A	N\A	N\A	N\A	N\A	N\A	N\A	N\A	N\A
3	12	ENSG00000189238	LINC00943	long intergenic non-protein coding RNA 943 [Source:HGNC Symbol;Acc:HGNC:48639]	lincRNA	29	107.04	57.88	64.64	0.4	0.98	0.69	N\A	N\A	N\A	N\A	N\A	N\A	N\A	N\A	N\A	N\A	N\A
3	12	ENSG00000272888	LINC01578	long intergenic non-protein coding RNA 1578 [Source:HGNC Symbol;Acc:HGNC:48626]	processed_transcript	68.55	25.82	58.81	51.06	0.9	0.09	0.7	N\A	N\A	N\A	N\A	N\A	N\A	N\A	N\A	N\A	N\A	N\A
3	12	ENSG00000153157	SYCP2L	synaptonemal complex protein 2 like [Source:HGNC Symbol;Acc:HGNC:21537]	protein_coding	23.88	120.93	9.94	51.59	0.29	1.06	-0.36	N\A	N\A	N\A	N\A	N\A	N\A	N\A	N\A	N\A	N\A	N\A
3	12	ENSG00000229453	SPINK8	serine peptidase inhibitor, Kazal type 8 (putative) [Source:HGNC Symbol;Acc:HGNC:33160]	protein_coding	31.93	48.41	33.73	38.02	0.46	0.48	0.37	N\A	N\A	N\A	N\A	N\A	N\A	N\A	N\A	N\A	N\A	N\A
3	12	ENSG00000136108	CKAP2	cytoskeleton associated protein 2 [Source:HGNC Symbol;Acc:HGNC:1990]	protein_coding	22.39	40.41	48.31	37.03	0.25	0.37	0.58	N\A	N\A	N\A	N\A	N\A	N\A	N\A	N\A	N\A	N\A	N\A
3	12	ENSG00000237521	OR7E24	olfactory receptor family 7 subfamily E member 24 [Source:HGNC Symbol;Acc:HGNC:8396]	protein_coding	56.72	23.36	26.96	35.68	0.79	0.03	0.23	N\A	N\A	N\A	N\A	N\A	N\A	N\A	N\A	N\A	N\A	N\A
3	12	ENSG00000224184	MIR3681HG	MIR3681 host gene [Source:HGNC Symbol;Acc:HGNC:52001]	lincRNA	46.17	46.38	78.71	57.09	0.67	0.46	0.87	N\A	N\A	N\A	N\A	N\A	N\A	N\A	N\A	N\A	N\A	N\A
3	12	ENSG00000102580	DNAJC3	DnaJ heat shock protein family (Hsp40) member C3 [Source:HGNC Symbol;Acc:HGNC:9439]	protein_coding	32.62	49.7	38.92	40.42	0.47	0.5	0.45	N\A	N\A	N\A	N\A	N\A	N\A	N\A	N\A	N\A	N\A	N\A
3	12	ENSG00000185155	MIXL1	Mix paired-like homeobox [Source:HGNC Symbol;Acc:HGNC:13363]	protein_coding	17.92	70.12	60.22	49.42	0.12	0.72	0.71	N\A	N\A	N\A	N\A	N\A	N\A	N\A	N\A	N\A	N\A	N\A
3	12	ENSG00000151725	CENPU	centromere protein U [Source:HGNC Symbol;Acc:HGNC:21348]	protein_coding	38.87	66.91	29.65	45.14	0.57	0.69	0.29	N\A	N\A	N\A	N\A	N\A	N\A	N\A	N\A	N\A	N\A	N\A
3	12	ENSG00000162949	CAPN13	calpain 13 [Source:HGNC Symbol;Acc:HGNC:16663]	protein_coding	36.72	87.63	57.76	60.7	0.54	0.86	0.69	N\A	N\A	N\A	N\A	N\A	N\A	N\A	N\A	N\A	N\A	N\A
3	12	ENSG00000215021	PHB2	prohibitin 2 [Source:HGNC Symbol;Acc:HGNC:30306]	protein_coding	33.92	50.84	34.46	39.74	0.49	0.51	0.38	N\A	N\A	N\A	N\A	N\A	N\A	N\A	N\A	N\A	N\A	N\A
3	12	ENSG00000163319	MRPS18C	mitochondrial ribosomal protein S18C [Source:HGNC Symbol;Acc:HGNC:16633]	protein_coding	30.55	64.55	45.72	46.94	0.43	0.66	0.55	N\A	N\A	N\A	N\A	N\A	N\A	N\A	N\A	N\A	N\A	N\A
3	12	ENSG00000171456	ASXL1	ASXL transcriptional regulator 1 [Source:HGNC Symbol;Acc:HGNC:18318]	protein_coding	14.23	42.48	53.85	36.85	-0.01	0.4	0.65	N\A	N\A	N\A	N\A	N\A	N\A	N\A	N\A	N\A	N\A	N\A
3	12	ENSG00000259473	LINC02205	long intergenic non-protein coding RNA 2205 [Source:HGNC Symbol;Acc:HGNC:53071]	lincRNA	67.3	41.19	79.43	62.64	0.89	0.38	0.88	N\A	N\A	N\A	N\A	N\A	N\A	N\A	N\A	N\A	N\A	N\A
3	12	ENSG00000119787	ATL2	atlastin GTPase 2 [Source:HGNC Symbol;Acc:HGNC:24047]	protein_coding	89	33.93	68.01	63.65	1.05	0.26	0.78	N\A	N\A	N\A	N\A	N\A	N\A	N\A	N\A	N\A	N\A	N\A
3	12	ENSG00000117322	CR2	complement C3d receptor 2 [Source:HGNC Symbol;Acc:HGNC:2336]	protein_coding	49.04	68.3	60.9	59.41	0.7	0.7	0.72	N\A	N\A	N\A	N\A	N\A	N\A	N\A	N\A	N\A	N\A	N\A
3	12	ENSG00000105755	ETHE1	ETHE1, persulfide dioxygenase [Source:HGNC Symbol;Acc:HGNC:23287]	protein_coding	30.34	80.75	37.24	49.44	0.43	0.8	0.43	N\A	N\A	N\A	N\A	N\A	N\A	N\A	N\A	N\A	N\A	N\A
3	12	ENSG00000240015	AC084024.1	novel transcript	antisense	21.2	77.63	17.6	38.81	0.22	0.78	-0.02	N\A	N\A	N\A	N\A	N\A	N\A	N\A	N\A	N\A	N\A	N\A
3	12	ENSG00000075292	ZNF638	zinc finger protein 638 [Source:HGNC Symbol;Acc:HGNC:17894]	protein_coding	17.24	110.69	3.15	43.69	0.1	1	-1.04	N\A	N\A	N\A	N\A	N\A	N\A	N\A	N\A	N\A	N\A	N\A
3	12	ENSG00000138750	NUP54	nucleoporin 54 [Source:HGNC Symbol;Acc:HGNC:17359]	protein_coding	36.57	56.41	47.07	46.68	0.53	0.58	0.57	N\A	N\A	N\A	N\A	N\A	N\A	N\A	N\A	N\A	N\A	N\A
3	12	ENSG00000023318	ERP44	endoplasmic reticulum protein 44 [Source:HGNC Symbol;Acc:HGNC:18311]	protein_coding	59.2	47.81	51.65	52.89	0.81	0.47	0.62	N\A	N\A	N\A	N\A	N\A	N\A	N\A	N\A	N\A	N\A	N\A
3	12	ENSG00000183185	GABRR3	gamma-aminobutyric acid type A receptor rho3 subunit (gene/pseudogene) [Source:HGNC Symbol;Acc:HGNC:17969]	protein_coding	32.98	71.76	40.1	48.28	0.48	0.73	0.47	N\A	N\A	N\A	N\A	N\A	N\A	N\A	N\A	N\A	N\A	N\A
3	12	ENSG00000239865	RPP21	ribonuclease P/MRP subunit p21 [Source:HGNC Symbol;Acc:HGNC:21300]	protein_coding	32.35	61.02	23.64	39.01	0.46	0.63	0.16	N\A	N\A	N\A	N\A	N\A	N\A	N\A	N\A	N\A	N\A	N\A
3	12	ENSG00000138182	KIF20B	kinesin family member 20B [Source:HGNC Symbol;Acc:HGNC:7212]	protein_coding	54.53	29.67	52.02	45.41	0.76	0.18	0.63	N\A	N\A	N\A	N\A	N\A	N\A	N\A	N\A	N\A	N\A	N\A
3	12	ENSG00000179603	GRM8	glutamate metabotropic receptor 8 [Source:HGNC Symbol;Acc:HGNC:4600]	protein_coding	68.58	71.66	41.68	60.64	0.9	0.73	0.49	N\A	N\A	N\A	N\A	N\A	N\A	N\A	N\A	N\A	N\A	N\A
3	12	ENSG00000143549	TPM3	tropomyosin 3 [Source:HGNC Symbol;Acc:HGNC:12012]	protein_coding	36.93	47.4	43.94	42.76	0.54	0.47	0.52	N\A	N\A	N\A	N\A	N\A	N\A	N\A	N\A	N\A	N\A	N\A
3	12	ENSG00000107018	RLN1	relaxin 1 [Source:HGNC Symbol;Acc:HGNC:10026]	protein_coding	25.63	66.44	20.99	37.69	0.33	0.68	0.09	N\A	N\A	N\A	N\A	N\A	N\A	N\A	N\A	N\A	N\A	N\A
3	12	ENSG00000175061	LRRC75A-AS1	LRRC75A antisense RNA 1 [Source:HGNC Symbol;Acc:HGNC:28619]	processed_transcript	50.73	25.74	43.17	39.88	0.72	0.09	0.51	N\A	N\A	N\A	N\A	N\A	N\A	N\A	N\A	N\A	N\A	N\A
3	12	ENSG00000144847	IGSF11	immunoglobulin superfamily member 11 [Source:HGNC Symbol;Acc:HGNC:16669]	protein_coding	59.06	65.7	46.53	57.1	0.81	0.67	0.56	N\A	N\A	N\A	N\A	N\A	N\A	N\A	N\A	N\A	N\A	N\A
3	12	ENSG00000070423	RNF126	ring finger protein 126 [Source:HGNC Symbol;Acc:HGNC:21151]	protein_coding	34.5	59.8	49.44	47.91	0.5	0.62	0.59	N\A	N\A	N\A	N\A	N\A	N\A	N\A	N\A	N\A	N\A	N\A
3	12	ENSG00000163535	SGO2	shugoshin 2 [Source:HGNC Symbol;Acc:HGNC:30812]	protein_coding	31.95	43.79	36.97	37.57	0.46	0.42	0.42	N\A	N\A	N\A	N\A	N\A	N\A	N\A	N\A	N\A	N\A	N\A
3	12	ENSG00000282343	KCNQ1-AS1	KCNQ1 antisense RNA 1 [Source:HGNC Symbol;Acc:HGNC:42790]	antisense	43.69	56.42	68.39	56.17	0.64	0.58	0.79	N\A	N\A	N\A	N\A	N\A	N\A	N\A	N\A	N\A	N\A	N\A
3	12	ENSG00000196976	LAGE3	L antigen family member 3 [Source:HGNC Symbol;Acc:HGNC:26058]	protein_coding	65.5	50.75	42.34	52.86	0.87	0.51	0.5	N\A	N\A	N\A	N\A	N\A	N\A	N\A	N\A	N\A	N\A	N\A
3	12	ENSG00000140563	MCTP2	multiple C2 and transmembrane domain containing 2 [Source:HGNC Symbol;Acc:HGNC:25636]	protein_coding	75.6	45.65	62.23	61.16	0.95	0.45	0.73	N\A	N\A	N\A	N\A	N\A	N\A	N\A	N\A	N\A	N\A	N\A
3	12	ENSG00000114978	MOB1A	MOB kinase activator 1A [Source:HGNC Symbol;Acc:HGNC:16015]	protein_coding	29.9	29.89	47.51	35.77	0.42	0.18	0.57	N\A	N\A	N\A	N\A	N\A	N\A	N\A	N\A	N\A	N\A	N\A
3	12	ENSG00000234235	BOK-AS1	BOK antisense RNA 1 [Source:HGNC Symbol;Acc:HGNC:35125]	antisense	21.02	34.28	52.98	36.09	0.22	0.27	0.64	N\A	N\A	N\A	N\A	N\A	N\A	N\A	N\A	N\A	N\A	N\A
4	1	ENSG00000150316	CWC15	CWC15 spliceosome associated protein homolog [Source:HGNC Symbol;Acc:HGNC:26939]	protein_coding	24.13	48.03	23.39	31.85	0.29	0.48	0.15	ENSDARG00000013382	cwc15	CWC15 spliceosome-associated protein homolog (S. cerevisiae)	protein_coding	159.17	250.11	236.26	215.18	1.54	1.74	1.7
4	1	ENSG00000116754	SRSF11	serine and arginine rich splicing factor 11 [Source:HGNC Symbol;Acc:HGNC:10782]	protein_coding	4.54	60.47	37.12	34.04	-0.67	0.62	0.42	ENSDARG00000098574	srsf11	serine/arginine-rich splicing factor 11	protein_coding	254.44	376.15	350.1	326.9	1.87	2.02	1.96
4	1	ENSG00000114125	RNF7	ring finger protein 7 [Source:HGNC Symbol;Acc:HGNC:10070]	protein_coding	8.56	62.25	10.25	27.02	-0.3	0.64	-0.34	ENSDARG00000055524	rnf7	ring finger protein 7	protein_coding	305.21	508.75	439.06	417.67	1.99	2.22	2.12
4	1	ENSG00000197728	RPS26	ribosomal protein S26 [Source:HGNC Symbol;Acc:HGNC:10414]	protein_coding	6.04	60.37	17.82	28.08	-0.5	0.62	-0.01	ENSDARG00000037071	rps26	ribosomal protein S26	protein_coding	291.65	272.01	255.06	272.9	1.96	1.8	1.75
4	1	ENSG00000070961	ATP2B1	ATPase plasma membrane Ca2+ transporting 1 [Source:HGNC Symbol;Acc:HGNC:814]	protein_coding	16.95	44.43	40.68	34.02	0.09	0.43	0.48	ENSDARG00000012684	atp2b1a	ATPase plasma membrane Ca2+ transporting 1a	protein_coding	181.72	181.4	181.29	181.47	1.63	1.52	1.51
4	1	ENSG00000088930	XRN2	5-3 exoribonuclease 2 [Source:HGNC Symbol;Acc:HGNC:12836]	protein_coding	8.62	53.36	18.21	26.73	-0.3	0.54	0	ENSDARG00000101900	xrn2	5-3 exoribonuclease 2	protein_coding	210.78	200.76	227.52	213.02	1.73	1.59	1.67
4	1	ENSG00000114784	EIF1B	eukaryotic translation initiation factor 1B [Source:HGNC Symbol;Acc:HGNC:30792]	protein_coding	6.33	74.9	9.3	30.18	-0.48	0.76	-0.4	ENSDARG00000029445	EIF1B	eukaryotic translation initiation factor 1B	protein_coding	263.95	217.52	343.1	274.86	1.89	1.65	1.95
4	1	ENSG00000125977	EIF2S2	eukaryotic translation initiation factor 2 subunit beta [Source:HGNC Symbol;Acc:HGNC:3266]	protein_coding	11.14	58.7	7.51	25.78	-0.15	0.6	-0.52	ENSDARG00000053047	eif2s2	eukaryotic translation initiation factor 2, subunit 2 beta	protein_coding	166.42	104.22	107.97	126.2	1.57	1.15	1.16
4	1	ENSG00000136950	ARPC5L	actin related protein 2/3 complex subunit 5 like [Source:HGNC Symbol;Acc:HGNC:23366]	protein_coding	29.05	23.42	48.24	33.57	0.4	0.03	0.58	ENSDARG00000035433	arpc5lb	actin related protein 2/3 complex, subunit 5-like, b	protein_coding	250.59	315.96	298	288.18	1.86	1.9	1.85
4	1	ENSG00000278311	GGNBP2	gametogenetin binding protein 2 [Source:HGNC Symbol;Acc:HGNC:19357]	protein_coding	1.44	53.24	13.99	22.89	-1.33	0.54	-0.16	ENSDARG00000055086	ggnbp2	gametogenetin binding protein 2	protein_coding	326.2	426.01	442.42	398.21	2.04	2.1	2.13
4	1	ENSG00000154473	BUB3	BUB3, mitotic checkpoint protein [Source:HGNC Symbol;Acc:HGNC:1151]	protein_coding	25.29	59.25	4.46	29.67	0.32	0.61	-0.83	ENSDARG00000075883	bub3	BUB3 mitotic checkpoint protein	protein_coding	376.85	463.04	503.82	447.9	2.14	2.16	2.21
4	2	ENSG00000170035	UBE2E3	ubiquitin conjugating enzyme E2 E3 [Source:HGNC Symbol;Acc:HGNC:12479]	protein_coding	14.32	22.22	40.25	25.6	-0.01	-0.01	0.47	ENSDARG00000012244	ube2e3	ubiquitin-conjugating enzyme E2E 3 (UBC4/5 homolog, yeast)	protein_coding	147.37	131.8	106.38	128.52	1.48	1.31	1.15
4	2	ENSG00000085733	CTTN	cortactin [Source:HGNC Symbol;Acc:HGNC:3338]	protein_coding	35.48	18.72	28.01	27.4	0.52	-0.11	0.26	ENSDARG00000011777	cttn	cortactin	protein_coding	119.13	102.36	155.56	125.68	1.33	1.14	1.41
4	2	ENSG00000116668	SWT1	SWT1, RNA endoribonuclease homolog [Source:HGNC Symbol;Acc:HGNC:16785]	protein_coding	38.47	21.05	28.69	29.41	0.56	-0.04	0.27	ENSDARG00000094010	swt1	SWT1 RNA endoribonuclease homolog	protein_coding	73.28	63.47	75.2	70.65	0.99	0.82	0.91
4	2	ENSG00000082996	RNF13	ring finger protein 13 [Source:HGNC Symbol;Acc:HGNC:10057]	protein_coding	29.49	26.8	39.11	31.8	0.41	0.11	0.46	ENSDARG00000019438	rnf13	ring finger protein 13	protein_coding	110.49	133.04	138.5	127.35	1.28	1.32	1.33
4	2	ENSG00000074201	CLNS1A	chloride nucleotide-sensitive channel 1A [Source:HGNC Symbol;Acc:HGNC:2080]	protein_coding	23.85	29.54	17.16	23.52	0.29	0.17	-0.03	ENSDARG00000103027	clns1a	chloride channel, nucleotide-sensitive, 1A	protein_coding	65.23	128.54	114	102.59	0.91	1.29	1.2
4	2	ENSG00000145495	2019-03-06	membrane associated ring-CH-type finger 6 [Source:HGNC Symbol;Acc:HGNC:30550]	protein_coding	22.28	31.19	14.99	22.82	0.25	0.21	-0.11	ENSDARG00000076066	2019-03-06	membrane-associated ring finger (C3HC4) 6	protein_coding	106.17	134.44	126.73	122.45	1.25	1.32	1.27
4	2	ENSG00000125995	ROMO1	reactive oxygen species modulator 1 [Source:HGNC Symbol;Acc:HGNC:16185]	protein_coding	2.96	54.39	31.32	29.55	-0.92	0.56	0.32	ENSDARG00000038076	romo1	reactive oxygen species modulator 1	protein_coding	51.61	84.47	103.44	79.84	0.75	1.01	1.13
4	2	ENSG00000085415	SEH1L	SEH1 like nucleoporin [Source:HGNC Symbol;Acc:HGNC:30379]	protein_coding	29.7	24.28	27.37	27.12	0.41	0.05	0.24	ENSDARG00000004280	seh1l	SEH1-like (S. cerevisiae)	protein_coding	60.45	102.44	84.86	82.58	0.86	1.14	0.99
4	2	ENSG00000176209	SMIM19	small integral membrane protein 19 [Source:HGNC Symbol;Acc:HGNC:25166]	protein_coding	10.47	56.55	4.58	23.87	-0.19	0.58	-0.82	ENSDARG00000037423	smim19	small integral membrane protein 19	protein_coding	74.08	93.91	112.3	93.43	1	1.08	1.19
4	2	ENSG00000148985	PGAP2	post-GPI attachment to proteins 2 [Source:HGNC Symbol;Acc:HGNC:17893]	protein_coding	18.07	33.03	18.12	23.08	0.13	0.24	0	ENSDARG00000044596	pgap2	post-GPI attachment to proteins 2	protein_coding	86.69	87.14	92.31	88.72	1.11	1.03	1.05
4	2	ENSG00000070087	PFN2	profilin 2 [Source:HGNC Symbol;Acc:HGNC:8882]	protein_coding	8.29	46.45	23.79	26.17	-0.32	0.46	0.16	ENSDARG00000012682	pfn2l	profilin 2 like	protein_coding	71.92	73.84	95.17	80.31	0.98	0.92	1.07
4	2	ENSG00000107566	ERLIN1	ER lipid raft associated 1 [Source:HGNC Symbol;Acc:HGNC:16947]	protein_coding	24.67	26.91	17.71	23.1	0.31	0.11	-0.02	ENSDARG00000021991	erlin1	ER lipid raft associated 1	protein_coding	79.63	65.95	93.17	79.58	1.05	0.84	1.06
4	2	ENSG00000121766	ZCCHC17	zinc finger CCHC-type containing 17 [Source:HGNC Symbol;Acc:HGNC:30246]	protein_coding	2.01	45.42	33.06	26.83	-1.14	0.44	0.36	ENSDARG00000018936	zcchc17	zinc finger, CCHC domain containing 17	protein_coding	112.13	108.02	97.44	105.86	1.29	1.18	1.09
4	2	ENSG00000184076	UQCR10	ubiquinol-cytochrome c reductase, complex III subunit X [Source:HGNC Symbol;Acc:HGNC:30863]	protein_coding	15.6	49.28	24.85	29.91	0.04	0.49	0.19	ENSDARG00000104517	uqcr10	ubiquinol-cytochrome c reductase, complex III subunit X	protein_coding	91.34	129.35	137.62	119.44	1.15	1.3	1.33
4	2	ENSG00000143207	COP1	COP1, E3 ubiquitin ligase [Source:HGNC Symbol;Acc:HGNC:17440]	protein_coding	16.65	43.09	23.71	27.82	0.08	0.41	0.16	ENSDARG00000079329	cop1	COP1, E3 ubiquitin ligase	protein_coding	65.1	65.56	72.21	67.62	0.91	0.84	0.88
4	2	ENSG00000113575	PPP2CA	protein phosphatase 2 catalytic subunit alpha [Source:HGNC Symbol;Acc:HGNC:9299]	protein_coding	20.8	52.71	27.7	33.74	0.21	0.54	0.25	ENSDARG00000053404	PPP2CA	protein phosphatase 2 catalytic subunit alpha	protein_coding	105.53	121.23	113.42	113.39	1.25	1.25	1.19
4	3	ENSG00000101310	SEC23B	Sec23 homolog B, coat complex II component [Source:HGNC Symbol;Acc:HGNC:10702]	protein_coding	6.15	55.16	21.3	27.54	-0.49	0.56	0.09	ENSDARG00000019360	sec23b	Sec23 homolog B, COPII coat complex component	protein_coding	59.53	59.11	57.34	58.66	0.85	0.77	0.73
4	3	ENSG00000143222	UFC1	ubiquitin-fold modifier conjugating enzyme 1 [Source:HGNC Symbol;Acc:HGNC:26941]	protein_coding	10.82	24.72	47.4	27.64	-0.17	0.06	0.57	ENSDARG00000022340	ufc1	ubiquitin-fold modifier conjugating enzyme 1	protein_coding	55.13	72.23	65.57	64.31	0.8	0.9	0.82
4	3	ENSG00000137693	YAP1	Yes associated protein 1 [Source:HGNC Symbol;Acc:HGNC:16262]	protein_coding	9.23	27.79	37.45	24.82	-0.26	0.13	0.43	ENSDARG00000068401	yap1	Yes-associated protein 1	protein_coding	39.92	55.56	66.51	54	0.57	0.73	0.83
4	3	ENSG00000147905	ZCCHC7	zinc finger CCHC-type containing 7 [Source:HGNC Symbol;Acc:HGNC:26209]	protein_coding	13.45	46.38	8.42	22.75	-0.04	0.46	-0.46	ENSDARG00000055443	zcchc7	zinc finger, CCHC domain containing 7	protein_coding	50.27	54.54	49.51	51.44	0.73	0.71	0.62
4	3	ENSG00000020426	MNAT1	MNAT1, CDK activating kinase assembly factor [Source:HGNC Symbol;Acc:HGNC:7181]	protein_coding	16.79	58.18	11.37	28.78	0.09	0.6	-0.28	ENSDARG00000002077	mnat1	MNAT CDK-activating kinase assembly factor 1	protein_coding	52.19	66.98	55.7	58.29	0.76	0.85	0.71
4	3	ENSG00000109606	DHX15	DEAH-box helicase 15 [Source:HGNC Symbol;Acc:HGNC:2738]	protein_coding	12.02	36.35	35.19	27.85	-0.11	0.3	0.39	ENSDARG00000015392	dhx15	DEAH (Asp-Glu-Ala-His) box helicase 15	protein_coding	33.69	47.36	45.45	42.17	0.45	0.62	0.57
4	3	ENSG00000136986	DERL1	derlin 1 [Source:HGNC Symbol;Acc:HGNC:28454]	protein_coding	21.93	43.53	26.38	30.61	0.24	0.42	0.22	ENSDARG00000021905	derl1	derlin 1	protein_coding	50.98	60.05	62.58	57.87	0.74	0.78	0.79
4	3	ENSG00000170113	NIPA1	NIPA magnesium transporter 1 [Source:HGNC Symbol;Acc:HGNC:17043]	protein_coding	25.2	31.32	35.51	30.67	0.32	0.21	0.4	ENSDARG00000055917	nipa1	NIPA magnesium transporter 1	protein_coding	45.42	46.91	32.25	41.52	0.66	0.61	0.33
4	3	ENSG00000165502	RPL36AL	ribosomal protein L36a like [Source:HGNC Symbol;Acc:HGNC:10346]	protein_coding	13.15	54.38	10.26	25.93	-0.05	0.56	-0.34	ENSDARG00000058105	rpl36a	ribosomal protein L36A	protein_coding	56.98	48.98	40.73	48.9	0.82	0.64	0.49
4	3	ENSG00000132436	FIGNL1	fidgetin like 1 [Source:HGNC Symbol;Acc:HGNC:13286]	protein_coding	1.33	66.36	22.27	29.99	-1.38	0.68	0.12	ENSDARG00000016427	fignl1	fidgetin-like 1	protein_coding	43.77	45.5	47.51	45.59	0.63	0.59	0.6
4	3	ENSG00000023608	SNAPC1	small nuclear RNA activating complex polypeptide 1 [Source:HGNC Symbol;Acc:HGNC:11134]	protein_coding	25.58	21.31	33.95	26.95	0.33	-0.03	0.37	ENSDARG00000029569	snapc1a	small nuclear RNA activating complex, polypeptide 1a	protein_coding	53.23	75.27	53.83	60.78	0.77	0.93	0.68
4	3	ENSG00000105849	TWISTNB	TWIST neighbor [Source:HGNC Symbol;Acc:HGNC:18027]	protein_coding	17.56	21.42	30.45	23.14	0.11	-0.03	0.31	ENSDARG00000024416	twistnb	TWIST neighbor	protein_coding	64.03	66.37	50.88	60.43	0.9	0.85	0.64
4	3	ENSG00000115762	PLEKHB2	pleckstrin homology domain containing B2 [Source:HGNC Symbol;Acc:HGNC:19236]	protein_coding	19.56	51.21	33.18	34.65	0.17	0.52	0.36	ENSDARG00000013928	plekhb2	pleckstrin homology domain containing, family B (evectins) member 2	protein_coding	41.85	53.14	59.62	51.54	0.6	0.7	0.75
4	3	ENSG00000156875	MFSD14A	major facilitator superfamily domain containing 14A [Source:HGNC Symbol;Acc:HGNC:23363]	protein_coding	12.23	23.13	33.67	23.01	-0.1	0.02	0.37	ENSDARG00000043055	hiat1b	hippocampus abundant transcript 1b	protein_coding	48.61	54.46	55.91	53	0.71	0.71	0.71
4	3	ENSG00000139832	RAB20	RAB20, member RAS oncogene family [Source:HGNC Symbol;Acc:HGNC:18260]	protein_coding	25.3	16.69	27.18	23.06	0.32	-0.19	0.24	ENSDARG00000005049	rab20	RAB20, member RAS oncogene family	protein_coding	40.09	61.32	53.09	51.5	0.57	0.79	0.67
4	3	ENSG00000163527	STT3B	STT3B, catalytic subunit of the oligosaccharyltransferase complex [Source:HGNC Symbol;Acc:HGNC:30611]	protein_coding	15.89	27.16	36.72	26.59	0.05	0.12	0.42	ENSDARG00000001890	stt3b	STT3B, subunit of the oligosaccharyltransferase complex (catalytic)	protein_coding	50.4	41.52	55.43	49.12	0.73	0.53	0.7
4	3	ENSG00000116649	SRM	spermidine synthase [Source:HGNC Symbol;Acc:HGNC:11296]	protein_coding	26.94	59.77	11.46	32.72	0.36	0.62	-0.27	ENSDARG00000055760	srm	spermidine synthase	protein_coding	49.15	52.85	54.34	52.11	0.71	0.69	0.69
4	3	ENSG00000124356	STAMBP	STAM binding protein [Source:HGNC Symbol;Acc:HGNC:16950]	protein_coding	25.55	16.1	26.38	22.67	0.33	-0.21	0.22	ENSDARG00000086906	stambpb	STAM binding protein b	protein_coding	36.67	54.89	39.16	43.58	0.51	0.72	0.46
4	4	ENSG00000102606	ARHGEF7	Rho guanine nucleotide exchange factor 7 [Source:HGNC Symbol;Acc:HGNC:15607]	protein_coding	25.74	64.39	6.86	32.33	0.33	0.66	-0.58	ENSDARG00000073848	arhgef7b	Rho guanine nucleotide exchange factor (GEF) 7b	protein_coding	31.06	25.83	24.47	27.12	0.39	0.21	0.14
4	4	ENSG00000148123	PLPPR1	phospholipid phosphatase related 1 [Source:HGNC Symbol;Acc:HGNC:25993]	protein_coding	17.65	43.71	23.27	28.21	0.11	0.42	0.15	ENSDARG00000100642	plppr1	phospholipid phosphatase related 1	protein_coding	26.32	30.35	27.49	28.05	0.28	0.32	0.22
4	4	ENSG00000189046	ALKBH2	alkB homolog 2, alpha-ketoglutarate dependent dioxygenase [Source:HGNC Symbol;Acc:HGNC:32487]	protein_coding	2.29	69.68	21.35	31.1	-1.06	0.71	0.1	ENSDARG00000059856	alkbh2	alkB homolog 2, alpha-ketoglutarate-dependent dioxygenase	protein_coding	26.06	37.4	34.02	32.49	0.27	0.46	0.37
4	4	ENSG00000109854	HTATIP2	HIV-1 Tat interactive protein 2 [Source:HGNC Symbol;Acc:HGNC:16637]	protein_coding	22.75	23.86	27.3	24.63	0.26	0.04	0.24	ENSDARG00000028386	htatip2	HIV-1 Tat interactive protein 2	protein_coding	19.69	37.64	40.14	32.49	0.07	0.46	0.48
4	4	ENSG00000168653	NDUFS5	NADH:ubiquinone oxidoreductase subunit S5 [Source:HGNC Symbol;Acc:HGNC:7712]	protein_coding	16.21	57.16	27.51	33.63	0.07	0.59	0.25	ENSDARG00000006290	ndufs5	NADH:ubiquinone oxidoreductase subunit S5	protein_coding	25.65	39.45	24.72	29.94	0.26	0.5	0.15
4	4	ENSG00000102606	ARHGEF7	Rho guanine nucleotide exchange factor 7 [Source:HGNC Symbol;Acc:HGNC:15607]	protein_coding	25.74	64.39	6.86	32.33	0.33	0.66	-0.58	ENSDARG00000006299	arhgef7a	Rho guanine nucleotide exchange factor (GEF) 7a	protein_coding	19.93	29.39	32.72	27.34	0.08	0.3	0.34
4	4	ENSG00000047410	TPR	translocated promoter region, nuclear basket protein [Source:HGNC Symbol;Acc:HGNC:12017]	protein_coding	10.83	40.46	30.47	27.25	-0.17	0.37	0.31	ENSDARG00000016630	tprb	translocated promoter region b, nuclear basket protein	protein_coding	32.41	36.16	37.81	35.46	0.42	0.44	0.44
4	4	ENSG00000170852	KBTBD2	kelch repeat and BTB domain containing 2 [Source:HGNC Symbol;Acc:HGNC:21751]	protein_coding	30.65	32.23	31.96	31.61	0.43	0.23	0.34	ENSDARG00000087226	kbtbd2	kelch repeat and BTB (POZ) domain containing 2	protein_coding	22.22	56.41	35.37	38	0.16	0.74	0.39
4	4	ENSG00000090889	KIF4A	kinesin family member 4A [Source:HGNC Symbol;Acc:HGNC:13339]	protein_coding	16.83	42.37	14.43	24.54	0.09	0.4	-0.14	ENSDARG00000005462	kif4	kinesin family member 4	protein_coding	27.68	32.82	47.78	36.09	0.31	0.37	0.6
4	4	ENSG00000143797	MBOAT2	membrane bound O-acyltransferase domain containing 2 [Source:HGNC Symbol;Acc:HGNC:25193]	protein_coding	9.43	27.19	33.04	23.22	-0.25	0.12	0.36	ENSDARG00000042551	mboat2b	membrane bound O-acyltransferase domain containing 2b	protein_coding	23.7	40.82	42.23	35.59	0.2	0.52	0.52
4	4	ENSG00000148090	AUH	AU RNA binding methylglutaconyl-CoA hydratase [Source:HGNC Symbol;Acc:HGNC:890]	protein_coding	29.01	18.1	31.83	26.31	0.4	-0.13	0.33	ENSDARG00000042975	auh	AU RNA binding protein/enoyl-CoA hydratase	protein_coding	30.25	44.16	39.43	37.95	0.37	0.57	0.47
4	4	ENSG00000120029	ARMH3	armadillo-like helical domain containing 3 [Source:HGNC Symbol;Acc:HGNC:25788]	protein_coding	27.77	14.88	28.62	23.76	0.38	-0.26	0.27	ENSDARG00000104285	armh3	armadillo-like helical domain containing 3	protein_coding	28.22	28.35	26.51	27.69	0.33	0.27	0.2
4	4	ENSG00000175582	RAB6A	RAB6A, member RAS oncogene family [Source:HGNC Symbol;Acc:HGNC:9786]	protein_coding	16.98	24.01	44.63	28.54	0.09	0.04	0.53	ENSDARG00000103714	rab6a	RAB6A, member RAS oncogene family	protein_coding	37.51	36.83	41.5	38.61	0.53	0.45	0.5
4	4	ENSG00000010810	FYN	FYN proto-oncogene, Src family tyrosine kinase [Source:HGNC Symbol;Acc:HGNC:4037]	protein_coding	10.03	73.33	11.65	31.67	-0.21	0.74	-0.26	ENSDARG00000011370	fyna	FYN proto-oncogene, Src family tyrosine kinase a	protein_coding	37.64	38.3	36.65	37.53	0.53	0.48	0.42
4	4	ENSG00000165832	TRUB1	TruB pseudouridine synthase family member 1 [Source:HGNC Symbol;Acc:HGNC:16060]	protein_coding	56.16	10.31	19.32	28.6	0.78	-0.49	0.04	ENSDARG00000053805	trub1	TruB pseudouridine (psi) synthase family member 1	protein_coding	28.03	37.75	46.84	37.54	0.32	0.47	0.59
4	4	ENSG00000115392	FANCL	FA complementation group L [Source:HGNC Symbol;Acc:HGNC:20748]	protein_coding	14.75	41.05	38.01	31.27	0.01	0.38	0.44	ENSDARG00000007885	fancl	FA complementation group L	protein_coding	33.54	25.27	26.59	28.47	0.45	0.2	0.2
4	4	ENSG00000136319	TTC5	tetratricopeptide repeat domain 5 [Source:HGNC Symbol;Acc:HGNC:19274]	protein_coding	32.12	22.47	23.71	26.1	0.46	0	0.16	ENSDARG00000013329	ttc5	tetratricopeptide repeat domain 5	protein_coding	31.26	30.83	23.33	28.47	0.4	0.33	0.11
4	5	ENSG00000063046	EIF4B	eukaryotic translation initiation factor 4B [Source:HGNC Symbol;Acc:HGNC:3285]	protein_coding	16.3	44.74	21.27	27.43	0.07	0.43	0.09	ENSDARG00000017439	eif4ba	eukaryotic translation initiation factor 4Ba	protein_coding	20.09	25.83	26.52	24.15	0.09	0.21	0.2
4	5	ENSG00000148154	UGCG	UDP-glucose ceramide glucosyltransferase [Source:HGNC Symbol;Acc:HGNC:12524]	protein_coding	3.67	52.7	16.54	24.3	-0.79	0.54	-0.06	ENSDARG00000058221	ugcg	UDP-glucose ceramide glucosyltransferase	protein_coding	12.84	18.45	26.41	19.23	-0.23	-0.02	0.19
4	5	ENSG00000047410	TPR	translocated promoter region, nuclear basket protein [Source:HGNC Symbol;Acc:HGNC:12017]	protein_coding	10.83	40.46	30.47	27.25	-0.17	0.37	0.31	ENSDARG00000103004	tpra	translocated promoter region a, nuclear basket protein	protein_coding	18.19	15.12	22.56	18.62	0.02	-0.15	0.09
4	5	ENSG00000052126	PLEKHA5	pleckstrin homology domain containing A5 [Source:HGNC Symbol;Acc:HGNC:30036]	protein_coding	5.35	34.57	31.87	23.93	-0.57	0.27	0.33	ENSDARG00000045870	plekha5	pleckstrin homology domain containing, family A member 5	protein_coding	19.48	18.34	20.7	19.51	0.07	-0.02	0.03
4	5	ENSG00000169914	OTUD3	OTU deubiquitinase 3 [Source:HGNC Symbol;Acc:HGNC:29038]	protein_coding	29.06	36.89	29.51	31.82	0.4	0.31	0.29	ENSDARG00000022648	otud3	OTU deubiquitinase 3	protein_coding	28.13	20.27	24.59	24.33	0.32	0.05	0.15
4	5	ENSG00000078140	UBE2K	ubiquitin conjugating enzyme E2 K [Source:HGNC Symbol;Acc:HGNC:4914]	protein_coding	24.61	54.27	15.97	31.62	0.31	0.55	-0.08	ENSDARG00000089055	ube2ka	ubiquitin-conjugating enzyme E2Ka (UBC1 homolog, yeast)	protein_coding	9.7	22.71	24.18	18.86	-0.42	0.12	0.13
4	5	ENSG00000146733	PSPH	phosphoserine phosphatase [Source:HGNC Symbol;Acc:HGNC:9577]	protein_coding	18.49	29.56	31.37	26.48	0.14	0.17	0.32	ENSDARG00000040314	psph	phosphoserine phosphatase	protein_coding	20.83	23.58	26.32	23.58	0.11	0.15	0.19
4	5	ENSG00000086619	ERO1B	endoplasmic reticulum oxidoreductase 1 beta [Source:HGNC Symbol;Acc:HGNC:14355]	protein_coding	8.14	34.58	33.89	25.54	-0.33	0.27	0.37	ENSDARG00000103915	ero1b	endoplasmic reticulum oxidoreductase beta	protein_coding	20.79	29.86	23.83	24.83	0.11	0.31	0.12
4	5	ENSG00000217930	PAM16	presequence translocase associated motor 16 [Source:HGNC Symbol;Acc:HGNC:29679]	protein_coding	25.36	34.06	15.81	25.08	0.32	0.26	-0.08	ENSDARG00000102822	pam16	presequence translocase associated motor 16	protein_coding	26.47	21.42	9.93	19.27	0.28	0.09	-0.48
4	5	ENSG00000089876	DHX32	DEAH-box helicase 32 (putative) [Source:HGNC Symbol;Acc:HGNC:16717]	protein_coding	34.53	23.04	32.67	30.08	0.5	0.02	0.35	ENSDARG00000077461	dhx32a	DEAH (Asp-Glu-Ala-His) box polypeptide 32a	protein_coding	12.32	17	23.71	17.68	-0.25	-0.07	0.12
4	5	ENSG00000186480	INSIG1	insulin induced gene 1 [Source:HGNC Symbol;Acc:HGNC:6083]	protein_coding	5.09	61.25	23.32	29.89	-0.6	0.63	0.15	ENSDARG00000010658	insig1	insulin induced gene 1	protein_coding	17.08	30.26	27.59	24.98	-0.03	0.32	0.22
4	5	ENSG00000065057	NTHL1	nth like DNA glycosylase 1 [Source:HGNC Symbol;Acc:HGNC:8028]	protein_coding	39.49	31.19	10.45	27.04	0.58	0.21	-0.33	ENSDARG00000042881	nthl1	nth-like DNA glycosylase 1	protein_coding	25.98	19.81	21.11	22.3	0.27	0.03	0.04
4	5	ENSG00000137806	NDUFAF1	NADH:ubiquinone oxidoreductase complex assembly factor 1 [Source:HGNC Symbol;Acc:HGNC:18828]	protein_coding	33.89	14.74	20.11	22.91	0.49	-0.26	0.06	ENSDARG00000025549	ndufaf1	NADH:ubiquinone oxidoreductase complex assembly factor 1	protein_coding	23.74	19.99	18.12	20.62	0.21	0.04	-0.06
4	5	ENSG00000184924	PTRHD1	peptidyl-tRNA hydrolase domain containing 1 [Source:HGNC Symbol;Acc:HGNC:33782]	protein_coding	34.19	32.25	16.9	27.78	0.5	0.23	-0.04	ENSDARG00000016122	ptrhd1	peptidyl-tRNA hydrolase domain containing 1	protein_coding	20.03	27.98	26.26	24.76	0.09	0.26	0.19
4	5	ENSG00000023697	DERA	deoxyribose-phosphate aldolase [Source:HGNC Symbol;Acc:HGNC:24269]	protein_coding	28.42	33.34	36.67	32.81	0.39	0.25	0.42	ENSDARG00000005897	dera	deoxyribose-phosphate aldolase (putative)	protein_coding	8.75	16.87	27.39	17.67	-0.49	-0.08	0.22
4	5	ENSG00000181472	ZBTB2	zinc finger and BTB domain containing 2 [Source:HGNC Symbol;Acc:HGNC:20868]	protein_coding	21.89	37.25	43.9	34.35	0.24	0.32	0.52	ENSDARG00000028086	zbtb2b	zinc finger and BTB domain containing 2b	protein_coding	16.37	18.19	23.51	19.36	-0.06	-0.03	0.11
4	5	ENSG00000101146	RAE1	ribonucleic acid export 1 [Source:HGNC Symbol;Acc:HGNC:9828]	protein_coding	12.09	40.43	22.43	24.98	-0.1	0.37	0.13	ENSDARG00000007196	rae1	ribonucleic acid export 1	protein_coding	11.11	27.31	23.55	20.66	-0.33	0.25	0.12
4	5	ENSG00000157538	VPS26C	VPS26 endosomal protein sorting factor C [Source:HGNC Symbol;Acc:HGNC:3044]	protein_coding	49.42	18.73	35.67	34.61	0.71	-0.11	0.4	ENSDARG00000075650	vps26c	VPS26 endosomal protein sorting factor C	protein_coding	19.33	18.39	24.62	20.78	0.06	-0.02	0.15
4	5	ENSG00000112079	STK38	serine/threonine kinase 38 [Source:HGNC Symbol;Acc:HGNC:17847]	protein_coding	36.67	27.2	26.19	30.02	0.54	0.12	0.22	ENSDARG00000019973	stk38a	serine/threonine kinase 38a	protein_coding	17.2	26.47	22.66	22.11	-0.02	0.23	0.09
4	6	ENSG00000184575	XPOT	exportin for tRNA [Source:HGNC Symbol;Acc:HGNC:12826]	protein_coding	28.78	25.31	29.49	27.86	0.4	0.08	0.29	ENSDARG00000099652	xpot	exportin, tRNA (nuclear export receptor for tRNAs)	protein_coding	12.13	23.77	16.12	17.34	-0.27	0.16	-0.14
4	6	ENSG00000116221	MRPL37	mitochondrial ribosomal protein L37 [Source:HGNC Symbol;Acc:HGNC:14034]	protein_coding	11.84	53.55	20.78	28.72	-0.12	0.55	0.08	ENSDARG00000062916	mrpl37	mitochondrial ribosomal protein L37	protein_coding	19.34	11.92	6.49	12.59	0.06	-0.31	-0.77
4	6	ENSG00000196419	XRCC6	X-ray repair cross complementing 6 [Source:HGNC Symbol;Acc:HGNC:4055]	protein_coding	22.73	30.51	21.12	24.79	0.26	0.19	0.09	ENSDARG00000071551	xrcc6	X-ray repair complementing defective repair in Chinese hamster cells 6	protein_coding	12.88	19.03	10.48	14.13	-0.22	0.01	-0.44
4	6	ENSG00000104517	UBR5	ubiquitin protein ligase E3 component n-recognin 5 [Source:HGNC Symbol;Acc:HGNC:16806]	protein_coding	16.98	27.99	27.7	24.22	0.09	0.14	0.25	ENSDARG00000018192	ubr5	ubiquitin protein ligase E3 component n-recognin 5	protein_coding	12.74	13.27	14.32	13.44	-0.23	-0.24	-0.22
4	6	ENSG00000176393	RNPEP	arginyl aminopeptidase [Source:HGNC Symbol;Acc:HGNC:10078]	protein_coding	33.72	21.58	20.79	25.36	0.49	-0.02	0.08	ENSDARG00000012506	rnpep	arginyl aminopeptidase (aminopeptidase B)	protein_coding	11.22	15.49	18.55	15.09	-0.32	-0.13	-0.05
4	6	ENSG00000159479	MED8	mediator complex subunit 8 [Source:HGNC Symbol;Acc:HGNC:19971]	protein_coding	7.39	41.23	19.06	22.56	-0.39	0.38	0.03	ENSDARG00000114425	med8	mediator complex subunit 8	protein_coding	16.45	14.92	11.17	14.18	-0.05	-0.16	-0.4
4	6	ENSG00000166788	SAAL1	serum amyloid A like 1 [Source:HGNC Symbol;Acc:HGNC:25158]	protein_coding	46.49	27.19	18.35	30.68	0.67	0.12	0.01	ENSDARG00000018681	saal1	serum amyloid A-like 1	protein_coding	15.17	18.3	18.25	17.24	-0.11	-0.02	-0.06
4	6	ENSG00000104765	BNIP3L	BCL2 interacting protein 3 like [Source:HGNC Symbol;Acc:HGNC:1085]	protein_coding	17.94	27.99	24.07	23.33	0.12	0.14	0.17	ENSDARG00000025468	bnip3la	BCL2 interacting protein 3 like a	protein_coding	9.38	7.4	24.41	13.73	-0.45	-0.63	0.14
4	6	ENSG00000179021	C3orf38	chromosome 3 open reading frame 38 [Source:HGNC Symbol;Acc:HGNC:28384]	protein_coding	10.73	25.22	34.65	23.53	-0.17	0.07	0.38	ENSDARG00000076798	si:ch211-261p9.4	si:ch211-261p9.4	protein_coding	14.69	18.07	11.44	14.73	-0.13	-0.03	-0.38
4	6	ENSG00000151962	RBM46	RNA binding motif protein 46 [Source:HGNC Symbol;Acc:HGNC:28401]	protein_coding	39.1	24.41	34.94	32.81	0.57	0.05	0.39	ENSDARG00000079452	rbm46	RNA binding motif protein 46	protein_coding	14.29	15.86	19.91	16.69	-0.15	-0.12	0
4	6	ENSG00000034677	RNF19A	ring finger protein 19A, RBR E3 ubiquitin protein ligase [Source:HGNC Symbol;Acc:HGNC:13432]	protein_coding	9.49	35.42	27.23	24.05	-0.24	0.29	0.24	ENSDARG00000012040	rnf19a	ring finger protein 19A, RBR E3 ubiquitin protein ligase	protein_coding	17.75	15.04	16.26	16.35	0	-0.15	-0.14
4	6	ENSG00000080546	SESN1	sestrin 1 [Source:HGNC Symbol;Acc:HGNC:21595]	protein_coding	35.72	17.88	30.66	28.09	0.52	-0.14	0.31	ENSDARG00000020693	sesn1	sestrin 1	protein_coding	14.69	15.45	21.99	17.37	-0.13	-0.14	0.07
4	7	ENSG00000141179	PCTP	phosphatidylcholine transfer protein [Source:HGNC Symbol;Acc:HGNC:8752]	protein_coding	26.67	14.41	53.55	31.54	0.35	-0.28	0.64	ENSDARG00000073985	pctp	phosphatidylcholine transfer protein	protein_coding	10.94	12.92	11.91	11.92	-0.34	-0.26	-0.35
4	7	ENSG00000167699	GLOD4	glyoxalase domain containing 4 [Source:HGNC Symbol;Acc:HGNC:14111]	protein_coding	40.14	27.67	35	34.27	0.59	0.13	0.39	ENSDARG00000042509	glod4	glyoxalase domain containing 4	protein_coding	4.93	10.99	12.37	9.43	-0.9	-0.36	-0.33
4	7	ENSG00000172586	CHCHD1	coiled-coil-helix-coiled-coil-helix domain containing 1 [Source:HGNC Symbol;Acc:HGNC:23518]	protein_coding	20.2	33.21	22.79	25.4	0.19	0.25	0.13	ENSDARG00000029100	chchd1	coiled-coil-helix-coiled-coil-helix domain containing 1	protein_coding	9.51	8.88	13.55	10.64	-0.44	-0.51	-0.26
4	7	ENSG00000170322	NFRKB	nuclear factor related to kappaB binding protein [Source:HGNC Symbol;Acc:HGNC:7802]	protein_coding	25.95	24.39	23.81	24.72	0.34	0.05	0.16	ENSDARG00000091512	nfrkb	nuclear factor related to kappaB binding protein	protein_coding	9.46	12.28	11.94	11.22	-0.44	-0.29	-0.35
4	7	ENSG00000111647	UHRF1BP1L	UHRF1 binding protein 1 like [Source:HGNC Symbol;Acc:HGNC:29102]	protein_coding	20.31	25.18	22.3	22.59	0.2	0.07	0.12	ENSDARG00000004055	uhrf1bp1l	UHRF1 binding protein 1-like	protein_coding	8.34	8.44	7.87	8.22	-0.53	-0.54	-0.63
4	7	ENSG00000006530	AGK	acylglycerol kinase [Source:HGNC Symbol;Acc:HGNC:21869]	protein_coding	29.86	42.08	21.44	31.13	0.42	0.39	0.1	ENSDARG00000009837	agk	acylglycerol kinase	protein_coding	3.5	8.16	13.42	8.36	-1.14	-0.57	-0.27
4	7	ENSG00000196636	SDHAF3	succinate dehydrogenase complex assembly factor 3 [Source:HGNC Symbol;Acc:HGNC:21752]	protein_coding	15.98	25.71	27.55	23.08	0.06	0.09	0.25	ENSDARG00000036092	sdhaf3	succinate dehydrogenase complex assembly factor 3	protein_coding	14.38	11.89	4.4	10.22	-0.15	-0.31	-1.03
4	7	ENSG00000143393	PI4KB	phosphatidylinositol 4-kinase beta [Source:HGNC Symbol;Acc:HGNC:8984]	protein_coding	33.46	27.53	30.69	30.56	0.48	0.13	0.31	ENSDARG00000040111	pi4kb	phosphatidylinositol 4-kinase, catalytic, beta	protein_coding	6.1	10.18	8.54	8.27	-0.75	-0.42	-0.58
4	7	ENSG00000112531	QKI	QKI, KH domain containing RNA binding [Source:HGNC Symbol;Acc:HGNC:21100]	protein_coding	10.6	31.79	43.3	28.56	-0.18	0.22	0.52	ENSDARG00000010018	qki2	QKI, KH domain containing, RNA binding 2	protein_coding	11.86	8.99	10.19	10.35	-0.28	-0.5	-0.46
4	7	ENSG00000140650	PMM2	phosphomannomutase 2 [Source:HGNC Symbol;Acc:HGNC:9115]	protein_coding	26.69	26.45	43.96	32.37	0.35	0.1	0.53	ENSDARG00000037654	pmm2	phosphomannomutase 2	protein_coding	8.45	12.64	13.8	11.63	-0.52	-0.27	-0.25
4	7	ENSG00000165355	FBXO33	F-box protein 33 [Source:HGNC Symbol;Acc:HGNC:19833]	protein_coding	44.78	19.8	30.38	31.65	0.65	-0.08	0.31	ENSDARG00000075400	fbxo33	F-box protein 33	protein_coding	10.5	8.95	14.85	11.43	-0.37	-0.5	-0.2
4	7	ENSG00000156787	TBC1D31	TBC1 domain family member 31 [Source:HGNC Symbol;Acc:HGNC:30888]	protein_coding	34.27	28.64	29.9	30.94	0.5	0.15	0.3	ENSDARG00000074623	tbc1d31	TBC1 domain family, member 31	protein_coding	8.75	8.96	7.97	8.56	-0.49	-0.5	-0.63
4	7	ENSG00000188610	FAM72B	family with sequence similarity 72 member B [Source:HGNC Symbol;Acc:HGNC:24805]	protein_coding	20.21	18.35	31.22	23.26	0.19	-0.13	0.32	ENSDARG00000070621	FAM72B	family with sequence similarity 72 member B	protein_coding	10.37	6.52	8.5	8.46	-0.38	-0.72	-0.58
4	7	ENSG00000101782	RIOK3	RIO kinase 3 [Source:HGNC Symbol;Acc:HGNC:11451]	protein_coding	14.71	33.36	44.86	30.98	0.01	0.25	0.54	ENSDARG00000042751	riok3	RIO kinase 3 (yeast)	protein_coding	9.16	10.71	12.22	10.7	-0.46	-0.38	-0.33
4	7	ENSG00000141030	COPS3	COP9 signalosome subunit 3 [Source:HGNC Symbol;Acc:HGNC:2239]	protein_coding	12.77	47.68	21.55	27.34	-0.07	0.47	0.1	ENSDARG00000008623	cops3	COP9 signalosome subunit 3	protein_coding	11.05	6.51	13.2	10.25	-0.33	-0.72	-0.28
4	7	ENSG00000132330	SCLY	selenocysteine lyase [Source:HGNC Symbol;Acc:HGNC:18161]	protein_coding	29.84	25.74	41.03	32.2	0.42	0.09	0.48	ENSDARG00000073813	scly	selenocysteine lyase	protein_coding	16.91	5.06	7.61	9.86	-0.03	-0.89	-0.66
4	7	ENSG00000055609	KMT2C	lysine methyltransferase 2C [Source:HGNC Symbol;Acc:HGNC:13726]	protein_coding	6.68	29.82	37.82	24.78	-0.45	0.18	0.44	ENSDARG00000079312	kmt2ca	lysine (K)-specific methyltransferase 2Ca	protein_coding	14.24	10.14	8.9	11.09	-0.15	-0.42	-0.55
4	7	ENSG00000067141	NEO1	neogenin 1 [Source:HGNC Symbol;Acc:HGNC:7754]	protein_coding	13.73	34.06	23.12	23.64	-0.03	0.26	0.14	ENSDARG00000102855	neo1a	neogenin 1a	protein_coding	10.02	9.49	9.76	9.76	-0.4	-0.46	-0.49
4	8	ENSG00000172893	DHCR7	7-dehydrocholesterol reductase [Source:HGNC Symbol;Acc:HGNC:2860]	protein_coding	7.66	46.55	16.05	23.42	-0.37	0.46	-0.07	ENSDARG00000103226	dhcr7	7-dehydrocholesterol reductase	protein_coding	4.65	6.07	7.83	6.18	-0.94	-0.76	-0.64
4	8	ENSG00000171103	TRMT61B	tRNA methyltransferase 61B [Source:HGNC Symbol;Acc:HGNC:26070]	protein_coding	11.58	27.37	37.26	25.4	-0.13	0.12	0.43	ENSDARG00000097465	trmt61b	tRNA methyltransferase 61B	protein_coding	4.97	11.19	7.29	7.82	-0.89	-0.35	-0.69
4	8	ENSG00000082515	MRPL22	mitochondrial ribosomal protein L22 [Source:HGNC Symbol;Acc:HGNC:14480]	protein_coding	6.33	50.1	24.36	26.93	-0.48	0.5	0.17	ENSDARG00000109961	mrpl22	mitochondrial ribosomal protein L22	protein_coding	9.85	7.81	5.8	7.82	-0.41	-0.59	-0.84
4	8	ENSG00000120860	WASHC3	WASH complex subunit 3 [Source:HGNC Symbol;Acc:HGNC:24256]	protein_coding	17.65	42.81	22.28	27.58	0.11	0.41	0.12	ENSDARG00000045563	washc3	WASH complex subunit 3	protein_coding	1.94	7.56	12.17	7.22	-1.55	-0.62	-0.34
4	8	ENSG00000136982	DSCC1	DNA replication and sister chromatid cohesion 1 [Source:HGNC Symbol;Acc:HGNC:24453]	protein_coding	21.84	40.27	36.03	32.71	0.24	0.37	0.41	ENSDARG00000019907	dscc1	DNA replication and sister chromatid cohesion 1	protein_coding	1.86	6.61	8.19	5.55	-1.58	-0.71	-0.61
4	8	ENSG00000140750	ARHGAP17	Rho GTPase activating protein 17 [Source:HGNC Symbol;Acc:HGNC:18239]	protein_coding	6.08	75.72	19.11	33.64	-0.5	0.76	0.03	ENSDARG00000020488	arhgap17a	Rho GTPase activating protein 17a	protein_coding	6.71	5.4	4.37	5.49	-0.68	-0.84	-1.04
4	8	ENSG00000135473	PAN2	poly(A) specific ribonuclease subunit PAN2 [Source:HGNC Symbol;Acc:HGNC:20074]	protein_coding	30.64	33.08	34.59	32.77	0.43	0.24	0.38	ENSDARG00000074675	pan2	poly(A) specific ribonuclease subunit PAN2	protein_coding	5.68	6.66	10.98	7.77	-0.8	-0.7	-0.41
4	8	ENSG00000085382	HACE1	HECT domain and ankyrin repeat containing E3 ubiquitin protein ligase 1 [Source:HGNC Symbol;Acc:HGNC:21033]	protein_coding	5.28	32.67	36.71	24.89	-0.58	0.24	0.42	ENSDARG00000062280	hace1	HECT domain and ankyrin repeat containing E3 ubiquitin protein ligase 1	protein_coding	8.6	4.25	6.39	6.41	-0.51	-1.01	-0.78
4	8	ENSG00000239900	ADSL	adenylosuccinate lyase [Source:HGNC Symbol;Acc:HGNC:291]	protein_coding	37.71	42.1	21.31	33.71	0.55	0.4	0.09	ENSDARG00000017049	adsl	adenylosuccinate lyase	protein_coding	6.41	7.3	9.53	7.75	-0.71	-0.64	-0.5
4	8	ENSG00000131373	HACL1	2-hydroxyacyl-CoA lyase 1 [Source:HGNC Symbol;Acc:HGNC:17856]	protein_coding	20.53	38.24	28.5	29.09	0.2	0.33	0.27	ENSDARG00000020529	hacl1	2-hydroxyacyl-CoA lyase 1	protein_coding	4.53	5.48	8.48	6.16	-0.96	-0.83	-0.58
4	8	ENSG00000133818	RRAS2	RAS related 2 [Source:HGNC Symbol;Acc:HGNC:17271]	protein_coding	20.04	46.52	27.5	31.35	0.19	0.46	0.25	ENSDARG00000036252	rras2	RAS related 2	protein_coding	5.03	6.81	6.27	6.04	-0.88	-0.69	-0.79
4	8	ENSG00000059691	GATB	glutamyl-tRNA amidotransferase subunit B [Source:HGNC Symbol;Acc:HGNC:8849]	protein_coding	23.32	39.11	14.03	25.49	0.28	0.35	-0.15	ENSDARG00000037309	gatb	glutamyl-tRNA(Gln) amidotransferase, subunit B	protein_coding	7.92	6.73	3.78	6.14	-0.56	-0.69	-1.14
4	8	ENSG00000148484	RSU1	Ras suppressor protein 1 [Source:HGNC Symbol;Acc:HGNC:10464]	protein_coding	16.93	27.58	27.55	24.02	0.09	0.13	0.25	ENSDARG00000102885	rsu1	Ras suppressor protein 1	protein_coding	3.15	6.37	13.69	7.74	-1.21	-0.73	-0.26
4	8	ENSG00000158850	B4GALT3	beta-1,4-galactosyltransferase 3 [Source:HGNC Symbol;Acc:HGNC:926]	protein_coding	14.4	35.67	40.36	30.14	0	0.29	0.47	ENSDARG00000062329	b4galt3	UDP-Gal:betaGlcNAc beta 1,4- galactosyltransferase, polypeptide 3	protein_coding	8.86	4.67	5.02	6.18	-0.49	-0.94	-0.94
4	8	ENSG00000081087	OSTM1	osteopetrosis associated transmembrane protein 1 [Source:HGNC Symbol;Acc:HGNC:21652]	protein_coding	11.44	25.41	32.3	23.05	-0.14	0.08	0.34	ENSDARG00000069808	ostm1	osteopetrosis associated transmembrane protein 1	protein_coding	4.94	5.31	6.99	5.74	-0.89	-0.85	-0.72
4	9	ENSG00000070718	AP3M2	adaptor related protein complex 3 subunit mu 2 [Source:HGNC Symbol;Acc:HGNC:570]	protein_coding	25.62	31.5	33.74	30.29	0.33	0.21	0.37	ENSDARG00000016128	ap3m2	adaptor related protein complex 3 subunit mu 2	protein_coding	5.69	5.71	4.45	5.28	-0.8	-0.81	-1.03
4	9	ENSG00000181788	SIAH2	siah E3 ubiquitin protein ligase 2 [Source:HGNC Symbol;Acc:HGNC:10858]	protein_coding	39.49	15.98	33.3	29.59	0.58	-0.21	0.36	ENSDARG00000044381	siah2l	seven in absentia homolog 2 (Drosophila)-like	protein_coding	5.44	5.53	4.86	5.28	-0.83	-0.83	-0.97
4	9	ENSG00000138767	CNOT6L	CCR4-NOT transcription complex subunit 6 like [Source:HGNC Symbol;Acc:HGNC:18042]	protein_coding	23.56	36.07	37.22	32.28	0.28	0.3	0.43	ENSDARG00000054597	cnot6l	CCR4-NOT transcription complex, subunit 6-like	protein_coding	9.75	2.29	3.99	5.34	-0.42	-1.42	-1.1
4	9	ENSG00000158604	TMED4	transmembrane p24 trafficking protein 4 [Source:HGNC Symbol;Acc:HGNC:22301]	protein_coding	31.47	20.76	20.61	24.28	0.45	-0.05	0.07	ENSDARG00000024954	tmed4	transmembrane p24 trafficking protein 4	protein_coding	1.82	4.74	3.38	3.31	-1.59	-0.93	-1.22
4	9	ENSG00000184983	NDUFA6	NADH:ubiquinone oxidoreductase subunit A6 [Source:HGNC Symbol;Acc:HGNC:7690]	protein_coding	33.19	24.31	18.3	25.27	0.48	0.05	0	ENSDARG00000038028	ndufa6	NADH:ubiquinone oxidoreductase subunit A6	protein_coding	2.75	5.75	5.34	4.61	-1.3	-0.8	-0.9
4	9	ENSG00000146376	ARHGAP18	Rho GTPase activating protein 18 [Source:HGNC Symbol;Acc:HGNC:21035]	protein_coding	5.9	43.54	48.79	32.74	-0.52	0.42	0.59	ENSDARG00000074740	arhgap18	Rho GTPase activating protein 18	protein_coding	5.15	3.81	3.34	4.1	-0.87	-1.08	-1.22
4	9	ENSG00000165322	ARHGAP12	Rho GTPase activating protein 12 [Source:HGNC Symbol;Acc:HGNC:16348]	protein_coding	26.47	38.19	33.71	32.79	0.35	0.33	0.37	ENSDARG00000026482	arhgap12b	Rho GTPase activating protein 12b	protein_coding	3.9	2.18	4.61	3.56	-1.06	-1.46	-1
4	9	ENSG00000125652	ALKBH7	alkB homolog 7 [Source:HGNC Symbol;Acc:HGNC:21306]	protein_coding	5.56	35.31	27.29	22.72	-0.55	0.28	0.24	ENSDARG00000037906	alkbh7	alkB homolog 7	protein_coding	7.18	3.43	1.87	4.16	-0.63	-1.15	-1.62
4	10	ENSG00000140598	EFL1	elongation factor like GTPase 1 [Source:HGNC Symbol;Acc:HGNC:25789]	protein_coding	24.8	34.53	35.98	31.77	0.31	0.27	0.41	ENSDARG00000079672	efl1	elongation factor like GTPase 1	protein_coding	1.49	1.31	1.19	1.33	-1.74	-1.8	-1.93
4	10	ENSG00000143702	CEP170	centrosomal protein 170 [Source:HGNC Symbol;Acc:HGNC:28920]	protein_coding	27.12	26.39	19.81	24.44	0.36	0.1	0.05	ENSDARG00000006128	cep170aa	centrosomal protein 170Aa	protein_coding	4.01	1.36	1.3	2.22	-1.04	-1.77	-1.87
4	10	ENSG00000010810	FYN	FYN proto-oncogene, Src family tyrosine kinase [Source:HGNC Symbol;Acc:HGNC:4037]	protein_coding	10.03	73.33	11.65	31.67	-0.21	0.74	-0.26	ENSDARG00000025319	fynb	FYN proto-oncogene, Src family tyrosine kinase b	protein_coding	1.46	1	1.14	1.2	-1.75	-1.98	-1.96
4	10	ENSG00000169762	TAPT1	transmembrane anterior posterior transformation 1 [Source:HGNC Symbol;Acc:HGNC:26887]	protein_coding	29.78	15.92	23.57	23.09	0.42	-0.22	0.15	ENSDARG00000061143	tapt1b	transmembrane anterior posterior transformation 1b	protein_coding	2.77	3.65	3.27	3.23	-1.3	-1.11	-1.24
4	10	ENSG00000112699	GMDS	GDP-mannose 4,6-dehydratase [Source:HGNC Symbol;Acc:HGNC:4369]	protein_coding	19.93	40.15	22.45	27.51	0.18	0.37	0.13	ENSDARG00000026629	gmds	GDP-mannose 4,6-dehydratase	protein_coding	4.63	3.03	1.65	3.11	-0.94	-1.23	-1.7
4	10	ENSG00000144485	HES6	hes family bHLH transcription factor 6 [Source:HGNC Symbol;Acc:HGNC:18254]	protein_coding	36.94	31	32	33.31	0.54	0.2	0.34	ENSDARG00000019335	hes6	hes family bHLH transcription factor 6	protein_coding	2.38	3.08	4.2	3.22	-1.41	-1.22	-1.07
4	10	ENSG00000197555	SIPA1L1	signal induced proliferation associated 1 like 1 [Source:HGNC Symbol;Acc:HGNC:20284]	protein_coding	28.94	49.17	17.78	31.96	0.4	0.49	-0.01	ENSDARG00000020134	sipa1l1	signal-induced proliferation-associated 1 like 1	protein_coding	1.29	2.83	2.39	2.17	-1.84	-1.28	-1.45
4	10	ENSG00000152256	PDK1	pyruvate dehydrogenase kinase 1 [Source:HGNC Symbol;Acc:HGNC:8809]	protein_coding	16.73	27.34	58.81	34.29	0.08	0.12	0.7	ENSDARG00000013128	pdk1	pyruvate dehydrogenase kinase, isozyme 1	protein_coding	1.29	1.25	3.14	1.89	-1.84	-1.83	-1.27
4	10	ENSG00000120008	WDR11	WD repeat domain 11 [Source:HGNC Symbol;Acc:HGNC:13831]	protein_coding	14.63	24.86	40.2	26.56	0.01	0.06	0.47	ENSDARG00000075245	wdr11	WD repeat domain 11	protein_coding	1.57	2.58	3.88	2.68	-1.7	-1.34	-1.12
4	10	ENSG00000080166	DCT	dopachrome tautomerase [Source:HGNC Symbol;Acc:HGNC:2709]	protein_coding	6.73	25.88	40.23	24.28	-0.44	0.09	0.47	ENSDARG00000006008	dct	dopachrome tautomerase	protein_coding	2.51	1.78	4.7	2.99	-1.37	-1.59	-0.99
4	10	ENSG00000169762	TAPT1	transmembrane anterior posterior transformation 1 [Source:HGNC Symbol;Acc:HGNC:26887]	protein_coding	29.78	15.92	23.57	23.09	0.42	-0.22	0.15	ENSDARG00000073999	tapt1a	transmembrane anterior posterior transformation 1a	protein_coding	1.85	2.03	2.75	2.21	-1.58	-1.5	-1.36
4	11	ENSG00000123243	ITIH5	inter-alpha-trypsin inhibitor heavy chain family member 5 [Source:HGNC Symbol;Acc:HGNC:21449]	protein_coding	56.64	15.38	23.49	31.84	0.79	-0.24	0.15	ENSDARG00000045517	itih5	inter-alpha-trypsin inhibitor heavy chain family member 5	protein_coding	N\A	N\A	N\A	N\A	N\A	N\A	N\A
4	11	ENSG00000186106	ANKRD46	ankyrin repeat domain 46 [Source:HGNC Symbol;Acc:HGNC:27229]	protein_coding	4.58	56.24	16.37	25.73	-0.66	0.58	-0.06	ENSDARG00000015780	ankrd46b	ankyrin repeat domain 46	protein_coding	N\A	N\A	N\A	N\A	N\A	N\A	N\A
4	11	ENSG00000106034	CPED1	cadherin like and PC-esterase domain containing 1 [Source:HGNC Symbol;Acc:HGNC:26159]	protein_coding	23.08	21.76	31.12	25.32	0.27	-0.02	0.32	ENSDARG00000045747	cped1	cadherin like and PC-esterase domain containing 1	protein_coding	N\A	N\A	N\A	N\A	N\A	N\A	N\A
4	11	ENSG00000087303	NID2	nidogen 2 [Source:HGNC Symbol;Acc:HGNC:13389]	protein_coding	29.04	26.42	24.53	26.66	0.4	0.1	0.18	ENSDARG00000075707	nid2a	nidogen 2	protein_coding	N\A	N\A	N\A	N\A	N\A	N\A	N\A
4	11	ENSG00000150433	TMEM218	transmembrane protein 218 [Source:HGNC Symbol;Acc:HGNC:27344]	protein_coding	14.72	38.03	30.71	27.82	0.01	0.33	0.31	ENSDARG00000027129	tmem218	transmembrane protein 218	protein_coding	N\A	N\A	N\A	N\A	N\A	N\A	N\A
4	11	ENSG00000166016	ABTB2	ankyrin repeat and BTB domain containing 2 [Source:HGNC Symbol;Acc:HGNC:23842]	protein_coding	22.73	26.85	30.66	26.74	0.26	0.11	0.31	ENSDARG00000062000	abtb2b	ankyrin repeat and BTB domain containing 2	protein_coding	N\A	N\A	N\A	N\A	N\A	N\A	N\A
4	11	ENSG00000131730	CKMT2	creatine kinase, mitochondrial 2 [Source:HGNC Symbol;Acc:HGNC:1996]	protein_coding	17.58	33.52	20	23.7	0.11	0.25	0.06	ENSDARG00000039929	ckmt2b	creatine kinase, mitochondrial 2	protein_coding	N\A	N\A	N\A	N\A	N\A	N\A	N\A
4	11	ENSG00000138794	CASP6	caspase 6 [Source:HGNC Symbol;Acc:HGNC:1507]	protein_coding	37.31	12.54	18.84	22.9	0.55	-0.36	0.02	ENSDARG00000025608	casp6l1	caspase 6	protein_coding	N\A	N\A	N\A	N\A	N\A	N\A	N\A
4	11	ENSG00000075884	ARHGAP15	Rho GTPase activating protein 15 [Source:HGNC Symbol;Acc:HGNC:21030]	protein_coding	20.92	33.77	23.59	26.09	0.21	0.26	0.16	ENSDARG00000062349	arhgap15	Rho GTPase activating protein 15	protein_coding	N\A	N\A	N\A	N\A	N\A	N\A	N\A
4	11	ENSG00000130720	FIBCD1	fibrinogen C domain containing 1 [Source:HGNC Symbol;Acc:HGNC:25922]	protein_coding	1.96	58.45	16.07	25.49	-1.15	0.6	-0.07	ENSDARG00000074640	FIBCD1	fibrinogen C domain containing 1	protein_coding	N\A	N\A	N\A	N\A	N\A	N\A	N\A
4	11	ENSG00000146535	GNA12	G protein subunit alpha 12 [Source:HGNC Symbol;Acc:HGNC:4380]	protein_coding	31.34	27.06	37.62	32.01	0.45	0.12	0.43	ENSDARG00000025826	gna12a	G protein subunit alpha 12	protein_coding	N\A	N\A	N\A	N\A	N\A	N\A	N\A
4	11	ENSG00000149735	GPHA2	glycoprotein hormone alpha 2 [Source:HGNC Symbol;Acc:HGNC:18054]	protein_coding	20.48	34.61	39.6	31.56	0.2	0.27	0.46	ENSDARG00000075403	gpha2	glycoprotein hormone alpha 2	protein_coding	N\A	N\A	N\A	N\A	N\A	N\A	N\A
4	11	ENSG00000007944	MYLIP	myosin regulatory light chain interacting protein [Source:HGNC Symbol;Acc:HGNC:21155]	protein_coding	4.46	74.96	15.6	31.67	-0.68	0.76	-0.09	ENSDARG00000055118	mylipb	myosin regulatory light chain interacting protein	protein_coding	N\A	N\A	N\A	N\A	N\A	N\A	N\A
4	11	ENSG00000029993	HMGB3	high mobility group box 3 [Source:HGNC Symbol;Acc:HGNC:5004]	protein_coding	25.37	30.31	21.15	25.61	0.32	0.19	0.09	ENSDARG00000056725	hmgb3a	high mobility group box 3	protein_coding	N\A	N\A	N\A	N\A	N\A	N\A	N\A
4	11	ENSG00000104213	PDGFRL	platelet derived growth factor receptor like [Source:HGNC Symbol;Acc:HGNC:8805]	protein_coding	16.91	30.11	30.4	25.81	0.09	0.18	0.31	ENSDARG00000006456	pdgfrl	platelet derived growth factor receptor like	protein_coding	N\A	N\A	N\A	N\A	N\A	N\A	N\A
4	11	ENSG00000134864	GGACT	gamma-glutamylamine cyclotransferase [Source:HGNC Symbol;Acc:HGNC:25100]	protein_coding	29.69	22.79	24.88	25.79	0.41	0.01	0.19	ENSDARG00000038248	ggact.2	gamma-glutamylamine cyclotransferase	protein_coding	N\A	N\A	N\A	N\A	N\A	N\A	N\A
4	11	ENSG00000032389	EIPR1	EARP complex and GARP complex interacting protein 1 [Source:HGNC Symbol;Acc:HGNC:12383]	protein_coding	18.78	55	20.07	31.28	0.15	0.56	0.06	ENSDARG00000043417	eipr1	EARP complex and GARP complex interacting protein 1	protein_coding	N\A	N\A	N\A	N\A	N\A	N\A	N\A
4	11	ENSG00000164929	BAALC	BAALC, MAP3K1 and KLF4 binding [Source:HGNC Symbol;Acc:HGNC:14333]	protein_coding	10.53	46.26	12.13	22.97	-0.18	0.45	-0.24	ENSDARG00000077775	baalca	BAALC, MAP3K1 and KLF4 binding	protein_coding	N\A	N\A	N\A	N\A	N\A	N\A	N\A
4	11	ENSG00000164418	GRIK2	glutamate ionotropic receptor kainate type subunit 2 [Source:HGNC Symbol;Acc:HGNC:4580]	protein_coding	42.81	33.87	22.43	33.04	0.63	0.26	0.13	ENSDARG00000113771	GRIK2	glutamate ionotropic receptor kainate type subunit 2	protein_coding	N\A	N\A	N\A	N\A	N\A	N\A	N\A
4	11	ENSG00000155893	PXYLP1	2-phosphoxylose phosphatase 1 [Source:HGNC Symbol;Acc:HGNC:26303]	protein_coding	8.55	32.57	33.07	24.73	-0.3	0.23	0.36	ENSDARG00000040644	pxylp1	2-phosphoxylose phosphatase 1	protein_coding	N\A	N\A	N\A	N\A	N\A	N\A	N\A
4	11	ENSG00000188010	MORN2	MORN repeat containing 2 [Source:HGNC Symbol;Acc:HGNC:30166]	protein_coding	34.35	51.69	10.43	32.16	0.5	0.52	-0.33	ENSDARG00000071360	morn2	MORN repeat containing 2	protein_coding	N\A	N\A	N\A	N\A	N\A	N\A	N\A
4	11	ENSG00000167658	EEF2	eukaryotic translation elongation factor 2 [Source:HGNC Symbol;Acc:HGNC:3214]	protein_coding	35.43	35.19	28.13	32.91	0.52	0.28	0.26	ENSDARG00000035256	eef2l2	eukaryotic translation elongation factor 2	protein_coding	N\A	N\A	N\A	N\A	N\A	N\A	N\A
4	11	ENSG00000129657	SEC14L1	SEC14 like lipid binding 1 [Source:HGNC Symbol;Acc:HGNC:10698]	protein_coding	31.2	38.75	25.06	31.67	0.44	0.34	0.19	ENSDARG00000101792	SEC14L1	SEC14 like lipid binding 1	protein_coding	N\A	N\A	N\A	N\A	N\A	N\A	N\A
4	11	ENSG00000169100	SLC25A6	solute carrier family 25 member 6 [Source:HGNC Symbol;Acc:HGNC:10992]	protein_coding	15.79	39.18	30.69	28.55	0.05	0.35	0.31	ENSDARG00000005853	slc25a6	solute carrier family 25 member 6	protein_coding	N\A	N\A	N\A	N\A	N\A	N\A	N\A
4	11	ENSG00000154319	FAM167A	family with sequence similarity 167 member A [Source:HGNC Symbol;Acc:HGNC:15549]	protein_coding	20.19	27.31	22.94	23.48	0.19	0.12	0.14	ENSDARG00000023952	fam167ab	family with sequence similarity 167 member A	protein_coding	N\A	N\A	N\A	N\A	N\A	N\A	N\A
4	11	ENSG00000138777	PPA2	pyrophosphatase (inorganic) 2 [Source:HGNC Symbol;Acc:HGNC:28883]	protein_coding	17.56	25.96	27.11	23.54	0.11	0.09	0.24	ENSDARG00000009685	ppa2	pyrophosphatase (inorganic) 2	protein_coding	N\A	N\A	N\A	N\A	N\A	N\A	N\A
4	11	ENSG00000091704	CPA1	carboxypeptidase A1 [Source:HGNC Symbol;Acc:HGNC:2296]	protein_coding	33.65	25.06	15.6	24.77	0.49	0.07	-0.09	ENSDARG00000021339	cpa5	carboxypeptidase A1	protein_coding	N\A	N\A	N\A	N\A	N\A	N\A	N\A
4	11	ENSG00000152620	NADK2	NAD kinase 2, mitochondrial [Source:HGNC Symbol;Acc:HGNC:26404]	protein_coding	13.35	32.51	24.32	23.39	-0.05	0.23	0.17	ENSDARG00000007181	nadk2	NAD kinase 2, mitochondrial	protein_coding	N\A	N\A	N\A	N\A	N\A	N\A	N\A
4	11	ENSG00000117479	SLC19A2	solute carrier family 19 member 2 [Source:HGNC Symbol;Acc:HGNC:10938]	protein_coding	11.85	46.06	43.99	33.97	-0.12	0.45	0.53	ENSDARG00000059712	slc19a2	solute carrier family 19 member 2	protein_coding	N\A	N\A	N\A	N\A	N\A	N\A	N\A
4	11	ENSG00000151322	NPAS3	neuronal PAS domain protein 3 [Source:HGNC Symbol;Acc:HGNC:19311]	protein_coding	16.33	38.69	25.87	26.96	0.07	0.34	0.21	ENSDARG00000109820	NPAS3	neuronal PAS domain protein 3	protein_coding	N\A	N\A	N\A	N\A	N\A	N\A	N\A
4	11	ENSG00000077380	DYNC1I2	dynein cytoplasmic 1 intermediate chain 2 [Source:HGNC Symbol;Acc:HGNC:2964]	protein_coding	15.11	44.34	27.8	29.08	0.02	0.43	0.25	ENSDARG00000103195	dync1i2b	dynein cytoplasmic 1 intermediate chain 2	protein_coding	N\A	N\A	N\A	N\A	N\A	N\A	N\A
4	11	ENSG00000140538	NTRK3	neurotrophic receptor tyrosine kinase 3 [Source:HGNC Symbol;Acc:HGNC:8033]	protein_coding	24.06	51.76	23.26	33.03	0.29	0.52	0.15	ENSDARG00000086214	ntrk3b	neurotrophic receptor tyrosine kinase 3	protein_coding	N\A	N\A	N\A	N\A	N\A	N\A	N\A
4	11	ENSG00000134864	GGACT	gamma-glutamylamine cyclotransferase [Source:HGNC Symbol;Acc:HGNC:25100]	protein_coding	29.69	22.79	24.88	25.79	0.41	0.01	0.19	ENSDARG00000070579	ggact.3	gamma-glutamylamine cyclotransferase	protein_coding	N\A	N\A	N\A	N\A	N\A	N\A	N\A
4	12	ENSG00000156858	PRR14	proline rich 14 [Source:HGNC Symbol;Acc:HGNC:28458]	protein_coding	34.81	52.16	13.48	33.48	0.51	0.53	-0.18	N\A	N\A	N\A	N\A	N\A	N\A	N\A	N\A	N\A	N\A	N\A
4	12	ENSG00000126453	BCL2L12	BCL2 like 12 [Source:HGNC Symbol;Acc:HGNC:13787]	protein_coding	12.79	46.54	14.68	24.67	-0.07	0.46	-0.13	N\A	N\A	N\A	N\A	N\A	N\A	N\A	N\A	N\A	N\A	N\A
4	12	ENSG00000258017	AC011603.2	novel transcript, antisense to TUBA1B	antisense	11.04	65.11	8.4	28.18	-0.16	0.67	-0.46	N\A	N\A	N\A	N\A	N\A	N\A	N\A	N\A	N\A	N\A	N\A
4	12	ENSG00000233795	ZNRD1	zinc ribbon domain containing 1 [Source:HGNC Symbol;Acc:HGNC:13182]	protein_coding	45.45	26.3	28.07	33.28	0.66	0.1	0.26	N\A	N\A	N\A	N\A	N\A	N\A	N\A	N\A	N\A	N\A	N\A
4	12	ENSG00000144712	CAND2	cullin associated and neddylation dissociated 2 (putative) [Source:HGNC Symbol;Acc:HGNC:30689]	protein_coding	33.66	26.36	22.6	27.54	0.49	0.1	0.13	N\A	N\A	N\A	N\A	N\A	N\A	N\A	N\A	N\A	N\A	N\A
4	12	ENSG00000143006	DMRTB1	DMRT like family B with proline rich C-terminal 1 [Source:HGNC Symbol;Acc:HGNC:13913]	protein_coding	21.72	28.2	26.44	25.45	0.23	0.14	0.22	N\A	N\A	N\A	N\A	N\A	N\A	N\A	N\A	N\A	N\A	N\A
4	12	ENSG00000116489	CAPZA1	capping actin protein of muscle Z-line subunit alpha 1 [Source:HGNC Symbol;Acc:HGNC:1488]	protein_coding	3.99	45.27	25.9	25.05	-0.74	0.44	0.21	N\A	N\A	N\A	N\A	N\A	N\A	N\A	N\A	N\A	N\A	N\A
4	12	ENSG00000161905	ALOX15	arachidonate 15-lipoxygenase [Source:HGNC Symbol;Acc:HGNC:433]	protein_coding	17.94	38.75	33.77	30.15	0.12	0.34	0.37	N\A	N\A	N\A	N\A	N\A	N\A	N\A	N\A	N\A	N\A	N\A
4	12	ENSG00000157869	RAB28	RAB28, member RAS oncogene family [Source:HGNC Symbol;Acc:HGNC:9768]	protein_coding	23.34	21.16	23.1	22.53	0.28	-0.04	0.14	N\A	N\A	N\A	N\A	N\A	N\A	N\A	N\A	N\A	N\A	N\A
4	12	ENSG00000106686	SPATA6L	spermatogenesis associated 6 like [Source:HGNC Symbol;Acc:HGNC:25472]	protein_coding	28.69	31.09	14.73	24.84	0.39	0.2	-0.12	N\A	N\A	N\A	N\A	N\A	N\A	N\A	N\A	N\A	N\A	N\A
4	12	ENSG00000179195	ZNF664	zinc finger protein 664 [Source:HGNC Symbol;Acc:HGNC:25406]	protein_coding	12.61	26.69	29.76	23.02	-0.08	0.11	0.29	N\A	N\A	N\A	N\A	N\A	N\A	N\A	N\A	N\A	N\A	N\A
4	12	ENSG00000184221	OLIG1	oligodendrocyte transcription factor 1 [Source:HGNC Symbol;Acc:HGNC:16983]	protein_coding	24.46	29.17	27.97	27.2	0.3	0.16	0.26	N\A	N\A	N\A	N\A	N\A	N\A	N\A	N\A	N\A	N\A	N\A
4	12	ENSG00000254473	AL354920.1	uncharacterized LOC105376114 [Source:NCBI gene;Acc:105376114]	antisense	26.03	23.88	24.7	24.87	0.34	0.04	0.18	N\A	N\A	N\A	N\A	N\A	N\A	N\A	N\A	N\A	N\A	N\A
4	12	ENSG00000210107	MT-TQ	mitochondrially encoded tRNA glutamine [Source:HGNC Symbol;Acc:HGNC:7495]	Mt_tRNA	60.31	19.13	8.39	29.28	0.82	-0.1	-0.46	N\A	N\A	N\A	N\A	N\A	N\A	N\A	N\A	N\A	N\A	N\A
4	12	ENSG00000124795	DEK	DEK proto-oncogene [Source:HGNC Symbol;Acc:HGNC:2768]	protein_coding	2.44	51.54	37.02	30.33	-1.03	0.52	0.42	N\A	N\A	N\A	N\A	N\A	N\A	N\A	N\A	N\A	N\A	N\A
4	12	ENSG00000136161	RCBTB2	RCC1 and BTB domain containing protein 2 [Source:HGNC Symbol;Acc:HGNC:1914]	protein_coding	13.69	34.59	29	25.76	-0.03	0.27	0.28	N\A	N\A	N\A	N\A	N\A	N\A	N\A	N\A	N\A	N\A	N\A
4	12	ENSG00000135655	USP15	ubiquitin specific peptidase 15 [Source:HGNC Symbol;Acc:HGNC:12613]	protein_coding	24.6	26.2	20.92	23.9	0.31	0.1	0.08	N\A	N\A	N\A	N\A	N\A	N\A	N\A	N\A	N\A	N\A	N\A
4	12	ENSG00000283196	AC006453.2	uncharacterized LOC107985911 [Source:NCBI gene;Acc:107985911]	transcribed_unprocessed_pseudogene	41.54	39.31	9.8	30.22	0.61	0.35	-0.37	N\A	N\A	N\A	N\A	N\A	N\A	N\A	N\A	N\A	N\A	N\A
4	12	ENSG00000110696	C11orf58	chromosome 11 open reading frame 58 [Source:HGNC Symbol;Acc:HGNC:16990]	protein_coding	12.64	61.11	24.81	32.85	-0.08	0.63	0.19	N\A	N\A	N\A	N\A	N\A	N\A	N\A	N\A	N\A	N\A	N\A
4	12	ENSG00000251603	AC092611.2	novel transcript	antisense	20.39	21.25	48.17	29.93	0.2	-0.03	0.58	N\A	N\A	N\A	N\A	N\A	N\A	N\A	N\A	N\A	N\A	N\A
4	12	ENSG00000263986	AC087393.2	novel transcript, antisense to USP22	antisense	15.94	21.59	30.66	22.73	0.06	-0.02	0.31	N\A	N\A	N\A	N\A	N\A	N\A	N\A	N\A	N\A	N\A	N\A
4	12	ENSG00000186472	PCLO	piccolo presynaptic cytomatrix protein [Source:HGNC Symbol;Acc:HGNC:13406]	protein_coding	27.08	16.29	27.24	23.54	0.36	-0.2	0.24	N\A	N\A	N\A	N\A	N\A	N\A	N\A	N\A	N\A	N\A	N\A
4	12	ENSG00000109084	TMEM97	transmembrane protein 97 [Source:HGNC Symbol;Acc:HGNC:28106]	protein_coding	18.25	44.46	24.85	29.18	0.13	0.43	0.19	N\A	N\A	N\A	N\A	N\A	N\A	N\A	N\A	N\A	N\A	N\A
4	12	ENSG00000174943	KCTD13	potassium channel tetramerization domain containing 13 [Source:HGNC Symbol;Acc:HGNC:22234]	protein_coding	20.3	26.18	24.9	23.79	0.2	0.1	0.19	N\A	N\A	N\A	N\A	N\A	N\A	N\A	N\A	N\A	N\A	N\A
4	12	ENSG00000177119	ANO6	anoctamin 6 [Source:HGNC Symbol;Acc:HGNC:25240]	protein_coding	17.53	20.65	38.51	25.56	0.11	-0.05	0.45	N\A	N\A	N\A	N\A	N\A	N\A	N\A	N\A	N\A	N\A	N\A
4	12	ENSG00000273045	C2orf15	chromosome 2 open reading frame 15 [Source:HGNC Symbol;Acc:HGNC:28436]	protein_coding	26.9	30.71	26.16	27.92	0.36	0.2	0.22	N\A	N\A	N\A	N\A	N\A	N\A	N\A	N\A	N\A	N\A	N\A
4	12	ENSG00000165156	ZHX1	zinc fingers and homeoboxes 1 [Source:HGNC Symbol;Acc:HGNC:12871]	protein_coding	9.75	33.24	43.93	28.98	-0.23	0.25	0.52	N\A	N\A	N\A	N\A	N\A	N\A	N\A	N\A	N\A	N\A	N\A
4	12	ENSG00000205549	C9orf92	chromosome 9 open reading frame 92 [Source:HGNC Symbol;Acc:HGNC:19054]	protein_coding	11.74	31.28	47.76	30.26	-0.12	0.21	0.57	N\A	N\A	N\A	N\A	N\A	N\A	N\A	N\A	N\A	N\A	N\A
4	12	ENSG00000109390	NDUFC1	NADH:ubiquinone oxidoreductase subunit C1 [Source:HGNC Symbol;Acc:HGNC:7705]	protein_coding	23.46	51.45	14.38	29.76	0.28	0.52	-0.14	N\A	N\A	N\A	N\A	N\A	N\A	N\A	N\A	N\A	N\A	N\A
4	12	ENSG00000215421	ZNF407	zinc finger protein 407 [Source:HGNC Symbol;Acc:HGNC:19904]	protein_coding	30.59	28.85	35.05	31.5	0.43	0.16	0.39	N\A	N\A	N\A	N\A	N\A	N\A	N\A	N\A	N\A	N\A	N\A
4	12	ENSG00000228624	HDAC2-AS2	HDAC2 and HS3ST5 antisense RNA 2 [Source:HGNC Symbol;Acc:HGNC:43590]	antisense	9.08	32.69	32.37	24.71	-0.27	0.24	0.34	N\A	N\A	N\A	N\A	N\A	N\A	N\A	N\A	N\A	N\A	N\A
4	12	ENSG00000273637	AL139260.2	novel transcript	processed_transcript	24.06	37.9	39.05	33.67	0.29	0.33	0.45	N\A	N\A	N\A	N\A	N\A	N\A	N\A	N\A	N\A	N\A	N\A
4	12	ENSG00000282012	AP000357.2	novel transcript	lincRNA	41.13	9.21	21.74	24.03	0.6	-0.56	0.11	N\A	N\A	N\A	N\A	N\A	N\A	N\A	N\A	N\A	N\A	N\A
4	12	ENSG00000213782	DDX47	DEAD-box helicase 47 [Source:HGNC Symbol;Acc:HGNC:18682]	protein_coding	19.62	42.03	21.35	27.66	0.18	0.39	0.1	N\A	N\A	N\A	N\A	N\A	N\A	N\A	N\A	N\A	N\A	N\A
4	12	ENSG00000101751	POLI	DNA polymerase iota [Source:HGNC Symbol;Acc:HGNC:9182]	protein_coding	7.09	46.13	19.81	24.34	-0.41	0.45	0.05	N\A	N\A	N\A	N\A	N\A	N\A	N\A	N\A	N\A	N\A	N\A
4	12	ENSG00000205358	MT1H	metallothionein 1H [Source:HGNC Symbol;Acc:HGNC:7400]	protein_coding	2.92	52.89	19.78	25.2	-0.92	0.54	0.05	N\A	N\A	N\A	N\A	N\A	N\A	N\A	N\A	N\A	N\A	N\A
4	12	ENSG00000244115	DNAJC25-GNG10	DNAJC25-GNG10 readthrough [Source:HGNC Symbol;Acc:HGNC:37501]	protein_coding	1.87	33.16	58.19	31.07	-1.18	0.25	0.69	N\A	N\A	N\A	N\A	N\A	N\A	N\A	N\A	N\A	N\A	N\A
4	12	ENSG00000243797	AC004917.1	novel transcript, sense overlapping CCDC71L	sense_overlapping	15.32	49.2	19.48	28	0.03	0.49	0.04	N\A	N\A	N\A	N\A	N\A	N\A	N\A	N\A	N\A	N\A	N\A
4	12	ENSG00000260314	MRC1	mannose receptor C-type 1 [Source:HGNC Symbol;Acc:HGNC:7228]	protein_coding	28.1	25.68	32.48	28.75	0.38	0.08	0.35	N\A	N\A	N\A	N\A	N\A	N\A	N\A	N\A	N\A	N\A	N\A
4	12	ENSG00000146143	PRIM2	DNA primase subunit 2 [Source:HGNC Symbol;Acc:HGNC:9370]	protein_coding	8.13	20.7	42.9	23.91	-0.33	-0.05	0.51	N\A	N\A	N\A	N\A	N\A	N\A	N\A	N\A	N\A	N\A	N\A
4	12	ENSG00000126432	PRDX5	peroxiredoxin 5 [Source:HGNC Symbol;Acc:HGNC:9355]	protein_coding	11.87	60.77	30.66	34.43	-0.11	0.63	0.31	N\A	N\A	N\A	N\A	N\A	N\A	N\A	N\A	N\A	N\A	N\A
4	12	ENSG00000263655	AC090125.1	novel transcript	lincRNA	16.67	16.58	44.12	25.79	0.08	-0.19	0.53	N\A	N\A	N\A	N\A	N\A	N\A	N\A	N\A	N\A	N\A	N\A
4	12	ENSG00000204564	C6orf136	chromosome 6 open reading frame 136 [Source:HGNC Symbol;Acc:HGNC:21301]	protein_coding	67.16	19.78	14.99	33.98	0.88	-0.08	-0.11	N\A	N\A	N\A	N\A	N\A	N\A	N\A	N\A	N\A	N\A	N\A
4	12	ENSG00000267193	AC023421.2	novel transcript, antisense to SLC14A1 and SLC14A2	antisense	34.17	28.11	19.93	27.41	0.5	0.14	0.06	N\A	N\A	N\A	N\A	N\A	N\A	N\A	N\A	N\A	N\A	N\A
4	12	ENSG00000210117	MT-TW	mitochondrially encoded tRNA tryptophan [Source:HGNC Symbol;Acc:HGNC:7501]	Mt_tRNA	49.38	32.69	13.83	31.97	0.71	0.24	-0.16	N\A	N\A	N\A	N\A	N\A	N\A	N\A	N\A	N\A	N\A	N\A
4	12	ENSG00000120802	TMPO	thymopoietin [Source:HGNC Symbol;Acc:HGNC:11875]	protein_coding	5.55	30.63	40.4	25.53	-0.55	0.2	0.48	N\A	N\A	N\A	N\A	N\A	N\A	N\A	N\A	N\A	N\A	N\A
4	12	ENSG00000205022	PABPN1L	poly(A) binding protein nuclear 1 like, cytoplasmic [Source:HGNC Symbol;Acc:HGNC:37237]	protein_coding	15.42	27.15	29.8	24.12	0.04	0.12	0.29	N\A	N\A	N\A	N\A	N\A	N\A	N\A	N\A	N\A	N\A	N\A
4	12	ENSG00000111640	GAPDH	glyceraldehyde-3-phosphate dehydrogenase [Source:HGNC Symbol;Acc:HGNC:4141]	protein_coding	11.83	43.15	16.75	23.91	-0.12	0.41	-0.05	N\A	N\A	N\A	N\A	N\A	N\A	N\A	N\A	N\A	N\A	N\A
4	12	ENSG00000276464	POMZP3	POM121 and ZP3 fusion [Source:HGNC Symbol;Acc:HGNC:9203]	protein_coding	8.4	46.57	33.66	29.55	-0.31	0.46	0.37	N\A	N\A	N\A	N\A	N\A	N\A	N\A	N\A	N\A	N\A	N\A
4	12	ENSG00000167977	KCTD5	potassium channel tetramerization domain containing 5 [Source:HGNC Symbol;Acc:HGNC:21423]	protein_coding	19.47	35.61	29.04	28.04	0.17	0.29	0.28	N\A	N\A	N\A	N\A	N\A	N\A	N\A	N\A	N\A	N\A	N\A
4	12	ENSG00000173933	RBM4	RNA binding motif protein 4 [Source:HGNC Symbol;Acc:HGNC:9901]	protein_coding	24.89	37.14	30.09	30.71	0.31	0.32	0.3	N\A	N\A	N\A	N\A	N\A	N\A	N\A	N\A	N\A	N\A	N\A
4	12	ENSG00000116497	S100PBP	S100P binding protein [Source:HGNC Symbol;Acc:HGNC:25768]	protein_coding	57.18	14.32	17.87	29.79	0.79	-0.28	-0.01	N\A	N\A	N\A	N\A	N\A	N\A	N\A	N\A	N\A	N\A	N\A
4	12	ENSG00000115159	GPD2	glycerol-3-phosphate dehydrogenase 2 [Source:HGNC Symbol;Acc:HGNC:4456]	protein_coding	14.74	19.41	37.56	23.9	0.01	-0.09	0.43	N\A	N\A	N\A	N\A	N\A	N\A	N\A	N\A	N\A	N\A	N\A
4	12	ENSG00000123485	HJURP	Holliday junction recognition protein [Source:HGNC Symbol;Acc:HGNC:25444]	protein_coding	21.22	44.37	21.28	28.96	0.22	0.43	0.09	N\A	N\A	N\A	N\A	N\A	N\A	N\A	N\A	N\A	N\A	N\A
4	12	ENSG00000182256	GABRG3	gamma-aminobutyric acid type A receptor gamma3 subunit [Source:HGNC Symbol;Acc:HGNC:4088]	protein_coding	19.92	29.66	41.89	30.49	0.18	0.18	0.5	N\A	N\A	N\A	N\A	N\A	N\A	N\A	N\A	N\A	N\A	N\A
4	12	ENSG00000125676	THOC2	THO complex 2 [Source:HGNC Symbol;Acc:HGNC:19073]	protein_coding	7.18	37.79	49.4	31.46	-0.4	0.33	0.59	N\A	N\A	N\A	N\A	N\A	N\A	N\A	N\A	N\A	N\A	N\A
4	12	ENSG00000160404	TOR2A	torsin family 2 member A [Source:HGNC Symbol;Acc:HGNC:11996]	protein_coding	31.04	29.02	35.4	31.82	0.44	0.16	0.4	N\A	N\A	N\A	N\A	N\A	N\A	N\A	N\A	N\A	N\A	N\A
4	12	ENSG00000285387	NDUFS3	NADH:ubiquinone oxidoreductase core subunit S3 [Source:HGNC Symbol;Acc:HGNC:7710]	protein_coding	15.43	54.07	30.29	33.26	0.04	0.55	0.3	N\A	N\A	N\A	N\A	N\A	N\A	N\A	N\A	N\A	N\A	N\A
4	12	ENSG00000247213	LINC01498	long intergenic non-protein coding RNA 1498 [Source:HGNC Symbol;Acc:HGNC:51164]	antisense	23.89	26.44	22.15	24.16	0.29	0.1	0.12	N\A	N\A	N\A	N\A	N\A	N\A	N\A	N\A	N\A	N\A	N\A
4	12	ENSG00000094755	GABRP	gamma-aminobutyric acid type A receptor pi subunit [Source:HGNC Symbol;Acc:HGNC:4089]	protein_coding	33.94	25.64	36.57	32.05	0.49	0.08	0.42	N\A	N\A	N\A	N\A	N\A	N\A	N\A	N\A	N\A	N\A	N\A
4	12	ENSG00000236453	AC003092.1	novel transcript	lincRNA	5.49	35.55	59.46	33.5	-0.56	0.29	0.7	N\A	N\A	N\A	N\A	N\A	N\A	N\A	N\A	N\A	N\A	N\A
4	12	ENSG00000116459	ATP5PB	ATP synthase peripheral stalk-membrane subunit b [Source:HGNC Symbol;Acc:HGNC:840]	protein_coding	16.33	32	19.32	22.55	0.07	0.22	0.04	N\A	N\A	N\A	N\A	N\A	N\A	N\A	N\A	N\A	N\A	N\A
4	12	ENSG00000153066	TXNDC11	thioredoxin domain containing 11 [Source:HGNC Symbol;Acc:HGNC:28030]	protein_coding	24.74	29.88	22.92	25.85	0.31	0.18	0.14	N\A	N\A	N\A	N\A	N\A	N\A	N\A	N\A	N\A	N\A	N\A
4	12	ENSG00000141255	SPATA22	spermatogenesis associated 22 [Source:HGNC Symbol;Acc:HGNC:30705]	protein_coding	28.15	32.7	34.94	31.93	0.38	0.24	0.39	N\A	N\A	N\A	N\A	N\A	N\A	N\A	N\A	N\A	N\A	N\A
4	12	ENSG00000115170	ACVR1	activin A receptor type 1 [Source:HGNC Symbol;Acc:HGNC:171]	protein_coding	20.78	27.85	42.02	30.22	0.21	0.14	0.5	N\A	N\A	N\A	N\A	N\A	N\A	N\A	N\A	N\A	N\A	N\A
4	12	ENSG00000229140	CCDC26	CCDC26 long non-coding RNA [Source:HGNC Symbol;Acc:HGNC:28416]	lincRNA	26.91	30.72	25.61	27.75	0.36	0.2	0.2	N\A	N\A	N\A	N\A	N\A	N\A	N\A	N\A	N\A	N\A	N\A
4	12	ENSG00000255039	LINC02553	long intergenic non-protein coding RNA 2553 [Source:HGNC Symbol;Acc:HGNC:53588]	lincRNA	19.55	46.25	21.13	28.98	0.17	0.45	0.09	N\A	N\A	N\A	N\A	N\A	N\A	N\A	N\A	N\A	N\A	N\A
4	12	ENSG00000038945	MSR1	macrophage scavenger receptor 1 [Source:HGNC Symbol;Acc:HGNC:7376]	protein_coding	30.27	35.63	31.95	32.61	0.43	0.29	0.34	N\A	N\A	N\A	N\A	N\A	N\A	N\A	N\A	N\A	N\A	N\A
4	12	ENSG00000251680	AC008591.1	novel transcript	antisense	26.71	14.46	60.18	33.78	0.35	-0.28	0.71	N\A	N\A	N\A	N\A	N\A	N\A	N\A	N\A	N\A	N\A	N\A
4	12	ENSG00000281013	NDUFA6	NADH:ubiquinone oxidoreductase subunit A6 [Source:HGNC Symbol;Acc:HGNC:7690]	protein_coding	33.19	22.23	41.41	32.28	0.48	-0.01	0.49	N\A	N\A	N\A	N\A	N\A	N\A	N\A	N\A	N\A	N\A	N\A
4	12	ENSG00000197147	LRRC8B	leucine rich repeat containing 8 VRAC subunit B [Source:HGNC Symbol;Acc:HGNC:30692]	protein_coding	19.25	34.55	30.56	28.12	0.16	0.27	0.31	N\A	N\A	N\A	N\A	N\A	N\A	N\A	N\A	N\A	N\A	N\A
4	12	ENSG00000259156	CHEK2P2	checkpoint kinase 2 pseudogene 2 [Source:HGNC Symbol;Acc:HGNC:43578]	transcribed_unprocessed_pseudogene	28.75	25.38	16.07	23.4	0.4	0.08	-0.07	N\A	N\A	N\A	N\A	N\A	N\A	N\A	N\A	N\A	N\A	N\A
4	12	ENSG00000166171	DPCD	deleted in primary ciliary dyskinesia homolog (mouse) [Source:HGNC Symbol;Acc:HGNC:24542]	protein_coding	21.83	66.68	12.27	33.59	0.24	0.68	-0.23	N\A	N\A	N\A	N\A	N\A	N\A	N\A	N\A	N\A	N\A	N\A
4	12	ENSG00000112759	SLC29A1	solute carrier family 29 member 1 (Augustine blood group) [Source:HGNC Symbol;Acc:HGNC:11003]	protein_coding	8.62	51.08	17.53	25.74	-0.3	0.52	-0.02	N\A	N\A	N\A	N\A	N\A	N\A	N\A	N\A	N\A	N\A	N\A
4	12	ENSG00000116127	ALMS1	ALMS1, centrosome and basal body associated protein [Source:HGNC Symbol;Acc:HGNC:428]	protein_coding	25.29	43.5	29.77	32.85	0.32	0.42	0.29	N\A	N\A	N\A	N\A	N\A	N\A	N\A	N\A	N\A	N\A	N\A
4	12	ENSG00000175344	CHRNA7	cholinergic receptor nicotinic alpha 7 subunit [Source:HGNC Symbol;Acc:HGNC:1960]	protein_coding	17.31	38.94	27.88	28.04	0.1	0.35	0.25	N\A	N\A	N\A	N\A	N\A	N\A	N\A	N\A	N\A	N\A	N\A
4	12	ENSG00000221818	EBF2	early B cell factor 2 [Source:HGNC Symbol;Acc:HGNC:19090]	protein_coding	6.95	42.34	27.86	25.71	-0.42	0.4	0.25	N\A	N\A	N\A	N\A	N\A	N\A	N\A	N\A	N\A	N\A	N\A
4	12	ENSG00000072401	UBE2D1	ubiquitin conjugating enzyme E2 D1 [Source:HGNC Symbol;Acc:HGNC:12474]	protein_coding	5.69	17.65	44.16	22.5	-0.54	-0.15	0.53	N\A	N\A	N\A	N\A	N\A	N\A	N\A	N\A	N\A	N\A	N\A
4	12	ENSG00000244053	RPL13AP2	ribosomal protein L13a pseudogene 2 [Source:HGNC Symbol;Acc:HGNC:19675]	processed_pseudogene	66.89	22.98	7	32.29	0.88	0.02	-0.57	N\A	N\A	N\A	N\A	N\A	N\A	N\A	N\A	N\A	N\A	N\A
4	12	ENSG00000233878	AC073133.2	uncharacterized LOC285889 [Source:NCBI gene;Acc:285889]	lincRNA	17.42	45.11	16.51	26.35	0.11	0.44	-0.06	N\A	N\A	N\A	N\A	N\A	N\A	N\A	N\A	N\A	N\A	N\A
4	12	ENSG00000249731	AC126768.3	novel transcript	lincRNA	25.07	27.94	20.81	24.61	0.32	0.14	0.08	N\A	N\A	N\A	N\A	N\A	N\A	N\A	N\A	N\A	N\A	N\A
4	12	ENSG00000276668	AC104237.3	novel transcript, sense intronic to OVCH2	sense_intronic	48.28	17.76	12.33	26.12	0.69	-0.15	-0.23	N\A	N\A	N\A	N\A	N\A	N\A	N\A	N\A	N\A	N\A	N\A
4	12	ENSG00000213066	FGFR1OP	FGFR1 oncogene partner [Source:HGNC Symbol;Acc:HGNC:17012]	protein_coding	40.41	25.86	32.73	33	0.59	0.09	0.35	N\A	N\A	N\A	N\A	N\A	N\A	N\A	N\A	N\A	N\A	N\A
4	12	ENSG00000226950	DANCR	differentiation antagonizing non-protein coding RNA [Source:HGNC Symbol;Acc:HGNC:28964]	processed_transcript	31.88	24.77	14.81	23.82	0.46	0.06	-0.12	N\A	N\A	N\A	N\A	N\A	N\A	N\A	N\A	N\A	N\A	N\A
4	12	ENSG00000165973	NELL1	neural EGFL like 1 [Source:HGNC Symbol;Acc:HGNC:7750]	protein_coding	19.62	30.71	46.45	32.26	0.18	0.2	0.56	N\A	N\A	N\A	N\A	N\A	N\A	N\A	N\A	N\A	N\A	N\A
4	12	ENSG00000258890	CEP95	centrosomal protein 95 [Source:HGNC Symbol;Acc:HGNC:25141]	protein_coding	20.76	26.14	30.12	25.67	0.21	0.1	0.3	N\A	N\A	N\A	N\A	N\A	N\A	N\A	N\A	N\A	N\A	N\A
4	12	ENSG00000248457	LINC02220	long intergenic non-protein coding RNA 2220 [Source:HGNC Symbol;Acc:HGNC:53087]	lincRNA	54.16	11.77	19.91	28.61	0.76	-0.4	0.05	N\A	N\A	N\A	N\A	N\A	N\A	N\A	N\A	N\A	N\A	N\A
4	12	ENSG00000213178	RPL22P1	ribosomal protein L22 pseudogene 1 [Source:HGNC Symbol;Acc:HGNC:17998]	processed_pseudogene	30.03	10.76	28.32	23.04	0.42	-0.46	0.26	N\A	N\A	N\A	N\A	N\A	N\A	N\A	N\A	N\A	N\A	N\A
4	12	ENSG00000166529	ZSCAN21	zinc finger and SCAN domain containing 21 [Source:HGNC Symbol;Acc:HGNC:13104]	protein_coding	25.67	23.65	35.05	28.12	0.33	0.03	0.39	N\A	N\A	N\A	N\A	N\A	N\A	N\A	N\A	N\A	N\A	N\A
4	12	ENSG00000275498	PDXDC1	pyridoxal dependent decarboxylase domain containing 1 [Source:HGNC Symbol;Acc:HGNC:28995]	protein_coding	30.12	10.68	61.81	34.2	0.42	-0.47	0.73	N\A	N\A	N\A	N\A	N\A	N\A	N\A	N\A	N\A	N\A	N\A
4	12	ENSG00000137168	PPIL1	peptidylprolyl isomerase like 1 [Source:HGNC Symbol;Acc:HGNC:9260]	protein_coding	12.89	48.2	20.89	27.33	-0.07	0.48	0.08	N\A	N\A	N\A	N\A	N\A	N\A	N\A	N\A	N\A	N\A	N\A
4	12	ENSG00000171311	EXOSC1	exosome component 1 [Source:HGNC Symbol;Acc:HGNC:17286]	protein_coding	27.74	25.18	16.52	23.15	0.38	0.07	-0.06	N\A	N\A	N\A	N\A	N\A	N\A	N\A	N\A	N\A	N\A	N\A
4	12	ENSG00000256306	AC007527.1	novel transcript, antisense to GRIN2B	processed_transcript	37.85	18.91	29.81	28.86	0.55	-0.11	0.29	N\A	N\A	N\A	N\A	N\A	N\A	N\A	N\A	N\A	N\A	N\A
4	12	ENSG00000056972	TRAF3IP2	TRAF3 interacting protein 2 [Source:HGNC Symbol;Acc:HGNC:1343]	protein_coding	19.21	40.62	24.58	28.13	0.16	0.37	0.18	N\A	N\A	N\A	N\A	N\A	N\A	N\A	N\A	N\A	N\A	N\A
4	12	ENSG00000223773	CD99P1	CD99 molecule pseudogene 1 [Source:HGNC Symbol;Acc:HGNC:7083]	transcribed_unprocessed_pseudogene	41.98	25.53	36.18	34.57	0.61	0.08	0.41	N\A	N\A	N\A	N\A	N\A	N\A	N\A	N\A	N\A	N\A	N\A
4	12	ENSG00000217455	AC073316.1	uncharacterized LOC100129603 [Source:NCBI gene;Acc:100129603]	lincRNA	26.08	43.68	32.53	34.1	0.34	0.42	0.35	N\A	N\A	N\A	N\A	N\A	N\A	N\A	N\A	N\A	N\A	N\A
4	12	ENSG00000176124	DLEU1	deleted in lymphocytic leukemia 1 [Source:HGNC Symbol;Acc:HGNC:13747]	processed_transcript	21.94	22.87	54.75	33.19	0.24	0.01	0.66	N\A	N\A	N\A	N\A	N\A	N\A	N\A	N\A	N\A	N\A	N\A
4	12	ENSG00000154274	C4orf19	chromosome 4 open reading frame 19 [Source:HGNC Symbol;Acc:HGNC:25618]	protein_coding	19.86	30.39	22.2	24.15	0.18	0.19	0.12	N\A	N\A	N\A	N\A	N\A	N\A	N\A	N\A	N\A	N\A	N\A
4	12	ENSG00000284369	COG5	component of oligomeric golgi complex 5 [Source:HGNC Symbol;Acc:HGNC:14857]	protein_coding	30.44	34.33	29.92	31.56	0.43	0.27	0.3	N\A	N\A	N\A	N\A	N\A	N\A	N\A	N\A	N\A	N\A	N\A
4	12	ENSG00000215845	TSTD1	thiosulfate sulfurtransferase like domain containing 1 [Source:HGNC Symbol;Acc:HGNC:35410]	protein_coding	28.9	13.88	34.39	25.72	0.4	-0.3	0.38	N\A	N\A	N\A	N\A	N\A	N\A	N\A	N\A	N\A	N\A	N\A
4	12	ENSG00000174886	NDUFA11	NADH:ubiquinone oxidoreductase subunit A11 [Source:HGNC Symbol;Acc:HGNC:20371]	protein_coding	35.37	32.36	24.81	30.85	0.52	0.23	0.19	N\A	N\A	N\A	N\A	N\A	N\A	N\A	N\A	N\A	N\A	N\A
4	12	ENSG00000132963	POMP	proteasome maturation protein [Source:HGNC Symbol;Acc:HGNC:20330]	protein_coding	20.16	55.26	28.57	34.66	0.19	0.57	0.27	N\A	N\A	N\A	N\A	N\A	N\A	N\A	N\A	N\A	N\A	N\A
4	12	ENSG00000135521	LTV1	LTV1 ribosome biogenesis factor [Source:HGNC Symbol;Acc:HGNC:21173]	protein_coding	6.95	61.56	17.66	28.72	-0.42	0.63	-0.02	N\A	N\A	N\A	N\A	N\A	N\A	N\A	N\A	N\A	N\A	N\A
4	12	ENSG00000239642	MEIKIN	meiotic kinetochore factor [Source:HGNC Symbol;Acc:HGNC:51253]	protein_coding	10.47	46.99	21.74	26.4	-0.19	0.46	0.11	N\A	N\A	N\A	N\A	N\A	N\A	N\A	N\A	N\A	N\A	N\A
4	12	ENSG00000275099	GGNBP2	gametogenetin binding protein 2 [Source:HGNC Symbol;Acc:HGNC:19357]	protein_coding	1.44	53.24	13.99	22.89	-1.33	0.54	-0.16	N\A	N\A	N\A	N\A	N\A	N\A	N\A	N\A	N\A	N\A	N\A
4	12	ENSG00000196352	CD55	CD55 molecule (Cromer blood group) [Source:HGNC Symbol;Acc:HGNC:2665]	protein_coding	10.3	45	21.76	25.69	-0.2	0.44	0.11	N\A	N\A	N\A	N\A	N\A	N\A	N\A	N\A	N\A	N\A	N\A
4	12	ENSG00000135423	GLS2	glutaminase 2 [Source:HGNC Symbol;Acc:HGNC:29570]	protein_coding	28.32	34.27	21.21	27.93	0.39	0.27	0.09	N\A	N\A	N\A	N\A	N\A	N\A	N\A	N\A	N\A	N\A	N\A
4	12	ENSG00000285510	OOSP1	oocyte secreted protein 1 [Source:NCBI gene;Acc:255649]	processed_transcript	30	13.81	24.9	22.9	0.42	-0.3	0.19	N\A	N\A	N\A	N\A	N\A	N\A	N\A	N\A	N\A	N\A	N\A
5	1	ENSG00000168036	CTNNB1	catenin beta 1 [Source:HGNC Symbol;Acc:HGNC:2514]	protein_coding	1.85	33.08	17.77	17.57	-1.19	0.24	-0.01	ENSDARG00000014571	ctnnb1	catenin (cadherin-associated protein), beta 1	protein_coding	183.78	210	193.39	195.72	1.64	1.62	1.56
5	1	ENSG00000182220	ATP6AP2	ATPase H+ transporting accessory protein 2 [Source:HGNC Symbol;Acc:HGNC:18305]	protein_coding	5.88	18.74	30.8	18.47	-0.52	-0.11	0.31	ENSDARG00000008735	atp6ap2	ATPase H+ transporting accessory protein 2	protein_coding	206.15	254.51	251.55	237.4	1.72	1.75	1.74
5	2	ENSG00000182010	RTKN2	rhotekin 2 [Source:HGNC Symbol;Acc:HGNC:19364]	protein_coding	15.54	15.43	23.01	17.99	0.04	-0.23	0.14	ENSDARG00000053558	rtkn2a	rhotekin 2a	protein_coding	80.71	92.65	114.85	96.07	1.06	1.07	1.2
5	2	ENSG00000196715	VKORC1L1	vitamin K epoxide reductase complex subunit 1 like 1 [Source:HGNC Symbol;Acc:HGNC:21492]	protein_coding	28.3	11.1	25.67	21.69	0.39	-0.44	0.21	ENSDARG00000043644	vkorc1l1	vitamin K epoxide reductase complex, subunit 1-like 1	protein_coding	77.06	116.81	92.31	95.39	1.03	1.23	1.05
5	2	ENSG00000121481	RNF2	ring finger protein 2 [Source:HGNC Symbol;Acc:HGNC:10061]	protein_coding	19.62	16.01	23.29	19.64	0.18	-0.21	0.15	ENSDARG00000010381	rnf2	ring finger protein 2	protein_coding	76.64	114.07	121.37	104.03	1.03	1.21	1.24
5	2	ENSG00000066044	ELAVL1	ELAV like RNA binding protein 1 [Source:HGNC Symbol;Acc:HGNC:3312]	protein_coding	21.14	17.86	17.75	18.92	0.22	-0.14	-0.01	ENSDARG00000038695	elavl1a	ELAV like RNA binding protein 1a	protein_coding	119.01	88.47	135.27	114.25	1.33	1.04	1.31
5	2	ENSG00000058804	NDC1	NDC1 transmembrane nucleoporin [Source:HGNC Symbol;Acc:HGNC:25525]	protein_coding	13.1	37.21	14.38	21.56	-0.06	0.32	-0.14	ENSDARG00000021120	ndc1	NDC1 transmembrane nucleoporin	protein_coding	85.83	103.04	130.87	106.58	1.11	1.14	1.29
5	2	ENSG00000109685	NSD2	nuclear receptor binding SET domain protein 2 [Source:HGNC Symbol;Acc:HGNC:12766]	protein_coding	15.26	26.01	15.24	18.84	0.03	0.09	-0.1	ENSDARG00000026225	nsd2	nuclear receptor binding SET domain protein 2	protein_coding	53.2	72.07	75.85	67.04	0.77	0.9	0.92
5	2	ENSG00000185825	BCAP31	B cell receptor associated protein 31 [Source:HGNC Symbol;Acc:HGNC:16695]	protein_coding	13.5	33.2	3.45	16.72	-0.04	0.25	-0.99	ENSDARG00000044972	bcap31	B cell receptor associated protein 31	protein_coding	62.95	82.52	92.79	79.42	0.89	0.99	1.06
5	2	ENSG00000117614	SYF2	SYF2 pre-mRNA splicing factor [Source:HGNC Symbol;Acc:HGNC:19824]	protein_coding	8.32	31.64	8.51	16.16	-0.32	0.22	-0.45	ENSDARG00000004706	syf2	SYF2 pre-mRNA-splicing factor	protein_coding	60.22	85.34	104.57	83.38	0.86	1.02	1.14
5	2	ENSG00000117360	PRPF3	pre-mRNA processing factor 3 [Source:HGNC Symbol;Acc:HGNC:17348]	protein_coding	10.55	29.58	22.66	20.93	-0.18	0.17	0.13	ENSDARG00000086425	prpf3	PRP3 pre-mRNA processing factor 3 homolog (yeast)	protein_coding	103.22	99.86	78.83	93.97	1.23	1.12	0.94
5	2	ENSG00000198176	TFDP1	transcription factor Dp-1 [Source:HGNC Symbol;Acc:HGNC:11749]	protein_coding	14.24	18.01	22.92	18.39	-0.01	-0.14	0.14	ENSDARG00000016304	tfdp1b	transcription factor Dp-1, b	protein_coding	64	91.2	69.35	74.85	0.9	1.06	0.86
5	2	ENSG00000065150	IPO5	importin 5 [Source:HGNC Symbol;Acc:HGNC:6402]	protein_coding	10.57	26.73	18.53	18.61	-0.18	0.11	0.01	ENSDARG00000040245	kpnb3	karyopherin (importin) beta 3	protein_coding	74.8	72.88	57.87	68.52	1.01	0.91	0.73
5	3	ENSG00000054148	PHPT1	phosphohistidine phosphatase 1 [Source:HGNC Symbol;Acc:HGNC:30033]	protein_coding	17.02	28.64	10.1	18.59	0.09	0.15	-0.35	ENSDARG00000045567	phpt1	phosphohistidine phosphatase 1	protein_coding	56.54	73.83	65.11	65.16	0.81	0.92	0.81
5	3	ENSG00000138381	ASNSD1	asparagine synthetase domain containing 1 [Source:HGNC Symbol;Acc:HGNC:24910]	protein_coding	19.45	23.14	9.29	17.29	0.17	0.02	-0.4	ENSDARG00000000540	asdurf	asnsd1 upstream reading frame	protein_coding	46.96	35.48	46.85	43.09	0.68	0.42	0.59
5	3	ENSG00000120333	MRPS14	mitochondrial ribosomal protein S14 [Source:HGNC Symbol;Acc:HGNC:14049]	protein_coding	21.08	12.15	21.1	18.11	0.22	-0.38	0.09	ENSDARG00000068305	mrps14	mitochondrial ribosomal protein S14	protein_coding	29.37	45.54	44.6	39.83	0.35	0.59	0.55
5	3	ENSG00000182199	SHMT2	serine hydroxymethyltransferase 2 [Source:HGNC Symbol;Acc:HGNC:10852]	protein_coding	18.67	22.02	16.79	19.16	0.15	-0.01	-0.05	ENSDARG00000104414	shmt2	serine hydroxymethyltransferase 2 (mitochondrial)	protein_coding	62.49	54.9	56.21	57.87	0.88	0.72	0.71
5	3	ENSG00000105251	SHD	Src homology 2 domain containing transforming protein D [Source:HGNC Symbol;Acc:HGNC:30633]	protein_coding	13.59	32.75	17.94	21.43	-0.04	0.24	-0.01	ENSDARG00000062109	shdb	Src homology 2 domain containing transforming protein D, b	protein_coding	38.81	40.59	49.7	43.03	0.55	0.52	0.63
5	3	ENSG00000184903	IMMP2L	inner mitochondrial membrane peptidase subunit 2 [Source:HGNC Symbol;Acc:HGNC:14598]	protein_coding	20.78	18.33	24.65	21.25	0.21	-0.13	0.18	ENSDARG00000004925	immp2l	inner mitochondrial membrane peptidase subunit 2	protein_coding	41.23	40.46	41.47	41.05	0.59	0.51	0.5
5	3	ENSG00000198060	2019-03-05	membrane associated ring-CH-type finger 5 [Source:HGNC Symbol;Acc:HGNC:26025]	protein_coding	17.87	17.88	17.1	17.62	0.12	-0.14	-0.04	ENSDARG00000032552	2019-03-05	membrane-associated ring finger (C3HC4) 5	protein_coding	30.3	48.45	48.13	42.29	0.38	0.64	0.61
5	3	ENSG00000105887	MTPN	myotrophin [Source:HGNC Symbol;Acc:HGNC:15667]	protein_coding	4.55	28.32	19.79	17.55	-0.67	0.15	0.05	ENSDARG00000104018	mtpn	myotrophin	protein_coding	57.12	48.49	53.08	52.9	0.82	0.64	0.67
5	3	ENSG00000146872	TLK2	tousled like kinase 2 [Source:HGNC Symbol;Acc:HGNC:11842]	protein_coding	14.08	24.13	22	20.07	-0.02	0.05	0.11	ENSDARG00000010779	tlk2	tousled-like kinase 2	protein_coding	45.08	43.51	38.99	42.53	0.65	0.56	0.46
5	3	ENSG00000104419	NDRG1	N-myc downstream regulated 1 [Source:HGNC Symbol;Acc:HGNC:7679]	protein_coding	12.33	21.59	16.98	16.96	-0.09	-0.02	-0.04	ENSDARG00000032849	ndrg1a	N-myc downstream regulated 1a	protein_coding	46.58	33.93	38.52	39.68	0.68	0.39	0.45
5	3	ENSG00000116213	WRAP73	WD repeat containing, antisense to TP73 [Source:HGNC Symbol;Acc:HGNC:12759]	protein_coding	6.78	26.03	24.59	19.13	-0.44	0.09	0.18	ENSDARG00000009557	wrap73	WD repeat containing, antisense to TP73	protein_coding	47.67	56.25	81.64	61.85	0.69	0.74	0.97
5	3	ENSG00000164117	FBXO8	F-box protein 8 [Source:HGNC Symbol;Acc:HGNC:13587]	protein_coding	18.22	17.92	22.91	19.68	0.13	-0.14	0.14	ENSDARG00000007477	fbxo8	F-box protein 8	protein_coding	48.6	41.92	56.92	49.15	0.71	0.54	0.72
5	3	ENSG00000138663	COPS4	COP9 signalosome subunit 4 [Source:HGNC Symbol;Acc:HGNC:16702]	protein_coding	14.67	15.79	27.41	19.29	0.01	-0.22	0.24	ENSDARG00000043732	cops4	COP9 constitutive photomorphogenic homolog subunit 4 (Arabidopsis)	protein_coding	33.95	42.03	46.19	40.72	0.46	0.54	0.58
5	3	ENSG00000179918	SEPHS2	selenophosphate synthetase 2 [Source:HGNC Symbol;Acc:HGNC:19686]	protein_coding	8.78	35.51	8.68	17.66	-0.29	0.29	-0.44	ENSDARG00000017659	sephs2	selenophosphate synthetase 2	protein_coding	58.73	58.41	69.68	62.27	0.84	0.76	0.86
5	3	ENSG00000143499	SMYD2	SET and MYND domain containing 2 [Source:HGNC Symbol;Acc:HGNC:20982]	protein_coding	11.19	16.36	27.73	18.43	-0.15	-0.2	0.25	ENSDARG00000055151	smyd2a	SET and MYND domain containing 2a	protein_coding	67.45	49.38	45.06	53.97	0.94	0.65	0.56
5	4	ENSG00000143727	ACP1	acid phosphatase 1 [Source:HGNC Symbol;Acc:HGNC:122]	protein_coding	11.95	22.07	29.36	21.13	-0.11	-0.01	0.29	ENSDARG00000076486	acp1	acid phosphatase 1	protein_coding	34.98	42.06	33.26	36.77	0.48	0.54	0.35
5	4	ENSG00000197329	PELI1	pellino E3 ubiquitin protein ligase 1 [Source:HGNC Symbol;Acc:HGNC:8827]	protein_coding	9.06	27.92	20.62	19.2	-0.27	0.14	0.08	ENSDARG00000044083	peli1b	pellino E3 ubiquitin protein ligase 1b	protein_coding	30.95	33.7	34.76	33.14	0.39	0.39	0.38
5	4	ENSG00000121892	PDS5A	PDS5 cohesin associated factor A [Source:HGNC Symbol;Acc:HGNC:29088]	protein_coding	11.01	19.24	22.55	17.6	-0.16	-0.1	0.13	ENSDARG00000055022	pds5a	PDS5 cohesin associated factor A	protein_coding	32.16	34.31	27.16	31.21	0.42	0.4	0.21
5	4	ENSG00000111615	KRR1	KRR1, small subunit processome component homolog [Source:HGNC Symbol;Acc:HGNC:5176]	protein_coding	6.54	28.53	17.14	17.4	-0.46	0.15	-0.03	ENSDARG00000011246	krr1	KRR1, small subunit (SSU) processome component, homolog (yeast)	protein_coding	34.26	22.92	24.44	27.21	0.46	0.13	0.14
5	4	ENSG00000176731	C8orf59	chromosome 8 open reading frame 59 [Source:HGNC Symbol;Acc:HGNC:32235]	protein_coding	21.53	13.72	17.86	17.7	0.23	-0.31	-0.01	ENSDARG00000097630	si:ch211-282b22.1	si:ch211-282b22.1	protein_coding	27.45	28.07	23.4	26.31	0.31	0.27	0.11
5	4	ENSG00000169251	NMD3	NMD3 ribosome export adaptor [Source:HGNC Symbol;Acc:HGNC:24250]	protein_coding	13.37	21.31	26.72	20.46	-0.05	-0.03	0.23	ENSDARG00000015676	nmd3	NMD3 ribosome export adaptor	protein_coding	37.95	18.44	30.95	29.11	0.53	-0.02	0.3
5	4	ENSG00000177731	FLII	FLII, actin remodeling protein [Source:HGNC Symbol;Acc:HGNC:3750]	protein_coding	10.73	22.73	27.38	20.28	-0.17	0.01	0.24	ENSDARG00000059701	flii	flightless I actin binding protein	protein_coding	26.92	34.47	41.68	34.36	0.29	0.41	0.51
5	4	ENSG00000170606	HSPA4	heat shock protein family A (Hsp70) member 4 [Source:HGNC Symbol;Acc:HGNC:5237]	protein_coding	12.12	31.32	6.96	16.8	-0.1	0.21	-0.57	ENSDARG00000004754	hspa4a	heat shock protein 4a	protein_coding	29.14	36.37	43.32	36.28	0.35	0.44	0.53
5	4	ENSG00000148688	RPP30	ribonuclease P/MRP subunit p30 [Source:HGNC Symbol;Acc:HGNC:17688]	protein_coding	30.37	21.2	4.86	18.81	0.43	-0.04	-0.78	ENSDARG00000027428	rpp30	ribonuclease P/MRP 30 subunit	protein_coding	27.92	28.24	32.25	29.47	0.32	0.27	0.33
5	4	ENSG00000168944	CEP120	centrosomal protein 120 [Source:HGNC Symbol;Acc:HGNC:26690]	protein_coding	22.37	17.58	26.72	22.22	0.25	-0.15	0.23	ENSDARG00000091326	cep120	centrosomal protein 120	protein_coding	33.51	30.86	39.15	34.5	0.45	0.33	0.46
5	4	ENSG00000131495	NDUFA2	NADH:ubiquinone oxidoreductase subunit A2 [Source:HGNC Symbol;Acc:HGNC:7685]	protein_coding	1.89	63.08	1.92	22.3	-1.17	0.65	-1.34	ENSDARG00000021984	ndufa2	NADH:ubiquinone oxidoreductase subunit A2	protein_coding	31.16	31.51	22.8	28.49	0.4	0.35	0.09
5	4	ENSG00000099875	MKNK2	MAP kinase interacting serine/threonine kinase 2 [Source:HGNC Symbol;Acc:HGNC:7111]	protein_coding	20.14	24.95	17.53	20.87	0.19	0.07	-0.02	ENSDARG00000015164	mknk2b	MAP kinase interacting serine/threonine kinase 2b	protein_coding	42.87	26.75	28.81	32.81	0.62	0.23	0.25
5	4	ENSG00000112096	SOD2	superoxide dismutase 2 [Source:HGNC Symbol;Acc:HGNC:11180]	protein_coding	4.6	32.51	21.87	19.66	-0.66	0.23	0.11	ENSDARG00000042644	sod2	superoxide dismutase 2, mitochondrial	protein_coding	41.92	38.16	26.72	35.6	0.6	0.47	0.2
5	5	ENSG00000153914	SREK1	splicing regulatory glutamic acid and lysine rich protein 1 [Source:HGNC Symbol;Acc:HGNC:17882]	protein_coding	8.57	20.94	19.85	16.45	-0.3	-0.04	0.05	ENSDARG00000009764	srek1	splicing regulatory glutamine/lysine-rich protein 1	protein_coding	18.77	21.18	19.81	19.92	0.04	0.08	0
5	5	ENSG00000114405	C3orf14	chromosome 3 open reading frame 14 [Source:HGNC Symbol;Acc:HGNC:25024]	protein_coding	11.81	38.58	10.02	20.14	-0.12	0.34	-0.35	ENSDARG00000086324	si:dkey-274m17.3	si:dkey-274m17.3	protein_coding	10.29	18.23	25.03	17.85	-0.38	-0.02	0.16
5	5	ENSG00000115504	EHBP1	EH domain binding protein 1 [Source:HGNC Symbol;Acc:HGNC:29144]	protein_coding	12.43	14.25	24.4	17.02	-0.09	-0.28	0.18	ENSDARG00000043643	ehbp1	EH domain binding protein 1	protein_coding	25.48	23.94	25.09	24.83	0.25	0.16	0.16
5	5	ENSG00000151092	NGLY1	N-glycanase 1 [Source:HGNC Symbol;Acc:HGNC:17646]	protein_coding	21.25	16.56	18.78	18.86	0.22	-0.19	0.02	ENSDARG00000003205	ngly1	N-glycanase 1	protein_coding	17.78	20.71	19.83	19.44	0	0.06	0
5	5	ENSG00000185420	SMYD3	SET and MYND domain containing 3 [Source:HGNC Symbol;Acc:HGNC:15513]	protein_coding	9.21	44.92	6.8	20.31	-0.26	0.44	-0.58	ENSDARG00000058050	smyd3	SET and MYND domain containing 3	protein_coding	23.6	30.78	21.39	25.26	0.2	0.33	0.05
5	5	ENSG00000186522	2019-09-10	septin 10 [Source:HGNC Symbol;Acc:HGNC:14349]	protein_coding	2.4	26.95	19.19	16.18	-1.04	0.12	0.03	ENSDARG00000099236	2019-09-10	septin 10	protein_coding	15.09	31.01	29.38	25.16	-0.11	0.33	0.27
5	5	ENSG00000075711	DLG1	discs large MAGUK scaffold protein 1 [Source:HGNC Symbol;Acc:HGNC:2900]	protein_coding	20.12	30.36	9.12	19.87	0.19	0.19	-0.41	ENSDARG00000102216	dlg1l	discs, large (Drosophila) homolog 1, like	protein_coding	17.34	33.06	19.47	23.29	-0.02	0.38	-0.01
5	5	ENSG00000120526	NUDCD1	NudC domain containing 1 [Source:HGNC Symbol;Acc:HGNC:24306]	protein_coding	4.01	37.89	16.31	19.4	-0.74	0.33	-0.06	ENSDARG00000036158	nudcd1	NudC domain containing 1	protein_coding	18.49	20.53	19.08	19.37	0.03	0.06	-0.03
5	5	ENSG00000081026	MAGI3	membrane associated guanylate kinase, WW and PDZ domain containing 3 [Source:HGNC Symbol;Acc:HGNC:29647]	protein_coding	9.38	11.51	29.24	16.71	-0.25	-0.42	0.28	ENSDARG00000101869	magi3a	membrane associated guanylate kinase, WW and PDZ domain containing 3a	protein_coding	17.22	22.17	27.42	22.27	-0.02	0.11	0.22
5	5	ENSG00000143158	MPC2	mitochondrial pyruvate carrier 2 [Source:HGNC Symbol;Acc:HGNC:24515]	protein_coding	18.86	24.35	23.27	22.16	0.15	0.05	0.15	ENSDARG00000024478	mpc2	mitochondrial pyruvate carrier 2	protein_coding	13.97	20.63	24.97	19.86	-0.17	0.06	0.16
5	5	ENSG00000105281	SLC1A5	solute carrier family 1 member 5 [Source:HGNC Symbol;Acc:HGNC:10943]	protein_coding	16.4	26.71	12.75	18.62	0.07	0.11	-0.21	ENSDARG00000099186	slc1a5	solute carrier family 1 (neutral amino acid transporter), member 5	protein_coding	16.36	14.4	22.88	17.88	-0.06	-0.18	0.1
5	6	ENSG00000111726	CMAS	cytidine monophosphate N-acetylneuraminic acid synthetase [Source:HGNC Symbol;Acc:HGNC:18290]	protein_coding	20.35	29.55	13.18	21.03	0.2	0.17	-0.19	ENSDARG00000057334	cmasa	cytidine monophosphate N-acetylneuraminic acid synthetase a	protein_coding	17.3	17.19	18.16	17.55	-0.02	-0.06	-0.06
5	6	ENSG00000138376	BARD1	BRCA1 associated RING domain 1 [Source:HGNC Symbol;Acc:HGNC:952]	protein_coding	6.02	15.04	28.94	16.67	-0.51	-0.25	0.28	ENSDARG00000076733	bard1	BRCA1 associated RING domain 1	protein_coding	18.06	12.32	22.18	17.52	0.01	-0.29	0.07
5	6	ENSG00000156136	DCK	deoxycytidine kinase [Source:HGNC Symbol;Acc:HGNC:2704]	protein_coding	8.88	15.2	33.4	19.16	-0.28	-0.24	0.36	ENSDARG00000044807	dck	deoxycytidine kinase	protein_coding	10.39	17.01	14.46	13.95	-0.37	-0.07	-0.22
5	6	ENSG00000115652	UXS1	UDP-glucuronate decarboxylase 1 [Source:HGNC Symbol;Acc:HGNC:17729]	protein_coding	17.52	18.75	29.7	21.99	0.11	-0.11	0.29	ENSDARG00000056102	uxs1	UDP-glucuronate decarboxylase 1	protein_coding	14.09	11.86	17.06	14.34	-0.16	-0.31	-0.11
5	6	ENSG00000107651	SEC23IP	SEC23 interacting protein [Source:HGNC Symbol;Acc:HGNC:17018]	protein_coding	21.57	18.16	25.42	21.72	0.23	-0.13	0.2	ENSDARG00000061413	sec23ip	SEC23 interacting protein	protein_coding	14.32	14.07	19.5	15.96	-0.15	-0.2	-0.01
5	6	ENSG00000107518	ATRNL1	attractin like 1 [Source:HGNC Symbol;Acc:HGNC:29063]	protein_coding	18.6	13.36	27.71	19.89	0.14	-0.33	0.25	ENSDARG00000006420	atrnl1b	attractin-like 1b	protein_coding	13.86	17.23	14.97	15.35	-0.17	-0.06	-0.19
5	6	ENSG00000164615	CAMLG	calcium modulating ligand [Source:HGNC Symbol;Acc:HGNC:1471]	protein_coding	14.01	21.28	16.26	17.18	-0.02	-0.03	-0.07	ENSDARG00000100409	camlg	calcium modulating ligand	protein_coding	14.47	15.38	15.37	15.07	-0.14	-0.14	-0.18
5	6	ENSG00000196821	C6orf106	chromosome 6 open reading frame 106 [Source:HGNC Symbol;Acc:HGNC:21215]	protein_coding	19.83	17.55	15.84	17.74	0.18	-0.15	-0.08	ENSDARG00000078075	zgc:101577	zgc:101577	protein_coding	16.77	14.51	20.52	17.27	-0.04	-0.18	0.02
5	6	ENSG00000214050	FBXO16	F-box protein 16 [Source:HGNC Symbol;Acc:HGNC:13618]	protein_coding	22.51	15.46	14.1	17.36	0.25	-0.23	-0.15	ENSDARG00000033949	fbxo16	F-box protein 16	protein_coding	23.62	14.28	14.12	17.34	0.2	-0.19	-0.23
5	6	ENSG00000104343	UBE2W	ubiquitin conjugating enzyme E2 W [Source:HGNC Symbol;Acc:HGNC:25616]	protein_coding	16.49	15.67	24.88	19.01	0.08	-0.23	0.19	ENSDARG00000045360	flj11011l	hypothetical protein FLJ11011-like (H. sapiens)	protein_coding	12.46	11.79	15.57	13.27	-0.25	-0.32	-0.17
5	7	ENSG00000113456	RAD1	RAD1 checkpoint DNA exonuclease [Source:HGNC Symbol;Acc:HGNC:9806]	protein_coding	2.79	40.08	15.78	19.55	-0.95	0.36	-0.08	ENSDARG00000040559	rad1	RAD1 homolog (S. pombe)	protein_coding	16.64	9.09	9.37	11.7	-0.04	-0.49	-0.52
5	7	ENSG00000125971	DYNLRB1	dynein light chain roadblock-type 1 [Source:HGNC Symbol;Acc:HGNC:15468]	protein_coding	6.81	41.73	6.24	18.26	-0.43	0.39	-0.63	ENSDARG00000021582	dynlrb1	dynein, light chain, roadblock-type 1	protein_coding	2.93	14.84	16.92	11.56	-1.26	-0.16	-0.11
5	7	ENSG00000104691	UBXN8	UBX domain protein 8 [Source:HGNC Symbol;Acc:HGNC:30307]	protein_coding	18.35	25.32	6.01	16.56	0.14	0.08	-0.66	ENSDARG00000098902	ubxn8	UBX domain protein 8	protein_coding	6.67	9.39	12.25	9.44	-0.68	-0.47	-0.33
5	7	ENSG00000092010	PSME1	proteasome activator subunit 1 [Source:HGNC Symbol;Acc:HGNC:9568]	protein_coding	15.85	26.93	24.07	22.28	0.05	0.11	0.17	ENSDARG00000002165	psme1	proteasome activator subunit 1	protein_coding	21.15	10.34	4.4	11.96	0.12	-0.41	-1.03
5	7	ENSG00000170153	RNF150	ring finger protein 150 [Source:HGNC Symbol;Acc:HGNC:23138]	protein_coding	12.16	26.99	19.53	19.56	-0.1	0.12	0.04	ENSDARG00000009524	rnf150b	ring finger protein 150b	protein_coding	8.48	10.18	15.15	11.27	-0.52	-0.42	-0.19
5	7	ENSG00000164330	EBF1	early B cell factor 1 [Source:HGNC Symbol;Acc:HGNC:3126]	protein_coding	9.65	19.51	23.15	17.43	-0.23	-0.09	0.14	ENSDARG00000099849	ebf3a	early B cell factor 3a	protein_coding	10.36	8.46	6.61	8.48	-0.38	-0.54	-0.75
5	7	ENSG00000065029	ZNF76	zinc finger protein 76 [Source:HGNC Symbol;Acc:HGNC:13149]	protein_coding	14.99	25.56	17.48	19.34	0.02	0.08	-0.02	ENSDARG00000013279	znf76	zinc finger protein 76	protein_coding	4.95	13.54	14.55	11.01	-0.89	-0.22	-0.21
5	7	ENSG00000178035	IMPDH2	inosine monophosphate dehydrogenase 2 [Source:HGNC Symbol;Acc:HGNC:6053]	protein_coding	11.91	17.71	26.4	18.67	-0.11	-0.15	0.22	ENSDARG00000006900	impdh2	IMP (inosine 5-monophosphate) dehydrogenase 2	protein_coding	9.45	8.4	9.01	8.95	-0.44	-0.55	-0.54
5	7	ENSG00000170917	NUDT6	nudix hydrolase 6 [Source:HGNC Symbol;Acc:HGNC:8053]	protein_coding	32.96	13.87	17.5	21.44	0.47	-0.3	-0.02	ENSDARG00000103523	nudt6	nudix (nucleoside diphosphate linked moiety X)-type motif 6	protein_coding	6.11	12.23	9.85	9.39	-0.75	-0.29	-0.48
5	7	ENSG00000101888	NXT2	nuclear transport factor 2 like export factor 2 [Source:HGNC Symbol;Acc:HGNC:18151]	protein_coding	1.1	28.66	19.21	16.32	-1.49	0.15	0.03	ENSDARG00000061527	nxt2	nuclear transport factor 2-like export factor 2	protein_coding	8.75	19.59	5.85	11.4	-0.49	0.02	-0.84
5	7	ENSG00000128050	PAICS	phosphoribosylaminoimidazole carboxylase and phosphoribosylaminoimidazolesuccinocarboxamide synthase [Source:HGNC Symbol;Acc:HGN... <Preview truncated at 128 characters>	protein_coding	17.63	24.35	12.03	18	0.11	0.05	-0.24	ENSDARG00000033539	paics	phosphoribosylaminoimidazole carboxylase, phosphoribosylaminoimidazole succinocarboxamide synthetase	protein_coding	8.5	10.79	10.25	9.85	-0.51	-0.38	-0.45
5	7	ENSG00000122359	ANXA11	annexin A11 [Source:HGNC Symbol;Acc:HGNC:535]	protein_coding	8.12	23.16	21.96	17.75	-0.33	0.02	0.11	ENSDARG00000002632	anxa11b	annexin A11b	protein_coding	6.39	10.79	8.33	8.5	-0.71	-0.38	-0.6
5	8	ENSG00000155636	RBM45	RNA binding motif protein 45 [Source:HGNC Symbol;Acc:HGNC:24468]	protein_coding	3.14	22.35	26.87	17.46	-0.88	0	0.23	ENSDARG00000063731	rbm45	RNA binding motif protein 45	protein_coding	11.04	2.62	5.35	6.34	-0.33	-1.33	-0.9
5	8	ENSG00000171723	GPHN	gephyrin [Source:HGNC Symbol;Acc:HGNC:15465]	protein_coding	19.92	17.42	25.2	20.84	0.18	-0.16	0.19	ENSDARG00000089076	gphna	gephyrin a	protein_coding	3.08	7.19	8.32	6.2	-1.22	-0.65	-0.6
5	8	ENSG00000085433	WDR47	WD repeat domain 47 [Source:HGNC Symbol;Acc:HGNC:29141]	protein_coding	15.59	10.79	35.85	20.74	0.04	-0.46	0.4	ENSDARG00000078136	wdr47a	WD repeat domain 47a	protein_coding	7.31	7	6.32	6.88	-0.62	-0.67	-0.79
5	8	ENSG00000184863	RBM33	RNA binding motif protein 33 [Source:HGNC Symbol;Acc:HGNC:27223]	protein_coding	24.24	19.19	16.65	20.03	0.3	-0.1	-0.05	ENSDARG00000068562	rbm33a	RNA binding motif protein 33a	protein_coding	4.78	6.91	8.22	6.64	-0.92	-0.68	-0.61
5	8	ENSG00000147050	KDM6A	lysine demethylase 6A [Source:HGNC Symbol;Acc:HGNC:12637]	protein_coding	14.39	30.18	13.76	19.44	0	0.19	-0.16	ENSDARG00000061759	kdm6a	lysine (K)-specific demethylase 6A	protein_coding	5.84	6.79	3.7	5.44	-0.78	-0.69	-1.15
5	8	ENSG00000143493	INTS7	integrator complex subunit 7 [Source:HGNC Symbol;Acc:HGNC:24484]	protein_coding	9.99	18.55	30.25	19.6	-0.21	-0.12	0.3	ENSDARG00000019300	ints7	integrator complex subunit 7	protein_coding	6.64	5.61	9.42	7.22	-0.69	-0.82	-0.51
5	8	ENSG00000149196	HIKESHI	Hikeshi, heat shock protein nuclear import factor [Source:HGNC Symbol;Acc:HGNC:26938]	protein_coding	17.77	29.36	18.57	21.9	0.12	0.17	0.01	ENSDARG00000104071	hikeshi	Hikeshi, heat shock protein nuclear import factor	protein_coding	4.02	7.22	6.48	5.91	-1.04	-0.65	-0.77
5	8	ENSG00000205808	PLPP6	phospholipid phosphatase 6 [Source:HGNC Symbol;Acc:HGNC:23682]	protein_coding	6.99	38.56	20.61	22.05	-0.42	0.34	0.08	ENSDARG00000043527	plpp6	phospholipid phosphatase 6	protein_coding	6.46	3.41	7.85	5.91	-0.71	-1.15	-0.64
5	8	ENSG00000164182	NDUFAF2	NADH:ubiquinone oxidoreductase complex assembly factor 2 [Source:HGNC Symbol;Acc:HGNC:28086]	protein_coding	2.22	46.73	11.76	20.24	-1.08	0.46	-0.26	ENSDARG00000069286	ndufaf2	NADH:ubiquinone oxidoreductase complex assembly factor 2	protein_coding	7.2	8.71	7.42	7.78	-0.63	-0.52	-0.68
5	8	ENSG00000116906	GNPAT	glyceronephosphate O-acyltransferase [Source:HGNC Symbol;Acc:HGNC:4416]	protein_coding	26.67	21.64	18.43	22.25	0.35	-0.02	0.01	ENSDARG00000074401	gnpat	glyceronephosphate O-acyltransferase	protein_coding	9.25	7.24	2.5	6.33	-0.46	-0.65	-1.42
5	9	ENSG00000242616	GNG10	G protein subunit gamma 10 [Source:HGNC Symbol;Acc:HGNC:4402]	protein_coding	9.91	24.12	17.42	17.15	-0.22	0.05	-0.02	ENSDARG00000104043	gng10	guanine nucleotide binding protein (G protein), gamma 10	protein_coding	4.01	5.31	5.31	4.88	-1.04	-0.85	-0.9
5	9	ENSG00000086848	ALG9	ALG9, alpha-1,2-mannosyltransferase [Source:HGNC Symbol;Acc:HGNC:15672]	protein_coding	26.88	13.76	21.19	20.61	0.36	-0.31	0.09	ENSDARG00000012840	alg9	ALG9, alpha-1,2-mannosyltransferase	protein_coding	5.59	2.37	2.19	3.38	-0.81	-1.4	-1.51
5	9	ENSG00000135164	DMTF1	cyclin D binding myb like transcription factor 1 [Source:HGNC Symbol;Acc:HGNC:14603]	protein_coding	7.79	32.33	15.16	18.43	-0.36	0.23	-0.11	ENSDARG00000025824	dmtf1	cyclin D binding myb-like transcription factor 1	protein_coding	5.98	4.83	3.68	4.83	-0.76	-0.92	-1.16
5	9	ENSG00000102910	LONP2	lon peptidase 2, peroxisomal [Source:HGNC Symbol;Acc:HGNC:20598]	protein_coding	5.6	50.64	8.9	21.72	-0.55	0.51	-0.42	ENSDARG00000101438	lonp2	lon peptidase 2, peroxisomal	protein_coding	3.72	2.88	4.53	3.71	-1.09	-1.27	-1.01
5	9	ENSG00000136021	SCYL2	SCY1 like pseudokinase 2 [Source:HGNC Symbol;Acc:HGNC:19286]	protein_coding	5.68	16.1	28.47	16.75	-0.54	-0.21	0.27	ENSDARG00000032627	SCYL2	SCY1 like pseudokinase 2	protein_coding	4.92	4.79	4.3	4.67	-0.9	-0.92	-1.05
5	9	ENSG00000132698	RAB25	RAB25, member RAS oncogene family [Source:HGNC Symbol;Acc:HGNC:18238]	protein_coding	1.57	35.46	28.97	22	-1.28	0.29	0.28	ENSDARG00000052954	rab25b	RAB25, member RAS oncogene family b	protein_coding	6.79	5.11	3.98	5.29	-0.67	-0.88	-1.1
5	9	ENSG00000033050	ABCF2	ATP binding cassette subfamily F member 2 [Source:HGNC Symbol;Acc:HGNC:71]	protein_coding	16.22	17.39	17.62	17.07	0.07	-0.16	-0.02	ENSDARG00000052331	abcf2b	ATP-binding cassette, sub-family F (GCN20), member 2b	protein_coding	8	2.93	4.17	5.03	-0.56	-1.26	-1.07
5	9	ENSG00000128989	ARPP19	cAMP regulated phosphoprotein 19 [Source:HGNC Symbol;Acc:HGNC:16967]	protein_coding	10.84	36.07	11.24	19.38	-0.17	0.3	-0.29	ENSDARG00000032532	arpp19a	cAMP-regulated phosphoprotein 19a	protein_coding	4.94	4.14	3.3	4.13	-0.89	-1.02	-1.23
5	10	ENSG00000066629	EML1	echinoderm microtubule associated protein like 1 [Source:HGNC Symbol;Acc:HGNC:3330]	protein_coding	12.28	15.9	20.75	16.31	-0.09	-0.22	0.08	ENSDARG00000042840	eml1	echinoderm microtubule associated protein like 1	protein_coding	4.39	1.14	2.69	2.74	-0.98	-1.89	-1.37
5	10	ENSG00000154429	CCSAP	centriole, cilia and spindle associated protein [Source:HGNC Symbol;Acc:HGNC:29578]	protein_coding	22.47	15.06	19.83	19.12	0.25	-0.25	0.05	ENSDARG00000025325	ccsapa	centriole, cilia and spindle-associated protein a	protein_coding	3.64	3.63	1.69	2.99	-1.11	-1.11	-1.69
5	10	ENSG00000089053	ANAPC5	anaphase promoting complex subunit 5 [Source:HGNC Symbol;Acc:HGNC:15713]	protein_coding	3.95	37.2	13.75	18.3	-0.75	0.32	-0.17	ENSDARG00000008461	anapc5	anaphase promoting complex subunit 5	protein_coding	2.44	2.88	2.53	2.62	-1.39	-1.27	-1.41
5	10	ENSG00000137767	SQOR	sulfide quinone oxidoreductase [Source:HGNC Symbol;Acc:HGNC:20390]	protein_coding	6.29	45.5	5.58	19.12	-0.48	0.44	-0.7	ENSDARG00000017034	sqor	sulfide quinone oxidoreductase	protein_coding	3.18	2.32	1.23	2.24	-1.2	-1.41	-1.9
5	10	ENSG00000166578	IQCD	IQ motif containing D [Source:HGNC Symbol;Acc:HGNC:25168]	protein_coding	22.46	19.75	22.15	21.45	0.25	-0.08	0.12	ENSDARG00000035551	iqcd	IQ motif containing D	protein_coding	2.73	1.79	2.16	2.22	-1.31	-1.59	-1.52
5	10	ENSG00000154237	LRRK1	leucine rich repeat kinase 1 [Source:HGNC Symbol;Acc:HGNC:18608]	protein_coding	21.69	26	19.27	22.32	0.23	0.09	0.04	ENSDARG00000007398	lrrk1	leucine-rich repeat kinase 1	protein_coding	2.77	1.24	1.07	1.69	-1.3	-1.83	-2
5	10	ENSG00000148187	MRRF	mitochondrial ribosome recycling factor [Source:HGNC Symbol;Acc:HGNC:7234]	protein_coding	6.32	33.83	14.18	18.11	-0.48	0.26	-0.15	ENSDARG00000034174	mrrf	mitochondrial ribosome recycling factor	protein_coding	3.23	3.11	3.1	3.15	-1.19	-1.21	-1.27
5	11	ENSG00000073803	MAP3K13	mitogen-activated protein kinase kinase kinase 13 [Source:HGNC Symbol;Acc:HGNC:6852]	protein_coding	23.91	7.46	16.38	15.92	0.29	-0.69	-0.06	ENSDARG00000009493	MAP3K13	mitogen-activated protein kinase kinase kinase 13	protein_coding	N\A	N\A	N\A	N\A	N\A	N\A	N\A
5	11	ENSG00000107518	ATRNL1	attractin like 1 [Source:HGNC Symbol;Acc:HGNC:29063]	protein_coding	18.6	13.36	27.71	19.89	0.14	-0.33	0.25	ENSDARG00000077188	atrnl1a	attractin like 1	protein_coding	N\A	N\A	N\A	N\A	N\A	N\A	N\A
5	11	ENSG00000138459	SLC35A5	solute carrier family 35 member A5 [Source:HGNC Symbol;Acc:HGNC:20792]	protein_coding	14.42	35.27	12.18	20.62	0	0.28	-0.24	ENSDARG00000000001	slc35a5	solute carrier family 35 member A5	protein_coding	N\A	N\A	N\A	N\A	N\A	N\A	N\A
5	11	ENSG00000095794	CREM	cAMP responsive element modulator [Source:HGNC Symbol;Acc:HGNC:2352]	protein_coding	13.12	25.95	11.9	16.99	-0.06	0.09	-0.25	ENSDARG00000023217	crema	cAMP responsive element modulator	protein_coding	N\A	N\A	N\A	N\A	N\A	N\A	N\A
5	11	ENSG00000169359	SLC33A1	solute carrier family 33 member 1 [Source:HGNC Symbol;Acc:HGNC:95]	protein_coding	10.93	21.52	19.78	17.41	-0.16	-0.03	0.05	ENSDARG00000020085	slc33a1	solute carrier family 33 member 1	protein_coding	N\A	N\A	N\A	N\A	N\A	N\A	N\A
5	11	ENSG00000082126	MPP4	membrane palmitoylated protein 4 [Source:HGNC Symbol;Acc:HGNC:13680]	protein_coding	22.91	13.03	16.2	17.38	0.27	-0.34	-0.07	ENSDARG00000058222	mpp4a	membrane palmitoylated protein 4	protein_coding	N\A	N\A	N\A	N\A	N\A	N\A	N\A
5	11	ENSG00000074657	ZNF532	zinc finger protein 532 [Source:HGNC Symbol;Acc:HGNC:30940]	protein_coding	14.37	37.48	15.53	22.46	0	0.32	-0.09	ENSDARG00000052894	znf532	zinc finger protein 532	protein_coding	N\A	N\A	N\A	N\A	N\A	N\A	N\A
5	11	ENSG00000135916	ITM2C	integral membrane protein 2C [Source:HGNC Symbol;Acc:HGNC:6175]	protein_coding	17.87	22.68	18.78	19.77	0.12	0.01	0.02	ENSDARG00000043448	itm2ca	integral membrane protein 2C	protein_coding	N\A	N\A	N\A	N\A	N\A	N\A	N\A
5	11	ENSG00000154429	CCSAP	centriole, cilia and spindle associated protein [Source:HGNC Symbol;Acc:HGNC:29578]	protein_coding	22.47	15.06	19.83	19.12	0.25	-0.25	0.05	ENSDARG00000040085	ccsapb	centriole, cilia and spindle associated protein	protein_coding	N\A	N\A	N\A	N\A	N\A	N\A	N\A
5	11	ENSG00000122870	BICC1	BicC family RNA binding protein 1 [Source:HGNC Symbol;Acc:HGNC:19351]	protein_coding	1.51	36.31	29.06	22.29	-1.3	0.3	0.28	ENSDARG00000070497	bicc1b	BicC family RNA binding protein 1	protein_coding	N\A	N\A	N\A	N\A	N\A	N\A	N\A
5	11	ENSG00000183580	FBXL7	F-box and leucine rich repeat protein 7 [Source:HGNC Symbol;Acc:HGNC:13604]	protein_coding	13.57	17.95	23.96	18.5	-0.04	-0.14	0.16	ENSDARG00000062251	fbxl7	F-box and leucine rich repeat protein 7	protein_coding	N\A	N\A	N\A	N\A	N\A	N\A	N\A
5	11	ENSG00000118007	STAG1	stromal antigen 1 [Source:HGNC Symbol;Acc:HGNC:11354]	protein_coding	21.7	14.44	19.08	18.4	0.23	-0.28	0.03	ENSDARG00000061205	stag1a	stromal antigen 1	protein_coding	N\A	N\A	N\A	N\A	N\A	N\A	N\A
5	11	ENSG00000213190	MLLT11	MLLT11, transcription factor 7 cofactor [Source:HGNC Symbol;Acc:HGNC:16997]	protein_coding	18.44	19.88	26.85	21.72	0.14	-0.08	0.23	ENSDARG00000071026	mllt11	MLLT11, transcription factor 7 cofactor	protein_coding	N\A	N\A	N\A	N\A	N\A	N\A	N\A
5	11	ENSG00000112249	ASCC3	activating signal cointegrator 1 complex subunit 3 [Source:HGNC Symbol;Acc:HGNC:18697]	protein_coding	7.75	26.24	25.22	19.74	-0.36	0.1	0.2	ENSDARG00000086678	ascc3	activating signal cointegrator 1 complex subunit 3	protein_coding	N\A	N\A	N\A	N\A	N\A	N\A	N\A
5	11	ENSG00000144868	TMEM108	transmembrane protein 108 [Source:HGNC Symbol;Acc:HGNC:28451]	protein_coding	19.05	28.08	4.53	17.22	0.16	0.14	-0.83	ENSDARG00000090230	tmem108	transmembrane protein 108	protein_coding	N\A	N\A	N\A	N\A	N\A	N\A	N\A
5	11	ENSG00000187391	MAGI2	membrane associated guanylate kinase, WW and PDZ domain containing 2 [Source:HGNC Symbol;Acc:HGNC:18957]	protein_coding	3.7	8.9	41.2	17.93	-0.79	-0.58	0.49	ENSDARG00000073769	magi2b	membrane associated guanylate kinase, WW and PDZ domain containing 2	protein_coding	N\A	N\A	N\A	N\A	N\A	N\A	N\A
5	11	ENSG00000112499	SLC22A2	solute carrier family 22 member 2 [Source:HGNC Symbol;Acc:HGNC:10966]	protein_coding	18.85	18.69	15.32	17.62	0.15	-0.11	-0.1	ENSDARG00000030530	slc22a2	solute carrier family 22 member 2	protein_coding	N\A	N\A	N\A	N\A	N\A	N\A	N\A
5	11	ENSG00000076003	MCM6	minichromosome maintenance complex component 6 [Source:HGNC Symbol;Acc:HGNC:6949]	protein_coding	18.14	19.84	21.58	19.85	0.13	-0.08	0.1	ENSDARG00000057683	mcm6	minichromosome maintenance complex component 6	protein_coding	N\A	N\A	N\A	N\A	N\A	N\A	N\A
5	11	ENSG00000198948	MFAP3L	microfibril associated protein 3 like [Source:HGNC Symbol;Acc:HGNC:29083]	protein_coding	14.55	21.81	27.09	21.15	0	-0.02	0.24	ENSDARG00000062752	mfap3l	microfibril associated protein 3 like	protein_coding	N\A	N\A	N\A	N\A	N\A	N\A	N\A
5	11	ENSG00000138166	DUSP5	dual specificity phosphatase 5 [Source:HGNC Symbol;Acc:HGNC:3071]	protein_coding	5.63	52.87	4.26	20.92	-0.54	0.54	-0.86	ENSDARG00000019307	dusp5	dual specificity phosphatase 5	protein_coding	N\A	N\A	N\A	N\A	N\A	N\A	N\A
5	11	ENSG00000078725	BRINP1	BMP/retinoic acid inducible neural specific 1 [Source:HGNC Symbol;Acc:HGNC:2687]	protein_coding	4.91	46.32	9.6	20.28	-0.62	0.46	-0.38	ENSDARG00000078302	brinp1	BMP/retinoic acid inducible neural specific 1	protein_coding	N\A	N\A	N\A	N\A	N\A	N\A	N\A
5	11	ENSG00000082126	MPP4	membrane palmitoylated protein 4 [Source:HGNC Symbol;Acc:HGNC:13680]	protein_coding	22.91	13.03	16.2	17.38	0.27	-0.34	-0.07	ENSDARG00000076872		membrane palmitoylated protein 4	protein_coding	N\A	N\A	N\A	N\A	N\A	N\A	N\A
5	11	ENSG00000134317	GRHL1	grainyhead like transcription factor 1 [Source:HGNC Symbol;Acc:HGNC:17923]	protein_coding	2.26	31.59	19.01	17.62	-1.07	0.21	0.03	ENSDARG00000061391	grhl1	grainyhead like transcription factor 1	protein_coding	N\A	N\A	N\A	N\A	N\A	N\A	N\A
5	11	ENSG00000164659	KIAA1324L	KIAA1324 like [Source:HGNC Symbol;Acc:HGNC:21945]	protein_coding	5.63	30.99	21.18	19.27	-0.54	0.2	0.09	ENSDARG00000004386	si:dkey-153k10.9	KIAA1324 like	protein_coding	N\A	N\A	N\A	N\A	N\A	N\A	N\A
5	11	ENSG00000166689	PLEKHA7	pleckstrin homology domain containing A7 [Source:HGNC Symbol;Acc:HGNC:27049]	protein_coding	10.82	35.2	6.28	17.43	-0.17	0.28	-0.63	ENSDARG00000062220	plekha7b	pleckstrin homology domain containing A7	protein_coding	N\A	N\A	N\A	N\A	N\A	N\A	N\A
5	11	ENSG00000164330	EBF1	early B cell factor 1 [Source:HGNC Symbol;Acc:HGNC:3126]	protein_coding	9.65	19.51	23.15	17.43	-0.23	-0.09	0.14	ENSDARG00000092635		early B cell factor 1	protein_coding	N\A	N\A	N\A	N\A	N\A	N\A	N\A
5	11	ENSG00000170153	RNF150	ring finger protein 150 [Source:HGNC Symbol;Acc:HGNC:23138]	protein_coding	12.16	26.99	19.53	19.56	-0.1	0.12	0.04	ENSDARG00000024827	rnf150a	ring finger protein 150	protein_coding	N\A	N\A	N\A	N\A	N\A	N\A	N\A
5	11	ENSG00000170448	NFXL1	nuclear transcription factor, X-box binding like 1 [Source:HGNC Symbol;Acc:HGNC:18726]	protein_coding	2.82	20.38	29.51	17.57	-0.94	-0.06	0.29	ENSDARG00000070127	nfxl1	nuclear transcription factor, X-box binding like 1	protein_coding	N\A	N\A	N\A	N\A	N\A	N\A	N\A
5	11	ENSG00000164330	EBF1	early B cell factor 1 [Source:HGNC Symbol;Acc:HGNC:3126]	protein_coding	9.65	19.51	23.15	17.43	-0.23	-0.09	0.14	ENSDARG00000069196	ebf1b	early B cell factor 1	protein_coding	N\A	N\A	N\A	N\A	N\A	N\A	N\A
5	11	ENSG00000153317	ASAP1	ArfGAP with SH3 domain, ankyrin repeat and PH domain 1 [Source:HGNC Symbol;Acc:HGNC:2720]	protein_coding	8.54	18.59	25.64	17.59	-0.3	-0.12	0.2	ENSDARG00000029463	asap1a	ArfGAP with SH3 domain, ankyrin repeat and PH domain 1	protein_coding	N\A	N\A	N\A	N\A	N\A	N\A	N\A
5	11	ENSG00000142330	CAPN10	calpain 10 [Source:HGNC Symbol;Acc:HGNC:1477]	protein_coding	10.66	23.2	26.75	20.2	-0.18	0.02	0.23	ENSDARG00000076634	capn10	calpain 10	protein_coding	N\A	N\A	N\A	N\A	N\A	N\A	N\A
5	11	ENSG00000021300	PLEKHB1	pleckstrin homology domain containing B1 [Source:HGNC Symbol;Acc:HGNC:19079]	protein_coding	3.54	31.51	13.16	16.07	-0.81	0.21	-0.19	ENSDARG00000063519	PLEKHB1	pleckstrin homology domain containing B1	protein_coding	N\A	N\A	N\A	N\A	N\A	N\A	N\A
5	11	ENSG00000175449	RFESD	Rieske Fe-S domain containing [Source:HGNC Symbol;Acc:HGNC:29587]	protein_coding	17.46	11	19.32	15.93	0.11	-0.45	0.04	ENSDARG00000042159		Rieske Fe-S domain containing	protein_coding	N\A	N\A	N\A	N\A	N\A	N\A	N\A
5	11	ENSG00000151693	ASAP2	ArfGAP with SH3 domain, ankyrin repeat and PH domain 2 [Source:HGNC Symbol;Acc:HGNC:2721]	protein_coding	4.36	42.92	17.32	21.53	-0.69	0.41	-0.03	ENSDARG00000010181	asap2a	ArfGAP with SH3 domain, ankyrin repeat and PH domain 2	protein_coding	N\A	N\A	N\A	N\A	N\A	N\A	N\A
5	11	ENSG00000113161	HMGCR	3-hydroxy-3-methylglutaryl-CoA reductase [Source:HGNC Symbol;Acc:HGNC:5006]	protein_coding	10.85	26.49	19.07	18.8	-0.17	0.1	0.03	ENSDARG00000052734	hmgcra	3-hydroxy-3-methylglutaryl-CoA reductase	protein_coding	N\A	N\A	N\A	N\A	N\A	N\A	N\A
5	11	ENSG00000075213	SEMA3A	semaphorin 3A [Source:HGNC Symbol;Acc:HGNC:10723]	protein_coding	29.67	20.95	4.91	18.51	0.41	-0.04	-0.78	ENSDARG00000042210	sema3ab	semaphorin 3A	protein_coding	N\A	N\A	N\A	N\A	N\A	N\A	N\A
5	11	ENSG00000143669	LYST	lysosomal trafficking regulator [Source:HGNC Symbol;Acc:HGNC:1968]	protein_coding	20.82	11.35	31.64	21.27	0.21	-0.43	0.33	ENSDARG00000008575	lyst	lysosomal trafficking regulator	protein_coding	N\A	N\A	N\A	N\A	N\A	N\A	N\A
5	11	ENSG00000131473	ACLY	ATP citrate lyase [Source:HGNC Symbol;Acc:HGNC:115]	protein_coding	7.86	35.26	15.82	19.64	-0.35	0.28	-0.08	ENSDARG00000055652	aclyb	ATP citrate lyase	protein_coding	N\A	N\A	N\A	N\A	N\A	N\A	N\A
5	11	ENSG00000143653	SCCPDH	saccharopine dehydrogenase (putative) [Source:HGNC Symbol;Acc:HGNC:24275]	protein_coding	28.83	13.97	8.51	17.1	0.4	-0.3	-0.45	ENSDARG00000075053		saccharopine dehydrogenase (putative)	protein_coding	N\A	N\A	N\A	N\A	N\A	N\A	N\A
5	11	ENSG00000186231	KLHL32	kelch like family member 32 [Source:HGNC Symbol;Acc:HGNC:21221]	protein_coding	25.33	10.94	27.32	21.19	0.32	-0.45	0.24	ENSDARG00000003576	klhl32	kelch like family member 32	protein_coding	N\A	N\A	N\A	N\A	N\A	N\A	N\A
5	11	ENSG00000225830	ERCC6	ERCC excision repair 6, chromatin remodeling factor [Source:HGNC Symbol;Acc:HGNC:3438]	protein_coding	27.2	19.59	19.85	22.21	0.36	-0.09	0.05	ENSDARG00000075612	ercc6	ERCC excision repair 6, chromatin remodeling factor	protein_coding	N\A	N\A	N\A	N\A	N\A	N\A	N\A
5	11	ENSG00000113231	PDE8B	phosphodiesterase 8B [Source:HGNC Symbol;Acc:HGNC:8794]	protein_coding	18.29	26.36	22.12	22.26	0.14	0.1	0.12	ENSDARG00000063706	pde8b	phosphodiesterase 8B	protein_coding	N\A	N\A	N\A	N\A	N\A	N\A	N\A
5	12	ENSG00000259017	AL133163.3	novel transcript	lincRNA	8.15	21.16	27.46	18.93	-0.33	-0.04	0.25	N\A	N\A	N\A	N\A	N\A	N\A	N\A	N\A	N\A	N\A	N\A
5	12	ENSG00000251218	AC103764.1	uncharacterized LOC101927845 [Source:NCBI gene;Acc:101927845]	lincRNA	26.65	15.02	17.28	19.65	0.35	-0.25	-0.03	N\A	N\A	N\A	N\A	N\A	N\A	N\A	N\A	N\A	N\A	N\A
5	12	ENSG00000282728	PGR-AS1	PGR antisense RNA 1 [Source:HGNC Symbol;Acc:HGNC:52650]	processed_transcript	14.66	11.44	22.64	16.25	0.01	-0.42	0.13	N\A	N\A	N\A	N\A	N\A	N\A	N\A	N\A	N\A	N\A	N\A
5	12	ENSG00000180953	ST20	suppressor of tumorigenicity 20 [Source:HGNC Symbol;Acc:HGNC:33520]	protein_coding	26.65	11.96	14.83	17.81	0.35	-0.39	-0.12	N\A	N\A	N\A	N\A	N\A	N\A	N\A	N\A	N\A	N\A	N\A
5	12	ENSG00000255717	SNHG1	small nucleolar RNA host gene 1 [Source:HGNC Symbol;Acc:HGNC:32688]	processed_transcript	33.44	18.07	11.52	21.01	0.48	-0.14	-0.27	N\A	N\A	N\A	N\A	N\A	N\A	N\A	N\A	N\A	N\A	N\A
5	12	ENSG00000119673	ACOT2	acyl-CoA thioesterase 2 [Source:HGNC Symbol;Acc:HGNC:18431]	protein_coding	14.43	17.66	24.22	18.77	0	-0.15	0.17	N\A	N\A	N\A	N\A	N\A	N\A	N\A	N\A	N\A	N\A	N\A
5	12	ENSG00000284661	AC105233.6	RNA binding protein, fox-1 homolog (C. elegans) 1 (RBFOX1) pseudogene	transcribed_unprocessed_pseudogene	24.9	18.86	16.31	20.03	0.31	-0.11	-0.06	N\A	N\A	N\A	N\A	N\A	N\A	N\A	N\A	N\A	N\A	N\A
5	12	ENSG00000235729	AL500522.2	pseudogene similar to part of ribosomal protein S7 (RPS7)	processed_pseudogene	15.64	1.79	33.34	16.92	0.04	-1.59	0.36	N\A	N\A	N\A	N\A	N\A	N\A	N\A	N\A	N\A	N\A	N\A
5	12	ENSG00000123473	STIL	STIL, centriolar assembly protein [Source:HGNC Symbol;Acc:HGNC:10879]	protein_coding	24.44	14.52	17.95	18.97	0.3	-0.27	-0.01	N\A	N\A	N\A	N\A	N\A	N\A	N\A	N\A	N\A	N\A	N\A
5	12	ENSG00000248491	AC093772.1	novel transcript	lincRNA	7.44	19.13	21.91	16.16	-0.38	-0.1	0.11	N\A	N\A	N\A	N\A	N\A	N\A	N\A	N\A	N\A	N\A	N\A
5	12	ENSG00000234608	MAPKAPK5-AS1	MAPKAPK5 antisense RNA 1 [Source:HGNC Symbol;Acc:HGNC:24091]	lincRNA	29.98	8.37	13.29	17.21	0.42	-0.62	-0.19	N\A	N\A	N\A	N\A	N\A	N\A	N\A	N\A	N\A	N\A	N\A
5	12	ENSG00000082438	COBLL1	cordon-bleu WH2 repeat protein like 1 [Source:HGNC Symbol;Acc:HGNC:23571]	protein_coding	20.44	11.7	23.15	18.43	0.2	-0.41	0.14	N\A	N\A	N\A	N\A	N\A	N\A	N\A	N\A	N\A	N\A	N\A
5	12	ENSG00000116691	MIIP	migration and invasion inhibitory protein [Source:HGNC Symbol;Acc:HGNC:25715]	protein_coding	10.25	41.31	13.92	21.83	-0.2	0.38	-0.16	N\A	N\A	N\A	N\A	N\A	N\A	N\A	N\A	N\A	N\A	N\A
5	12	ENSG00000130023	ERMARD	ER membrane associated RNA degradation [Source:HGNC Symbol;Acc:HGNC:21056]	protein_coding	10.74	33.92	14.92	19.86	-0.17	0.26	-0.12	N\A	N\A	N\A	N\A	N\A	N\A	N\A	N\A	N\A	N\A	N\A
5	12	ENSG00000105072	C19orf44	chromosome 19 open reading frame 44 [Source:HGNC Symbol;Acc:HGNC:26141]	protein_coding	18.54	14.1	22.91	18.51	0.14	-0.29	0.14	N\A	N\A	N\A	N\A	N\A	N\A	N\A	N\A	N\A	N\A	N\A
5	12	ENSG00000278062	ZNF251	zinc finger protein 251 [Source:HGNC Symbol;Acc:HGNC:13045]	protein_coding	16.92	20.32	15.46	17.57	0.09	-0.06	-0.1	N\A	N\A	N\A	N\A	N\A	N\A	N\A	N\A	N\A	N\A	N\A
5	12	ENSG00000069020	MAST4	microtubule associated serine/threonine kinase family member 4 [Source:HGNC Symbol;Acc:HGNC:19037]	protein_coding	13.67	45.02	6.78	21.82	-0.03	0.44	-0.59	N\A	N\A	N\A	N\A	N\A	N\A	N\A	N\A	N\A	N\A	N\A
5	12	ENSG00000228109	MELTF-AS1	MELTF antisense RNA 1 [Source:HGNC Symbol;Acc:HGNC:40373]	antisense	37.4	13.54	7.91	19.62	0.55	-0.32	-0.49	N\A	N\A	N\A	N\A	N\A	N\A	N\A	N\A	N\A	N\A	N\A
5	12	ENSG00000136819	C9orf78	chromosome 9 open reading frame 78 [Source:HGNC Symbol;Acc:HGNC:24932]	protein_coding	22.83	19.1	21.5	21.14	0.26	-0.1	0.1	N\A	N\A	N\A	N\A	N\A	N\A	N\A	N\A	N\A	N\A	N\A
5	12	ENSG00000122566	HNRNPA2B1	heterogeneous nuclear ribonucleoprotein A2/B1 [Source:HGNC Symbol;Acc:HGNC:5033]	protein_coding	8.68	26.17	20.08	18.31	-0.29	0.1	0.06	N\A	N\A	N\A	N\A	N\A	N\A	N\A	N\A	N\A	N\A	N\A
5	12	ENSG00000111642	CHD4	chromodomain helicase DNA binding protein 4 [Source:HGNC Symbol;Acc:HGNC:1919]	protein_coding	33.76	24.59	4.2	20.85	0.49	0.06	-0.87	N\A	N\A	N\A	N\A	N\A	N\A	N\A	N\A	N\A	N\A	N\A
5	12	ENSG00000164924	YWHAZ	tyrosine 3-monooxygenase/tryptophan 5-monooxygenase activation protein zeta [Source:HGNC Symbol;Acc:HGNC:12855]	protein_coding	4.59	36.62	12.69	17.96	-0.66	0.31	-0.21	N\A	N\A	N\A	N\A	N\A	N\A	N\A	N\A	N\A	N\A	N\A
5	12	ENSG00000188613	NANOS1	nanos C2HC-type zinc finger 1 [Source:HGNC Symbol;Acc:HGNC:23044]	protein_coding	8.63	22.48	21.29	17.46	-0.3	0	0.09	N\A	N\A	N\A	N\A	N\A	N\A	N\A	N\A	N\A	N\A	N\A
5	12	ENSG00000182827	ACBD3	acyl-CoA binding domain containing 3 [Source:HGNC Symbol;Acc:HGNC:15453]	protein_coding	6.82	31.09	19.16	19.02	-0.43	0.2	0.03	N\A	N\A	N\A	N\A	N\A	N\A	N\A	N\A	N\A	N\A	N\A
5	12	ENSG00000091542	ALKBH5	alkB homolog 5, RNA demethylase [Source:HGNC Symbol;Acc:HGNC:25996]	protein_coding	6.51	43.15	5.14	18.27	-0.46	0.41	-0.75	N\A	N\A	N\A	N\A	N\A	N\A	N\A	N\A	N\A	N\A	N\A
5	12	ENSG00000159166	LAD1	ladinin 1 [Source:HGNC Symbol;Acc:HGNC:6472]	protein_coding	7.21	23.31	17.5	16.01	-0.4	0.02	-0.02	N\A	N\A	N\A	N\A	N\A	N\A	N\A	N\A	N\A	N\A	N\A
5	12	ENSG00000234626	AL021937.3	novel transcript	antisense	4.14	35.24	12.77	17.39	-0.72	0.28	-0.21	N\A	N\A	N\A	N\A	N\A	N\A	N\A	N\A	N\A	N\A	N\A
5	12	ENSG00000179152	TCAIM	T cell activation inhibitor, mitochondrial [Source:HGNC Symbol;Acc:HGNC:25241]	protein_coding	19.65	14.59	14.94	16.39	0.18	-0.27	-0.12	N\A	N\A	N\A	N\A	N\A	N\A	N\A	N\A	N\A	N\A	N\A
5	12	ENSG00000175105	ZNF654	zinc finger protein 654 [Source:HGNC Symbol;Acc:HGNC:25612]	protein_coding	3.42	21.41	28.01	17.61	-0.83	-0.03	0.26	N\A	N\A	N\A	N\A	N\A	N\A	N\A	N\A	N\A	N\A	N\A
5	12	ENSG00000163918	RFC4	replication factor C subunit 4 [Source:HGNC Symbol;Acc:HGNC:9972]	protein_coding	11.85	29.72	21.13	20.9	-0.11	0.18	0.09	N\A	N\A	N\A	N\A	N\A	N\A	N\A	N\A	N\A	N\A	N\A
5	12	ENSG00000152061	RABGAP1L	RAB GTPase activating protein 1 like [Source:HGNC Symbol;Acc:HGNC:24663]	protein_coding	18.76	23.08	19.27	20.37	0.15	0.02	0.04	N\A	N\A	N\A	N\A	N\A	N\A	N\A	N\A	N\A	N\A	N\A
5	12	ENSG00000247627	MTND4P12	MT-ND4 pseudogene 12 [Source:HGNC Symbol;Acc:HGNC:42199]	processed_pseudogene	16.31	28.8	19.77	21.63	0.07	0.16	0.05	N\A	N\A	N\A	N\A	N\A	N\A	N\A	N\A	N\A	N\A	N\A
5	12	ENSG00000239282	CASTOR1	cytosolic arginine sensor for mTORC1 subunit 1 [Source:HGNC Symbol;Acc:HGNC:34423]	protein_coding	21.82	13.59	15.19	16.87	0.24	-0.31	-0.11	N\A	N\A	N\A	N\A	N\A	N\A	N\A	N\A	N\A	N\A	N\A
5	12	ENSG00000228794	LINC01128	long intergenic non-protein coding RNA 1128 [Source:HGNC Symbol;Acc:HGNC:49377]	processed_transcript	16.23	23.61	21.81	20.55	0.07	0.03	0.11	N\A	N\A	N\A	N\A	N\A	N\A	N\A	N\A	N\A	N\A	N\A
5	12	ENSG00000228407	AL139156.2	pseudogene similar to part of alcohol dehydrogenase 5 (class III), chi polypeptidem (ADH5)	processed_pseudogene	16.09	10.68	31.06	19.28	0.06	-0.47	0.32	N\A	N\A	N\A	N\A	N\A	N\A	N\A	N\A	N\A	N\A	N\A
5	12	ENSG00000189056	RELN	reelin [Source:HGNC Symbol;Acc:HGNC:9957]	protein_coding	19.62	21.51	24.46	21.86	0.18	-0.03	0.18	N\A	N\A	N\A	N\A	N\A	N\A	N\A	N\A	N\A	N\A	N\A
5	12	ENSG00000133858	ZFC3H1	zinc finger C3H1-type containing [Source:HGNC Symbol;Acc:HGNC:28328]	protein_coding	30.79	17.82	9.58	19.4	0.44	-0.14	-0.38	N\A	N\A	N\A	N\A	N\A	N\A	N\A	N\A	N\A	N\A	N\A
5	12	ENSG00000243554	AC004967.1	CCZ1 homolog, vacuolar protein trafficking and biogenesis associated (CCZ1) pseudogene	transcribed_unprocessed_pseudogene	7.81	37.62	10.91	18.78	-0.36	0.32	-0.3	N\A	N\A	N\A	N\A	N\A	N\A	N\A	N\A	N\A	N\A	N\A
5	12	ENSG00000146576	C7orf26	chromosome 7 open reading frame 26 [Source:HGNC Symbol;Acc:HGNC:21702]	protein_coding	8.82	21.56	17.45	15.95	-0.29	-0.02	-0.02	N\A	N\A	N\A	N\A	N\A	N\A	N\A	N\A	N\A	N\A	N\A
5	12	ENSG00000118412	CASP8AP2	caspase 8 associated protein 2 [Source:HGNC Symbol;Acc:HGNC:1510]	protein_coding	18.83	18.37	21.02	19.4	0.15	-0.13	0.09	N\A	N\A	N\A	N\A	N\A	N\A	N\A	N\A	N\A	N\A	N\A
5	12	ENSG00000225972	MTND1P23	MT-ND1 pseudogene 23 [Source:HGNC Symbol;Acc:HGNC:42092]	unprocessed_pseudogene	18.53	23.76	23.83	22.04	0.14	0.04	0.16	N\A	N\A	N\A	N\A	N\A	N\A	N\A	N\A	N\A	N\A	N\A
5	12	ENSG00000125482	TTF1	transcription termination factor 1 [Source:HGNC Symbol;Acc:HGNC:12397]	protein_coding	28.27	27.94	1.94	19.39	0.39	0.14	-1.33	N\A	N\A	N\A	N\A	N\A	N\A	N\A	N\A	N\A	N\A	N\A
5	12	ENSG00000182158	CREB3L2	cAMP responsive element binding protein 3 like 2 [Source:HGNC Symbol;Acc:HGNC:23720]	protein_coding	12.6	33.19	10.26	18.68	-0.08	0.25	-0.34	N\A	N\A	N\A	N\A	N\A	N\A	N\A	N\A	N\A	N\A	N\A
5	12	ENSG00000167785	ZNF558	zinc finger protein 558 [Source:HGNC Symbol;Acc:HGNC:26422]	protein_coding	22.46	26.84	10.18	19.83	0.25	0.11	-0.34	N\A	N\A	N\A	N\A	N\A	N\A	N\A	N\A	N\A	N\A	N\A
5	12	ENSG00000152492	CCDC50	coiled-coil domain containing 50 [Source:HGNC Symbol;Acc:HGNC:18111]	protein_coding	15.26	24.98	7.98	16.07	0.03	0.07	-0.49	N\A	N\A	N\A	N\A	N\A	N\A	N\A	N\A	N\A	N\A	N\A
5	12	ENSG00000272765	NDUFA6	NADH:ubiquinone oxidoreductase subunit A6 [Source:HGNC Symbol;Acc:HGNC:7690]	protein_coding	30.78	15.33	18.3	21.47	0.44	-0.24	0	N\A	N\A	N\A	N\A	N\A	N\A	N\A	N\A	N\A	N\A	N\A
5	12	ENSG00000183569	SERHL2	serine hydrolase like 2 [Source:HGNC Symbol;Acc:HGNC:29446]	protein_coding	2.59	43.39	15.4	20.46	-0.99	0.41	-0.1	N\A	N\A	N\A	N\A	N\A	N\A	N\A	N\A	N\A	N\A	N\A
5	12	ENSG00000111247	RAD51AP1	RAD51 associated protein 1 [Source:HGNC Symbol;Acc:HGNC:16956]	protein_coding	12.75	33.78	12.68	19.74	-0.07	0.26	-0.21	N\A	N\A	N\A	N\A	N\A	N\A	N\A	N\A	N\A	N\A	N\A
5	12	ENSG00000276111	SDCCAG8	serologically defined colon cancer antigen 8 [Source:HGNC Symbol;Acc:HGNC:10671]	protein_coding	23.88	15.14	12.91	17.31	0.29	-0.25	-0.2	N\A	N\A	N\A	N\A	N\A	N\A	N\A	N\A	N\A	N\A	N\A
5	12	ENSG00000145414	NAF1	nuclear assembly factor 1 ribonucleoprotein [Source:HGNC Symbol;Acc:HGNC:25126]	protein_coding	24.22	4.86	18.69	15.92	0.3	-0.96	0.02	N\A	N\A	N\A	N\A	N\A	N\A	N\A	N\A	N\A	N\A	N\A
5	12	ENSG00000056277	ZNF280C	zinc finger protein 280C [Source:HGNC Symbol;Acc:HGNC:25955]	protein_coding	4.42	16.42	27.61	16.15	-0.68	-0.2	0.25	N\A	N\A	N\A	N\A	N\A	N\A	N\A	N\A	N\A	N\A	N\A
5	12	ENSG00000232692	AP001596.1	novel transcript	antisense	11.69	19.67	20.39	17.25	-0.12	-0.08	0.07	N\A	N\A	N\A	N\A	N\A	N\A	N\A	N\A	N\A	N\A	N\A
5	12	ENSG00000228714	AL691420.1	uncharacterized LOC101928775 [Source:NCBI gene;Acc:101928775]	antisense	20.7	23.38	10.38	18.15	0.21	0.03	-0.33	N\A	N\A	N\A	N\A	N\A	N\A	N\A	N\A	N\A	N\A	N\A
5	12	ENSG00000173272	MZT2A	mitotic spindle organizing protein 2A [Source:HGNC Symbol;Acc:HGNC:33187]	protein_coding	2.06	16.57	29.34	15.99	-1.13	-0.19	0.28	N\A	N\A	N\A	N\A	N\A	N\A	N\A	N\A	N\A	N\A	N\A
5	12	ENSG00000237054	PRMT5-AS1	PRMT5 antisense RNA 1 [Source:HGNC Symbol;Acc:HGNC:40533]	antisense	9.53	19.91	36.93	22.12	-0.24	-0.07	0.42	N\A	N\A	N\A	N\A	N\A	N\A	N\A	N\A	N\A	N\A	N\A
5	12	ENSG00000219481	NBPF1	NBPF member 1 [Source:HGNC Symbol;Acc:HGNC:26088]	protein_coding	6.4	33.54	15.58	18.51	-0.47	0.25	-0.09	N\A	N\A	N\A	N\A	N\A	N\A	N\A	N\A	N\A	N\A	N\A
5	12	ENSG00000173275	ZNF449	zinc finger protein 449 [Source:HGNC Symbol;Acc:HGNC:21039]	protein_coding	11.64	19.21	28.92	19.92	-0.13	-0.1	0.28	N\A	N\A	N\A	N\A	N\A	N\A	N\A	N\A	N\A	N\A	N\A
5	12	ENSG00000176269	OR4F21	olfactory receptor family 4 subfamily F member 21 [Source:HGNC Symbol;Acc:HGNC:19583]	protein_coding	21.56	15.8	20.96	19.44	0.23	-0.22	0.09	N\A	N\A	N\A	N\A	N\A	N\A	N\A	N\A	N\A	N\A	N\A
5	12	ENSG00000106993	CDC37L1	cell division cycle 37 like 1 [Source:HGNC Symbol;Acc:HGNC:17179]	protein_coding	9.82	22.11	20.05	17.32	-0.22	-0.01	0.06	N\A	N\A	N\A	N\A	N\A	N\A	N\A	N\A	N\A	N\A	N\A
5	12	ENSG00000151366	NDUFC2	NADH:ubiquinone oxidoreductase subunit C2 [Source:HGNC Symbol;Acc:HGNC:7706]	protein_coding	22.95	24.83	10.63	19.47	0.27	0.06	-0.32	N\A	N\A	N\A	N\A	N\A	N\A	N\A	N\A	N\A	N\A	N\A
5	12	ENSG00000256717	AP002991.1	novel transcript	lincRNA	9.59	22.15	18.27	16.67	-0.24	-0.01	0	N\A	N\A	N\A	N\A	N\A	N\A	N\A	N\A	N\A	N\A	N\A
5	12	ENSG00000073417	PDE8A	phosphodiesterase 8A [Source:HGNC Symbol;Acc:HGNC:8793]	protein_coding	21.24	9.32	17.59	16.05	0.22	-0.55	-0.02	N\A	N\A	N\A	N\A	N\A	N\A	N\A	N\A	N\A	N\A	N\A
5	12	ENSG00000166228	PCBD1	pterin-4 alpha-carbinolamine dehydratase 1 [Source:HGNC Symbol;Acc:HGNC:8646]	protein_coding	28.32	16.87	11.65	18.94	0.39	-0.18	-0.26	N\A	N\A	N\A	N\A	N\A	N\A	N\A	N\A	N\A	N\A	N\A
5	12	ENSG00000198874	TYW1	tRNA-yW synthesizing protein 1 homolog [Source:HGNC Symbol;Acc:HGNC:25598]	protein_coding	17.35	18.81	15.03	17.06	0.1	-0.11	-0.11	N\A	N\A	N\A	N\A	N\A	N\A	N\A	N\A	N\A	N\A	N\A
5	12	ENSG00000184635	ZNF93	zinc finger protein 93 [Source:HGNC Symbol;Acc:HGNC:13169]	protein_coding	4.8	22.74	27.71	18.41	-0.64	0.01	0.25	N\A	N\A	N\A	N\A	N\A	N\A	N\A	N\A	N\A	N\A	N\A
5	12	ENSG00000075340	ADD2	adducin 2 [Source:HGNC Symbol;Acc:HGNC:244]	protein_coding	30.36	15.35	18.04	21.25	0.43	-0.24	0	N\A	N\A	N\A	N\A	N\A	N\A	N\A	N\A	N\A	N\A	N\A
5	12	ENSG00000196368	NUDT11	nudix hydrolase 11 [Source:HGNC Symbol;Acc:HGNC:18011]	protein_coding	13.58	30.58	19.44	21.2	-0.04	0.19	0.04	N\A	N\A	N\A	N\A	N\A	N\A	N\A	N\A	N\A	N\A	N\A
5	12	ENSG00000169045	HNRNPH1	heterogeneous nuclear ribonucleoprotein H1 [Source:HGNC Symbol;Acc:HGNC:5041]	protein_coding	1.47	15.75	45.55	20.92	-1.32	-0.22	0.55	N\A	N\A	N\A	N\A	N\A	N\A	N\A	N\A	N\A	N\A	N\A
5	12	ENSG00000112514	CUTA	cutA divalent cation tolerance homolog [Source:HGNC Symbol;Acc:HGNC:21101]	protein_coding	9.15	26.47	14.47	16.7	-0.26	0.1	-0.14	N\A	N\A	N\A	N\A	N\A	N\A	N\A	N\A	N\A	N\A	N\A
5	12	ENSG00000142867	BCL10	B cell CLL/lymphoma 10 [Source:HGNC Symbol;Acc:HGNC:989]	protein_coding	11.13	14.69	22.62	16.14	-0.15	-0.27	0.13	N\A	N\A	N\A	N\A	N\A	N\A	N\A	N\A	N\A	N\A	N\A
5	12	ENSG00000249388	AC023794.2	uncharacterized LOC100240734 [Source:NCBI gene;Acc:100240734]	lincRNA	5.36	18.24	29.37	17.66	-0.57	-0.13	0.29	N\A	N\A	N\A	N\A	N\A	N\A	N\A	N\A	N\A	N\A	N\A
5	12	ENSG00000170236	USP50	ubiquitin specific peptidase 50 [Source:HGNC Symbol;Acc:HGNC:20079]	protein_coding	12.94	26.86	22.04	20.61	-0.06	0.11	0.11	N\A	N\A	N\A	N\A	N\A	N\A	N\A	N\A	N\A	N\A	N\A
5	12	ENSG00000079277	MKNK1	MAP kinase interacting serine/threonine kinase 1 [Source:HGNC Symbol;Acc:HGNC:7110]	protein_coding	13.4	23.57	22.61	19.86	-0.04	0.03	0.13	N\A	N\A	N\A	N\A	N\A	N\A	N\A	N\A	N\A	N\A	N\A
5	12	ENSG00000230333	AC004160.1	novel transcript, antisense to THSD7A	processed_transcript	24.15	20.55	18.51	21.07	0.3	-0.05	0.01	N\A	N\A	N\A	N\A	N\A	N\A	N\A	N\A	N\A	N\A	N\A
5	12	ENSG00000001460	STPG1	sperm tail PG-rich repeat containing 1 [Source:HGNC Symbol;Acc:HGNC:28070]	protein_coding	25.94	14.94	15.84	18.91	0.34	-0.26	-0.08	N\A	N\A	N\A	N\A	N\A	N\A	N\A	N\A	N\A	N\A	N\A
5	12	ENSG00000096872	IFT74	intraflagellar transport 74 [Source:HGNC Symbol;Acc:HGNC:21424]	protein_coding	16.08	24.88	21.24	20.73	0.06	0.06	0.09	N\A	N\A	N\A	N\A	N\A	N\A	N\A	N\A	N\A	N\A	N\A
5	12	ENSG00000130958	SLC35D2	solute carrier family 35 member D2 [Source:HGNC Symbol;Acc:HGNC:20799]	protein_coding	20.35	15.39	24.04	19.93	0.2	-0.24	0.17	N\A	N\A	N\A	N\A	N\A	N\A	N\A	N\A	N\A	N\A	N\A
5	12	ENSG00000166855	CLPX	caseinolytic mitochondrial matrix peptidase chaperone subunit [Source:HGNC Symbol;Acc:HGNC:2088]	protein_coding	5.38	29.46	18.11	17.65	-0.57	0.17	0	N\A	N\A	N\A	N\A	N\A	N\A	N\A	N\A	N\A	N\A	N\A
5	12	ENSG00000253313	C1orf210	chromosome 1 open reading frame 210 [Source:HGNC Symbol;Acc:HGNC:28755]	protein_coding	11.88	19.47	22.81	18.05	-0.11	-0.09	0.14	N\A	N\A	N\A	N\A	N\A	N\A	N\A	N\A	N\A	N\A	N\A
5	12	ENSG00000248486	LINC02149	long intergenic non-protein coding RNA 2149 [Source:HGNC Symbol;Acc:HGNC:53010]	lincRNA	10.46	25.93	24.61	20.33	-0.19	0.09	0.18	N\A	N\A	N\A	N\A	N\A	N\A	N\A	N\A	N\A	N\A	N\A
5	12	ENSG00000227579	AL122019.1	novel transcript	lincRNA	24.39	10.27	22.84	19.17	0.3	-0.49	0.14	N\A	N\A	N\A	N\A	N\A	N\A	N\A	N\A	N\A	N\A	N\A
5	12	ENSG00000233164	C6orf136	chromosome 6 open reading frame 136 [Source:HGNC Symbol;Acc:HGNC:21301]	protein_coding	19.58	16.21	17.89	17.89	0.17	-0.2	-0.01	N\A	N\A	N\A	N\A	N\A	N\A	N\A	N\A	N\A	N\A	N\A
5	12	ENSG00000270039	AC025165.5	novel transcript	lincRNA	14.03	24.87	17.21	18.7	-0.02	0.06	-0.03	N\A	N\A	N\A	N\A	N\A	N\A	N\A	N\A	N\A	N\A	N\A
5	12	ENSG00000176390	CRLF3	cytokine receptor like factor 3 [Source:HGNC Symbol;Acc:HGNC:17177]	protein_coding	11.01	29.4	16.68	19.03	-0.16	0.17	-0.05	N\A	N\A	N\A	N\A	N\A	N\A	N\A	N\A	N\A	N\A	N\A
5	12	ENSG00000066557	LRRC40	leucine rich repeat containing 40 [Source:HGNC Symbol;Acc:HGNC:26004]	protein_coding	11.33	19.75	24.2	18.43	-0.14	-0.08	0.17	N\A	N\A	N\A	N\A	N\A	N\A	N\A	N\A	N\A	N\A	N\A
5	12	ENSG00000181896	ZNF101	zinc finger protein 101 [Source:HGNC Symbol;Acc:HGNC:12881]	protein_coding	17.25	4.57	31.8	17.87	0.1	-1	0.33	N\A	N\A	N\A	N\A	N\A	N\A	N\A	N\A	N\A	N\A	N\A
5	12	ENSG00000004487	KDM1A	lysine demethylase 1A [Source:HGNC Symbol;Acc:HGNC:29079]	protein_coding	2.11	24.84	21.71	16.22	-1.11	0.06	0.11	N\A	N\A	N\A	N\A	N\A	N\A	N\A	N\A	N\A	N\A	N\A
5	12	ENSG00000255028	AP003049.2	novel transcript, antisense to C11orf87	antisense	22.92	12.94	14.53	16.8	0.27	-0.35	-0.13	N\A	N\A	N\A	N\A	N\A	N\A	N\A	N\A	N\A	N\A	N\A
5	12	ENSG00000165828	PRAP1	proline rich acidic protein 1 [Source:HGNC Symbol;Acc:HGNC:23304]	protein_coding	10.63	37.24	15.85	21.24	-0.18	0.32	-0.08	N\A	N\A	N\A	N\A	N\A	N\A	N\A	N\A	N\A	N\A	N\A
5	12	ENSG00000167565	SERTAD3	SERTA domain containing 3 [Source:HGNC Symbol;Acc:HGNC:17931]	protein_coding	19.44	29.46	12.88	20.59	0.17	0.17	-0.2	N\A	N\A	N\A	N\A	N\A	N\A	N\A	N\A	N\A	N\A	N\A
5	12	ENSG00000174469	CNTNAP2	contactin associated protein like 2 [Source:HGNC Symbol;Acc:HGNC:13830]	protein_coding	15.74	24.51	11.34	17.19	0.05	0.06	-0.28	N\A	N\A	N\A	N\A	N\A	N\A	N\A	N\A	N\A	N\A	N\A
5	12	ENSG00000165821	SALL2	spalt like transcription factor 2 [Source:HGNC Symbol;Acc:HGNC:10526]	protein_coding	19.07	6.99	22.3	16.12	0.16	-0.73	0.12	N\A	N\A	N\A	N\A	N\A	N\A	N\A	N\A	N\A	N\A	N\A
5	12	ENSG00000095261	PSMD5	proteasome 26S subunit, non-ATPase 5 [Source:HGNC Symbol;Acc:HGNC:9563]	protein_coding	21.3	16	13.96	17.09	0.22	-0.21	-0.16	N\A	N\A	N\A	N\A	N\A	N\A	N\A	N\A	N\A	N\A	N\A
5	12	ENSG00000257624	AC004024.1	immediate early response 3 interacting protein 1 (IR3IP) pseudogene	processed_pseudogene	30.54	6.85	24.36	20.58	0.43	-0.74	0.17	N\A	N\A	N\A	N\A	N\A	N\A	N\A	N\A	N\A	N\A	N\A
5	12	ENSG00000003147	ICA1	islet cell autoantigen 1 [Source:HGNC Symbol;Acc:HGNC:5343]	protein_coding	4.93	27.05	26.94	19.64	-0.62	0.12	0.23	N\A	N\A	N\A	N\A	N\A	N\A	N\A	N\A	N\A	N\A	N\A
5	12	ENSG00000198947	DMD	dystrophin [Source:HGNC Symbol;Acc:HGNC:2928]	protein_coding	16.03	21.32	24.36	20.57	0.06	-0.03	0.17	N\A	N\A	N\A	N\A	N\A	N\A	N\A	N\A	N\A	N\A	N\A
5	12	ENSG00000143368	SF3B4	splicing factor 3b subunit 4 [Source:HGNC Symbol;Acc:HGNC:10771]	protein_coding	15.52	21.87	14.28	17.22	0.04	-0.02	-0.14	N\A	N\A	N\A	N\A	N\A	N\A	N\A	N\A	N\A	N\A	N\A
5	12	ENSG00000007168	PAFAH1B1	platelet activating factor acetylhydrolase 1b regulatory subunit 1 [Source:HGNC Symbol;Acc:HGNC:8574]	protein_coding	16.18	21.76	25.1	21.01	0.06	-0.02	0.19	N\A	N\A	N\A	N\A	N\A	N\A	N\A	N\A	N\A	N\A	N\A
5	12	ENSG00000154027	AK5	adenylate kinase 5 [Source:HGNC Symbol;Acc:HGNC:365]	protein_coding	3.16	26.69	20.78	16.88	-0.88	0.11	0.08	N\A	N\A	N\A	N\A	N\A	N\A	N\A	N\A	N\A	N\A	N\A
5	12	ENSG00000117616	RSRP1	arginine and serine rich protein 1 [Source:HGNC Symbol;Acc:HGNC:25234]	protein_coding	30.26	9.16	20.44	19.96	0.43	-0.56	0.07	N\A	N\A	N\A	N\A	N\A	N\A	N\A	N\A	N\A	N\A	N\A
5	12	ENSG00000184227	ACOT1	acyl-CoA thioesterase 1 [Source:HGNC Symbol;Acc:HGNC:33128]	protein_coding	18.82	15.37	20.11	18.1	0.15	-0.24	0.06	N\A	N\A	N\A	N\A	N\A	N\A	N\A	N\A	N\A	N\A	N\A
5	12	ENSG00000115084	SLC35F5	solute carrier family 35 member F5 [Source:HGNC Symbol;Acc:HGNC:23617]	protein_coding	17.88	9.96	29.95	19.26	0.12	-0.51	0.3	N\A	N\A	N\A	N\A	N\A	N\A	N\A	N\A	N\A	N\A	N\A
5	12	ENSG00000251003	ZFPM2-AS1	ZFPM2 antisense RNA 1 [Source:HGNC Symbol;Acc:HGNC:50698]	processed_transcript	3.01	36.81	20.76	20.19	-0.91	0.31	0.08	N\A	N\A	N\A	N\A	N\A	N\A	N\A	N\A	N\A	N\A	N\A
5	12	ENSG00000137497	NUMA1	nuclear mitotic apparatus protein 1 [Source:HGNC Symbol;Acc:HGNC:8059]	protein_coding	9.89	23.46	16.71	16.68	-0.22	0.03	-0.05	N\A	N\A	N\A	N\A	N\A	N\A	N\A	N\A	N\A	N\A	N\A
5	12	ENSG00000237137	AL159169.1	pseudogene similar to part of nuclear factor I/A NFIA	processed_pseudogene	5.81	11.65	41.62	19.69	-0.53	-0.41	0.49	N\A	N\A	N\A	N\A	N\A	N\A	N\A	N\A	N\A	N\A	N\A
6	1	ENSG00000103342	GSPT1	G1 to S phase transition 1 [Source:HGNC Symbol;Acc:HGNC:4621]	protein_coding	7.11	16.95	9.57	11.21	-0.41	-0.18	-0.38	ENSDARG00000098627	gspt1l	G1 to S phase transition 1, like	protein_coding	162.9	257.69	229.66	216.75	1.55	1.76	1.68
6	1	ENSG00000055044	NOP58	NOP58 ribonucleoprotein [Source:HGNC Symbol;Acc:HGNC:29926]	protein_coding	1.61	13.72	21.9	12.41	-1.26	-0.31	0.11	ENSDARG00000104353	nop58	NOP58 ribonucleoprotein homolog (yeast)	protein_coding	1066.85	1183.34	998.41	1082.87	2.87	2.79	2.68
6	1	ENSG00000113712	CSNK1A1	casein kinase 1 alpha 1 [Source:HGNC Symbol;Acc:HGNC:2451]	protein_coding	6.32	28.04	6.92	13.76	-0.48	0.14	-0.57	ENSDARG00000052674	csnk1a1	casein kinase 1, alpha 1	protein_coding	173.16	256.18	218.91	216.08	1.6	1.76	1.64
6	1	ENSG00000106245	BUD31	BUD31 homolog [Source:HGNC Symbol;Acc:HGNC:29629]	protein_coding	20.3	13.87	3.35	12.51	0.2	-0.3	-1	ENSDARG00000017084	bud31	BUD31 homolog (S. cerevisiae)	protein_coding	165.65	263.32	242.7	223.89	1.57	1.78	1.71
6	1	ENSG00000143183	TMCO1	transmembrane and coiled-coil domains 1 [Source:HGNC Symbol;Acc:HGNC:18188]	protein_coding	4.52	23.83	11.44	13.26	-0.67	0.04	-0.27	ENSDARG00000069099	tmco1	transmembrane and coiled-coil domains 1	protein_coding	212.75	313.66	295.18	273.86	1.74	1.89	1.85
6	1	ENSG00000100883	SRP54	signal recognition particle 54 [Source:HGNC Symbol;Acc:HGNC:11301]	protein_coding	18.41	10.22	15.96	14.86	0.14	-0.49	-0.08	ENSDARG00000098367	srp54	signal recognition particle 54	protein_coding	90.45	144.51	158.23	131.06	1.14	1.37	1.42
6	1	ENSG00000108848	LUC7L3	LUC7 like 3 pre-mRNA splicing factor [Source:HGNC Symbol;Acc:HGNC:24309]	protein_coding	2.79	23.34	18.67	14.93	-0.95	0.02	0.02	ENSDARG00000014366	luc7l3	LUC7-like 3 pre-mRNA splicing factor	protein_coding	122.85	151.12	122.74	132.23	1.36	1.4	1.25
6	1	ENSG00000083123	BCKDHB	branched chain keto acid dehydrogenase E1 subunit beta [Source:HGNC Symbol;Acc:HGNC:987]	protein_coding	24.17	8.68	8.33	13.73	0.3	-0.6	-0.46	ENSDARG00000014676	bckdhb	branched chain keto acid dehydrogenase E1, beta polypeptide	protein_coding	159.57	225.18	239.95	208.23	1.54	1.67	1.71
6	2	ENSG00000116729	WLS	wntless Wnt ligand secretion mediator [Source:HGNC Symbol;Acc:HGNC:30238]	protein_coding	9.87	18	16.9	14.92	-0.22	-0.14	-0.04	ENSDARG00000009534	wls	wntless Wnt ligand secretion mediator	protein_coding	75.32	96.45	88.32	86.7	1.01	1.1	1.02
6	2	ENSG00000100380	ST13	ST13, Hsp70 interacting protein [Source:HGNC Symbol;Acc:HGNC:11343]	protein_coding	7.5	21.82	14.34	14.56	-0.38	-0.02	-0.14	ENSDARG00000021973	st13	ST13, Hsp70 interacting protein	protein_coding	61.27	73.2	81.26	71.91	0.87	0.91	0.96
6	2	ENSG00000131507	NDFIP1	Nedd4 family interacting protein 1 [Source:HGNC Symbol;Acc:HGNC:17592]	protein_coding	7.83	19.42	14.81	14.02	-0.35	-0.09	-0.12	ENSDARG00000013979	ndfip1	Nedd4 family interacting protein 1	protein_coding	62.61	73.04	65.75	67.13	0.88	0.91	0.82
6	2	ENSG00000173674	EIF1AX	eukaryotic translation initiation factor 1A X-linked [Source:HGNC Symbol;Acc:HGNC:3250]	protein_coding	6.96	20.74	12.73	13.48	-0.42	-0.05	-0.21	ENSDARG00000057912	eif1axb	eukaryotic translation initiation factor 1A X-linked b	protein_coding	119.36	142.2	115.47	125.68	1.34	1.36	1.21
6	2	ENSG00000162298	SYVN1	synoviolin 1 [Source:HGNC Symbol;Acc:HGNC:20738]	protein_coding	9.41	19.25	10.63	13.09	-0.25	-0.1	-0.32	ENSDARG00000017842	syvn1	synovial apoptosis inhibitor 1, synoviolin	protein_coding	75.56	100.18	93.63	89.79	1.02	1.12	1.06
6	2	ENSG00000136122	BORA	bora, aurora kinase A activator [Source:HGNC Symbol;Acc:HGNC:24724]	protein_coding	16.17	10.92	18.06	15.05	0.06	-0.45	0	ENSDARG00000042688	bora	bora, aurora kinase A activator	protein_coding	78.41	50.49	68.23	65.71	1.04	0.66	0.84
6	2	ENSG00000105176	URI1	URI1, prefoldin like chaperone [Source:HGNC Symbol;Acc:HGNC:13236]	protein_coding	22.88	8.2	14.18	15.09	0.26	-0.63	-0.15	ENSDARG00000026664	uri1	URI1, prefoldin-like chaperone	protein_coding	93.94	91.34	112.88	99.39	1.17	1.06	1.19
6	2	ENSG00000125944	HNRNPR	heterogeneous nuclear ribonucleoprotein R [Source:HGNC Symbol;Acc:HGNC:5047]	protein_coding	4.11	16.26	26.15	15.5	-0.73	-0.2	0.22	ENSDARG00000014569	hnrnpr	heterogeneous nuclear ribonucleoprotein R	protein_coding	93.53	110.06	133.49	112.36	1.17	1.19	1.3
6	2	ENSG00000145912	NHP2	NHP2 ribonucleoprotein [Source:HGNC Symbol;Acc:HGNC:14377]	protein_coding	4.03	20.32	15.11	13.15	-0.74	-0.06	-0.11	ENSDARG00000069422	nhp2	NHP2 ribonucleoprotein homolog (yeast)	protein_coding	92.32	112.72	108.45	104.49	1.16	1.2	1.16
6	2	ENSG00000100030	MAPK1	mitogen-activated protein kinase 1 [Source:HGNC Symbol;Acc:HGNC:6871]	protein_coding	12.28	8.28	13.91	11.49	-0.09	-0.63	-0.16	ENSDARG00000027552	mapk1	mitogen-activated protein kinase 1	protein_coding	74.41	68.58	65.83	69.61	1.01	0.87	0.82
6	2	ENSG00000079819	EPB41L2	erythrocyte membrane protein band 4.1 like 2 [Source:HGNC Symbol;Acc:HGNC:3379]	protein_coding	16.61	9.35	15.48	13.81	0.08	-0.55	-0.1	ENSDARG00000093374	EPB41L2	erythrocyte membrane protein band 4.1 like 2	protein_coding	94.04	81.56	109.56	95.05	1.17	0.99	1.17
6	2	ENSG00000111707	SUDS3	SDS3 homolog, SIN3A corepressor complex component [Source:HGNC Symbol;Acc:HGNC:29545]	protein_coding	10.99	16.32	10.65	12.65	-0.16	-0.2	-0.32	ENSDARG00000073737	suds3	SDS3 homolog, SIN3A corepressor complex component	protein_coding	64.25	102.75	90.27	85.76	0.9	1.14	1.04
6	3	ENSG00000114648	KLHL18	kelch like family member 18 [Source:HGNC Symbol;Acc:HGNC:29120]	protein_coding	5.78	35.27	3.46	14.84	-0.53	0.28	-0.98	ENSDARG00000004306	klhl18	kelch-like family member 18	protein_coding	57.28	40.26	32.68	43.41	0.82	0.51	0.34
6	3	ENSG00000077721	UBE2A	ubiquitin conjugating enzyme E2 A [Source:HGNC Symbol;Acc:HGNC:12472]	protein_coding	1.22	35.58	4.08	13.63	-1.42	0.29	-0.89	ENSDARG00000098466	ube2a	ubiquitin-conjugating enzyme E2A (RAD6 homolog)	protein_coding	43.41	54.66	78.97	59.01	0.63	0.72	0.94
6	3	ENSG00000164163	ABCE1	ATP binding cassette subfamily E member 1 [Source:HGNC Symbol;Acc:HGNC:69]	protein_coding	2.09	25.5	7.61	11.74	-1.12	0.08	-0.52	ENSDARG00000007216	abce1	ATP-binding cassette, sub-family E (OABP), member 1	protein_coding	38.23	59.09	47.42	48.25	0.54	0.77	0.6
6	3	ENSG00000109814	UGDH	UDP-glucose 6-dehydrogenase [Source:HGNC Symbol;Acc:HGNC:12525]	protein_coding	8.99	9	17.87	11.95	-0.27	-0.57	-0.01	ENSDARG00000019838	ugdh	UDP-glucose 6-dehydrogenase	protein_coding	41.7	58.95	64.84	55.16	0.6	0.77	0.81
6	3	ENSG00000105865	DUS4L	dihydrouridine synthase 4 like [Source:HGNC Symbol;Acc:HGNC:21517]	protein_coding	22.38	10.86	13.15	15.46	0.25	-0.46	-0.19	ENSDARG00000006567	dus4l	dihydrouridine synthase 4-like (S. cerevisiae)	protein_coding	36.72	43.48	48.72	42.97	0.51	0.56	0.61
6	3	ENSG00000095787	WAC	WW domain containing adaptor with coiled-coil [Source:HGNC Symbol;Acc:HGNC:17327]	protein_coding	15.3	18.82	11.55	15.23	0.03	-0.11	-0.27	ENSDARG00000012577	waca	WW domain containing adaptor with coiled-coil a	protein_coding	64.64	66.4	65.88	65.64	0.91	0.85	0.82
6	3	ENSG00000138785	INTS12	integrator complex subunit 12 [Source:HGNC Symbol;Acc:HGNC:25067]	protein_coding	1.02	32.88	12.81	15.57	-1.53	0.24	-0.21	ENSDARG00000091678	ints12	integrator complex subunit 12	protein_coding	79.5	60.66	53.12	64.43	1.05	0.79	0.67
6	3	ENSG00000115446	UNC50	unc-50 inner nuclear membrane RNA binding protein [Source:HGNC Symbol;Acc:HGNC:16046]	protein_coding	10.71	12.72	18.41	13.94	-0.17	-0.36	0.01	ENSDARG00000040455	unc50	unc-50 homolog (C. elegans)	protein_coding	34.36	52.94	62.65	49.98	0.46	0.69	0.79
6	3	ENSG00000125991	ERGIC3	ERGIC and golgi 3 [Source:HGNC Symbol;Acc:HGNC:15927]	protein_coding	16.23	20.82	7.62	14.89	0.07	-0.05	-0.52	ENSDARG00000038074	ergic3	ERGIC and golgi 3	protein_coding	42.34	38.6	56.27	45.74	0.61	0.48	0.71
6	3	ENSG00000182223	ZAR1	zygote arrest 1 [Source:HGNC Symbol;Acc:HGNC:20436]	protein_coding	6.87	20.97	10.59	12.81	-0.43	-0.04	-0.32	ENSDARG00000019706	zar1	zygote arrest 1	protein_coding	26.86	55.33	54.27	45.49	0.29	0.72	0.69
6	3	ENSG00000057663	ATG5	autophagy related 5 [Source:HGNC Symbol;Acc:HGNC:589]	protein_coding	11.22	17.02	14.9	14.38	-0.15	-0.17	-0.12	ENSDARG00000023396	atg5	ATG5 autophagy related 5 homolog (S. cerevisiae)	protein_coding	71.45	62.19	60.87	64.84	0.98	0.8	0.77
6	3	ENSG00000105879	CBLL1	Cbl proto-oncogene like 1 [Source:HGNC Symbol;Acc:HGNC:21225]	protein_coding	11.07	22.44	7.67	13.73	-0.15	0	-0.51	ENSDARG00000015222	cbll1	Cbl proto-oncogene-like 1, E3 ubiquitin protein ligase	protein_coding	44.38	55.38	48.99	49.59	0.64	0.73	0.62
6	3	ENSG00000167193	CRK	CRK proto-oncogene, adaptor protein [Source:HGNC Symbol;Acc:HGNC:2362]	protein_coding	14.32	20.98	11.62	15.64	-0.01	-0.04	-0.27	ENSDARG00000055635	crk	v-crk avian sarcoma virus CT10 oncogene homolog	protein_coding	51.71	55.31	54.22	53.75	0.75	0.72	0.69
6	3	ENSG00000117595	IRF6	interferon regulatory factor 6 [Source:HGNC Symbol;Acc:HGNC:6121]	protein_coding	9.82	13.04	15.29	12.72	-0.22	-0.34	-0.1	ENSDARG00000101986	irf6	interferon regulatory factor 6	protein_coding	52.7	45.22	73.14	57.02	0.76	0.59	0.89
6	3	ENSG00000140543	DET1	DET1, COP1 ubiquitin ligase partner [Source:HGNC Symbol;Acc:HGNC:25477]	protein_coding	10.64	19.16	7.56	12.45	-0.18	-0.1	-0.52	ENSDARG00000098247	det1	DET1, COP1 ubiquitin ligase partner	protein_coding	48.53	53.53	59.89	53.99	0.71	0.7	0.76
6	3	ENSG00000090905	TNRC6A	trinucleotide repeat containing 6A [Source:HGNC Symbol;Acc:HGNC:11969]	protein_coding	2.37	22.3	10.75	11.81	-1.04	0	-0.31	ENSDARG00000079688	tnrc6a	trinucleotide repeat containing 6a	protein_coding	41.24	39.82	39.58	40.21	0.59	0.5	0.47
6	3	ENSG00000085872	CHERP	calcium homeostasis endoplasmic reticulum protein [Source:HGNC Symbol;Acc:HGNC:16930]	protein_coding	16.09	6.01	18.71	13.61	0.06	-0.83	0.02	ENSDARG00000021812	cherp	calcium homeostasis endoplasmic reticulum protein	protein_coding	44.93	41.39	51.11	45.81	0.65	0.53	0.65
6	3	ENSG00000172262	ZNF131	zinc finger protein 131 [Source:HGNC Symbol;Acc:HGNC:12915]	protein_coding	8.53	30.14	8.42	15.7	-0.3	0.19	-0.46	ENSDARG00000068400	znf131	zinc finger protein 131	protein_coding	44.11	49.37	55.39	49.62	0.64	0.65	0.7
6	3	ENSG00000073921	PICALM	phosphatidylinositol binding clathrin assembly protein [Source:HGNC Symbol;Acc:HGNC:15514]	protein_coding	5.34	17.39	16.17	12.97	-0.57	-0.16	-0.07	ENSDARG00000014137	picalmb	phosphatidylinositol binding clathrin assembly protein b	protein_coding	64.36	33.77	29.46	42.53	0.9	0.39	0.27
6	4	ENSG00000152520	PAN3	poly(A) specific ribonuclease subunit PAN3 [Source:HGNC Symbol;Acc:HGNC:29991]	protein_coding	11.4	14.18	19.3	14.96	-0.14	-0.29	0.04	ENSDARG00000031637	pan3	poly(A) specific ribonuclease subunit PAN3	protein_coding	33.89	33.7	41.93	36.51	0.45	0.39	0.51
6	4	ENSG00000020922	MRE11	MRE11 homolog, double strand break repair nuclease [Source:HGNC Symbol;Acc:HGNC:7230]	protein_coding	13.63	19.77	11.43	14.94	-0.03	-0.08	-0.27	ENSDARG00000105014	mre11a	MRE11 homolog A, double strand break repair nuclease	protein_coding	28.86	30.59	33.54	31	0.34	0.33	0.36
6	4	ENSG00000139977	NAA30	N(alpha)-acetyltransferase 30, NatC catalytic subunit [Source:HGNC Symbol;Acc:HGNC:19844]	protein_coding	3.1	18.95	12.42	11.49	-0.89	-0.11	-0.23	ENSDARG00000079686	naa30	N(alpha)-acetyltransferase 30, NatC catalytic subunit	protein_coding	23.43	37.15	37.52	32.7	0.2	0.46	0.43
6	4	ENSG00000132825	PPP1R3D	protein phosphatase 1 regulatory subunit 3D [Source:HGNC Symbol;Acc:HGNC:9294]	protein_coding	9.12	24.27	10.03	14.47	-0.27	0.05	-0.35	ENSDARG00000077513	ppp1r3da	protein phosphatase 1, regulatory subunit 3Da	protein_coding	34.95	39.74	40.25	38.31	0.48	0.5	0.48
6	4	ENSG00000111731	C2CD5	C2 calcium dependent domain containing 5 [Source:HGNC Symbol;Acc:HGNC:29062]	protein_coding	2.36	18.09	19.14	13.2	-1.05	-0.13	0.03	ENSDARG00000094590	c2cd5	C2 calcium-dependent domain containing 5	protein_coding	33.83	29.47	35.87	33.06	0.45	0.3	0.4
6	4	ENSG00000065485	PDIA5	protein disulfide isomerase family A member 5 [Source:HGNC Symbol;Acc:HGNC:24811]	protein_coding	15.12	11.36	13.28	13.25	0.03	-0.43	-0.19	ENSDARG00000069242	pdia5	protein disulfide isomerase family A, member 5	protein_coding	33.6	32.53	42.12	36.08	0.45	0.37	0.51
6	4	ENSG00000109519	GRPEL1	GrpE like 1, mitochondrial [Source:HGNC Symbol;Acc:HGNC:19696]	protein_coding	17.65	11.93	9.63	13.07	0.11	-0.4	-0.38	ENSDARG00000010021	grpel1	GrpE-like 1, mitochondrial	protein_coding	24.03	30.17	36.51	30.24	0.21	0.32	0.42
6	4	ENSG00000133773	CCDC59	coiled-coil domain containing 59 [Source:HGNC Symbol;Acc:HGNC:25005]	protein_coding	10.27	15.81	10.82	12.3	-0.2	-0.22	-0.31	ENSDARG00000045755	ccdc59	coiled-coil domain containing 59	protein_coding	32.03	26.34	29.02	29.13	0.41	0.22	0.26
6	4	ENSG00000047315	POLR2B	RNA polymerase II subunit B [Source:HGNC Symbol;Acc:HGNC:9188]	protein_coding	15.38	14.98	13.46	14.61	0.04	-0.25	-0.18	ENSDARG00000098783	polr2b	polymerase (RNA) II (DNA directed) polypeptide B	protein_coding	22.64	26.84	30.22	26.56	0.17	0.24	0.29
6	4	ENSG00000132676	DAP3	death associated protein 3 [Source:HGNC Symbol;Acc:HGNC:2673]	protein_coding	7.12	24.53	5.83	12.5	-0.41	0.06	-0.68	ENSDARG00000078500	dap3	death associated protein 3	protein_coding	28.45	41.69	44.52	38.22	0.33	0.53	0.55
6	4	ENSG00000158796	DEDD	death effector domain containing [Source:HGNC Symbol;Acc:HGNC:2755]	protein_coding	4.35	22.7	8.51	11.85	-0.69	0.01	-0.45	ENSDARG00000029783	dedd	death effector domain containing	protein_coding	32.74	42.52	40.22	38.5	0.43	0.55	0.48
6	4	ENSG00000148572	NRBF2	nuclear receptor binding factor 2 [Source:HGNC Symbol;Acc:HGNC:19692]	protein_coding	14.92	5.68	24.87	15.16	0.02	-0.86	0.19	ENSDARG00000023591	nrbf2b	nuclear receptor binding factor 2b	protein_coding	26.04	38.22	35.49	33.25	0.27	0.48	0.4
6	4	ENSG00000145715	RASA1	RAS p21 protein activator 1 [Source:HGNC Symbol;Acc:HGNC:9871]	protein_coding	1.39	37.14	6.79	15.11	-1.35	0.32	-0.58	ENSDARG00000035535	rasa1a	RAS p21 protein activator (GTPase activating protein) 1a	protein_coding	24.66	25.46	28.03	26.05	0.23	0.2	0.24
6	4	ENSG00000073921	PICALM	phosphatidylinositol binding clathrin assembly protein [Source:HGNC Symbol;Acc:HGNC:15514]	protein_coding	5.34	17.39	16.17	12.97	-0.57	-0.16	-0.07	ENSDARG00000012866	picalma	phosphatidylinositol binding clathrin assembly protein a	protein_coding	31.39	23.15	39.99	31.51	0.4	0.14	0.48
6	4	ENSG00000108788	MLX	MLX, MAX dimerization protein [Source:HGNC Symbol;Acc:HGNC:11645]	protein_coding	15.61	12.71	14.83	14.39	0.04	-0.36	-0.12	ENSDARG00000037891	mlx	MLX, MAX dimerization protein	protein_coding	35.23	35.97	44.93	38.71	0.48	0.43	0.56
6	5	ENSG00000185442	FAM174B	family with sequence similarity 174 member B [Source:HGNC Symbol;Acc:HGNC:34339]	protein_coding	14.95	10.78	19.39	15.04	0.02	-0.46	0.04	ENSDARG00000068709	fam174b	family with sequence similarity 174, member B	protein_coding	30.4	19.03	26.06	25.16	0.38	0.01	0.19
6	5	ENSG00000121964	GTDC1	glycosyltransferase like domain containing 1 [Source:HGNC Symbol;Acc:HGNC:20887]	protein_coding	14.46	10.29	13.37	12.71	0	-0.49	-0.18	ENSDARG00000020642	gtdc1	glycosyltransferase-like domain containing 1	protein_coding	13.22	26.43	14.07	17.91	-0.21	0.23	-0.24
6	5	ENSG00000115694	STK25	serine/threonine kinase 25 [Source:HGNC Symbol;Acc:HGNC:11404]	protein_coding	16.73	14.65	4.83	12.07	0.08	-0.27	-0.79	ENSDARG00000039022	stk25b	serine/threonine kinase 25b	protein_coding	16.54	23.78	16.95	19.09	-0.05	0.16	-0.11
6	5	ENSG00000116670	MAD2L2	mitotic arrest deficient 2 like 2 [Source:HGNC Symbol;Acc:HGNC:6764]	protein_coding	23.5	2.88	9.06	11.81	0.28	-1.29	-0.41	ENSDARG00000042456	mad2l2	mitotic arrest deficient 2 like 2	protein_coding	12.65	16.64	30.38	19.89	-0.24	-0.09	0.29
6	5	ENSG00000154710	RABGEF1	RAB guanine nucleotide exchange factor 1 [Source:HGNC Symbol;Acc:HGNC:17676]	protein_coding	4.76	24.68	15.2	14.88	-0.64	0.06	-0.11	ENSDARG00000014430	rabgef1	RAB guanine nucleotide exchange factor (GEF) 1	protein_coding	26.17	14.68	21.66	20.84	0.27	-0.17	0.06
6	5	ENSG00000126216	TUBGCP3	tubulin gamma complex associated protein 3 [Source:HGNC Symbol;Acc:HGNC:18598]	protein_coding	27.31	10.78	5.44	14.51	0.37	-0.46	-0.72	ENSDARG00000029133	tubgcp3	tubulin, gamma complex associated protein 3	protein_coding	20.89	19.35	24.39	21.54	0.12	0.02	0.14
6	5	ENSG00000136159	NUDT15	nudix hydrolase 15 [Source:HGNC Symbol;Acc:HGNC:23063]	protein_coding	15.09	9.53	21.91	15.51	0.02	-0.54	0.11	ENSDARG00000113961	nudt15	nudix (nucleoside diphosphate linked moiety X)-type motif 15	protein_coding	5.62	20.66	32.86	19.71	-0.8	0.06	0.34
6	5	ENSG00000100246	DNAL4	dynein axonemal light chain 4 [Source:HGNC Symbol;Acc:HGNC:2955]	protein_coding	14.55	16.42	13.96	14.97	0	-0.2	-0.16	ENSDARG00000031116	dnal4a	dynein, axonemal, light chain 4a	protein_coding	14.45	22.27	23.11	19.95	-0.14	0.11	0.1
6	5	ENSG00000103995	CEP152	centrosomal protein 152 [Source:HGNC Symbol;Acc:HGNC:29298]	protein_coding	11.67	13.16	12.45	12.43	-0.12	-0.33	-0.22	ENSDARG00000075725	cep152	centrosomal protein 152	protein_coding	11.72	23.43	18.32	17.82	-0.29	0.15	-0.06
6	5	ENSG00000205189	ZBTB10	zinc finger and BTB domain containing 10 [Source:HGNC Symbol;Acc:HGNC:30953]	protein_coding	5.24	15.94	20.57	13.92	-0.59	-0.21	0.07	ENSDARG00000077101	zbtb10	zinc finger and BTB domain containing 10	protein_coding	18.45	24.9	29.82	24.39	0.03	0.19	0.28
6	5	ENSG00000145715	RASA1	RAS p21 protein activator 1 [Source:HGNC Symbol;Acc:HGNC:9871]	protein_coding	1.39	37.14	6.79	15.11	-1.35	0.32	-0.58	ENSDARG00000073665	rasa1b	RAS p21 protein activator (GTPase activating protein) 1b	protein_coding	13.49	27.66	26.59	22.58	-0.19	0.26	0.2
6	5	ENSG00000138768	USO1	USO1 vesicle transport factor [Source:HGNC Symbol;Acc:HGNC:30904]	protein_coding	10.86	20.23	11.47	14.19	-0.17	-0.06	-0.27	ENSDARG00000019581	uso1	USO1 vesicle transport factor	protein_coding	24.04	22.3	26.33	24.22	0.21	0.11	0.19
6	5	ENSG00000232119	MCTS1	MCTS1, re-initiation and release factor [Source:HGNC Symbol;Acc:HGNC:23357]	protein_coding	1.06	21.29	19.71	14.02	-1.51	-0.03	0.05	ENSDARG00000025972	mcts1	malignant T cell amplified sequence 1	protein_coding	14.58	21.89	30.78	22.42	-0.14	0.1	0.3
6	6	ENSG00000145685	LHFPL2	LHFPL tetraspan subfamily member 2 [Source:HGNC Symbol;Acc:HGNC:6588]	protein_coding	7.3	16.28	12.02	11.87	-0.39	-0.2	-0.25	ENSDARG00000009653	lhfpl2a	LHFPL tetraspan subfamily member 2a	protein_coding	13.27	17.72	11.48	14.16	-0.2	-0.04	-0.38
6	6	ENSG00000167515	TRAPPC2L	trafficking protein particle complex 2 like [Source:HGNC Symbol;Acc:HGNC:30887]	protein_coding	12.25	5.57	19.13	12.32	-0.1	-0.87	0.03	ENSDARG00000111785	trappc2l	trafficking protein particle complex 2-like	protein_coding	4.93	13.13	27.61	15.23	-0.9	-0.24	0.22
6	6	ENSG00000069329	VPS35	VPS35, retromer complex component [Source:HGNC Symbol;Acc:HGNC:13487]	protein_coding	10.62	18.12	15.18	14.64	-0.18	-0.13	-0.11	ENSDARG00000008224	vps35	vacuolar protein sorting 35 homolog (S. cerevisiae)	protein_coding	9.67	21.02	19.05	16.58	-0.42	0.07	-0.03
6	6	ENSG00000101444	AHCY	adenosylhomocysteinase [Source:HGNC Symbol;Acc:HGNC:343]	protein_coding	5.97	22.47	10.17	12.87	-0.51	0	-0.34	ENSDARG00000005191	ahcy	adenosylhomocysteinase	protein_coding	11.83	19.21	13.98	15.01	-0.28	0.01	-0.24
6	6	ENSG00000131732	ZCCHC9	zinc finger CCHC-type containing 9 [Source:HGNC Symbol;Acc:HGNC:25424]	protein_coding	5.18	38.19	3.6	15.66	-0.59	0.33	-0.96	ENSDARG00000007531	zcchc9	zinc finger, CCHC domain containing 9	protein_coding	15.71	19.19	17.15	17.35	-0.08	0.01	-0.1
6	6	ENSG00000115239	ASB3	ankyrin repeat and SOCS box containing 3 [Source:HGNC Symbol;Acc:HGNC:16013]	protein_coding	17.25	11.27	10.04	12.85	0.1	-0.43	-0.35	ENSDARG00000005246	asb3	ankyrin repeat and SOCS box containing 3	protein_coding	10.65	17.63	15.81	14.7	-0.36	-0.05	-0.16
6	6	ENSG00000145348	TBCK	TBC1 domain containing kinase [Source:HGNC Symbol;Acc:HGNC:28261]	protein_coding	11.2	11.51	11.5	11.4	-0.15	-0.42	-0.27	ENSDARG00000013667	tbck	TBC1 domain containing kinase	protein_coding	7.29	16.69	23.68	15.89	-0.62	-0.08	0.12
6	6	ENSG00000144749	LRIG1	leucine rich repeats and immunoglobulin like domains 1 [Source:HGNC Symbol;Acc:HGNC:17360]	protein_coding	8.43	12.6	12.74	11.26	-0.31	-0.36	-0.21	ENSDARG00000075625	lrig1	leucine-rich repeats and immunoglobulin-like domains 1	protein_coding	5.9	15.86	26.16	15.97	-0.77	-0.12	0.19
6	7	ENSG00000086200	IPO11	importin 11 [Source:HGNC Symbol;Acc:HGNC:20628]	protein_coding	15.47	20.66	11.01	15.71	0.04	-0.05	-0.3	ENSDARG00000054224	ipo11	importin 11	protein_coding	6.89	7.88	10.61	8.46	-0.66	-0.59	-0.43
6	7	ENSG00000111962	UST	uronyl 2-sulfotransferase [Source:HGNC Symbol;Acc:HGNC:17223]	protein_coding	16.56	3.77	25.36	15.23	0.08	-1.12	0.2	ENSDARG00000006044	ust	uronyl-2-sulfotransferase	protein_coding	9.08	7.04	9.26	8.46	-0.47	-0.66	-0.52
6	7	ENSG00000123552	USP45	ubiquitin specific peptidase 45 [Source:HGNC Symbol;Acc:HGNC:20080]	protein_coding	13.62	8.03	12.22	11.29	-0.03	-0.65	-0.24	ENSDARG00000075013	usp45	ubiquitin specific peptidase 45	protein_coding	6.61	8.2	12.06	8.96	-0.69	-0.56	-0.34
6	7	ENSG00000122126	OCRL	OCRL, inositol polyphosphate-5-phosphatase [Source:HGNC Symbol;Acc:HGNC:8108]	protein_coding	9.64	19.66	7.22	12.17	-0.23	-0.08	-0.55	ENSDARG00000078106	ocrl	oculocerebrorenal syndrome of Lowe	protein_coding	7.52	4.57	12.65	8.25	-0.6	-0.96	-0.31
6	7	ENSG00000156313	RPGR	retinitis pigmentosa GTPase regulator [Source:HGNC Symbol;Acc:HGNC:10295]	protein_coding	6.8	21.59	12.71	13.7	-0.43	-0.02	-0.21	ENSDARG00000057074	rpgrb	retinitis pigmentosa GTPase regulator b	protein_coding	8.83	10.02	14.25	11.03	-0.49	-0.43	-0.23
6	7	ENSG00000167182	SP2	Sp2 transcription factor [Source:HGNC Symbol;Acc:HGNC:11207]	protein_coding	19.89	7.43	11.68	13	0.18	-0.69	-0.26	ENSDARG00000076763	sp2	sp2 transcription factor	protein_coding	13.17	10.64	8.54	10.79	-0.21	-0.39	-0.58
6	7	ENSG00000186153	WWOX	WW domain containing oxidoreductase [Source:HGNC Symbol;Acc:HGNC:12799]	protein_coding	2.53	23.13	17.89	14.52	-1.01	0.02	-0.01	ENSDARG00000007614	wwox	WW domain containing oxidoreductase	protein_coding	4.4	14.03	12.06	10.16	-0.98	-0.2	-0.34
6	7	ENSG00000013375	PGM3	phosphoglucomutase 3 [Source:HGNC Symbol;Acc:HGNC:8907]	protein_coding	3.57	18.62	16.56	12.92	-0.81	-0.12	-0.05	ENSDARG00000024654	pgm3	phosphoglucomutase 3	protein_coding	9.48	11.21	9.23	9.97	-0.44	-0.35	-0.53
6	7	ENSG00000164080	RAD54L2	RAD54 like 2 [Source:HGNC Symbol;Acc:HGNC:29123]	protein_coding	7.96	20.66	10.08	12.9	-0.34	-0.05	-0.35	ENSDARG00000063031	rad54l2	RAD54 like 2	protein_coding	11.2	7.2	9.94	9.45	-0.32	-0.65	-0.48
6	7	ENSG00000141985	SH3GL1	SH3 domain containing GRB2 like 1, endophilin A2 [Source:HGNC Symbol;Acc:HGNC:10830]	protein_coding	11.94	17.94	10.41	13.43	-0.11	-0.14	-0.33	ENSDARG00000002642	sh3gl1b	SH3-domain GRB2-like 1b	protein_coding	9.58	7.95	7.8	8.44	-0.43	-0.58	-0.64
6	7	ENSG00000066777	ARFGEF1	ADP ribosylation factor guanine nucleotide exchange factor 1 [Source:HGNC Symbol;Acc:HGNC:15772]	protein_coding	4.27	17.99	13.16	11.81	-0.7	-0.14	-0.19	ENSDARG00000063474	arfgef1	ADP-ribosylation factor guanine nucleotide-exchange factor 1 (brefeldin A-inhibited)	protein_coding	11.17	7.98	13.42	10.86	-0.32	-0.58	-0.27
6	7	ENSG00000115966	ATF2	activating transcription factor 2 [Source:HGNC Symbol;Acc:HGNC:784]	protein_coding	12.34	13.01	20.16	15.17	-0.09	-0.34	0.06	ENSDARG00000023903	atf2	activating transcription factor 2	protein_coding	17.07	9.26	4.2	10.18	-0.03	-0.48	-1.06
6	7	ENSG00000136783	NIPSNAP3A	nipsnap homolog 3A [Source:HGNC Symbol;Acc:HGNC:23619]	protein_coding	10.68	15.06	17.81	14.52	-0.17	-0.25	-0.01	ENSDARG00000020387	nipsnap3a	nipsnap homolog 3A (C. elegans)	protein_coding	7.97	11.88	6.7	8.85	-0.56	-0.31	-0.75
6	8	ENSG00000172530	BANP	BTG3 associated nuclear protein [Source:HGNC Symbol;Acc:HGNC:13450]	protein_coding	8.29	24.39	9.63	14.1	-0.32	0.05	-0.38	ENSDARG00000017562	banp	BTG3 associated nuclear protein	protein_coding	1.58	5.26	11.19	6.01	-1.69	-0.86	-0.39
6	8	ENSG00000140470	ADAMTS17	ADAM metallopeptidase with thrombospondin type 1 motif 17 [Source:HGNC Symbol;Acc:HGNC:17109]	protein_coding	7.14	21.54	8.4	12.36	-0.41	-0.03	-0.46	ENSDARG00000075555	adamts17	ADAM metallopeptidase with thrombospondin type 1 motif, 17	protein_coding	5.55	4.51	6.37	5.48	-0.81	-0.96	-0.78
6	8	ENSG00000181404	WASHC1	WASH complex subunit 1 [Source:HGNC Symbol;Acc:HGNC:24361]	protein_coding	16.36	8.57	14.22	13.05	0.07	-0.6	-0.15	ENSDARG00000063457	wash1	WAS protein family homolog 1	protein_coding	4.14	5.54	8.61	6.09	-1.02	-0.83	-0.57
6	8	ENSG00000173065	FAM222B	family with sequence similarity 222 member B [Source:HGNC Symbol;Acc:HGNC:25563]	protein_coding	7.15	22.05	12.07	13.76	-0.41	-0.01	-0.24	ENSDARG00000059886	fam222ba	family with sequence similarity 222, member Ba	protein_coding	8.66	9.52	4.95	7.71	-0.5	-0.46	-0.95
6	8	ENSG00000120925	RNF170	ring finger protein 170 [Source:HGNC Symbol;Acc:HGNC:25358]	protein_coding	10.69	18.39	18.67	15.91	-0.17	-0.12	0.02	ENSDARG00000104069	rnf170	ring finger protein 170	protein_coding	10.43	6.47	4.56	7.15	-0.37	-0.72	-1.01
6	8	ENSG00000100211	CBY1	chibby family member 1, beta catenin antagonist [Source:HGNC Symbol;Acc:HGNC:1307]	protein_coding	13.82	14.83	13.06	13.9	-0.03	-0.26	-0.2	ENSDARG00000077409	cby1	chibby homolog 1 (Drosophila)	protein_coding	6.82	7.05	6.55	6.81	-0.67	-0.66	-0.76
6	8	ENSG00000116525	TRIM62	tripartite motif containing 62 [Source:HGNC Symbol;Acc:HGNC:25574]	protein_coding	22.6	9.21	9.66	13.83	0.26	-0.56	-0.37	ENSDARG00000095536	TRIM62	tripartite motif containing 62	protein_coding	5.69	6.49	4.89	5.69	-0.8	-0.72	-0.96
6	8	ENSG00000109911	ELP4	elongator acetyltransferase complex subunit 4 [Source:HGNC Symbol;Acc:HGNC:1171]	protein_coding	8.78	14.01	13.28	12.02	-0.29	-0.3	-0.19	ENSDARG00000008852	elp4	elongator acetyltransferase complex subunit 4	protein_coding	5.48	4.3	6.63	5.47	-0.82	-1	-0.75
6	8	ENSG00000150867	PIP4K2A	phosphatidylinositol-5-phosphate 4-kinase type 2 alpha [Source:HGNC Symbol;Acc:HGNC:8997]	protein_coding	5.94	24.01	4.41	11.45	-0.51	0.04	-0.84	ENSDARG00000063544	pip4k2ab	phosphatidylinositol-5-phosphate 4-kinase, type II, alpha b	protein_coding	5.61	3.79	8.42	5.94	-0.8	-1.08	-0.59
6	8	ENSG00000134709	HOOK1	hook microtubule tethering protein 1 [Source:HGNC Symbol;Acc:HGNC:19884]	protein_coding	12.35	10.15	11.69	11.39	-0.09	-0.5	-0.26	ENSDARG00000042946	hook1	hook microtubule-tethering protein 1	protein_coding	10.07	4.88	4.39	6.45	-0.4	-0.91	-1.04
6	8	ENSG00000111554	MDM1	Mdm1 nuclear protein [Source:HGNC Symbol;Acc:HGNC:29917]	protein_coding	1.19	27.92	10.01	13.04	-1.44	0.14	-0.35	ENSDARG00000045675	mdm1	Mdm1 nuclear protein homolog (mouse)	protein_coding	3.71	6.68	8.43	6.27	-1.1	-0.7	-0.59
6	8	ENSG00000132294	EFR3A	EFR3 homolog A [Source:HGNC Symbol;Acc:HGNC:28970]	protein_coding	18.3	14.47	11.83	14.86	0.14	-0.28	-0.26	ENSDARG00000005163	efr3a	EFR3 homolog A (S. cerevisiae)	protein_coding	6.83	7.84	9.59	8.09	-0.67	-0.59	-0.5
6	8	ENSG00000116525	TRIM62	tripartite motif containing 62 [Source:HGNC Symbol;Acc:HGNC:25574]	protein_coding	22.6	9.21	9.66	13.83	0.26	-0.56	-0.37	ENSDARG00000060901	trim62	tripartite motif containing 62	protein_coding	9.51	8.42	6	7.98	-0.44	-0.54	-0.82
6	9	ENSG00000038358	EDC4	enhancer of mRNA decapping 4 [Source:HGNC Symbol;Acc:HGNC:17157]	protein_coding	13.48	28.5	4.58	15.52	-0.04	0.15	-0.82	ENSDARG00000062266	edc4	enhancer of mRNA decapping 4	protein_coding	1.73	5.18	6.47	4.46	-1.63	-0.87	-0.77
6	9	ENSG00000120675	DNAJC15	DnaJ heat shock protein family (Hsp40) member C15 [Source:HGNC Symbol;Acc:HGNC:20325]	protein_coding	3.31	18.01	13.2	11.51	-0.85	-0.14	-0.19	ENSDARG00000038309	dnajc15	DnaJ (Hsp40) homolog, subfamily C, member 15	protein_coding	4.44	5.58	4.48	4.83	-0.97	-0.82	-1.02
6	9	ENSG00000159592	GPBP1L1	GC-rich promoter binding protein 1 like 1 [Source:HGNC Symbol;Acc:HGNC:28843]	protein_coding	5.35	12.03	22.47	13.28	-0.57	-0.39	0.13	ENSDARG00000075569	gpbp1l1	GC-rich promoter binding protein 1-like 1	protein_coding	3.25	6.4	3.89	4.51	-1.19	-0.73	-1.12
6	9	ENSG00000115694	STK25	serine/threonine kinase 25 [Source:HGNC Symbol;Acc:HGNC:11404]	protein_coding	16.73	14.65	4.83	12.07	0.08	-0.27	-0.79	ENSDARG00000002210	stk25a	serine/threonine kinase 25a	protein_coding	2.44	4.06	3.48	3.33	-1.39	-1.04	-1.19
6	10	ENSG00000138668	HNRNPD	heterogeneous nuclear ribonucleoprotein D [Source:HGNC Symbol;Acc:HGNC:5036]	protein_coding	13.99	11.13	13.53	12.88	-0.02	-0.44	-0.18	ENSDARG00000059246	hnrnpd	heterogeneous nuclear ribonucleoprotein D	protein_coding	1.45	3.76	4.55	3.26	-1.75	-1.09	-1.01
6	10	ENSG00000119698	PPP4R4	protein phosphatase 4 regulatory subunit 4 [Source:HGNC Symbol;Acc:HGNC:23788]	protein_coding	14.24	12.95	15.09	14.09	-0.01	-0.34	-0.11	ENSDARG00000010407	ppp4r4	protein phosphatase 4, regulatory subunit 4	protein_coding	1.87	4.21	3.42	3.17	-1.58	-1.01	-1.21
6	10	ENSG00000162775	RBM15	RNA binding motif protein 15 [Source:HGNC Symbol;Acc:HGNC:14959]	protein_coding	12.19	22.87	8.62	14.56	-0.1	0.01	-0.44	ENSDARG00000073847	rbm15	RNA binding motif protein 15	protein_coding	2.37	2.55	4	2.98	-1.41	-1.35	-1.1
6	10	ENSG00000169826	CSGALNACT2	chondroitin sulfate N-acetylgalactosaminyltransferase 2 [Source:HGNC Symbol;Acc:HGNC:24292]	protein_coding	12.06	7.7	21.53	13.76	-0.1	-0.67	0.1	ENSDARG00000061400	csgalnact2	chondroitin sulfate N-acetylgalactosaminyltransferase 2	protein_coding	1.85	1.65	3.08	2.19	-1.58	-1.64	-1.28
6	10	ENSG00000140396	NCOA2	nuclear receptor coactivator 2 [Source:HGNC Symbol;Acc:HGNC:7669]	protein_coding	6.05	15.95	22.36	14.79	-0.5	-0.21	0.12	ENSDARG00000017929	ncoa2	nuclear receptor coactivator 2	protein_coding	2.16	3.2	3.28	2.88	-1.47	-1.2	-1.23
6	10	ENSG00000257093	KIAA1147	KIAA1147 [Source:HGNC Symbol;Acc:HGNC:29472]	protein_coding	12.54	11.59	13.43	12.52	-0.08	-0.41	-0.18	ENSDARG00000062381	si:ch211-238n5.4	si:ch211-238n5.4	protein_coding	1.54	2.75	4.85	3.05	-1.71	-1.3	-0.97
6	10	ENSG00000072210	ALDH3A2	aldehyde dehydrogenase 3 family member A2 [Source:HGNC Symbol;Acc:HGNC:403]	protein_coding	22.36	12.36	7.06	13.92	0.25	-0.37	-0.56	ENSDARG00000074791	aldh3a1	aldehyde dehydrogenase 3 family, member A1	protein_coding	3.88	2.95	2.52	3.12	-1.06	-1.25	-1.42
6	10	ENSG00000011454	RABGAP1	RAB GTPase activating protein 1 [Source:HGNC Symbol;Acc:HGNC:17155]	protein_coding	8.54	16.88	12.79	12.74	-0.3	-0.18	-0.21	ENSDARG00000098967	rabgap1	RAB GTPase activating protein 1	protein_coding	1.66	3.73	1.79	2.39	-1.66	-1.09	-1.65
6	10	ENSG00000061987	MON2	MON2 homolog, regulator of endosome-to-Golgi trafficking [Source:HGNC Symbol;Acc:HGNC:29177]	protein_coding	20.22	13.07	4.3	12.53	0.19	-0.34	-0.86	ENSDARG00000099798	mon2	MON2 homolog, regulator of endosome-to-Golgi trafficking	protein_coding	1.05	2.36	3.11	2.18	-1.98	-1.4	-1.27
6	11	ENSG00000077327	SPAG6	sperm associated antigen 6 [Source:HGNC Symbol;Acc:HGNC:11215]	protein_coding	7.49	9.63	20.17	12.43	-0.38	-0.53	0.06	ENSDARG00000020158	spag6	sperm associated antigen 6	protein_coding	N\A	N\A	N\A	N\A	N\A	N\A	N\A
6	11	ENSG00000120899	PTK2B	protein tyrosine kinase 2 beta [Source:HGNC Symbol;Acc:HGNC:9612]	protein_coding	6.02	23.24	13.61	14.29	-0.51	0.02	-0.17	ENSDARG00000022841	ptk2ba	protein tyrosine kinase 2 beta	protein_coding	N\A	N\A	N\A	N\A	N\A	N\A	N\A
6	11	ENSG00000178568	ERBB4	erb-b2 receptor tyrosine kinase 4 [Source:HGNC Symbol;Acc:HGNC:3432]	protein_coding	10.47	14.33	12.74	12.51	-0.19	-0.28	-0.21	ENSDARG00000089536	erbb4b	erb-b2 receptor tyrosine kinase 4	protein_coding	N\A	N\A	N\A	N\A	N\A	N\A	N\A
6	11	ENSG00000166407	LMO1	LIM domain only 1 [Source:HGNC Symbol;Acc:HGNC:6641]	protein_coding	11.85	15.4	12.78	13.34	-0.12	-0.24	-0.21	ENSDARG00000034504	lmo1	LIM domain only 1	protein_coding	N\A	N\A	N\A	N\A	N\A	N\A	N\A
6	11	ENSG00000083857	FAT1	FAT atypical cadherin 1 [Source:HGNC Symbol;Acc:HGNC:3595]	protein_coding	10.87	16.7	12.32	13.3	-0.16	-0.19	-0.23	ENSDARG00000019063	fat1b	FAT atypical cadherin 1	protein_coding	N\A	N\A	N\A	N\A	N\A	N\A	N\A
6	11	ENSG00000166426	CRABP1	cellular retinoic acid binding protein 1 [Source:HGNC Symbol;Acc:HGNC:2338]	protein_coding	6.44	19.41	8.21	11.35	-0.47	-0.09	-0.47	ENSDARG00000035904	crabp1b	cellular retinoic acid binding protein 1	protein_coding	N\A	N\A	N\A	N\A	N\A	N\A	N\A
6	11	ENSG00000125970	RALY	RALY heterogeneous nuclear ribonucleoprotein [Source:HGNC Symbol;Acc:HGNC:15921]	protein_coding	9.33	25.41	5.65	13.46	-0.25	0.08	-0.69	ENSDARG00000059972	raly	RALY heterogeneous nuclear ribonucleoprotein	protein_coding	N\A	N\A	N\A	N\A	N\A	N\A	N\A
6	11	ENSG00000184838	PRR16	proline rich 16 [Source:HGNC Symbol;Acc:HGNC:29654]	protein_coding	5.4	13.15	18.47	12.34	-0.57	-0.33	0.01	ENSDARG00000101530	prr16	proline rich 16	protein_coding	N\A	N\A	N\A	N\A	N\A	N\A	N\A
6	11	ENSG00000158258	CLSTN2	calsyntenin 2 [Source:HGNC Symbol;Acc:HGNC:17448]	protein_coding	11.83	16.16	17.14	15.04	-0.12	-0.21	-0.03	ENSDARG00000060637	clstn2	calsyntenin 2	protein_coding	N\A	N\A	N\A	N\A	N\A	N\A	N\A
6	11	ENSG00000136267	DGKB	diacylglycerol kinase beta [Source:HGNC Symbol;Acc:HGNC:2850]	protein_coding	11.69	12	12.9	12.2	-0.12	-0.39	-0.2	ENSDARG00000027724	dgkb	diacylglycerol kinase beta	protein_coding	N\A	N\A	N\A	N\A	N\A	N\A	N\A
6	11	ENSG00000121005	CRISPLD1	cysteine rich secretory protein LCCL domain containing 1 [Source:HGNC Symbol;Acc:HGNC:18206]	protein_coding	21.25	10.33	4.48	12.02	0.22	-0.49	-0.83	ENSDARG00000077275	crispld1a	cysteine rich secretory protein LCCL domain containing 1	protein_coding	N\A	N\A	N\A	N\A	N\A	N\A	N\A
6	11	ENSG00000099958	DERL3	derlin 3 [Source:HGNC Symbol;Acc:HGNC:14236]	protein_coding	9.35	26.46	10.94	15.59	-0.25	0.1	-0.3	ENSDARG00000033871	derl3	derlin 3	protein_coding	N\A	N\A	N\A	N\A	N\A	N\A	N\A
6	11	ENSG00000121005	CRISPLD1	cysteine rich secretory protein LCCL domain containing 1 [Source:HGNC Symbol;Acc:HGNC:18206]	protein_coding	21.25	10.33	4.48	12.02	0.22	-0.49	-0.83	ENSDARG00000013293	crispld1b	cysteine rich secretory protein LCCL domain containing 1	protein_coding	N\A	N\A	N\A	N\A	N\A	N\A	N\A
6	11	ENSG00000085662	AKR1B1	aldo-keto reductase family 1 member B [Source:HGNC Symbol;Acc:HGNC:381]	protein_coding	19.9	17.72	3.34	13.65	0.18	-0.15	-1.01	ENSDARG00000006215	akr1b1	aldo-keto reductase family 1 member B	protein_coding	N\A	N\A	N\A	N\A	N\A	N\A	N\A
6	11	ENSG00000128683	GAD1	glutamate decarboxylase 1 [Source:HGNC Symbol;Acc:HGNC:4092]	protein_coding	7.44	19.51	13.89	13.61	-0.38	-0.09	-0.16	ENSDARG00000093411	gad1a	glutamate decarboxylase 1	protein_coding	N\A	N\A	N\A	N\A	N\A	N\A	N\A
6	11	ENSG00000159374	M1AP	meiosis 1 associated protein [Source:HGNC Symbol;Acc:HGNC:25183]	protein_coding	15.45	10.09	17.9	14.48	0.04	-0.5	-0.01	ENSDARG00000099485	m1ap	meiosis 1 associated protein	protein_coding	N\A	N\A	N\A	N\A	N\A	N\A	N\A
6	11	ENSG00000175471	MCTP1	multiple C2 and transmembrane domain containing 1 [Source:HGNC Symbol;Acc:HGNC:26183]	protein_coding	5.01	13.2	17.67	11.96	-0.61	-0.33	-0.02	ENSDARG00000076404	mctp1a	multiple C2 and transmembrane domain containing 1	protein_coding	N\A	N\A	N\A	N\A	N\A	N\A	N\A
6	11	ENSG00000133805	AMPD3	adenosine monophosphate deaminase 3 [Source:HGNC Symbol;Acc:HGNC:470]	protein_coding	10.61	11.67	13.34	11.88	-0.18	-0.41	-0.18	ENSDARG00000032469	ampd3b	adenosine monophosphate deaminase 3	protein_coding	N\A	N\A	N\A	N\A	N\A	N\A	N\A
6	11	ENSG00000162909	CAPN2	calpain 2 [Source:HGNC Symbol;Acc:HGNC:1479]	protein_coding	3.45	7.61	26.95	12.67	-0.83	-0.68	0.23	ENSDARG00000055592	capn2b	calpain 2	protein_coding	N\A	N\A	N\A	N\A	N\A	N\A	N\A
6	11	ENSG00000183696	UPP1	uridine phosphorylase 1 [Source:HGNC Symbol;Acc:HGNC:12576]	protein_coding	4.1	18.34	12.64	11.69	-0.73	-0.13	-0.22	ENSDARG00000040869	upp1	uridine phosphorylase 1	protein_coding	N\A	N\A	N\A	N\A	N\A	N\A	N\A
6	11	ENSG00000143314	MRPL24	mitochondrial ribosomal protein L24 [Source:HGNC Symbol;Acc:HGNC:14037]	protein_coding	3.27	28.44	7.55	13.09	-0.86	0.15	-0.52	ENSDARG00000019222	mrpl24	mitochondrial ribosomal protein L24	protein_coding	N\A	N\A	N\A	N\A	N\A	N\A	N\A
6	11	ENSG00000168070	MAJIN	membrane anchored junction protein [Source:HGNC Symbol;Acc:HGNC:27441]	protein_coding	12.93	20.4	5.46	12.93	-0.06	-0.06	-0.71	ENSDARG00000105594	MAJIN	membrane anchored junction protein	protein_coding	N\A	N\A	N\A	N\A	N\A	N\A	N\A
6	11	ENSG00000118307	CASC1	cancer susceptibility 1 [Source:HGNC Symbol;Acc:HGNC:29599]	protein_coding	10.27	23.13	6.64	13.34	-0.2	0.02	-0.6	ENSDARG00000016815	casc1	cancer susceptibility 1	protein_coding	N\A	N\A	N\A	N\A	N\A	N\A	N\A
6	11	ENSG00000106069	CHN2	chimerin 2 [Source:HGNC Symbol;Acc:HGNC:1944]	protein_coding	14.47	12.58	7.37	11.47	0	-0.36	-0.54	ENSDARG00000011845	chn2	chimerin 2	protein_coding	N\A	N\A	N\A	N\A	N\A	N\A	N\A
6	11	ENSG00000128683	GAD1	glutamate decarboxylase 1 [Source:HGNC Symbol;Acc:HGNC:4092]	protein_coding	7.44	19.51	13.89	13.61	-0.38	-0.09	-0.16	ENSDARG00000027419	gad1b	glutamate decarboxylase 1	protein_coding	N\A	N\A	N\A	N\A	N\A	N\A	N\A
6	11	ENSG00000105983	LMBR1	limb development membrane protein 1 [Source:HGNC Symbol;Acc:HGNC:13243]	protein_coding	4.84	21.36	10.5	12.23	-0.63	-0.03	-0.33	ENSDARG00000024092	lmbr1	limb development membrane protein 1	protein_coding	N\A	N\A	N\A	N\A	N\A	N\A	N\A
6	11	ENSG00000148842	CNNM2	cyclin and CBS domain divalent metal cation transport mediator 2 [Source:HGNC Symbol;Acc:HGNC:103]	protein_coding	8.78	19.3	10.83	12.97	-0.29	-0.09	-0.31	ENSDARG00000078733	cnnm2b	cyclin and CBS domain divalent metal cation transport mediator 2	protein_coding	N\A	N\A	N\A	N\A	N\A	N\A	N\A
6	11	ENSG00000198780	FAM169A	family with sequence similarity 169 member A [Source:HGNC Symbol;Acc:HGNC:29138]	protein_coding	15.08	13.6	14.06	14.25	0.02	-0.31	-0.15	ENSDARG00000059719	fam169aa	family with sequence similarity 169 member A	protein_coding	N\A	N\A	N\A	N\A	N\A	N\A	N\A
6	11	ENSG00000171763	SPATA5L1	spermatogenesis associated 5 like 1 [Source:HGNC Symbol;Acc:HGNC:28762]	protein_coding	6.47	22.26	13.59	14.11	-0.46	0	-0.17	ENSDARG00000061763	spata5l1	spermatogenesis associated 5 like 1	protein_coding	N\A	N\A	N\A	N\A	N\A	N\A	N\A
6	11	ENSG00000124222	STX16	syntaxin 16 [Source:HGNC Symbol;Acc:HGNC:11431]	protein_coding	10.84	14.19	10.85	11.96	-0.17	-0.29	-0.31	ENSDARG00000003307	stx16	syntaxin 16	protein_coding	N\A	N\A	N\A	N\A	N\A	N\A	N\A
6	11	ENSG00000140287	HDC	histidine decarboxylase [Source:HGNC Symbol;Acc:HGNC:4855]	protein_coding	6.79	18.52	8.43	11.25	-0.44	-0.12	-0.46	ENSDARG00000075454	hdc	histidine decarboxylase	protein_coding	N\A	N\A	N\A	N\A	N\A	N\A	N\A
6	11	ENSG00000166348	USP54	ubiquitin specific peptidase 54 [Source:HGNC Symbol;Acc:HGNC:23513]	protein_coding	10.03	20.75	6.8	12.53	-0.21	-0.05	-0.58	ENSDARG00000077749	usp54b	ubiquitin specific peptidase 54	protein_coding	N\A	N\A	N\A	N\A	N\A	N\A	N\A
6	11	ENSG00000103152	MPG	N-methylpurine DNA glycosylase [Source:HGNC Symbol;Acc:HGNC:7211]	protein_coding	10.99	17.9	14.73	14.54	-0.16	-0.14	-0.12	ENSDARG00000069729	mpg	N-methylpurine DNA glycosylase	protein_coding	N\A	N\A	N\A	N\A	N\A	N\A	N\A
6	11	ENSG00000133805	AMPD3	adenosine monophosphate deaminase 3 [Source:HGNC Symbol;Acc:HGNC:470]	protein_coding	10.61	11.67	13.34	11.88	-0.18	-0.41	-0.18	ENSDARG00000005800	ampd3a	adenosine monophosphate deaminase 3	protein_coding	N\A	N\A	N\A	N\A	N\A	N\A	N\A
6	11	ENSG00000049323	LTBP1	latent transforming growth factor beta binding protein 1 [Source:HGNC Symbol;Acc:HGNC:6714]	protein_coding	12.69	11.77	12.57	12.34	-0.08	-0.4	-0.22	ENSDARG00000056922	ltbp1	latent transforming growth factor beta binding protein 1	protein_coding	N\A	N\A	N\A	N\A	N\A	N\A	N\A
6	11	ENSG00000100902	PSMA6	proteasome subunit alpha 6 [Source:HGNC Symbol;Acc:HGNC:9535]	protein_coding	16.55	10.53	12.79	13.29	0.08	-0.47	-0.21	ENSDARG00000013966	psma6b	proteasome subunit alpha 6	protein_coding	N\A	N\A	N\A	N\A	N\A	N\A	N\A
6	11	ENSG00000012504	NR1H4	nuclear receptor subfamily 1 group H member 4 [Source:HGNC Symbol;Acc:HGNC:7967]	protein_coding	22.02	7.29	13.43	14.25	0.24	-0.71	-0.18	ENSDARG00000057741	nr1h4	nuclear receptor subfamily 1 group H member 4	protein_coding	N\A	N\A	N\A	N\A	N\A	N\A	N\A
6	11	ENSG00000172728	FUT10	fucosyltransferase 10 [Source:HGNC Symbol;Acc:HGNC:19234]	protein_coding	12.53	11.33	18.02	13.96	-0.08	-0.43	0	ENSDARG00000100322	fut10	fucosyltransferase 10	protein_coding	N\A	N\A	N\A	N\A	N\A	N\A	N\A
6	12	ENSG00000132463	GRSF1	G-rich RNA sequence binding factor 1 [Source:HGNC Symbol;Acc:HGNC:4610]	protein_coding	4.61	21.92	13.62	13.39	-0.66	-0.01	-0.17	N\A	N\A	N\A	N\A	N\A	N\A	N\A	N\A	N\A	N\A	N\A
6	12	ENSG00000228952	LINC02041	long intergenic non-protein coding RNA 2041 [Source:HGNC Symbol;Acc:HGNC:52881]	lincRNA	1.88	24.93	10.66	12.49	-1.18	0.07	-0.32	N\A	N\A	N\A	N\A	N\A	N\A	N\A	N\A	N\A	N\A	N\A
6	12	ENSG00000133318	RTN3	reticulon 3 [Source:HGNC Symbol;Acc:HGNC:10469]	protein_coding	2.07	31.1	6.06	13.08	-1.12	0.21	-0.65	N\A	N\A	N\A	N\A	N\A	N\A	N\A	N\A	N\A	N\A	N\A
6	12	ENSG00000154548	SRSF12	serine and arginine rich splicing factor 12 [Source:HGNC Symbol;Acc:HGNC:21220]	protein_coding	11.87	18.22	13.72	14.6	-0.11	-0.13	-0.17	N\A	N\A	N\A	N\A	N\A	N\A	N\A	N\A	N\A	N\A	N\A
6	12	ENSG00000104290	FZD3	frizzled class receptor 3 [Source:HGNC Symbol;Acc:HGNC:4041]	protein_coding	16.46	12.19	9.08	12.58	0.07	-0.38	-0.41	N\A	N\A	N\A	N\A	N\A	N\A	N\A	N\A	N\A	N\A	N\A
6	12	ENSG00000228566	AC022387.1	novel transcript	lincRNA	17.43	19.56	8.32	15.1	0.11	-0.09	-0.46	N\A	N\A	N\A	N\A	N\A	N\A	N\A	N\A	N\A	N\A	N\A
6	12	ENSG00000251364	AC107884.1	uncharacterized LOC100506258 [Source:NCBI gene;Acc:100506258]	antisense	13.83	16.86	3.38	11.35	-0.03	-0.18	-1	N\A	N\A	N\A	N\A	N\A	N\A	N\A	N\A	N\A	N\A	N\A
6	12	ENSG00000092470	WDR76	WD repeat domain 76 [Source:HGNC Symbol;Acc:HGNC:25773]	protein_coding	13.28	12.49	15.18	13.65	-0.05	-0.37	-0.11	N\A	N\A	N\A	N\A	N\A	N\A	N\A	N\A	N\A	N\A	N\A
6	12	ENSG00000132781	MUTYH	mutY DNA glycosylase [Source:HGNC Symbol;Acc:HGNC:7527]	protein_coding	15.91	16.18	11.26	14.45	0.05	-0.2	-0.28	N\A	N\A	N\A	N\A	N\A	N\A	N\A	N\A	N\A	N\A	N\A
6	12	ENSG00000108306	FBXL20	F-box and leucine rich repeat protein 20 [Source:HGNC Symbol;Acc:HGNC:24679]	protein_coding	14.01	12.61	8.28	11.63	-0.02	-0.36	-0.47	N\A	N\A	N\A	N\A	N\A	N\A	N\A	N\A	N\A	N\A	N\A
6	12	ENSG00000023572	GLRX2	glutaredoxin 2 [Source:HGNC Symbol;Acc:HGNC:16065]	protein_coding	5.61	34.43	4.82	14.95	-0.55	0.27	-0.79	N\A	N\A	N\A	N\A	N\A	N\A	N\A	N\A	N\A	N\A	N\A
6	12	ENSG00000258430	AL583722.2	novel transcript, antisense to AKT1	antisense	11.76	15.19	14.08	13.68	-0.12	-0.24	-0.15	N\A	N\A	N\A	N\A	N\A	N\A	N\A	N\A	N\A	N\A	N\A
6	12	ENSG00000101951	PAGE4	PAGE family member 4 [Source:HGNC Symbol;Acc:HGNC:4108]	protein_coding	6.65	24.29	4.02	11.65	-0.45	0.05	-0.9	N\A	N\A	N\A	N\A	N\A	N\A	N\A	N\A	N\A	N\A	N\A
6	12	ENSG00000239887	C1orf226	chromosome 1 open reading frame 226 [Source:HGNC Symbol;Acc:HGNC:34351]	protein_coding	6.37	23.47	13.73	14.52	-0.47	0.03	-0.17	N\A	N\A	N\A	N\A	N\A	N\A	N\A	N\A	N\A	N\A	N\A
6	12	ENSG00000269556	TMEM185A	transmembrane protein 185A [Source:HGNC Symbol;Acc:HGNC:17125]	protein_coding	17.18	8.55	12.07	12.6	0.1	-0.61	-0.24	N\A	N\A	N\A	N\A	N\A	N\A	N\A	N\A	N\A	N\A	N\A
6	12	ENSG00000213079	SCAF8	SR-related CTD associated factor 8 [Source:HGNC Symbol;Acc:HGNC:20959]	protein_coding	8.56	14.85	19.06	14.16	-0.3	-0.26	0.03	N\A	N\A	N\A	N\A	N\A	N\A	N\A	N\A	N\A	N\A	N\A
6	12	ENSG00000180263	FGD6	FYVE, RhoGEF and PH domain containing 6 [Source:HGNC Symbol;Acc:HGNC:21740]	protein_coding	13.94	17.78	4.46	12.06	-0.02	-0.15	-0.83	N\A	N\A	N\A	N\A	N\A	N\A	N\A	N\A	N\A	N\A	N\A
6	12	ENSG00000165512	ZNF22	zinc finger protein 22 [Source:HGNC Symbol;Acc:HGNC:13012]	protein_coding	4.59	24.68	6.37	11.88	-0.66	0.06	-0.62	N\A	N\A	N\A	N\A	N\A	N\A	N\A	N\A	N\A	N\A	N\A
6	12	ENSG00000274437	DERL3	derlin 3 [Source:HGNC Symbol;Acc:HGNC:14236]	protein_coding	9.35	26.46	10.94	15.59	-0.25	0.1	-0.3	N\A	N\A	N\A	N\A	N\A	N\A	N\A	N\A	N\A	N\A	N\A
6	12	ENSG00000276026	AL031665.2	uncharacterized LOC105372493 [Source:NCBI gene;Acc:105372493]	antisense	19.58	11.22	15.17	15.33	0.17	-0.43	-0.11	N\A	N\A	N\A	N\A	N\A	N\A	N\A	N\A	N\A	N\A	N\A
6	12	ENSG00000135249	RINT1	RAD50 interactor 1 [Source:HGNC Symbol;Acc:HGNC:21876]	protein_coding	3.98	19.16	11.81	11.65	-0.74	-0.1	-0.26	N\A	N\A	N\A	N\A	N\A	N\A	N\A	N\A	N\A	N\A	N\A
6	12	ENSG00000039600	SOX30	SRY-box 30 [Source:HGNC Symbol;Acc:HGNC:30635]	protein_coding	7.97	16.46	19.37	14.6	-0.34	-0.19	0.04	N\A	N\A	N\A	N\A	N\A	N\A	N\A	N\A	N\A	N\A	N\A
[truncated: 1,078 more rows]

## Sheet: H2_ZF Oocyte Specific
RowNo	ColNo	GeneH	Gene_SymbolH	DescriptionH	Bio_TypeH	H1a	H1b	H1c	AvgH1	z-score (H1a)	z-score (H1b)	z-score (H1c)	GeneZ	Gene_SymbolZ	DescriptionZ	Bio_TypeZ	ZFa	ZFb	ZFc	AvgZF	z-score (ZFa)	z-score (ZFb)	z-score (ZFc)
[truncated: 3,132 more rows]
